# Supplementary material for: A large-scale study of peptide features defining immunogenicity of cancer neo-epitopes
Source: NAR Cancer. 2024 Jan 29;6(1):zcae002. doi: 10.1093/narcan/zcae002 (PMC10823584; doi:10.1093/narcan/zcae002)
Supplement: zcae002_Supplemental_Files [file zcae002_supplemental_files.zip]

Archive with 14 entries (14 files):
- 231121_revised_cedar_benchmark_predictions_scored_with_all_models.csv
- 231121_revised_nepdb_benchmark_predictions_scored_with_all_models.csv
- 231121_revised_prime_benchmark_predictions_scored_with_all_models.csv
- ICERFIRE_NAR_Supplementary.pdf
- SuppDataFixed_2304XX_cedar_aligned_trainData.csv
- SuppDataFixed_2304XX_cedar_expression_trainData.csv
- SuppDataFixed_2304XX_nepdb_aligned_testData.csv
- SuppDataFixed_2304XX_nepdb_expression_testData.csv
- SuppDataFixed_2304XX_prime_aligned_testData.csv
- SuppDataFixed_2304XX_prime_expression_testData.csv
- Table_S1_hla_counts_stats.xlsx
- Table_S2_LogoIC_compressed.xlsx
- Table_S3_extended_consensus_results.xlsx
- Table_S4_ViralEnrichment.xlsx
