# Supplementary material for: A large-scale study of peptide features defining immunogenicity of cancer neo-epitopes
Source: NAR Cancer. 2024 Jan 29;6(1):zcae002. doi: 10.1093/narcan/zcae002 (PMC10823584; doi:10.1093/narcan/zcae002)
Supplement: zcae002_Supplemental_Files [file zcae002_supplemental_files.zip › 231121_revised_cedar_benchmark_predictions_scored_with_all_models.csv]

Peptide	wild_type	icore_mut	icore_wt_aligned	HLA	EL_rank_mut	target	len	icore_len_mut	icore_len_wt	EL_rank_wt	EL_rank_wt_aligned	Total_Gene_TPM	aliphatic_index	boman	hydrophobicity	isoelectric_point	foreignness_score	ratio_rank	icore_blsm_mut_score	icore_dissimilarity_score	icore_anchor	icore_anchor_mutation	icore_mut_score	icore_mut_start	icore_mutation_position	in_prime	in_nepdb
AAAAAAQQIQV	AAAAAAQQLQV	AAAAAAQQI	AAAAAAQQL	HLA-B0702	3.9712	0	11	9	9	1.0441	1.0441	4.41098	110.0	-0.5222222222222223	0.9222222222222224	6.099999998230487	0.0	11.133128550905086	2	0.993547	1,8	True	4	0	8	False	False
AAAAQQIQV	AAAAQQLQV	AAAAQQIQV	AAAAQQLQV	HLA-B0702	4.9092	0	9	9	9	4.7746	4.7746	4.41098	120.0	0.0466666666666665	0.6000000000000001	6.099999998230487	0.0	0.1383944874963346	2	0.978725	1,8	False	4	0	6	False	False
AAAAQQIQV	AAAAQQLQV	AAAAQQIQV	AAAAQQLQV	HLA-A0201	1.9555	0	9	9	9	2.2847	2.2847	4.41098	120.0	0.0466666666666665	0.6000000000000001	6.099999998230487	0.0	0.2817659211275002	2	0.978725	1,8	False	4	0	6	False	False
AAHFTVLLY	AAHFTALLY	AAHFTVLLY	AAHFTALLY	HLA-A1101	0.4196	0	9	9	9	0.5881	0.5881	8.35072	141.1111111111111	-1.4566666666666666	1.4444444444444442	7.542349207215011	0.0	0.1202220710763475	0	0.951034	1,8	False	4	0	5	False	False
AAIAASRSV	AAIAASRSA	AAIAASRSV	AAIAASRSA	HLA-C1203	0.0591	0	9	9	9	1.1729	1.1729	20.8909	120.0	0.6133333333333332	1.088888888888889	10.550002220086752	0.0	0.0561220734930514	0	0.987735	1,8	True	4	0	8	False	False
AALHTPRPGPL	AALHNPRPGPL	ALHTPRPGPL	ALHNPRPGPL	HLA-B0702	2.5335	0	11	10	10	2.4193	2.4193	0.3830079999999999	88.0	0.956	-0.42	10.551758703775704	0.999999999999795	0.1195906667217793	0	0.937833	1,9	False	2	1	3	False	False
AALLQVTLLL	AALSQVTLLL	ALLQVTLLL	ALSQVTLLL	HLA-A0201	0.0995	1	10	9	9	0.1342	0.1342	0.271007	259.99999999999994	-2.4822222222222226	2.311111111111112	6.099999998230487	0.0	0.0257276453055141	-2	0.946892	1,8	False	2	1	2	False	False
AAMHGRKIM	AAMNGRKIM	AAMHGRKIM	AAMNGRKIM	HLA-B0702	0.6699	0	9	9	9	0.7389	0.7389	30.2403	65.55555555555554	1.2166666666666666	-0.0111111111111112	11.651789722032843	0.0	0.0625566382460413	1	0.921524	1,8	False	2	0	3	False	False
AAPAHSHAV	AAPAHSHAG	AAPAHSHAV	AAPAHSHAG	HLA-A0206	0.8023	0	9	9	9	35.6875	42.1176	12.4813	76.66666666666666	0.16	0.2888888888888888	7.714356231503189	0.0	0.7870169522954773	-3	0.972047	1,8	True	4	0	8	False	False
AAQARLQPV	IAMARLQPV	AAQARLQPV	IAMARLQPV	HLA-B0801	1.0295	0	9	9	9	0.3943	0.3943	9.22085	108.88888888888889	1.29	0.0333333333333334	10.550002220086752	0.0	1.6584793304590415	-1	0.92079	4,8	True	0	0	0,2	False	False
AAQFSSDVL	AAQFSSEVL	AAQFSSDVL	AAQFSSEVL	HLA-B0702	2.966	0	9	9	9	2.108	2.108	26.8007	97.77777777777776	0.6111111111111112	0.6444444444444444	3.749987360555679	0.0	1.2072239089184065	2	0.960826	1,8	False	4	0	6	False	False
AAQSVIKAL	AAQSVNKAL	AAQSVIKAL	AAQSVNKAL	HLA-B0702	0.7826	0	9	9	9	0.7256	0.7256	4.36112	152.22222222222223	-0.5355555555555557	1.0777777777777775	9.700002531521022	0.0	0.0614776736493935	-3	0.918035	1,8	False	2	0	5	False	False
AATPVGSLY	AATPVGSSY	AATPVGSLY	AATPVGSSY	HLA-B4002	11.1987	1	9	9	9	8.8607	8.8607	9.12105	97.77777777777776	-0.8233333333333335	0.7555555555555558	6.093198032584041	0.0076197710941836	2.9549088221020927	-2	0.952946	1,8	False	2	0	7	False	False
AAYQRLTSEK	AAYQQLTSEK	AAYQRLTSEK	AAYQQLTSEK	HLA-A1101	0.2914	0	10	10	10	0.1449	0.1449	41.7615	59.00000000000001	3.039	-1.08	9.297359791584311	0.0	0.2946176673567977	1	0.952425	0,1,9	False	2	0	4	True	False
AEAERLDVKAI	AEAERLDVKAM	AERLDVKAI	AERLDVKAM	HLA-B4403	0.37	0	11	9	9	0.2139	0.2139	82.3502	141.1111111111111	2.055555555555556	0.0777777777777777	6.494323082733899	0.0	0.2700187003272557	1	0.986012	1,8	True	3	2	8	False	False
AEETPPFSNY	AEETPPYSNY	EETPPFSNY	EETPPYSNY	HLA-B4403	0.0056	0	10	9	9	0.0074	0.0074	3.63108	0.0	2.5988888888888884	-1.5222222222222224	3.613691097591072	0.5	0.0013621621621621	3	0.952346	1,8	False	2	1	5	True	False
AEHSLQVAY	AEHSLQVAH	AEHSLQVAY	AEHSLQVAH	HLA-B4408	0.0073	1	9	9	9	0.8174	0.8174	19.8904	97.77777777777776	0.8855555555555557	-0.0777777777777778	5.363445803988725	2.0491933110931699e-13	0.0072348054807927	2	0.978451	1,8	True	2	0	8	False	False
AEHSLQVAY	AEHSLQVAH	AEHSLQVAY	AEHSLQVAH	HLA-B4403	0.0028	1	9	9	9	0.386	0.386	19.8904	97.77777777777776	0.8855555555555557	-0.0777777777777778	5.363445803988725	2.0491933110931699e-13	0.0027796891191709	2	0.978451	1,8	True	2	0	8	False	False
AEPINIQTW	AEPIDIQTW	AEPINIQTW	AEPIDIQTW	HLA-B4402	0.0133	0	9	9	9	0.0125	0.0125	11.1309	97.77777777777776	0.842222222222222	-0.3222222222222222	3.849983240943402	0.5	0.0008511999999999	1	0.935611	1,8	False	2	0	4	False	False
AERLDVKAI	AERLDVKAM	AERLDVKAI	AERLDVKAM	HLA-B4403	0.37	0	9	9	9	0.2139	0.2139	82.3502	141.1111111111111	2.055555555555556	0.0777777777777777	6.494323082733899	0.0	0.2700187003272557	1	0.986012	1,8	True	3	0	8	False	False
AEVDQDGVVM	AEVDEDGVVM	AEVDQDGVVM	AEVDEDGVVM	HLA-B4403	0.3688	0	10	10	10	0.4456	0.4456	5.37103	97.0	1.257	0.19	3.3800301984883845	0.0	0.0635633752244165	2	0.961824	1,9	False	2	0	4	False	False
AEVPENVFL	AEVPESVFL	AEVPENVFL	AEVPESVFL	HLA-B4001	0.0101	0	9	9	9	0.0086	0.0086	52.7793	118.88888888888889	0.2744444444444444	0.5222222222222223	3.613691325765103	0.0	0.0017616279069767	1	0.944535	1,8	False	2	0	5	False	False
AEWRNGSTSSL	PEWRNGSTSSL	EWRNGSTSSL	EWRNGSTSSL	HLA-A6801	24.2609	0	11	10	10	24.2609	24.2609	14.9109	39.0	3.2949999999999995	-1.2100000000000002	6.410149741452187	0.0	0.0	4	1.0	0,1,9	True	0	1	-1	True	False
AFLSTHLKLFL	AFLSTHLKLFP	AFLSTHLKLF	AFLSTHLKLF	HLA-A2402	0.2287	0	11	10	10	0.2287	0.2287	6.15091	127.0	-0.635	1.02	9.702001779340208	0.0	0.0	6	1.0	1,9	True	0	0	-1	False	False
AFPVHSWYNF	AFPVHNWYNF	AFPVHSWYNF	AFPVHNWYNF	HLA-A2402	0.1909	0	10	10	10	0.2302	0.2302	48.7794	39.0	0.07	0.0299999999999998	7.542349207215011	0.0	0.0325906602953953	1	0.93726	1,9	False	2	0	5	False	False
AFQTSEKKFYI	AFQTSEKKFHI	AFQTSEKKF	AFQTSEKKF	HLA-A2402	0.5035	0	11	9	9	0.5035	0.5035	18.5816	11.11111111111111	2.4055555555555554	-0.9888888888888888	9.53730092663318	0.0	0.0	6	1.0	1,8	True	0	0	-1	False	False
AFWLFWGLTYI	AFWLSWGLTYI	FWLFWGLTY	FWLSWGLTY	HLA-A2402	2.665	0	11	9	9	1.3108	1.3108	0.471	86.66666666666666	-2.0766666666666667	0.9999999999999998	6.093198032584041	0.0001768365740449	2.753236954531584	-2	0.89482	1,8	False	2	1	3	False	False
AGFHVTRNGK	AGFHVTRDGK	AGFHVTRNGK	AGFHVTRDGK	HLA-A1101	1.4038	0	10	10	10	2.1895	2.1895	12.6013	39.0	2.363	-0.78	11.651789722032843	0.0	0.5037522996117835	1	0.95645	0,1,9	False	2	0	7	False	False
AGQHIAKSLF	AGQHIAKSPF	GQHIAKSLF	GQHIAKSPF	HLA-B4402	1.9036	1	10	9	9	3.4639	3.4639	357.574	97.77777777777776	0.3977777777777777	0.1222222222222222	9.702001779340208	3.47580404973379e-09	0.8574690608851295	-3	0.935708	1,8	False	4	1	7	False	False
AIAKFNFNA	AIAKFNFNG	AIAKFNFNA	AIAKFNFNG	HLA-A0201	1.7613	0	9	9	9	32.1667	32.1667	6.4509	76.66666666666666	0.2799999999999998	0.5111111111111111	9.700002531521022	0.0	1.6648593427364329	0	0.980503	1,8	True	4	0	8	False	False
AIDAALTFV	AIDAALTSV	AIDAALTFV	AIDAALTSV	HLA-A0201	0.3296	1	9	9	9	0.1672	0.1672	9.37098	152.22222222222223	-1.2222222222222223	1.8333333333333333	3.749987360555679	0.0	0.3201377990430623	-2	0.951006	1,8	False	2	0	7	False	False
AILLGAEEK	AKLLGAEEK	AILLGAEEK	AKLLGAEEK	HLA-A1101	0.3346	0	9	9	9	5.9022	7.5168	11.3506	152.22222222222223	-0.0166666666666668	0.4888888888888887	4.258147296961397	0.0	0.3197057418050234	-3	0.953856	1,8	True	1	0	1	False	False
AILPFTPEF	AISPFTPEF	AILPFTPEF	AISPFTPEF	HLA-B3501	0.6998	0	9	9	9	0.4784	0.4784	22.8006	97.77777777777776	-0.9144444444444444	0.9222222222222224	3.849983240943402	0.0076197710941836	0.3238622909698996	-2	0.929637	1,8	False	2	0	2	False	False
AILPFTPEFL	AISPFTPEFL	ILPFTPEFL	ISPFTPEFL	HLA-A0201	0.5632	0	10	9	9	1.4141	9.3854	22.8006	129.99999999999997	-1.26	1.1444444444444446	3.849983240943402	0.0076197710941836	0.5294034393845761	-2	0.94654	1,8	True	2	1	1	True	False
AILPFTPEFLV	AISPFTPEFLV	ILPFTPEFL	ISPFTPEFL	HLA-A0201	0.5632	0	11	9	9	1.0875	9.3854	22.8006	129.99999999999997	-1.26	1.1444444444444446	3.849983240943402	0.0076197710941836	0.5294034393845761	-2	0.94654	1,8	True	2	1	1	False	False
AISLLSLPL	AIPLLSLPL	AISLLSLPL	AIPLLSLPL	HLA-A0201	4.1611	0	9	9	9	5.5068	5.5068	0.0810019	227.77777777777777	-2.178888888888889	2.033333333333333	6.099999998230487	0.0	1.0168504884869616	-1	0.940675	1,8	False	4	0	2	False	False
AISPGGVQEAL	AISPGGVREAL	SPGGVQEAL	SPGGVREAL	HLA-B0702	0.0807	0	11	9	9	0.0114	0.0114	12.0913	86.66666666666666	0.3444444444444444	-0.0444444444444444	3.849983240943402	0.0	0.4905710526315788	1	0.943505	1,8	False	2	2	5	False	False
AIVEFPVPA	AIEEFPVPA	AIVEFPVPA	AIEEFPVPA	HLA-A0201	0.4923	0	9	9	9	1.9606	1.9606	18.4315	129.99999999999997	-1.4211111111111112	1.4	3.849983240943402	0.0	0.3686851423033765	-2	0.929989	1,8	False	2	0	2	False	False
AIVVILMSMV	AIVVLLMSMV	AIVVILMSM	AIVVLLMSM	HLA-A0201	6.2889	0	10	9	9	5.6768	6.9407	26.3002	205.5555555555556	-2.8833333333333337	2.888888888888889	6.099999998230487	0.0	0.5905895687754835	2	0.977492	1,8	False	4	0	4	False	False
AIYHTLNLFNI	AIYHTLNLCNI	AIYHTLNL	AIYHTLNL	HLA-A0201	4.7939	0	11	8	8	3.4539	4.7939	32.33	158.75	-0.3200000000000001	0.6499999999999999	7.542349207215011	2.0491933110931699e-13	0.0	4	1.0	0,1,2,3,5,7	True	0	0	-1	False	False
AKNCGIAIPV	AKNRGIAIPV	AKNCGIAI	AKNRGIAI	HLA-B0702	33.2727	0	10	8	8	7.5456	16.9099	4.72102	122.5	-0.43625	0.9125	8.545189979486167	0.0	32.19620077942507	-3	0.853693	1,7	False	2	0	3	False	False
ALAAGSCLV	ALAAGSCVV	ALAAGSCLV	ALAAGSCVV	HLA-A0201	0.4673	0	9	9	9	0.8862	0.8862	1.30098	152.22222222222223	-2.014444444444445	2.055555555555556	5.922539790626615	0.0	0.2208891559467388	1	0.976902	1,8	False	6	0	7	False	False
ALADLAGFK	ALEDLAGFK	ALADLAGFK	ALEDLAGFK	HLA-A1101	0.2921	0	9	9	9	1.2376	1.2376	8.31087	120.0	-0.5466666666666667	0.8888888888888887	6.337367167230696	0.0	0.2231581690368455	-1	0.944316	1,8	False	2	0	2	False	False
ALADLAGFKEL	ALEDLAGFKEL	ALADLAGFKEL	ALEDLAGFKEL	HLA-A0201	0.7501	0	11	11	11	1.9482	1.9482	8.31087	133.63636363636363	-0.2754545454545455	0.7545454545454543	4.184407519642264	0.0	0.4612949440509188	-1	0.966301	1,10	False	2	0	2	False	False
ALAFTPVEQV	ALALTPVEQV	ALAFTPVEQV	ALALTPVEQV	HLA-A0201	0.2253	0	10	10	10	0.3085	0.3085	10.1211	117.0	-0.4679999999999999	0.93	3.849983240943402	0.0	0.0607616207455429	0	0.952547	1,9	False	6	0	3	False	False
ALAFTPVEQVV	ALALTPVEQVV	ALAFTPVEQV	ALALTPVEQV	HLA-A0201	0.2253	0	11	10	10	0.1672	0.3085	10.1211	117.0	-0.4679999999999999	0.93	3.849983240943402	0.0	0.0607616207455429	0	0.952547	1,9	False	6	0	3	False	False
ALAKETQFW	ALAKETQFR	ALAKETQFW	ALAKETQFR	HLA-A2402	1.3863	0	9	9	9	7.5397	21.4545	7.72107	65.55555555555554	0.7355555555555555	-0.2555555555555556	6.408795645926148	0.0	1.2967230958540168	-3	0.958026	1,8	True	2	0	8	False	False
ALALAQKGV	ALALARKGV	ALALAQKGV	ALALARKGV	HLA-A0201	1.0758	1	9	9	9	2.9565	2.9565	24.5917	152.22222222222223	-1.017777777777778	1.0444444444444445	9.700002531521022	2.6688189211265488e-11	0.6843419786910198	1	0.950258	1,8	False	2	0	5	True	False
ALALAQKGVQL	ALALARKGVQL	ALAQKGVQL	ALARKGVQL	HLA-B0702	0.9954	0	11	9	9	1.3579	1.3579	24.5917	141.1111111111111	-0.2011111111111112	0.4555555555555555	9.700002531521022	2.6688189211265488e-11	0.2657283305103469	1	0.946592	1,8	False	2	2	3	False	False
ALAQERWRCLV	AFAQERWRCLV	ALAQERWRC	AFAQERWRC	HLA-A0201	2.3931	0	11	9	9	8.1905	28.8519	2.85106	65.55555555555554	3.3377777777777777	-0.7777777777777778	8.549845238216221	1.0	2.1946060495149364	0	0.96265	1,8	True	6	0	1	False	False
ALAQKGVQL	ALARKGVQL	ALAQKGVQL	ALARKGVQL	HLA-B0702	0.9954	0	9	9	9	1.3579	1.3579	24.5917	141.1111111111111	-0.2011111111111112	0.4555555555555555	9.700002531521022	0.0	0.2657283305103469	1	0.946592	1,8	False	2	0	3	False	False
ALAQKGVQL	ALARKGVQL	ALAQKGVQL	ALARKGVQL	HLA-A0201	0.2014	0	9	9	9	0.4706	0.4706	24.5917	141.1111111111111	-0.2011111111111112	0.4555555555555555	9.700002531521022	0.0	0.1152079898002549	1	0.946592	1,8	False	2	0	3	True	False
ALAQKGVQLGL	ALARKGVQLGL	ALAQKGVQL	ALARKGVQL	HLA-B0702	0.9954	0	11	9	9	1.3579	1.3579	24.5917	141.1111111111111	-0.2011111111111112	0.4555555555555555	9.700002531521022	3.1468551072368002e-15	0.2657283305103469	1	0.946592	1,8	False	2	0	3	False	False
ALAQKGVQLGL	ALARKGVQLGL	ALAQKGVQL	ALARKGVQL	HLA-A0201	0.2014	0	11	9	9	0.4706	0.4706	24.5917	141.1111111111111	-0.2011111111111112	0.4555555555555555	9.700002531521022	3.1468551072368002e-15	0.1152079898002549	1	0.946592	1,8	False	2	0	3	False	False
ALAVIELYNA	ALALIELYNA	ALAVIELYNA	ALALIELYNA	HLA-A0201	3.1291	0	10	10	10	1.584	2.5574	52.6113	176.00000000000003	-1.0640000000000005	1.34	3.8499827128835022	9.05359508832148e-07	0.6995020215844221	1	0.970874	1,9	False	6	0	3	False	False
ALAVKALYPV	ALAEKALYPV	ALAVKALYPV	ALAEKALYPV	HLA-A0201	1.4656	0	10	10	10	0.1931	0.1931	10.0213	166.0	-1.766	1.4600000000000002	9.298300650902092	0.999941047525418	9.658083894355256	-2	0.937434	1,9	False	2	0	3	False	False
ALCGQCVRI	ALCGQCVRT	ALCGQCVRI	ALCGQCVRT	HLA-A0201	1.6344	0	9	9	9	6.8278	6.8278	81.4024	129.99999999999997	0.141111111111111	1.211111111111111	8.231408963911235	0.8	1.2431666071062422	-1	0.978119	1,8	True	3	0	8	True	False
ALCRHEYPL	ASCRHEYPL	ALCRHEYPL	ASCRHEYPL	HLA-A0201	1.4799	0	9	9	9	16.805	16.805	35.6517	97.77777777777776	1.511111111111111	-0.2444444444444446	7.356563300825655	0.0	1.3495754531389468	-2	0.941797	1,8	True	2	0	1	False	False
ALCVQPHYITV	ALCVQPHHITV	ALCVQPHYI	ALCVQPHHI	HLA-A0201	0.8101	0	11	9	9	0.8913	1.1841	10.3711	129.99999999999997	-0.7366666666666668	0.8000000000000002	7.355498301796615	0.0	0.255871463558821	2	0.947615	1,8	False	2	0	7	False	False
ALDGYNGTV	ALDGYNGTI	ALDGYNGTV	ALDGYNGTI	HLA-A0201	0.4218	0	9	9	9	1.2571	1.2571	11.4011	86.66666666666666	0.6022222222222223	-9.868649107779167e-17	3.7499869628809392	4.52679959335127e-07	0.280271688807573	3	0.994028	1,8	True	3	0	8	False	False
ALDPHSGHF	ARDPHSGHF	ALDPHSGHF	ARDPHSGHF	HLA-B1501	0.3632	0	9	9	9	4.0464	4.0464	106.603	54.44444444444444	1.198888888888889	-0.4777777777777777	6.496504159178585	4.52679959335127e-07	0.3305996045867932	-2	0.941091	1,8	True	4	0	1	False	False
ALDPHSGHFV	ARDPHSGHFV	ALDPHSGHFV	ARDPHSGHFV	HLA-A0201	0.0854	1	10	10	10	11.641	11.641	106.603	78.0	0.675	-0.0099999999999999	6.496504159178585	4.52679959335127e-07	0.0847734936861094	-2	0.956409	1,9	True	4	0	1	True	False
ALDPHSGHFVA	ARDPHSGHFVA	ALDPHSGHFV	ARDPHSGHFV	HLA-A0201	0.0854	1	11	10	10	11.641	11.641	106.603	78.0	0.675	-0.0099999999999999	6.496504159178585	4.52679959335127e-07	0.0847734936861094	-2	0.956409	1,9	True	4	0	1	False	False
ALDQEAALAK	ALDREAALAK	ALDQEAALAK	ALDREAALAK	HLA-A1101	0.8177	0	10	10	10	1.1321	1.1321	2.29104	118.0	0.954	0.0399999999999999	4.184407519642264	0.0	0.2270867237876513	1	0.957893	0,1,9	False	2	0	3	False	False
ALESIAWFSV	ALESIAWFTV	ALESIAWFSV	ALESIAWFTV	HLA-A0201	1.768	0	10	10	10	1.6921	1.6921	27.2409	127.0	-0.9200000000000004	1.2899999999999998	3.849983240943402	0.0	0.0793045328290291	1	0.98096	1,9	False	6	0	8	False	False
ALFAGSMQL	AVFAGSMQL	ALFAGSMQL	AVFAGSMQL	HLA-A0201	0.0169	0	9	9	9	0.2378	0.2378	6.32121	108.88888888888889	-1.198888888888889	1.2444444444444445	6.099999998230487	0.0	0.0156989486963835	1	0.97635	1,8	True	6	0	1	False	False
ALFALLEIL	ALFALLEIP	ALFALLEIL	ALFALLEIP	HLA-A0201	0.3139	1	9	9	9	2.0171	3.9993	11.7909	238.88888888888889	-2.71	2.511111111111111	3.849983240943402	0.0	0.2892623859175356	-3	0.971663	1,8	True	4	0	8	False	False
ALFASRPRF	VLFASRPRF	ALFASRPRF	VLFASRPRF	HLA-B1501	0.1407	0	9	9	9	0.2502	0.2502	2.57095	65.55555555555554	2.082222222222222	0.1777777777777778	12.500109306536617	5.89524745824429e-05	0.0615773381294963	0	0.984666	1,8	False	4	0	0	True	False
ALFLVFGRTRK	ALFLVFGRTKK	ALFLVFGRTRK	ALFLVFGRTKK	HLA-A1101	1.4748	1	11	11	11	1.1815	1.1815	0.130996	106.36363636363636	1.3972727272727274	0.4727272727272726	12.51647814642638	0.999999999999795	0.3661098942022854	2	0.986624	0,1,10	False	2	0	9	False	False
ALFNLIGTFPL	ALFNLIDTFPL	ALFNLIGTFPL	ALFNLIDTFPL	HLA-A0201	0.5801	0	11	11	11	0.5968	0.5968	5.59098	150.9090909090909	-1.7436363636363637	1.554545454545455	6.099999998230487	0.50000000003336	0.0162326910187668	-1	0.931454	1,10	False	2	0	6	False	False
ALFTADSAQTK	ALLTADSAQTK	ALFTADSAQTK	ALLTADSAQTK	HLA-A0301	0.0764	0	11	11	11	0.2741	0.2741	14.4911	62.72727272727272	1.3654545454545457	-0.1	6.337367167230696	0.0	0.0551049981758482	0	0.973748	0,10	False	6	0	2	False	False
ALFTWTNLL	AVFTWTNLL	ALFTWTNLL	AVFTWTNLL	HLA-A0201	0.126	0	9	9	9	0.8968	0.8968	22.8427	141.1111111111111	-1.1222222222222225	1.1333333333333333	6.099999998230487	0.0	0.1082970561998215	1	0.973636	1,8	True	6	0	1	True	False
ALFTWTNLLV	AVFTWTNLLV	ALFTWTNLL	AVFTWTNLL	HLA-A0201	0.126	0	10	9	9	0.8968	0.8968	22.8427	141.1111111111111	-1.1222222222222225	1.1333333333333333	6.099999998230487	5.94051011701557e-05	0.1082970561998215	1	0.973636	1,8	True	6	0	1	True	False
ALFTWTNLLVV	AVFTWTNLLVV	ALFTWTNLL	AVFTWTNLL	HLA-A0201	0.126	0	11	9	9	0.4466	0.8968	22.8427	141.1111111111111	-1.1222222222222225	1.1333333333333333	6.099999998230487	0.0001183505720116	0.1082970561998215	1	0.973636	1,8	True	6	0	1	True	False
ALGCSNNEK	ALECSNNEK	ALGCSNNEK	ALECSNNEK	HLA-A1101	1.8499	0	9	9	9	2.4059	2.4059	2.96103	54.44444444444444	2.232222222222222	-0.8333333333333335	6.231833229307085	0.0	0.4275092065339373	-2	0.921504	1,8	False	2	0	2	False	False
ALGGVFMML	AFGGVFMML	ALGGVFMML	AFGGVFMML	HLA-A0201	0.2653	0	9	9	9	8.1681	8.1681	17.4107	129.99999999999997	-2.805555555555556	2.155555555555556	6.099999998230487	0.0	0.2566830523622385	0	0.964971	1,8	True	6	0	1	False	False
ALHGGWTTK	AHHGGWTTK	ALHGGWTTK	AHHGGWTTK	HLA-A0301	0.0311	1	9	9	9	4.0116	4.0116	7.14087	54.44444444444444	0.4899999999999999	-0.5111111111111112	9.702001779340208	0.0076197710941836	0.0308588966995712	-3	0.92828	1,8	True	2	0	1	False	False
ALHSPRCYR	AFHSPRCYR	ALHSPRCYR	AFHSPRCYR	HLA-A0301	0.4339	0	9	9	9	3.0385	3.0385	2.68105	54.44444444444444	3.336666666666667	-0.8666666666666667	9.501216220669448	0.996175543712172	0.371938765838407	0	0.956761	1,8	True	6	0	1	False	False
ALHSSSSYH	ALHSSSSYR	ALHSSSSYH	ALHSSSSYR	HLA-A0301	0.5429	0	9	9	9	0.2166	0.2166	43.7103	54.44444444444444	1.8144444444444443	-0.588888888888889	7.706063800491393	0.0	0.817859048938135	0	0.976868	1,8	True	2	0	8	False	False
ALHWEQVAV	ALPWEQVAV	ALHWEQVAV	ALPWEQVAV	HLA-A0201	0.1636	0	9	9	9	0.2884	0.2884	10.6008	129.99999999999997	-0.2155555555555556	0.5222222222222221	5.363507221918553	3.47580404973379e-09	0.0707950069348127	-2	0.88677	1,8	False	2	0	2	False	False
ALIEAYVDI	ALIEAYVDM	ALIEAYVDI	ALIEAYVDM	HLA-A0201	0.4445	0	9	9	9	0.6623	0.6623	30.8714	184.4444444444444	-0.75	1.3666666666666667	3.550073361489922	0.0	0.1461756001811867	1	0.985223	1,8	True	3	0	8	False	False
ALIHHNTYL	ALIHHNTHL	ALIHHNTYL	ALIHHNTHL	HLA-A0201	0.0579	1	9	9	9	0.1235	0.1235	49.7319	141.1111111111111	0.2333333333333335	0.2222222222222222	7.706063800491393	0.0	0.030754979757085	2	0.954961	1,8	False	2	0	7	True	False
ALLETPSLL	ALLETLSLL	ALLETPSLL	ALLETLSLL	HLA-A0201	0.0446	1	9	9	9	0.0363	0.0363	23.1013	184.44444444444443	-0.9677777777777778	1.1555555555555554	3.849983240943402	0.0	0.0101977961432506	-3	0.908337	1,8	False	4	0	5	False	False
ALLETPSLLL	ALLETLSLLL	ALLETPSLL	ALLETLSLL	HLA-A0201	0.0446	1	10	9	9	0.0363	0.0363	23.1013	184.44444444444443	-0.9677777777777778	1.1555555555555554	3.849983240943402	0.0	0.0101977961432506	-3	0.908337	1,8	False	4	0	5	True	False
ALLFLESEL	ALLFPESEL	ALLFLESEL	ALLFPESEL	HLA-A0201	0.4201	1	9	9	9	0.4662	0.4662	18.0209	184.44444444444443	-0.8277777777777781	1.3333333333333333	3.613691325765103	0.0	0.04154141999142	-3	0.901003	1,8	False	4	0	4	False	False
ALLPTPHCESL	ALLPTPPCESL	ALLPTPHCESL	ALLPTPPCESL	HLA-A0201	0.1583	0	11	11	11	0.1374	0.1374	7.28082	115.45454545454544	-0.0372727272727274	0.3909090909090908	5.36107725976035	0.0	0.0240791120815138	-2	0.898795	1,10	False	2	0	6	False	False
ALLQEEAHV	ALLQEGAHV	ALLQEEAHV	ALLQEGAHV	HLA-A0201	0.0828	0	9	9	9	0.1446	0.1446	0.34099	141.1111111111111	0.7022222222222222	0.1888888888888888	4.25426907511428	0.0	0.0353875518672199	-2	0.915265	1,8	False	2	0	5	False	False
ALLQEEAHVPL	ALLQEGAHVPL	ALLQEEAHV	ALLQEGAHV	HLA-A0201	0.0828	0	11	9	9	0.1446	0.1446	0.34099	141.1111111111111	0.7022222222222222	0.1888888888888888	4.25426907511428	0.0	0.0353875518672199	-2	0.915265	1,8	False	2	0	5	False	False
ALLQVTLLL	ALSQVTLLL	ALLQVTLLL	ALSQVTLLL	HLA-A0201	0.0995	1	9	9	9	0.1342	0.1342	0.271007	259.99999999999994	-2.4822222222222226	2.311111111111112	6.099999998230487	0.0	0.0257276453055141	-2	0.946892	1,8	False	2	0	2	False	False
ALNPTSGSL	ALNPRSGSL	ALNPTSGSL	ALNPRSGSL	HLA-B1501	0.5782	0	9	9	9	0.8741	0.8741	1.87499	97.77777777777776	0.38	0.1777777777777777	6.099999998230487	0.0	0.1957320443885138	-1	0.919566	1,8	False	2	0	4	False	False
ALNSSEEYNL	ALNSNEEYNL	ALNSSEEYNL	ALNSNEEYNL	HLA-A0201	1.3575	0	10	10	10	1.2906	1.2906	18.9812	88.0	2.219	-0.7500000000000001	3.613691097591072	0.0	0.0703678521617851	1	0.955215	1,9	False	2	0	4	False	False
ALPILGEQV	ALPILGGQV	ALPILGEQV	ALPILGGQV	HLA-A0201	0.8351	0	9	9	9	2.7731	2.7731	1.89094	173.33333333333331	-1.022222222222222	1.0111111111111113	3.849983240943402	3.47580404973379e-09	0.5836153762936785	-2	0.922745	1,8	False	2	0	6	False	False
ALPQHLIRV	APPQHLIRV	ALPQHLIRV	APPQHLIRV	HLA-A0201	0.0267	1	9	9	9	6.2487	6.2487	30.7902	173.33333333333331	0.5011111111111112	0.5888888888888889	10.551758703775704	0.999941047525418	0.0265859138700849	-3	0.928651	1,8	True	4	0	1	False	False
ALQKVKIAV	ALQKVKIEV	ALQKVKIAV	ALQKVKIEV	HLA-A0201	0.2371	0	9	9	9	0.1156	0.1156	17.4215	173.33333333333331	-0.5444444444444446	1.0	10.805379563011227	0.0	0.2492011245674741	-1	0.964133	1,8	False	2	0	7	False	False
ALQNFDNKLV	ALQNYDNKLV	ALQNFDNKL	ALQNYDNKL	HLA-A0201	0.3719	0	10	9	9	0.4357	0.4357	24.4015	97.77777777777776	2.051111111111111	-0.6333333333333335	6.337367167230696	0.0	0.0544577002524672	3	0.950906	1,8	False	2	0	4	False	False
ALQNYYNKLV	ALQNYDNKLV	ALQNYYNKL	ALQNYDNKL	HLA-A0201	0.4857	0	10	9	9	0.4357	0.4357	24.4015	97.77777777777776	1.4444444444444442	-0.8444444444444446	9.145600226707757	3.47580404973379e-09	0.0557378930456736	-3	0.890472	1,8	False	2	0	5	False	False
ALQQCLQGA	ALQQRLQGA	ALQQCLQGA	ALQQRLQGA	HLA-A0201	1.2079	0	9	9	9	1.1715	1.1715	8.77075	108.88888888888889	0.1044444444444443	0.3111111111111111	5.922539790626615	0.0	0.0375309944515578	-3	0.877101	1,8	False	2	0	4	False	False
ALQSAYVKI	ALQSAYVKN	ALQSAYVKI	ALQSAYVKN	HLA-A0201	0.5806	0	9	9	9	27.3871	27.3871	12.7409	141.1111111111111	-0.318888888888889	0.7333333333333333	9.298300650902092	0.0	0.5682914182224478	-3	0.971218	1,8	True	2	0	8	False	False
ALQSQSISL	VLQSQSISL	ALQSQSISL	VLQSQSISL	HLA-A0201	0.1036	0	9	9	9	0.1187	0.1187	1.06098	141.1111111111111	0.5233333333333332	0.5	6.099999998230487	0.0	0.0131791069924178	0	0.986425	1,8	False	4	0	0	True	False
ALQSQSISLV	VLQSQSISLV	ALQSQSISL	VLQSQSISL	HLA-A0201	0.1036	0	10	9	9	0.1187	0.1187	1.06098	141.1111111111111	0.5233333333333332	0.5	6.099999998230487	0.0	0.0131791069924178	0	0.986425	1,8	False	4	0	0	True	False
ALRMLEVPL	ALGMLEVPL	ALRMLEVPL	ALGMLEVPL	HLA-B0702	1.6978	0	9	9	9	13.5377	13.5377	0.5210159999999999	173.33333333333331	-0.1366666666666667	1.0777777777777775	6.410149741452187	0.0	1.48487425633601	-2	0.921008	1,8	False	6	0	2	False	False
ALRMLEVPL	ALGMLEVPL	ALRMLEVPL	ALGMLEVPL	HLA-A0201	2.508	0	9	9	9	1.5213	1.5213	0.5210159999999999	173.33333333333331	-0.1366666666666667	1.0777777777777775	6.410149741452187	0.0	1.6266637744034704	-2	0.921008	1,8	False	6	0	2	False	False
ALSDQVRDV	ARSDQVRDV	ALSDQVRDV	ARSDQVRDV	HLA-A0201	0.2608	0	9	9	9	23.4182	23.4182	50.6117	118.88888888888889	2.9433333333333334	-0.1999999999999999	4.109250931534916	0.0	0.2578955649879154	-2	0.949534	1,8	True	4	0	1	False	False
ALSIGTSYRY	ALSIGTPYRY	ALSIGTSY	ALSIGTPY	HLA-B1501	0.3522	0	10	8	8	0.4894	0.8871	0.000999989	110.0	-0.385	0.7625000000000001	6.093198032584041	0.0	0.2123681433885694	-1	0.9346	1,7	False	4	0	6	False	False
ALSPDGSIRK	APSPDGSIRK	ALSPDGSIRK	APSPDGSIRK	HLA-A0301	0.0542	0	10	10	10	1.7698	1.7698	2.161	88.0	2.3400000000000003	-0.54	9.695024739019573	0.0	0.0525401288281161	-3	0.951549	0,9	False	4	0	1	True	False
ALSPGLTRT	ALSPGSTRT	ALSPGLTRT	ALSPGSTRT	HLA-A0201	0.8592	0	9	9	9	2.473	2.473	35.9919	97.77777777777776	1.2077777777777776	0.0777777777777776	10.550002220086752	1.20812138761297e-17	0.5606861949049736	-2	0.921465	1,8	False	2	0	5	False	False
ALSPVIPHI	ALSPVIPLI	ALSPVIPHI	ALSPVIPLI	HLA-A0201	0.0077	1	9	9	9	0.0158	0.0158	16.1113	173.33333333333331	-1.3944444444444446	1.2888888888888888	7.550323993898928	0.0	0.0039474683544303	-3	0.935585	1,8	False	2	0	7	True	False
ALSVEFSEM	ALSVEFPEM	ALSVEFSEM	ALSVEFPEM	HLA-B1501	1.0351	0	9	9	9	1.5305	1.5305	0.150998	86.66666666666666	0.4799999999999998	0.6555555555555556	3.613691325765103	0.0	0.335046416203855	-1	0.929942	1,8	False	4	0	6	False	False
ALSYLVSFQR	ALSYLVSFQT	LSYLVSFQR	LSYLVSFQT	HLA-A1102	0.6257	1	10	9	9	9.2143	17.0	0.150998	118.88888888888889	1.171111111111111	0.411111111111111	9.348807885311544	0.999999547346729	0.6026705594117648	-1	0.976334	1,8	True	2	1	8	False	False
ALSYTPAEV	ALSYTPVEV	ALSYTPAEV	ALSYTPVEV	HLA-A0201	0.1425	1	9	9	9	0.0578	0.0578	12.6714	97.77777777777776	0.0377777777777777	0.4111111111111111	3.8499827128835022	0.992380228905816	0.2088192041522491	0	0.954441	1,8	False	4	0	6	False	False
ALTASTVPL	ALTASPVPL	ALTASTVPL	ALTASPVPL	HLA-A0201	0.6482	0	9	9	9	0.509	0.509	3.22098	141.1111111111111	-0.9955555555555556	1.2888888888888888	6.099999998230487	0.0	0.1772680550098231	-1	0.923572	1,8	False	4	0	5	True	False
ALVNKLYSL	ALVNELYSL	ALVNKLYSL	ALVNELYSL	HLA-A0201	0.0271	0	9	9	9	0.0395	0.0395	8.92097	173.33333333333331	-0.5422222222222223	0.8777777777777778	9.298300650902092	0.0	0.0085073417721519	1	0.94763	1,8	False	2	0	4	False	False
ALVRGVCMKV	ALVRGVFMKV	ALVRGVCMKV	ALVRGVFMKV	HLA-A0201	1.2789	0	10	10	10	0.9676	0.9676	13.9907	136.0	-0.2950000000000001	1.38	9.833242292515934	0.0	0.4114526353865232	-2	0.900071	1,9	False	2	0	6	False	False
ALVVPVFEI	ALVVPAFEI	ALVVPVFEI	ALVVPAFEI	HLA-A0202	0.6635	0	9	9	9	1.5171	1.5171	16.2605	194.44444444444443	-2.2155555555555555	2.2666666666666666	3.849983240943402	0.0	0.3733198866257992	0	0.950478	1,8	False	4	0	5	False	False
ALWDRVVDL	APWDRVVDL	ALWDRVVDL	APWDRVVDL	HLA-A0201	0.0165	1	9	9	9	6.6438	6.6438	7.58106	162.22222222222223	1.1444444444444444	0.6	4.109250931534916	0.992381120417115	0.0164590219452722	-3	0.921174	1,8	True	4	0	1	False	False
ALWSLSRHASL	ALWSLSRHAAL	ALWSLSRHA	ALWSLSRHA	HLA-A0201	0.4606	0	11	9	9	0.4606	0.4606	11.9513	108.88888888888889	1.1766666666666663	0.111111111111111	10.551758703775704	0.0	0.0	4	1.0	1,8	True	0	0	-1	False	False
ALYGFVPVL	ALYGSVPVL	ALYGFVPVL	ALYGSVPVL	HLA-A0201	0.0216	1	9	9	9	0.0257	0.0257	155.827	162.22222222222223	-2.612222222222222	1.9222222222222225	6.093198032584041	0.999999547320249	0.0034459143968871	-2	0.902943	1,8	False	2	0	4	True	False
AMAGSLVFL	AMAGSPVFL	AMAGSLVFL	AMAGSPVFL	HLA-A0201	0.0845	1	9	9	9	0.1194	0.1194	17.8915	141.1111111111111	-2.263333333333333	2.1	6.099999998230487	0.5	0.0246989112227805	-3	0.903608	1,8	False	4	0	5	False	False
AMAGSLVFL	AMAGSPVFL	AMAGSLVFL	AMAGSPVFL	HLA-A2402	4.1874	0	9	9	9	3.2724	3.2724	17.8915	141.1111111111111	-2.263333333333333	2.1	6.099999998230487	0.5	1.1708443344334434	-3	0.903608	1,8	False	4	0	5	False	False
AMAGSLVFL	AMAGSPVFL	AMAGSLVFL	AMAGSPVFL	HLA-B0702	6.2205	0	9	9	9	3.9303	3.9303	17.8915	141.1111111111111	-2.263333333333333	2.1	6.099999998230487	0.5	3.624707808564233	-3	0.903608	1,8	False	4	0	5	False	False
AMAVLYLAL	AVAVLYLAL	AMAVLYLAL	AVAVLYLAL	HLA-A0201	1.9184	0	9	9	9	4.0305	4.0305	21.4707	195.55555555555551	-2.9377777777777783	2.4	6.093198032584041	0.0	1.0052977645453418	1	0.974185	1,8	True	1	0	1	False	False
AMHGRKIMGK	AMNGRKIMGK	AMHGRKIMGK	AMNGRKIMGK	HLA-A0301	0.1097	0	10	10	10	0.0736	0.0736	30.2403	49.0	1.737	-0.6199999999999999	11.823062091134489	0.0	0.0538066576086956	1	0.944472	0,9	False	2	0	2	False	False
AMHNQLTDMEK	AIHNQLTDMEK	AMHNQLTDMEK	AIHNQLTDMEK	HLA-A0301	0.4073	0	11	11	11	0.3973	0.3973	20.3013	44.54545454545455	2.6418181818181816	-1.1272727272727272	5.454297225456685	0.0	0.0102516989680342	1	0.982999	0,10	True	3	0	1	False	False
AMLSKVVIL	AMPSKVVIL	AMLSKVVIL	AMPSKVVIL	HLA-A0201	0.099	0	9	9	9	0.482	0.482	5.15117	205.5555555555556	-2.0055555555555555	2.1666666666666665	9.700002531521022	0.0	0.0786659751037344	-3	0.923745	1,8	False	4	0	2	False	False
AMPFSIFYPM	AMPFSIFYRM	AMPFSIFYP	AMPFSIFYR	HLA-A0201	5.4917	1	10	9	9	5.1194	10.0074	0.000999989	54.44444444444444	-1.2777777777777777	0.9444444444444446	6.093198032584041	0.0	2.478053209624878	-2	0.964456	1,8	True	4	0	8	False	False
AMQCLQNENL	AMKCLQNENL	MQCLQNENL	MKCLQNENL	HLA-A0201	5.8036	0	10	9	9	9.2154	39.2222	37.3801	86.66666666666666	1.966666666666666	-0.6111111111111112	3.849962144624442	0.0	4.944857426661431	1	0.967671	1,8	True	2	1	1	False	False
AMQKRRLHLSV	AMQKRRLHRSV	AMQKRRLHL	AMQKRRLHR	HLA-A0201	3.4937	0	11	9	9	15.4711	21.4211	8.97202	97.77777777777776	3.51	-0.9222222222222224	12.516478954814374	0.0	2.9238908076616044	-2	0.975143	1,8	True	4	0	8	False	False
AMRLWVIRV	AMGLWVIRV	AMRLWVIRV	AMGLWVIRV	HLA-A0201	2.0168	0	9	9	9	0.4426	0.4426	0.271007	162.22222222222223	0.6033333333333332	1.1666666666666667	12.500109306536617	0.0	7.173173429733392	-2	0.912753	1,8	False	6	0	2	False	False
AMRLWVIRVQK	AMGLWVIRVQK	RLWVIRVQK	GLWVIRVQK	HLA-A1101	0.3043	0	11	9	9	0.6906	0.6906	0.271007	151.11111111111111	2.2977777777777777	-0.0666666666666666	12.51647814642638	0.0	0.170215884737909	-2	0.967762	1,8	False	6	2	0	False	False
AMVHYLMIL	AMVHYLMVL	AMVHYLMIL	AMVHYLMVL	HLA-A0201	0.9771	0	9	9	9	0.6627	0.6627	0.390989	173.33333333333331	-2.2788888888888885	1.9333333333333336	7.542349207215011	0.0	0.4635585332729742	3	0.989648	1,8	False	3	0	7	False	False
AMVLAVRGV	AMVLADRGV	AMVLAVRGV	AMVLADRGV	HLA-A0201	1.47	0	9	9	9	3.5082	3.5082	39.4513	162.2222222222222	-1.0033333333333334	1.8888888888888888	10.550002220086752	0.0	0.8540430990251411	-3	0.910585	1,8	False	2	0	5	False	False
AMYLNYFRGL	AMYLNYCRGL	YLNYFRGL	YLNYCRGL	HLA-A0201	5.4228	0	10	8	8	9.5592	9.7252	87.8224	97.5	1.0099999999999998	-0.075	9.171628129668534	0.0076197710941836	2.399030839468597	-2	0.846655	0,1,2,3,5,7	False	2	2	4	False	False
AMYQRAKLK	AMYQRAKSK	AMYQRAKLK	AMYQRAKSK	HLA-A0301	0.0219	0	9	9	9	0.0161	0.0161	0.4809969999999999	65.55555555555554	2.312222222222222	-0.8666666666666667	10.901809546165168	0.0	0.0078894409937888	-2	0.955243	1,8	False	2	0	7	False	False
AMYSNADIYLF	AVYSNADIYLF	MYSNADIYLF	VYSNADIYLF	HLA-A2402	0.0451	0	11	10	10	0.0136	0.0136	13.2507	88.0	0.2059999999999999	0.4399999999999999	3.7499865652062	0.999999547320045	0.1044595588235294	1	0.988111	1,9	False	1	1	0	False	False
APAASPTVVV	APAASPTGVV	APAASPTVV	APAASPTGV	HLA-B0702	0.0764	0	10	9	9	0.1967	0.1967	46.2218	97.77777777777776	-0.8377777777777777	1.011111111111111	6.099999998230487	0.0	0.0467255719369598	-3	0.94829	1,8	False	4	0	7	False	False
APAKSVKKRI	APAKSVKERI	APAKSVKKRI	APAKSVKERI	HLA-B0702	0.8854	0	10	10	10	0.7025	0.7025	4.03089	88.0	2.239	-0.6299999999999999	11.924509373493493	0.0	0.2305190889679714	1	0.969668	1,9	False	2	0	7	False	False
APAPPAPAF	PPAPPAPAF	APAPPAPAF	PPAPPAPAF	HLA-B0702	0.0072	0	9	9	9	0.3308	0.3308	4.90108	44.44444444444444	-1.1355555555555557	0.3999999999999999	6.099999998230487	2.0491933110931699e-13	0.0070432889963724	-1	0.978341	1,8	False	4	0	0	False	False
APARLERRHSA	ALARLERRHSA	APARLERRHSA	ALARLERRHSA	HLA-B0702	0.4594	1	11	11	11	6.6294	18.039	6.03101	62.72727272727272	4.48	-1.218181818181818	12.199135216884317	0.00017683657384	0.4477004401574367	-3	0.968154	1,3,10	True	4	0	1	False	False
APCLESGTCIL	APCLEGGTCIL	APCLESGTCIL	APCLEGGTCIL	HLA-B0702	0.9684	0	11	11	11	0.8587	0.8587	0.160996	115.45454545454544	-0.6627272727272727	1.0818181818181818	3.8499410483054817	0.0	0.1237143123325958	0	0.943924	1,3,10	False	2	0	5	False	False
APESRERVPSV	APEPRERVPSV	APESRERVPSV	APEPRERVPSV	HLA-B0702	0.4401	0	11	11	11	0.232	0.4006	31.0818	61.81818181818181	3.67	-0.9636363636363636	6.533466308377683	0.0	0.0433947828257613	-1	0.946651	1,3,10	True	4	0	3	False	False
APFPLGDSAL	APFPHGDSAL	APFPLGDSA	APFPHGDSA	HLA-A6801	18.1714	0	10	9	9	15.8878	15.8878	20.5704	65.55555555555554	-0.0377777777777776	0.2555555555555555	3.749987360555679	0.0	2.611828512443508	-3	0.879145	1,8	False	2	0	4	True	False
APGLMGTEQLF	APGLMGTEQLS	APGLMGTEQL	APGLMGTEQL	HLA-B0702	0.3481	0	11	10	10	0.3481	0.3481	16.7107	88.0	-0.096	0.1199999999999999	3.849983240943402	1.20812138761297e-17	0.0	4	1.0	1,9	True	0	0	-1	False	False
APGLPGFSGL	APGLPGFPGL	APGLPGFSGL	APGLPGFPGL	HLA-B0702	0.1295	0	10	10	10	0.2405	0.2405	70.4291	88.0	-1.4049999999999998	0.7	6.099999998230487	7.122594434143239e-22	0.0597692307692307	-1	0.94261	1,9	False	4	0	7	False	False
APGPLPRSL	GPGPLPRSL	APGPLPRSL	GPGPLPRSL	HLA-B0702	0.0078	0	9	9	9	0.0206	0.0206	16.7513	97.77777777777776	0.6366666666666667	-0.1222222222222222	10.550002220086752	0.0	0.0048466019417475	0	0.979488	1,8	False	4	0	0	False	False
APKKKSIKL	APKKKSIKS	APKKKSIKL	APKKKSIKS	HLA-B0702	0.0112	0	9	9	9	0.834	0.834	8.60097	97.77777777777776	1.5499999999999998	-0.8777777777777778	11.278334052301943	0.0	0.011049592326139	-2	0.980789	1,8	True	2	0	8	False	False
APLLQENLRL	APLLQENSRL	APLLQENLRL	APLLQENSRL	HLA-B0702	0.7624	0	10	10	10	0.4586	0.4586	24.1207	166.0	1.242	0.0399999999999999	6.410149741452187	0.0	0.5050525948539031	-2	0.94838	1,9	False	2	0	7	False	False
APNLQNQMSSL	APNLQNQMCSL	APNLQNQMSSL	APNLQNQMCSL	HLA-B0702	0.1021	0	11	11	11	0.2083	0.2083	0.0909992999999999	80.0	1.5599999999999996	-0.5363636363636365	6.099999998230487	0.0	0.0520548247719635	-1	0.95382	1,3,10	False	4	0	8	False	False
APPSAEYESL	APPSAEYESS	APPSAEYESL	APPSAEYESS	HLA-B0702	0.6472	0	10	10	10	9.2796	14.1446	2.41095	59.00000000000001	1.2019999999999995	-0.5700000000000001	3.613691097591072	0.992380232328851	0.6175867313320984	-2	0.984844	1,9	True	2	0	9	False	False
APPSAEYESLV	APPSAEYESSV	APPSAEYESL	APPSAEYESS	HLA-B0702	0.6472	0	11	10	10	1.5711	14.1446	2.41095	59.00000000000001	1.2019999999999995	-0.5700000000000001	3.613691097591072	0.992380232328851	0.6175867313320984	-2	0.984844	1,9	True	2	0	9	False	False
APQVTESIEF	APQVTESIES	APQVTESIEF	APQVTESIES	HLA-B0702	0.4615	0	10	10	10	0.8498	7.2434	5.97111	78.0	1.138	-0.0299999999999999	3.613691325765103	4.56155760238008e-07	0.4320963704889969	-2	0.98193	1,9	True	2	0	9	False	False
APSLKGKQKQM	APSPKGKQKQM	APSLKGKQKQM	APSPKGKQKQM	HLA-B0702	0.33	0	11	11	11	0.0532	0.1699	2.24093	44.54545454545455	1.9190909090909087	-1.2727272727272727	11.10307073686272	2.08066186216553e-13	0.3109652736904062	-3	0.938098	1,3,10	True	4	0	3	False	False
APSPGQPPAL	APSPGQPPAP	APSPGQPPAL	APSPGQPPAP	HLA-B3501	0.689	0	10	10	10	1.1483	6.2702	40.23	59.00000000000001	-0.054	-0.3700000000000001	6.099999998230487	0.0	0.6132893368632578	-3	0.97759	1,9	True	4	0	9	True	False
APTPLPAPQQY	APTPSPAPQQY	TPLPAPQQY	TPSPAPQQY	HLA-B3501	0.0057	0	11	9	9	0.0053	0.0053	6.32121	54.44444444444444	0.7844444444444444	-0.9111111111111112	6.093198032584041	0.999999547320041	0.0004301886792452	-2	0.93408	1,8	False	2	2	2	False	False
APTRTVKII	APTRTVEII	APTRTVKII	APTRTVEII	HLA-B0702	0.4434	0	9	9	9	0.4521	0.8057	0.2809919999999999	129.99999999999997	1.102222222222222	0.3999999999999999	11.651775666512547	0.0	0.1993841628397666	1	0.960293	1,8	False	2	0	6	False	False
APTRTVKIINV	APTRTVEIINV	APTRTVKII	APTRTVEII	HLA-B0702	0.4434	0	11	9	9	0.4521	0.8057	0.2809919999999999	129.99999999999997	1.102222222222222	0.3999999999999999	11.651775666512547	0.0	0.1993841628397666	1	0.960293	1,8	False	2	0	6	False	False
APTWRALAR	APTWRALAG	APTWRALA	APTWRALA	HLA-B0702	2.3117	0	9	8	8	1.4481	2.3117	6.32121	86.25	0.6012499999999998	0.1874999999999999	10.550002220086752	0.0	0.0	4	1.0	1,7	True	0	0	-1	False	False
APVFLDCLEL	APVFLDRLEL	APVFLDCLEL	APVFLDRLEL	HLA-B0702	1.3128	0	10	10	10	0.1153	0.1153	2.87109	156.0	-0.934	1.41	3.550065870862454	0.999999547346932	13.63467476149176	-3	0.892449	1,9	False	2	0	6	False	False
AQAAWLENFPL	AQAAWRENFPL	AQAAWLENF	AQAAWRENF	HLA-A0201	3.4483	0	11	9	9	5.2419	6.5025	25.7911	76.66666666666666	0.3699999999999999	0.0666666666666667	3.849983240943402	0.0076197710941836	1.6196536501345635	-2	0.908415	1,8	False	4	0	5	False	False
AQALADLAGFK	AQALEDLAGFK	ALADLAGFK	ALEDLAGFK	HLA-A1101	0.2921	0	11	9	9	1.2376	1.2376	8.31087	120.0	-0.5466666666666667	0.8888888888888887	6.337367167230696	4.52679959335127e-07	0.2231581690368455	-1	0.944316	1,8	False	2	2	2	False	False
AQAPNNYRCF	AQAPNNYRRF	AQAPNNYRCF	AQAPNNYRRF	HLA-B1501	0.2405	0	10	10	10	0.2595	0.2595	7.65074	20.0	2.6	-0.9	8.527213490568101	0.0	0.0176088631984585	-3	0.935576	1,9	False	2	0	8	False	False
AQAPNNYRCFL	AQAPNNYRRFL	AQAPNNYRCFL	AQAPNNYRRFL	HLA-A0201	4.1072	0	11	11	11	4.1114	4.1114	7.65074	53.63636363636364	1.9163636363636365	-0.4727272727272727	8.527213490568101	0.0	0.0041957094906844	-3	0.926711	1,10	False	2	0	8	False	False
AQAPSLWGA	AQAPSPWGA	AQAPSLWGA	AQAPSPWGA	HLA-A0201	0.4378	0	9	9	9	0.6492	0.6492	1.03097	76.66666666666666	-0.52	0.2222222222222222	6.099999998230487	0.996175543712172	0.1425614910659272	-3	0.885313	1,8	False	4	0	5	False	False
AQDIYRASY	ARDIYRASY	AQDIYRASY	ARDIYRASY	HLA-B1501	0.1155	1	9	9	9	4.0291	4.0291	0.462005	65.55555555555554	2.7022222222222223	-0.7555555555555555	6.325280332472175	5.89524745824429e-05	0.112189024844258	1	0.962824	1,8	True	2	0	1	False	False
AQDIYRASYY	ARDIYRASYY	AQDIYRASY	ARDIYRASY	HLA-B1501	0.1155	1	10	9	9	2.5861	4.0291	0.462005	65.55555555555554	2.7022222222222223	-0.7555555555555555	6.325280332472175	5.89524745824429e-05	0.112189024844258	1	0.962824	1,8	True	2	0	1	False	False
AQFCDVRLQV	GQFCDVRLQV	AQFCDVRLQV	GQFCDVRLQV	HLA-A0201	0.8964	0	10	10	10	1.1308	1.1308	48.4122	107.0	1.5650000000000002	0.43	6.161167718935758	0.0	0.185811956137248	0	0.983679	1,9	False	4	0	0	False	False
AQFKGAWIL	AQSKGAWIL	AQFKGAWIL	AQSKGAWIL	HLA-A0201	0.4326	0	9	9	9	1.6461	1.6461	0.110998	108.88888888888889	-0.9577777777777778	0.6666666666666666	9.700002531521022	0.999941047525622	0.3189114270092947	-2	0.917191	1,8	False	2	0	2	True	False
AQFSSDVLNLV	AQFSSEVLNLV	FSSDVLNLV	FSSEVLNLV	HLA-A0201	0.4712	1	11	9	9	0.4736	0.4736	26.8007	151.11111111111111	0.1399999999999999	1.1333333333333335	3.749987360555679	0.0	0.0023878378378378	2	0.954107	1,8	False	4	2	3	False	False
AQGTGVLGSK	AQGTEVLGSK	AQGTGVLGSK	AQGTEVLGSK	HLA-A1101	0.838	0	10	10	10	1.292	1.292	26.4409	78.0	0.3469999999999999	-0.0299999999999999	9.700002531521022	3.47580562316133e-09	0.2944674922600619	-2	0.923761	0,1,9	False	2	0	4	False	False
AQILHFQNPGY	AQILQFQNPGY	ILHFQNPGY	ILQFQNPGY	HLA-B1501	0.2558	0	11	9	9	0.3154	0.6169	7.1211	86.66666666666666	0.3577777777777778	-0.2666666666666666	7.542349207215011	0.0	0.1497315286107959	0	0.925857	1,8	False	4	2	2	False	False
AQPAVQSAF	AQAAVQSAF	AQPAVQSAF	AQAAVQSAF	HLA-A0206	1.6674	0	9	9	9	0.6613	0.6613	15.0011	65.55555555555554	0.2255555555555555	0.3333333333333333	6.099999998230487	0.0	2.5367777710570087	-1	0.938948	1,8	False	4	0	2	False	False
AQSWAFEQV	AESWAFEQV	AQSWAFEQV	AESWAFEQV	HLA-A0201	1.1162	0	9	9	9	14.3973	14.3973	5.77091	54.44444444444444	0.9244444444444444	-0.1777777777777778	3.849983240943402	0.0	1.029662771491877	2	0.970424	1,8	True	2	0	1	False	False
AQVELNLML	AQEELNLML	AQVELNLML	AQEELNLML	HLA-A0201	0.4749	0	9	9	9	1.2207	1.2207	7.47099	173.33333333333331	-0.441111111111111	0.9777777777777776	3.849983240943402	0.0	0.2901453428360776	-2	0.932827	1,8	False	2	0	2	False	False
AQYTLMSQAV	AQYTLMAQAV	AQYTLMSQA	AQYTLMAQA	HLA-A0201	1.5724	0	10	9	9	1.3766	1.3766	12.4909	65.55555555555554	0.6999999999999998	-0.0555555555555556	6.093198032584041	0.0	0.2236495132936219	1	0.970288	1,8	False	4	0	6	False	False
AQYTLMVQAV	AQYTLMAQAV	AQYTLMVQA	AQYTLMAQA	HLA-A0201	0.8008	0	10	9	9	1.3766	1.3766	12.4909	97.77777777777776	-0.1266666666666666	0.4999999999999999	6.093198032584041	0.0	0.3349561528403313	0	0.958942	1,8	False	4	0	6	False	False
ARFAVNLRL	AGFAVNLRL	ARFAVNLRL	AGFAVNLRL	HLA-B2705	0.0053	0	9	9	9	8.7252	8.7252	0.32099	141.1111111111111	1.7777777777777777	0.6333333333333333	12.500109306536617	0.0	0.0052967805895566	-2	0.940133	1,8	True	6	0	1	False	False
ARLFLGLAI	ARLFPGLAI	ARLFLGLAI	ARLFPGLAI	HLA-B2705	0.1538	0	9	9	9	0.1333	0.1333	7.65074	195.55555555555551	-1.3666666666666667	1.933333333333333	10.550002220086752	0.0	0.0236526631657914	-3	0.889294	1,8	False	4	0	4	False	False
ARLPVGAYEV	ALLPVGAYEV	RLPVGAYEV	LLPVGAYEV	HLA-A0201	0.2948	0	10	9	9	0.1106	0.3507	0.00199998	118.88888888888889	0.68	0.3	6.403313373681158	0.0	0.0469897918448816	-2	0.972077	1,8	False	4	1	0	False	False
ARLQFSCYSSL	AGLQFSCYSSL	ARLQFSCY	AGLQFSCY	HLA-C0702	2.1649	1	11	8	8	4.3553	22.875	10.2809	61.25000000000001	1.62625	0.0999999999999999	8.527213490568101	0.0	1.9600129175956285	-2	0.91934	0,1,7	True	6	0	1	False	False
ARMWMTLTF	ARMWKTLTF	ARMWMTLTF	ARMWKTLTF	HLA-A2402	1.1876	0	9	9	9	0.8456	0.8456	555.121	54.44444444444444	0.3688888888888887	0.6	10.550002220086752	0.0	0.4803207190160832	-1	0.911191	1,8	False	1	0	4	False	False
ARRASKARL	ARRASKALL	ARRASKARL	ARRASKALL	HLA-C0702	2.2124	0	9	9	9	1.5746	1.5746	0.00199998	76.66666666666666	4.817777777777778	-1.0	12.807427794672549	0.0	0.8961442398069354	-2	0.957688	1,8	False	4	0	7	False	False
ARVSFTRGL	ARVPFTRGL	ARVSFTRGL	ARVPFTRGL	HLA-B2705	0.0563	0	9	9	9	0.0287	0.0287	5.77091	86.66666666666666	2.3466666666666662	0.1888888888888888	12.500109306536617	0.0	0.0541421602787456	-1	0.914954	1,8	False	4	0	3	False	False
ARWKHKTRK	ARWEHKTRK	ARWKHKTRK	ARWEHKTRK	HLA-B2705	0.0717	0	9	9	9	0.0464	0.0464	29.7002	11.11111111111111	5.5088888888888885	-2.6333333333333333	12.546076386235654	0.0	0.0390950431034482	1	0.943154	1,8	False	2	0	3	False	False
ARWTAFFGV	ARWTASFGV	ARWTAFFGV	ARWTASFGV	HLA-B2705	0.1085	0	9	9	9	0.0841	0.0841	0.0509984999999999	54.44444444444444	0.0666666666666665	0.7666666666666666	10.550002220086752	0.0	0.0314791914387633	-2	0.906602	1,8	False	2	0	5	False	False
ARYVPLTPWF	ARYVPSTPWF	RYVPLTPWF	RYVPSTPWF	HLA-A2402	0.0072	0	10	9	9	0.006	0.006	17.3805	75.55555555555556	0.3733333333333333	0.0222222222222221	9.348807885311544	0.992380228905816	0.0014399999999999	-2	0.905752	1,8	False	2	1	4	False	False
ASADGTVKLW	ASADGTIKLW	ASADGTVKLW	ASADGTIKLW	HLA-B5701	0.0301	0	10	10	10	0.0251	0.0251	38.5805	88.0	0.439	0.1399999999999999	6.337367167230696	0.0	0.0059960159362549	3	0.985222	1,9	False	3	0	6	False	False
ASAWRNIAAR	ASAGRNIAAR	SAWRNIAAR	SAGRNIAAR	HLA-A1101	0.9804	0	10	9	9	1.0591	2.5727	10.5509	76.66666666666666	3.022222222222222	-0.4777777777777778	12.500109306536617	0.0	0.6067908889493528	-2	0.888617	1,8	False	1	1	2	False	False
ASCYSSSCY	ASCYSPSCY	ASCYSSSCY	ASCYSPSCY	HLA-B1501	1.7441	0	9	9	9	1.7059	1.7059	0.2809919999999999	11.11111111111111	1.0566666666666666	0.111111111111111	5.822115236427635	0.0	0.0390554077026789	-1	0.916464	1,8	False	4	0	5	False	False
ASFCGAVFCKY	ASFCGAVFRKY	ASFCGAVF	ASFCGAVF	HLA-B1501	3.6887	0	11	8	8	3.1579	3.6887	27.5905	61.25000000000001	-1.555	1.8375	5.922539790626615	0.999999999973312	0.0	6	1.0	1,7	True	0	0	-1	False	False
ASISSFLLV	ASISSSLLV	ASISSFLLV	ASISSSLLV	HLA-A1101	3.3489	0	9	9	9	4.7449	4.7449	6.201	173.33333333333331	-1.487777777777778	2.055555555555556	6.099999998230487	0.0	0.98528196590023	-2	0.933795	1,8	False	2	0	5	False	False
ASISSFLLVR	ASISSSLLVR	SISSFLLVR	SISSSLLVR	HLA-A1101	0.1737	0	10	9	9	0.2496	0.2496	6.201	162.2222222222222	0.3711111111111111	1.3555555555555554	10.550002220086752	0.0	0.0528198317307692	-2	0.928498	1,8	False	2	1	4	False	False
ASLAPECGFGR	AALAPECGFGR	ASLAPECGFGR	AALAPECGFGR	HLA-A1101	0.9065	0	11	11	11	2.1421	2.1421	5.65098	53.63636363636364	0.95	0.1363636363636363	6.232433001045138	0.0	0.5228847392745438	1	0.987019	0,1,10	True	4	0	1	False	False
ASMPSSPPL	AIMPSSPPL	ASMPSSPPL	AIMPSSPPL	HLA-B1501	2.2354	1	9	9	9	1.29	1.29	6.97117	54.44444444444444	0.1244444444444443	0.0333333333333332	6.099999998230487	0.0	1.6382536124031004	-2	0.95614	1,8	True	2	0	1	True	False
ASMSGRWKR	ATMSGRWKR	ASMSGRWKR	ATMSGRWKR	HLA-A1101	0.1379	0	9	9	9	0.0441	0.0441	6.11096	11.11111111111111	3.862222222222222	-1.3444444444444443	12.51647814642638	0.0	0.2933111111111111	1	0.976133	1,8	True	6	0	1	False	False
ASMSGRWKRK	ATMSGRWKRK	ASMSGRWKR	ATMSGRWKR	HLA-A1101	0.1379	0	10	9	9	0.0441	0.0441	6.11096	11.11111111111111	3.862222222222222	-1.3444444444444443	12.51647814642638	0.0	0.2933111111111111	1	0.976133	1,8	True	6	0	1	False	False
ASMTGIVYSL	ASMTGIAYSL	SMTGIVYSL	SMTGIAYSL	HLA-A0201	0.07	0	10	9	9	0.2656	0.2656	0.631984	118.88888888888889	-0.8511111111111113	1.1555555555555554	6.093198032584041	0.0	0.0515512048192771	0	0.948684	1,8	False	4	1	5	False	False
ASMTGIVYSLF	ASMTGIAYSLF	ASMTGIVY	ASMTGIAY	HLA-B1501	1.2803	0	11	8	8	1.2164	1.2164	0.631984	97.5	-0.99375	1.15	6.093198032584041	1.39832806193638e-08	0.0672567987504111	0	0.95973	1,7	False	4	0	6	False	False
ASNASSAAK	ASNAPSAAK	ASNASSAAK	ASNAPSAAK	HLA-A1101	0.0631	1	9	9	9	0.0153	0.0153	18.7407	44.44444444444444	1.6833333333333331	-0.2888888888888888	9.700002531521022	0.0	0.1971359477124183	-1	0.934975	1,8	False	4	0	4	True	False
ASSVPTGHATF	ASSVPTGHATS	SSVPTGHATF	SSVPTGHATS	HLA-B1501	0.4482	0	11	10	10	14.1075	31.2857	0.511002	39.0	0.683	0.0599999999999999	7.550323993898928	0.999999996524196	0.4417790715886172	-2	0.978808	1,9	True	2	1	9	False	False
ASSYIILAM	ASSYMILAM	ASSYIILAM	ASSYMILAM	HLA-B1501	2.5161	0	9	9	9	3.5889	3.5889	0.330999	152.22222222222223	-1.5322222222222224	1.7111111111111112	6.093198032584041	0.0	0.7521168268828892	1	0.957866	1,8	False	3	0	4	False	False
ASVTHSVDK	ASVTRSVDK	ASVTHSVDK	ASVTRSVDK	HLA-A1101	0.1831	0	9	9	9	0.3859	0.3859	5.32101	75.55555555555556	2.045555555555556	-0.3	7.549350681714714	0.0	0.0962235812386628	0	0.918912	1,8	False	2	0	4	False	False
ASWVVPIDIK	ASWVVPIDIE	ASWVVPIDIK	ASWVVPIDIE	HLA-A0301	0.9832	0	10	10	10	16.89	33.75	1.3809900000000002	146.0	-0.4389999999999999	0.85	6.337367167230696	3.47580404973379e-09	0.9545575632592592	1	0.988221	0,9	True	2	0	9	True	False
ASWYRIYSK	ASWYRIYTK	ASWYRIYSK	ASWYRIYTK	HLA-A1101	0.032	0	9	9	9	0.0274	0.0274	8.93087	54.44444444444444	2.054444444444444	-0.8	10.008618925698102	0.0	0.0053722627737226	1	0.974818	1,8	False	6	0	7	False	False
ASWYRIYSKI	ASWYRIYTKI	ASWYRIYSK	ASWYRIYTK	HLA-A1101	0.032	0	10	9	9	0.0274	0.0274	8.93087	54.44444444444444	2.054444444444444	-0.8	10.008618925698102	0.0	0.0053722627737226	1	0.974818	1,8	False	6	0	7	False	False
ATAERSRHHR	ATAERSRHQR	ATAERSRHHR	ATAERSRHQR	HLA-A1101	0.6676	0	10	10	10	0.4632	0.4632	6.60107	20.0	6.324	-2.13	12.19913652073592	0.0	0.2945972366148531	0	0.966059	0,1,9	False	4	0	8	False	False
ATFLCPANV	ATFLCPADV	ATFLCPANV	ATFLCPADV	HLA-A0201	1.993	0	9	9	9	5.1654	5.1654	22.6808	97.77777777777776	-0.8477777777777779	1.2333333333333334	5.922539790626615	0.500014738553083	1.2240278003639602	1	0.959006	1,8	False	2	0	7	False	False
ATFRNNQMK	ATFRNNHMK	ATFRNNQMK	ATFRNNHMK	HLA-A0301	0.12	0	9	9	9	0.0827	0.0827	6.19615	11.11111111111111	3.8577777777777778	-1.4555555555555555	11.651775666512547	0.0	0.0541233373639661	0	0.931759	1,8	False	4	0	6	False	False
ATIVPELNEI	ATIDPELNEI	ATIVPELNE	ATIDPELNE	HLA-A6801	10.2472	0	10	9	9	6.4305	6.4305	12.3206	129.99999999999997	0.7933333333333331	0.1666666666666665	3.613691325765103	0.0	6.082029117486974	-3	0.902487	1,8	False	2	0	3	True	False
ATKNNKVIMA	ATKNIKVIMA	ATKNNKVIM	ATKNIKVIM	HLA-A3001	0.4641	0	10	9	9	0.186	0.186	142.133	86.66666666666666	1.5366666666666666	-0.3444444444444446	10.805379563011227	0.0	0.6939043548387097	-3	0.908864	0,1,2,8	False	2	0	4	False	False
ATKPAQNALEK	ATKPARNALEK	ATKPAQNALEK	ATKPARNALEK	HLA-A1101	0.0919	0	11	11	11	0.1319	0.1319	0.0109996	62.72727272727272	2.0281818181818183	-1.0363636363636364	9.53730092663318	0.0	0.0278695981804397	1	0.956457	0,1,10	False	2	0	5	False	False
ATLDWSKNAV	ATLDWSENAV	TLDWSKNAV	TLDWSENAV	HLA-A0201	0.5995	0	10	9	9	0.5256	0.5256	0.311003	86.66666666666666	1.531111111111111	-0.388888888888889	6.337367167230696	0.0	0.0842904299847794	1	0.944094	1,8	False	2	1	5	False	False
ATLNSFIHVR	ATLNSFIHVL	ATLNSFIHVR	ATLNSFIHVL	HLA-A1101	0.1751	0	10	10	10	2.9016	8.6373	43.9411	117.0	1.352	0.4399999999999998	10.551758703775704	0.0	0.171550278443495	-2	0.980139	0,1,9	True	4	0	9	False	False
ATNAKDSSSR	ATNARDSSSR	ATNAKDSSSR	ATNARDSSSR	HLA-A1101	0.8031	0	10	10	10	0.9149	0.9149	0.5210159999999999	20.0	4.497999999999999	-1.49	9.695024739019573	0.0	0.098138135315335	2	0.97107	0,1,9	False	2	0	4	True	False
ATPGRFLDIIK	ATPGRLLDIIK	ATPGRFLDIIK	ATPGRLLDIIK	HLA-A1101	1.0749	0	11	11	11	1.0276	1.0276	12.2109	115.45454545454544	1.0245454545454544	0.2545454545454544	9.695024739019573	0.5	0.0494771992993381	0	0.949091	0,1,10	False	6	0	5	False	False
ATPKYSNSLK	ATPKDSNSLK	ATPKYSNSLK	ATPKDSNSLK	HLA-A0301	0.4651	0	10	10	10	0.3195	0.3195	4.03089	49.0	2.052	-1.09	10.24760792311281	0.0	0.2119516744913928	-3	0.904032	0,9	False	2	0	4	False	False
ATPSLHTSV	ATPSLHTSD	ATPSLHTSV	ATPSLHTSD	HLA-A6802	0.3541	0	9	9	9	30.0345	40.6364	45.75	86.66666666666666	0.6477777777777779	0.2222222222222221	7.550323993898928	0.0225161770524397	0.3510144213070055	-3	0.97053	0,1,8	True	2	0	8	True	False
ATTLKAFFK	AATLKAFFK	ATTLKAFFK	AATLKAFFK	HLA-A0301	0.246	1	9	9	9	1.0358	1.0358	0.000999989	65.55555555555554	0.1933333333333332	0.4222222222222221	10.805379563011227	2.6688189211265488e-11	0.187575593743966	0	0.970307	1,8	True	4	0	1	False	False
ATVQKLSRFSL	ATVQKLSRFPL	VQKLSRFSL	VQKLSRFPL	HLA-B0702	1.695	0	11	9	9	2.8345	2.8345	3.00091	118.88888888888889	1.7722222222222224	0.1222222222222222	11.651775666512547	0.0	0.681408537660963	-1	0.949046	1,8	False	4	2	7	False	False
AVAGIIPPSV	AVAGKIPPSV	AVAGIIPPSV	AVAGKIPPSV	HLA-A0201	0.4201	0	10	10	10	0.4763	0.4763	105.084	156.0	-1.908	1.6599999999999997	6.099999998230487	0.0	0.0495688011757296	-3	0.927885	1,9	False	1	0	4	False	False
AVDDIFVKA	AVDDIFVEA	AVDDIFVKA	AVDDIFVEA	HLA-A0201	0.4777	0	9	9	9	0.4063	0.4063	0.0509984999999999	129.99999999999997	0.3766666666666667	0.9333333333333332	4.109250801149756	0.0076197710941836	0.083947280334728	1	0.968963	1,8	False	2	0	7	False	False
AVFDVGRITEV	AAFDVGRITEV	AVFDVGRITEV	AAFDVGRITEV	HLA-A0201	0.2463	0	11	11	11	1.4552	1.4552	13.6706	123.63636363636364	0.9318181818181818	0.8272727272727274	4.184407676104456	0.0	0.2046124725123694	0	0.981298	1,10	True	4	0	1	False	False
AVFYTILTPV	AVFYTILTPM	AVFYTILTPV	AVFYTILTPM	HLA-A0201	2.4258	0	10	10	10	6.6	9.4943	0.0139996	146.0	-1.743	1.7	6.093198032584041	0.0	1.806006477570753	1	0.988841	1,9	True	1	0	9	False	False
AVFYTILTPVL	AVFYTILTPML	AVFYTILTPV	AVFYTILTPM	HLA-A0201	2.4258	0	11	10	10	5.6706	9.4943	0.0139996	146.0	-1.743	1.7	6.093198032584041	0.0	1.806006477570753	1	0.988841	1,9	True	1	0	9	False	False
AVGSYVYSV	AVGSHVYSV	AVGSYVYSV	AVGSHVYSV	HLA-A0201	0.1353	1	9	9	9	0.0962	0.0962	2.35104	107.77777777777776	-0.8655555555555554	1.088888888888889	6.086602629628032	0.666666666666667	0.0549919958419958	2	0.929992	1,8	False	2	0	4	True	False
AVGSYVYSVAK	AVGSHVYSVAK	GSYVYSVAK	GSHVYSVAK	HLA-A1101	0.0353	0	11	9	9	0.1596	0.1596	2.35104	75.55555555555556	0.2	0.1888888888888888	9.145600226707757	0.666666666666667	0.0274924185463659	2	0.943027	1,8	False	2	2	2	False	False
AVIDAYTEI	AVINAYTEI	AVIDAYTEI	AVINAYTEI	HLA-A0201	0.514	0	9	9	9	1.954	1.954	29.0607	141.1111111111111	0.0822222222222222	0.8666666666666667	3.550073361489922	0.0	0.378792221084954	1	0.943854	1,8	False	2	0	3	False	False
AVLSPQEKREL	AALSPQEKREL	SPQEKREL	SPQEKREL	HLA-B0702	0.1407	0	11	8	8	0.1407	0.1407	19.3505	48.75	4.76375	-2.1875	6.532108646817505	0.0	0.0	4	1.0	1,7	True	0	3	-1	False	False
AVMGAGSSGTA	AVMGAGGSGTA	AVMGAGSSGTA	AVMGAGGSGTA	HLA-B0702	6.9897	0	11	11	11	10.1965	12.1544	24.1006	53.63636363636364	-0.4790909090909092	0.7272727272727272	6.099999998230487	0.0	2.970093430362667	0	0.964434	1,3,10	False	2	0	6	False	False
AVMKFKNPL	AVMKFKNPP	AVMKFKNPL	AVMKFKNPP	HLA-A0201	2.7138	0	9	9	9	15.7156	15.7156	70.4389	86.66666666666666	0.1822222222222221	0.1777777777777778	10.805379563011227	0.0	2.2451758023874366	-3	0.963897	1,8	True	4	0	8	False	False
AVMKFKNPL	AVMKFKNPP	AVMKFKNPL	AVMKFKNPP	HLA-B0702	0.6024	0	9	9	9	11.654	11.654	70.4389	86.66666666666666	0.1822222222222221	0.1777777777777778	10.805379563011227	0.0	0.5712616989874723	-3	0.963897	1,8	True	4	0	8	False	False
AVMKFKNPLV	AVMKFKNPPV	VMKFKNPLV	VMKFKNPPV	HLA-A0201	2.2008	0	10	9	9	2.5149	2.5149	70.4389	107.77777777777776	-0.0655555555555556	0.4444444444444443	10.805379563011227	0.0	0.2748702851007991	-3	0.931488	1,8	False	4	1	7	False	False
AVMRWGMPL	AVMRWGMPP	AVMRWGMPL	AVMRWGMPP	HLA-A0201	1.9361	1	9	9	9	15.0578	15.0578	42.6922	86.66666666666666	-0.4244444444444444	0.6888888888888888	10.550002220086752	0.0	1.687160366720238	-3	0.958733	1,8	True	4	0	8	False	False
AVRWFFAHF	AVRWFFAHS	AVRWFFAHF	AVRWFFAHS	HLA-B1501	1.2572	0	9	9	9	12.9351	22.1571	2.611	54.44444444444444	0.0722222222222222	0.8444444444444443	10.551758703775704	0.0	1.1858661232742551	-2	0.968015	1,8	True	2	0	8	False	False
AVRYDPESDTL	AVRYDPESETL	RYDPESDTL	RYDPESETL	HLA-B0702	1.7778	0	11	9	9	1.3618	1.3618	2.68105	43.33333333333333	4.484444444444445	-1.7333333333333332	3.876011841464788	0.0	0.5430788662064916	2	0.957358	1,8	False	4	2	6	False	False
AVSKPGLDYEL	AVSKPGMDYEL	AVSKPGLDYEL	AVSKPGMDYEL	HLA-A6802	6.0498	0	11	11	11	5.7615	5.7615	16.7513	106.36363636363636	0.7263636363636364	-0.1272727272727273	4.184406685177237	0.0	0.3027262587867748	2	0.969401	0,1,10	False	2	0	6	True	False
AVSLGRLKL	AVSLGKLKL	AVSLGRLKL	AVSLGKLKL	HLA-B0702	0.5815	0	9	9	9	1.1326	1.1326	0.801014	173.33333333333331	0.2577777777777778	0.8666666666666667	11.651775666512547	0.0	0.2829460091824121	2	0.964162	1,8	False	2	0	5	False	False
AVSSCILAK	AVSSCILAM	AVSSCILAK	AVSSCILAM	HLA-A1101	0.0254	0	9	9	9	4.4268	4.4268	3.19098	141.1111111111111	-0.7144444444444445	1.4555555555555555	8.545189979486167	0.0	0.0252542604138429	-1	0.977687	1,8	True	1	0	8	False	False
AVSSCILAKV	AVSSCILAMV	AVSSCILAK	AVSSCILAM	HLA-A1101	0.0254	0	10	9	9	4.4268	4.4268	3.19098	141.1111111111111	-0.7144444444444445	1.4555555555555555	8.545189979486167	0.0	0.0252542604138429	-1	0.977687	1,8	True	1	0	8	False	False
AVYHEIHIGYL	AVYHEILIGYL	AVYHEIHIGYL	AVYHEILIGYL	HLA-A0205	1.0179	1	11	11	11	2.8968	2.8968	27.6921	141.8181818181818	-0.4672727272727272	0.5363636363636363	6.497327235061675	9.05359511978998e-07	0.6602224212924607	-3	0.916392	0,1,3,10	False	2	0	6	False	False
AYFLPRPPL	AYFPPRPPL	AYFLPRPPL	AYFPPRPPL	HLA-B0702	1.9033	0	9	9	9	1.0967	1.0967	8.74101	97.77777777777776	0.0477777777777777	0.1777777777777776	9.348807885311544	0.999999996524196	1.399837494301085	-3	0.897391	1,8	False	4	0	3	False	False
AYFLPRPPL	AYFPPRPPL	AYFLPRPPL	AYFPPRPPL	HLA-A2402	0.441	0	9	9	9	0.1704	0.1704	8.74101	97.77777777777776	0.0477777777777777	0.1777777777777776	9.348807885311544	0.999999996524196	0.7003204225352113	-3	0.897391	1,8	False	4	0	3	False	False
AYLEAIHDF	AYLEAIHNF	AYLEAIHDF	AYLEAIHNF	HLA-A2402	0.0039	1	9	9	9	0.0009	0.0009	122.684	108.88888888888889	0.4322222222222222	0.3555555555555554	4.181152219418436	0.0	0.013	1	0.960353	1,8	False	2	0	7	False	False
AYLEAIHHF	AYLEAIHNF	AYLEAIHHF	AYLEAIHNF	HLA-A2402	0.0007	1	9	9	9	0.0009	0.0009	122.684	108.88888888888889	-0.0188888888888889	0.3888888888888888	6.497538426425308	0.0	0.0001555555555555	1	0.947154	1,8	False	2	0	7	False	False
AYLEAIHIF	AYLEAIHNF	AYLEAIHIF	AYLEAIHNF	HLA-A2402	0.0017	0	9	9	9	0.0009	0.0009	122.684	152.22222222222223	-1.0833333333333333	1.2444444444444445	5.363445803988725	0.0	0.0015111111111111	-3	0.936049	1,8	False	2	0	7	False	False
AYLEAIHKF	AYLEAIHNF	AYLEAIHKF	AYLEAIHNF	HLA-A2402	0.0008	1	9	9	9	0.0009	0.0009	122.684	108.88888888888889	0.08	0.3111111111111111	7.5418101428076625	0.0	8.888888888888884e-05	0	0.954563	1,8	False	4	0	7	False	False
AYLEAIHSF	AYLEAIHNF	AYLEAIHSF	AYLEAIHNF	HLA-A2402	0.001	0	9	9	9	0.0009	0.0009	122.684	108.88888888888889	-0.1588888888888889	0.6555555555555554	5.363445803988725	0.0	0.0001111111111111	1	0.963576	1,8	False	2	0	7	False	False
AYLEAIHTF	AYLEAIHNF	AYLEAIHTF	AYLEAIHNF	HLA-A2402	0.0006	0	9	9	9	0.0009	0.0009	122.684	108.88888888888889	-0.2511111111111111	0.6666666666666665	5.363445803988725	0.0	0.0002	0	0.955604	1,8	False	2	0	7	False	False
AYLEAIHYF	AYLEAIHNF	AYLEAIHYF	AYLEAIHNF	HLA-A2402	0.0011	1	9	9	9	0.0009	0.0009	122.684	108.88888888888889	-0.5211111111111113	0.6	5.363384399097413	0.0	0.0002444444444444	-2	0.93212	1,8	False	2	0	7	False	False
AYNVTRMVSM	AYDVTRMVSM	YNVTRMVSM	YDVTRMVSM	HLA-C1203	0.501	0	10	9	9	2.0715	3.7318	15.6512	64.44444444444444	1.6544444444444444	0.1555555555555555	9.348807885311544	0.0	0.4337399646283295	1	0.964925	1,8	True	2	1	1	False	False
AYQSIKVRI	ADQSIKVRI	AYQSIKVRI	ADQSIKVRI	HLA-A2402	0.0833	1	9	9	9	12.9306	12.9306	0.491002	129.99999999999997	1.5399999999999998	0.1111111111111111	10.454924617893994	0.0	0.082763374476049	-3	0.934746	1,8	True	2	0	1	False	False
AYRDLQTRK	AYRDLQTRE	AYRDLQTRK	AYRDLQTRE	HLA-A3001	0.0327	1	9	9	9	3.5539	3.5539	44.8023	54.44444444444444	5.069999999999999	-1.8111111111111111	10.446455671451986	0.0	0.0323991220912237	1	0.983719	0,1,2,8	True	2	0	8	False	False
AYSFQSLLY	AYPFQSLLY	AYSFQSLLY	AYPFQSLLY	HLA-A2402	0.637	0	9	9	9	0.36	0.36	12.3112	97.77777777777776	-0.2233333333333333	0.5	6.086602629628032	0.0	0.4901361111111112	-1	0.928378	1,8	False	4	0	2	False	False
AYSFQSLLYL	AYPFQSLLYL	AYSFQSLLYL	AYPFQSLLYL	HLA-A2402	0.4353	0	10	10	10	0.2813	0.2813	12.3112	127.0	-0.693	0.8300000000000001	6.086602629628032	0.0	0.2383085673658017	-1	0.944168	1,9	False	4	0	2	False	False
AYSFQSLLYLL	AYPFQSLLYLL	SFQSLLYLL	PFQSLLYLL	HLA-A2402	0.2361	0	11	9	9	0.2813	0.3432	12.3112	173.33333333333331	-1.1311111111111112	1.2888888888888888	6.093198032584041	0.0	0.0736780594405594	-1	0.975903	1,8	False	4	2	0	False	False
CCYFHFSPK	CCHFHFSPK	CCYFHFSPK	CCHFHFSPK	HLA-A0301	2.3668	0	9	9	9	4.8481	4.8481	3.45097	0.0	0.581111111111111	-0.0222222222222222	8.232794593088329	0.0	1.2113489490728324	2	0.927725	1,8	False	2	0	2	False	False
CGILAENTALY	CGILAEDTALY	ILAENTALY	ILAEDTALY	HLA-B3501	0.4013	0	11	9	9	0.4345	0.4345	0.291002	152.22222222222223	-0.2466666666666667	0.7444444444444445	3.8499827128835022	0.0	0.0306631990794016	1	0.943678	1,8	False	2	2	4	False	False
CISNVFMQR	CISNVFVQR	CISNVFMQR	CISNVFVQR	HLA-A0301	1.1846	1	9	9	9	1.5064	1.5064	57.6718	75.55555555555556	1.6588888888888889	0.4000000000000001	8.549912034533918	0.0	0.2530564790228358	1	0.955696	1,8	False	1	0	6	False	False
CISSCNPNL	CISSCNPNP	CISSCNPNL	CISSCNPNP	HLA-A0201	5.9624	1	9	9	9	35.3077	35.3077	4.98088	86.66666666666666	0.8533333333333333	0.3444444444444445	5.826007311698049	0.0001178979987861	4.955531420058515	-3	0.964781	1,8	True	4	0	8	False	False
CIVCTVDLEF	CIVCTVDPEF	IVCTVDLEF	IVCTVDPEF	HLA-A2402	2.1178	0	10	9	9	2.066	2.066	26.8007	151.11111111111111	-0.4533333333333333	1.588888888888889	3.550065870862454	5.89524745824671e-05	0.0530987608906099	-3	0.906963	1,8	False	4	1	6	False	False
CLDLKILYL	CRDLKILYL	CLDLKILYL	CRDLKILYL	HLA-A0201	0.4939	0	9	9	9	13.0643	13.0643	3.29094	216.66666666666663	-1.2744444444444445	1.5	6.157533512916416	0.992380232328851	0.4752279540426965	-2	0.946701	1,8	True	4	0	1	False	False
CLFFGIPWK	CLFFGIPWE	CLFFGIPWK	CLFFGIPWE	HLA-A0301	0.5453	0	9	9	9	20.1522	20.1522	0.880992	86.66666666666666	-1.6444444444444446	1.0666666666666664	8.545189979486167	0.0	0.5305446834588778	1	0.979524	1,8	True	2	0	8	False	False
CLLSYELSNI	CLLSDELSNI	LLSYELSNI	LLSDELSNI	HLA-A0201	1.0588	0	10	9	9	0.1072	0.1072	8.00111	173.33333333333331	0.0788888888888888	0.6666666666666666	3.8499827128835022	0.0	9.398825373134327	-3	0.896305	1,8	False	2	1	3	False	False
CLLTNWPSV	SLLTNWPSV	CLLTNWPSV	SLLTNWPSV	HLA-A0201	0.8263	0	9	9	9	0.0905	0.0905	14.2412	118.88888888888889	-0.5422222222222224	0.7555555555555553	5.922539790626615	5.89524745824429e-05	6.718138563535912	-1	0.968664	1,8	False	4	0	0	False	False
CLMHHLAQA	CLMRHLAQA	CLMHHLAQA	CLMRHLAQA	HLA-A0203	0.0968	0	9	9	9	0.1549	0.1549	0.0710017999999999	108.88888888888889	-0.2477777777777777	0.6333333333333333	7.523974965326488	0.0	0.0363078114912847	0	0.913339	1,8	False	2	0	3	False	False
CLNEYHLFL	CLNEYHLFF	CLNEYHLFL	CLNEYHLFF	HLA-A0201	0.4711	1	9	9	9	4.9778	4.9778	7.66083	129.99999999999997	-0.0855555555555557	0.5777777777777777	5.361016532871872	0.0	0.4265150006026759	0	0.980526	1,8	True	6	0	8	False	False
CLSIRITSI	CPSIRITSI	CLSIRITSI	CPSIRITSI	HLA-A0201	3.9408	0	9	9	9	30.0	30.0	14.0208	173.33333333333331	0.3699999999999998	1.4444444444444444	8.549912034533918	0.0	3.423136512	-3	0.936502	1,8	True	4	0	1	False	False
CLTGQRFTV	SLTGQRFTV	CLTGQRFTV	SLTGQRFTV	HLA-A0201	2.074	0	9	9	9	0.289	0.289	36.682	75.55555555555556	1.2711111111111113	0.3888888888888888	8.549912034533918	0.0	12.81	-1	0.969753	1,8	False	4	0	0	False	False
CLYGDVTLENL	CLYRDVTLENL	CLYGDVTLENL	CLYRDVTLENL	HLA-A0201	2.0268	0	11	11	11	5.0916	6.8451	19.1938	132.72727272727272	0.3509090909090908	0.4727272727272726	3.5500656818039715	0.0	1.4266746198010258	-2	0.930037	1,10	False	6	0	3	False	False
CMFCSEEFL	CMFCNEEFL	CMFCSEEFL	CMFCNEEFL	HLA-A0201	3.009	0	9	9	9	2.8451	2.8451	14.7006	43.33333333333333	0.1366666666666666	0.9444444444444444	3.613673150073737	0.999999998262098	0.1733419211978488	1	0.93567	1,8	False	2	0	4	False	False
CMGENQFNV	FMGENQFNV	CMGENQFNV	FMGENQFNV	HLA-A0201	0.7237	0	9	9	9	0.0275	0.0275	0.600985	32.22222222222222	1.5599999999999998	-0.3333333333333332	3.849962144624442	0.0	18.321452363636364	-2	0.95818	1,8	False	2	0	0	False	False
CMLARLEVK	CMLARLEIK	CMLARLEVK	CMLARLEIK	HLA-A1101	2.8906	0	9	9	9	3.0799	3.0799	7.83102	129.99999999999997	0.8844444444444445	0.6777777777777777	8.545125282369554	0.992380228905816	0.1776650475664792	3	0.989609	1,8	False	3	0	7	False	False
CMYEAVNEV	GMYEAVNEV	CMYEAVNEV	GMYEAVNEV	HLA-A0201	0.1021	0	9	9	9	0.0091	0.0091	8.24089	75.55555555555556	0.7644444444444443	0.3111111111111111	3.613682009745389	0.0	1.0434395604395603	-3	0.960672	1,8	False	2	0	0	False	False
CNGSEDGALAY	RNGSEDGALAY	GSEDGALAY	GSEDGALAY	HLA-B3501	0.9273	0	11	9	9	0.9273	0.9273	0.491002	65.55555555555554	0.9611111111111114	-0.2777777777777777	3.550073361489922	0.0	0.0	7	1.0	1,8	True	0	2	-1	False	False
CPFSQCTKSF	CPFPQCTKSF	CPFSQCTKSF	CPFPQCTKSF	HLA-B0702	1.4842	0	10	10	10	1.0326	1.0326	0.886021	0.0	1.194	-0.07	8.22969116549939	6.9516080753051415e-09	0.6491039318225839	-1	0.920959	1,9	False	4	0	3	False	False
CPGKPLNIF	CPGKPLNVF	CPGKPLNIF	CPGKPLNVF	HLA-B3501	0.4469	0	9	9	9	0.2291	0.2291	42.5799	86.66666666666666	-0.3166666666666667	0.2888888888888888	8.545189979486167	2.0491933110931699e-13	0.4248573548668704	3	0.987651	1,8	False	3	0	7	False	False
CPGKPLNIF	CPGKPLNVF	CPGKPLNIF	CPGKPLNVF	HLA-B0702	0.8195	0	9	9	9	0.5063	0.5063	42.5799	86.66666666666666	-0.3166666666666667	0.2888888888888888	8.545189979486167	2.0491933110931699e-13	0.506947264467707	3	0.987651	1,8	False	3	0	7	False	False
CPGKPLNIFRI	CPGKPLNVFRI	CPGKPLNIF	CPGKPLNVF	HLA-B0702	0.8195	0	11	9	9	0.5063	0.5063	42.5799	86.66666666666666	-0.3166666666666667	0.2888888888888888	8.545189979486167	2.0491933110931699e-13	0.506947264467707	3	0.987651	1,8	False	3	0	7	False	False
CPIASSPCL	CPNASSPCL	CPIASSPCL	CPNASSPCL	HLA-B0702	0.6464	0	9	9	9	0.4376	0.4376	0.061002	97.77777777777776	-0.8233333333333334	1.1444444444444444	5.826007311698049	0.0	0.3084285191956123	-3	0.915651	1,8	False	2	0	2	False	False
CPIASSPCLPI	CPNASSPCLPI	CPIASSPCL	CPNASSPCL	HLA-B0702	0.6464	0	11	9	9	0.4376	0.4376	0.061002	97.77777777777776	-0.8233333333333334	1.1444444444444444	5.826007311698049	5.89524745824429e-05	0.3084285191956123	-3	0.915651	1,8	False	2	0	2	False	False
CQQWLALFFV	CQQRLALFFV	QQWLALFFV	QQRLALFFV	HLA-A0201	0.925	1	10	9	9	4.8556	4.8556	3.9109	129.99999999999997	-1.4333333333333336	1.2555555555555555	6.099999998230487	0.00017683657384	0.7487859378861522	-3	0.899045	1,8	False	2	1	2	False	False
CSESTSCLF	CSESTTCLF	CSESTSCLF	CSESTTCLF	HLA-A0101	0.5144	0	9	9	9	0.4816	0.4816	19.6016	43.33333333333333	1.013333333333333	0.5555555555555556	3.8499410483054817	0.0	0.0350338870431893	1	0.965407	1,8	False	6	0	5	False	False
CSMCHVHPH	CSMCHVHPN	CSMCHVHPH	CSMCHVHPN	HLA-A1101	4.953	0	9	9	9	42.0	42.0	18.6009	32.22222222222222	0.9366666666666666	-0.1	7.515740099363029	0.999999999973312	4.3688997857142855	1	0.970663	1,8	True	2	0	8	False	False
CSSTLLLPHY	CSSTLFLPHY	SSTLLLPHY	SSTLFLPHY	HLA-A1101	1.9481	0	10	9	9	1.6311	1.6311	23.3816	129.99999999999997	-0.0655555555555556	0.3333333333333332	7.542349207215011	0.0	0.3786081172215069	0	0.939646	1,8	False	6	1	4	False	False
CSSTLYLPHY	CSSTLFLPHY	SSTLYLPHY	SSTLFLPHY	HLA-A1101	2.2999	0	10	9	9	1.6311	1.6311	23.3816	86.66666666666666	0.4966666666666665	-0.2333333333333335	7.534655152820051	0.0	0.9430280914720128	3	0.952048	1,8	False	2	1	4	False	False
CTDELLGAA	CTDQLFGAA	CTDELLGAA	CTDQLFGAA	HLA-A0101	1.9141	0	9	9	9	2.0795	2.0795	0.0509984999999999	108.88888888888889	0.2688888888888889	0.6222222222222222	3.550065870862454	0.0	0.1522443568165424	2	0.904944	1,8	True	8	0	3,5	False	False
CTFSEVAAHY	CTSSEVAAHY	FSEVAAHY	SSEVAAHY	HLA-A0101	0.1964	0	10	8	8	0.057	0.2669	8.59085	61.25000000000001	0.5462499999999999	0.225	5.363445803988725	0.0	0.0518778568752341	-2	0.963351	1,2,7	False	2	2	0	False	False
CTFYFSNMLEF	CTFYFSNMLGF	FYFSNMLEF	FYFSNMLGF	HLA-A2402	0.0133	0	11	9	9	0.0595	0.0595	1663.95	43.33333333333333	0.0866666666666665	0.5555555555555555	3.8499827128835022	0.0	0.0103270588235294	-2	0.943445	1,8	False	2	2	7	False	False
CTIAVVNFL	CTNAVVNFL	CTIAVVNFL	CTNAVVNFL	HLA-A6802	0.3917	1	9	9	9	0.5903	0.5903	40.8001	162.22222222222223	-1.6422222222222222	2.177777777777778	5.922539790626615	0.0	0.1317831949856005	-3	0.922547	0,1,8	False	2	0	2	False	False
CTYEYWPSA	CTYENWPSA	CTYEYWPSA	CTYENWPSA	HLA-A0201	3.0222	0	9	9	9	2.8211	2.8211	5.87097	11.11111111111111	0.8488888888888888	-0.6444444444444445	3.849961081985384	4.52679959335127e-07	0.2154352628407362	-2	0.874546	1,8	False	2	0	4	False	False
CVQPHYITV	CVQPHHITV	CVQPHYITV	CVQPHHITV	HLA-A0201	1.2496	0	9	9	9	1.4286	1.4286	10.3711	107.77777777777776	-0.1522222222222223	0.5666666666666668	7.355498301796615	0.0	0.1565717485650287	2	0.9238	1,8	False	2	0	5	False	False
CVRVSGQGL	RVRVSGQGL	CVRVSGQGL	RVRVSGQGL	HLA-B0702	1.384	1	9	9	9	0.1385	0.1385	357.574	107.77777777777776	0.8555555555555553	0.5666666666666668	8.549912034533918	0.0	12.446007220216602	-3	0.961674	1,8	False	2	0	0	False	False
CVVTEVFLL	CGVTEVFLL	CVVTEVFLL	CGVTEVFLL	HLA-A0206	2.4459	0	9	9	9	5.2535	12.3304	0.000999989	183.3333333333333	-1.871111111111112	2.3666666666666667	3.849962144624442	3.47580404973379e-09	1.9607229733017584	-3	0.942751	1,8	True	4	0	1	False	False
CYMEAVALV	CYMEALALV	CYMEAVAL	CYMEALAL	HLA-C1403	0.3103	0	9	8	8	0.3381	0.3381	10.521	110.0	-1.1575000000000002	1.4	3.849961610045284	0.0	0.0255141674060928	1	0.960742	1,7	False	6	0	5	True	False
CYTADNEMEY	CYTADNEMGY	CYTADNEMEY	CYTADNEMGY	HLA-A2402	3.3575	0	10	10	10	5.9485	5.9485	0.0109996	10.0	2.639	-1.11	3.4247066345997155	3.47580404973379e-09	1.462432966294024	-2	0.957246	1,9	False	2	0	8	False	False
CYWSLLSHPL	CYWSPLSHPL	YWSLLSHPL	YWSPLSHPL	HLA-A2402	0.9633	0	10	9	9	0.3262	0.3262	12.7409	129.99999999999997	-0.61	0.311111111111111	7.542349207215011	0.0076197710941836	1.8814176272225631	-3	0.887875	1,8	False	4	1	3	False	False
DANSFLQSV	DANPFLQSV	DANSFLQSV	DANPFLQSV	HLA-B5101	0.0102	1	9	9	9	0.0056	0.0056	39.2603	86.66666666666666	1.5499999999999998	0.0555555555555555	3.749987360555679	0.0	0.0083785714285714	-1	0.915868	1,8	False	4	0	3	True	False
DDIYPIDFY	DDIYPIDFH	DIYPIDFY	DIYPIDFH	HLA-A2501	0.9639	1	9	8	8	18.5	18.5	9.83074	97.5	0.6125000000000003	0.0749999999999999	3.491881173569709	0.0	0.913678204864865	2	0.961869	0,1,7	True	2	1	7	False	False
DENITTIQF	DENITTIQC	DENITTIQF	DENITTIQC	HLA-B1801	0.0021	1	9	9	9	0.2801	0.2801	10.9807	86.66666666666666	2.225555555555556	-0.4000000000000001	3.5500735570676625	5.89629007651124e-05	0.0020842556229917	-2	0.964526	1,8	True	2	0	8	True	False
DEQIESMTY	DEQMESMTY	DEQIESMTY	DEQMESMTY	HLA-B1801	0.0029	0	9	9	9	0.0034	0.0034	0.0309996999999999	43.33333333333333	2.9688888888888894	-1.1555555555555557	3.4247118630446494	0.0	0.0004264705882352	1	0.95697	1,8	False	3	0	3	True	False
DFATPSLHTSV	DFATPSLHTSD	ATPSLHTSV	ATPSLHTSD	HLA-A6802	0.3541	0	11	9	9	2.4632	40.6364	45.75	86.66666666666666	0.6477777777777779	0.2222222222222221	7.550323993898928	0.0225161770524397	0.3510144213070055	-3	0.97053	0,1,8	True	2	2	8	True	False
DFLRNIPRSIF	DFLRNIPGSIF	DFLRNIPRSIF	DFLRNIPGSIF	HLA-A2402	1.8378	0	11	11	11	1.7214	1.7214	0.401007	106.36363636363636	2.5345454545454547	0.0	10.397768874652684	0.0	0.1242708957825026	-2	0.92894	1,10	False	6	0	7	False	False
DGAILPFTPEF	DGAISPFTPEF	AILPFTPEF	AISPFTPEF	HLA-B3501	0.6998	0	11	9	9	0.4784	0.4784	22.8006	97.77777777777776	-0.9144444444444444	0.9222222222222224	3.849983240943402	0.0151242984958687	0.3238622909698996	-2	0.929637	1,8	False	2	2	2	False	False
DHFETIIKY	DHFETIMKY	DHFETIIKY	DHFETIMKY	HLA-B1801	0.0694	0	9	9	9	0.0769	0.0769	47.5707	86.66666666666666	1.7366666666666668	-0.4777777777777777	5.454234712291509	0.0076197710941836	0.0067685305591677	1	0.9596	1,8	False	3	0	6	True	False
DHREIEGRVMF	DHREIEGRVMV	REIEGRVMF	REIEGRVMV	HLA-B1801	0.0756	1	11	9	9	0.5221	0.9752	0.240999	75.55555555555556	3.1366666666666667	-0.3333333333333334	6.533466308377683	0.0	0.0697392945036915	-1	0.976822	1,8	True	2	2	8	False	False
DHYAYSYYL	DHYAYSYYP	DHYAYSYYL	DHYAYSYYP	HLA-B5101	2.1463	1	9	9	9	14.6275	14.6275	9.7608	54.44444444444444	1.178888888888889	-0.788888888888889	5.292017084080726	0.5	1.831372384891472	-3	0.969272	1,8	True	4	0	8	False	False
DHYAYSYYL	DHYAYSYYP	DHYAYSYYL	DHYAYSYYP	HLA-C0602	1.063	1	9	9	9	4.646	23.625	9.7608	54.44444444444444	1.178888888888889	-0.788888888888889	5.292017084080726	0.5	1.0151706243386245	-3	0.969272	1,8	True	4	0	8	False	False
DIFFLGLILF	DIFSLGLILF	IFFLGLILF	IFSLGLILF	HLA-A2402	0.2948	0	10	9	9	0.1666	0.1666	11.6714	216.66666666666663	-3.831111111111111	3.155555555555556	6.099999998230487	0.0	0.2268509003601441	-2	0.93023	1,8	False	2	1	2	False	False
DIFQVVKAI	DIFQVVKAL	DIFQVVKAI	DIFQVVKAL	HLA-A6802	0.4208	0	9	9	9	0.3276	0.3276	6.97117	162.22222222222223	-0.3222222222222221	1.2333333333333334	6.337367167230696	0.0	0.1197147741147741	2	0.991263	0,1,8	True	4	0	8	True	False
DISEYRVEHL	DISQYRVEHL	DISEYRVEHL	DISQYRVEHL	HLA-A6802	1.5678	0	10	10	10	3.4427	3.4427	20.051	107.0	3.158	-0.7799999999999998	4.421463498380035	0.0	0.8538264211229558	2	0.963228	0,1,9	False	2	0	3	True	False
DLAGGTFDV	DLGGGTFDV	DLAGGTFDV	DLGGGTFDV	HLA-B2705	44.3333	0	9	9	9	62.0	62.0	1179.91	86.66666666666666	0.4866666666666668	0.4555555555555555	3.49188149953261	0.0	12.63263082435484	0	0.950663	1,8	False	4	0	2	True	False
DLSYTWNIPV	DLGYTWNIPV	LSYTWNIPV	LGYTWNIPV	HLA-A0201	3.9378	0	10	9	9	7.8006	7.8006	1.91096	118.88888888888889	-0.3844444444444445	0.4111111111111111	6.093198032584041	1.5734275536184001e-15	1.949969725405738	0	0.952331	1,8	True	2	1	1	False	False
DMKARQKAL	DMKARQEAL	DMKARQKAL	DMKARQEAL	HLA-B0801	0.004	1	9	9	9	0.0039	0.0039	7.61107	65.55555555555554	3.265555555555556	-1.1111111111111112	10.789009236730635	0.0	0.0001025641025641	1	0.960625	4,8	False	2	0	6	True	False
DMKARQKALV	DMKARQEALV	DMKARQKAL	DMKARQEAL	HLA-B0801	0.004	1	10	9	9	0.0039	0.0039	7.61107	65.55555555555554	3.265555555555556	-1.1111111111111112	10.789009236730635	0.0	0.0001025641025641	1	0.960625	4,8	False	2	0	6	True	False
DMWSIEVICY	DMWSIGVICY	WSIEVICY	WSIGVICY	HLA-B3501	2.343	0	10	8	8	3.1043	3.2088	19.2609	133.75	-0.8925000000000003	1.15	3.849961610045284	0.0076197710941836	0.6321894166043381	-2	0.891202	0,1,7	False	2	2	3	False	False
DPEEVLVTV	DPEEVSVTV	DPEEVLVTV	DPEEVSVTV	HLA-B5101	0.0772	0	9	9	9	0.1553	0.1553	141.005	140.0	0.8744444444444442	0.4000000000000001	3.42471199342981	0.0	0.0388236960721184	-2	0.931152	1,8	False	2	0	5	True	False
DPESDTLTL	DPESETLTL	DPESDTLTL	DPESETLTL	HLA-B3501	0.4415	0	9	9	9	0.438	0.438	2.68105	86.66666666666666	2.5500000000000003	-0.7444444444444445	3.3800301984883845	0.0	0.0035279680365296	2	0.952503	1,8	False	4	0	4	False	False
DPILPELTRLL	DPIPPELTRLL	DPILPELTRL	DPIPPELTRL	HLA-B3501	1.437	0	11	10	10	0.7266	0.7422	18.1614	156.0	1.334	0.05	4.184407676104456	0.999999999973312	1.3452271624898953	-3	0.914837	1,9	False	4	0	3	False	False
DPSQRGCFTL	DPSPRGCFTL	DPSQRGCFTL	DPSPRGCFTL	HLA-B3501	3.1361	0	10	10	10	1.8998	1.8998	30.6009	39.0	2.503	-0.59	6.161167718935758	3.47580404973379e-09	2.0408255763764607	-1	0.905807	1,9	False	2	0	3	False	False
DPSQRGCFTL	DPSPRGCFTL	DPSQRGCFTL	DPSPRGCFTL	HLA-B0702	1.2259	0	10	10	10	0.0795	0.8364	30.6009	39.0	2.503	-0.59	6.161167718935758	3.47580404973379e-09	0.5708848039215685	-1	0.905807	1,9	False	2	0	3	False	False
DPYALVRLGI	DPYALVRLGT	DPYALVRL	DPYALVRL	HLA-B0702	2.769	0	10	8	8	2.769	2.769	50.6995	146.25	1.01125	0.3375	6.3318953779526055	0.0	0.0	4	1.0	1,7	True	0	0	-1	False	False
DSEPLCLSY	DSEPLCLSD	DSEPLCLSY	DSEPLCLSD	HLA-A0101	0.0337	0	9	9	9	12.7034	22.0175	5.7211300000000005	86.66666666666666	1.261111111111111	-0.1555555555555553	3.5500656818039715	0.0	0.0336484187578062	-3	0.962593	1,8	True	2	0	8	False	False
DSPDGSNGL	DSPDGSSGL	DSPDGSNGL	DSPDGSSGL	HLA-C0102	0.3288	0	9	9	9	0.2642	0.2642	27.2805	43.33333333333333	2.6755555555555564	-1.1888888888888889	3.49188149953261	0.0	0.0803954579863739	1	0.955581	2,8	False	2	0	6	True	False
DTSPVAVAL	DTLPVAVAL	DTSPVAVAL	DTLPVAVAL	HLA-A2601	0.1101	0	9	9	9	0.2267	0.2267	8.16074	129.99999999999997	-0.2144444444444442	1.022222222222222	3.749987360555679	0.0	0.0566284075871195	-2	0.939267	0,1,8	False	2	0	2	False	False
DTVEYPYTSF	DTVEDPYTSF	DTVEYPYTSF	DTVEDPYTSF	HLA-A2601	0.0269	1	10	10	10	0.0189	0.0189	17.971	29.0	1.733	-0.6400000000000001	3.550073172431439	0.992380228905816	0.0113862433862433	-3	0.89199	0,9	False	2	0	4	True	False
DVAAHLQPL	DVAAHLQLL	DVAAHLQPL	DVAAHLQLL	HLA-A2501	0.0686	0	9	9	9	0.0372	0.0372	8.67101	141.1111111111111	0.1577777777777778	0.4000000000000001	5.292257586028427	0.0	0.0579043010752688	-3	0.936874	0,1,8	False	4	0	7	False	False
DVFAWEPFV	DVFAREPFV	DVFAWEPFV	DVFAREPFV	HLA-A0201	2.9154	0	9	9	9	3.4263	3.4263	21.6111	75.55555555555556	-0.2944444444444444	0.6999999999999998	3.5500735570676625	0.0	0.4347190438665615	-3	0.853738	1,8	False	2	0	4	False	False
DVIQQDELDSY	DVLQQDELDSY	DVIQQDELDSY	DVLQQDELDSY	HLA-A2501	0.1241	0	11	11	11	0.6425	0.6425	4.4009	97.27272727272728	3.0645454545454545	-0.9636363636363636	3.260468655731529	0.0	0.1001298677042801	2	0.984813	0,1,10	False	4	0	2	False	False
DVKAIGPLV	DVKAMGPLV	DVKAIGPLV	DVKAMGPLV	HLA-A2601	0.7853	0	9	9	9	1.6229	1.6229	82.3502	162.22222222222223	-0.711111111111111	1.011111111111111	6.337367167230696	0.0	0.4053036416291823	1	0.950166	0,1,8	False	3	0	4	False	False
DVSDNEPDLYR	DVSDNEPDHYR	DVSDNEPDLYR	DVSDNEPDHYR	HLA-A3301	0.3382	0	11	11	11	0.1553	0.1553	25.3603	61.81818181818181	4.464545454545455	-1.6090909090909091	3.6990050808526576	0.0	0.3983050869285254	-3	0.941077	0,10	False	2	0	8	False	False
DVWFQGERIAY	DVRFQGERIAY	WFQGERIAY	RFQGERIAY	HLA-B3501	1.2167	0	11	9	9	2.4823	2.4823	0.34099	54.44444444444444	1.6033333333333333	-0.5555555555555556	6.403313373681158	1.5734275536184001e-15	0.6203341739515772	-3	0.953847	1,8	False	2	2	0	False	False
DYMIHIIEKW	DYMSHIIEKW	YMIHIIEKW	YMSHIIEKW	HLA-B2705	4.4071	1	10	9	9	4.6504	4.6504	22.1203	129.99999999999997	-0.2533333333333333	0.2888888888888888	7.5418101428076625	0.0	0.2305710110958201	-2	0.93138	1,8	False	2	1	2	False	False
DYRQDEYYNF	DYRQDESYNF	DYRQDEYYNF	DYRQDESYNF	HLA-A2402	0.2876	0	10	10	10	0.3645	0.3645	108.549	0.0	4.879	-2.31	3.876011300366372	0.0	0.0606761042524005	-2	0.927452	1,9	False	2	0	6	False	False
DYSFSISSI	DYSFPISSI	DYSFSISSI	DYSFPISSI	HLA-A2402	0.5379	0	9	9	9	0.3572	0.3572	2.92108	86.66666666666666	1.0711111111111111	0.4222222222222223	3.7499869628809392	0.501912228143914	0.2721123460246361	-1	0.918587	1,8	False	4	0	4	False	False
DYSFSISSIL	DYSFPISSIL	DYSFSISSI	DYSFPISSI	HLA-A2402	0.5379	0	10	9	9	0.3572	0.3572	2.92108	86.66666666666666	1.0711111111111111	0.4222222222222223	3.7499869628809392	0.501912228143914	0.2721123460246361	-1	0.918587	1,8	False	4	0	4	False	False
EAGNNSRVPR	EAGNNSRGPR	EAGNNSRVPR	EAGNNSRGPR	HLA-A6801	0.4961	0	10	10	10	1.9478	1.9478	3.3909700000000003	39.0	4.654	-1.6299999999999997	10.397771482355893	2.0491933110931699e-13	0.3697445168908512	-3	0.936651	0,1,9	False	4	0	7	True	False
EASGITYEY	EASGITYED	EASGITYEY	EASGITYED	HLA-A0101	0.1536	0	9	9	9	40.7692	53.7097	23.4302	54.44444444444444	1.3555555555555554	-0.5777777777777778	3.6136908694170415	0.999999999973312	0.1531607318603529	-3	0.963316	1,8	True	2	0	8	False	False
EEADFLLAY	EEADFPLAY	EEADFLLAY	EEADFPLAY	HLA-B1801	0.0015	0	9	9	9	0.0015	0.0015	3.93101	108.88888888888889	0.6711111111111111	0.2444444444444444	3.4247118630446494	0.0	0.0	-3	0.89306	1,8	False	4	0	5	True	False
EECLWMAVL	EECLGMAVL	EECLWMAVL	EECLGMAVL	HLA-B4002	1.07	0	9	9	9	0.7016	0.7016	3.55094	129.99999999999997	-0.8922222222222224	1.1222222222222222	3.61368223791942	0.0076778286089567	0.561841505131129	-2	0.860485	1,8	False	1	0	4	False	False
EEDTFSYLI	EEDTFSDLI	EEDTFSYLI	EEDTFSDLI	HLA-B3801	0.6391	0	9	9	9	1.0979	1.0979	25.2603	86.66666666666666	1.7366666666666668	-0.2444444444444443	3.4247118630446494	0.0076197710941836	0.2670726659987248	-3	0.908588	1,8	False	2	0	6	False	False
EEFWLVDLL	EEFRLVDLL	EEFWLVDLL	EEFRLVDLL	HLA-B1801	0.2685	0	9	9	9	0.1878	0.1878	0.0109996	162.2222222222222	-0.1966666666666668	0.7777777777777779	3.42471199342981	0.0	0.1153777955271566	-3	0.873738	1,8	False	2	0	3	True	False
EEFWLVDLLP	EEFRLVDLLP	EEFWLVDLL	EEFRLVDLL	HLA-B1801	0.2685	0	10	9	9	0.1878	0.1878	0.0109996	162.2222222222222	-0.1966666666666668	0.7777777777777779	3.42471199342981	4.52733335665223e-07	0.1153777955271566	-3	0.873738	1,8	False	2	0	3	True	False
EEHAQNVSCAS	EGHAQNVSCAS	EEHAQNVSC	EGHAQNVSC	HLA-B1801	0.7349	0	11	9	9	26.0	26.0	72.4192	43.33333333333333	2.97	-1.0555555555555556	4.254230468068272	4.52679959335127e-07	0.7141277688461538	-2	0.941275	1,8	True	2	0	1	True	False
EEKAASSLVSY	EQKAASSLVSY	EEKAASSLVSY	EQKAASSLVSY	HLA-B4403	0.0698	0	11	11	11	2.1373	2.1373	3.19098	80.0	1.539090909090909	-0.2727272727272727	4.2581463060341775	0.0	0.0675204697515557	2	0.98832	1,10	True	2	0	1	True	False
EELSATVPS	EEPSATVPS	EELSATVPS	EEPSATVPS	HLA-B1801	1.5545	0	9	9	9	3.4021	3.4021	12.9313	86.66666666666666	1.3577777777777778	-0.1222222222222222	3.613691325765103	0.0	0.8442121630757473	-3	0.921229	1,8	False	4	0	2	True	False
EELSATVPSQ	EEPSATVPSQ	EELSATVPS	EEPSATVPS	HLA-B1801	1.5545	0	10	9	9	3.4021	3.4021	12.9313	86.66666666666666	1.3577777777777778	-0.1222222222222222	3.613691325765103	0.0	0.8442121630757473	-3	0.921229	1,8	False	4	0	2	True	False
EEMEPLPVM	EEMEPPPVM	EEMEPLPVM	EEMEPPPVM	HLA-B4403	0.0484	1	9	9	9	0.0337	0.0337	5.36099	75.55555555555556	0.752222222222222	-0.2111111111111111	3.4727998333983123	0.992380232328851	0.0211121661721068	-3	0.889766	1,8	False	4	0	5	False	False
EENANFYKIF	EENANFNKIF	EENANFYKI	EENANFNKI	HLA-B1801	0.4368	0	10	9	9	0.4369	0.5251	35.4521	54.44444444444444	2.5422222222222217	-1.1222222222222222	4.2581463060341775	0.0	0.0734516092172919	-2	0.916452	1,8	False	2	0	6	True	False
EESGGAVAFF	EESGGAVAFS	EESGGAVAF	EESGGAVAF	HLA-B1801	0.0174	0	10	9	9	0.0174	0.0174	10.1008	54.44444444444444	0.4999999999999998	0.2222222222222223	3.613691325765103	0.0	0.0	6	1.0	1,8	True	0	0	-1	True	False
EETPPFSNY	EETPPYSNY	EETPPFSNY	EETPPYSNY	HLA-B4403	0.0056	0	9	9	9	0.0074	0.0074	3.63108	0.0	2.5988888888888884	-1.5222222222222224	3.613691097591072	0.5	0.0013621621621621	3	0.952346	1,8	False	2	0	5	True	False
EEVTPILAI	EEVTPISAI	EEVTPILAI	EEVTPISAI	HLA-B4403	0.1349	0	9	9	9	0.1785	0.1785	8.35072	173.33333333333331	-0.4911111111111113	1.0555555555555556	3.613691325765103	0.0	0.0329503641456582	-2	0.939111	1,8	False	2	0	6	False	False
EEYYADAFDF	EEYYADAFDS	EYYADAFDF	EYYADAFDS	HLA-A2402	0.1502	0	10	9	9	13.045	20.8519	4.08094	22.22222222222222	1.661111111111111	-0.4333333333333333	3.3800299703143537	0.0	0.1491180822850675	-2	0.97145	1,8	True	2	1	8	False	False
EGSLGISHTR	EGSWGISHTR	EGSLGISHTR	EGSWGISHTR	HLA-A6801	0.0405	0	10	10	10	0.0378	0.0378	7.58106	78.0	2.404	-0.6	7.5513127176091075	0.0	0.0028928571428571	-2	0.903542	0,1,9	False	1	0	3	True	False
EHIPESAGF	EQIPESAGF	EHIPESAGF	EQIPESAGF	HLA-B3801	0.0171	0	9	9	9	0.4955	0.4955	25.0615	54.44444444444444	1.2255555555555553	-0.4333333333333333	4.25426907511428	0.996175543712172	0.0165098688193743	0	0.949266	1,8	True	4	0	1	True	False
EHLSCPDNFL	EHLSYPDNFL	EHLSCPDNF	EHLSYPDNF	HLA-B3801	0.0486	0	10	9	9	0.0149	0.0149	15.6208	43.33333333333333	2.338888888888889	-0.7777777777777779	4.181120614055544	0.0	0.1099208053691274	-2	0.851376	1,8	False	2	0	4	False	False
EIGMWHAKK	EIGMWYAKK	EIGMWHAKK	EIGMWYAKK	HLA-A1101	3.0722	0	9	9	9	3.7655	3.7655	28.0417	54.44444444444444	1.1355555555555554	-0.8444444444444444	9.539374793879688	0.0	0.565650314699243	2	0.919082	1,8	False	2	0	5	False	False
EKTSSGLYVFR	EKTSSGLYIFR	KTSSGLYVFR	KTSSGLYIFR	HLA-A3101	0.0636	1	11	10	10	0.0808	0.0808	1.34099	68.0	1.7099999999999995	-0.1599999999999998	10.454924617893994	3.47580404973379e-09	0.0135386138613861	3	0.987754	0,9	False	3	1	7	False	False
ELAGIGILTV	EAAGIGILTV	ELAGIGILTV	EAAGIGILTV	HLA-A0201	0.7492	1	10	10	10	2.6577	7.3041	0.0909992999999999	195.00000000000003	-1.803	1.7600000000000002	3.849983240943402	1.0	0.67235266220342	-1	0.972236	1,9	True	0	0	1	False	False
ELATRGAQM	ELATRGARM	ELATRGAQM	ELATRGARM	HLA-B0702	3.3129	0	9	9	9	5.7772	5.7772	0.7909729999999999	65.55555555555554	2.001111111111111	-0.3666666666666668	6.410149741452187	0.0	1.4131377605068198	1	0.965331	1,8	False	2	0	7	False	False
ELDGLFRPY	ELDGLFRRY	ELDGLFRPY	ELDGLFRRY	HLA-B3501	0.8006	0	9	9	9	0.983	0.983	19.1212	86.66666666666666	1.87	-0.4888888888888889	4.184406848158687	0.0	0.1485548728382502	-2	0.925722	1,8	False	4	0	7	False	False
ELDPDIQLEY	ELDPDIQLED	ELDPDIQLEY	ELDPDIQLED	HLA-A0101	0.0103	0	10	10	10	3.2462	11.6228	2.50099	117.0	2.198	-0.8300000000000001	3.294969566632062	0.0	0.0102908722510926	-3	0.974213	9	True	2	0	9	True	False
ELFDPNQSPQV	ELFEPNQSPQV	ELFDPNQSPQV	ELFEPNQSPQV	HLA-A0201	0.5124	0	11	11	11	0.6364	0.6364	8.12124	61.81818181818181	2.246363636363636	-0.9727272727272728	3.5500735570676625	3.47580404973379e-09	0.0998390949088623	2	0.962824	1,10	False	4	0	3	False	False
ELMRDINSM	ELMRDIYSM	ELMRDINSM	ELMRDIYSM	HLA-B3501	1.0314	1	9	9	9	0.8729	0.8729	8.26091	86.66666666666666	2.8833333333333333	-0.4111111111111111	4.184407676104456	0.0	0.1872802153740406	-2	0.912631	1,8	False	2	0	6	False	False
ELNARRCSF	ELNARRRSF	ELNARRCSF	ELNARRRSF	HLA-B0801	0.0954	0	9	9	9	0.0689	0.0689	25.2918	54.44444444444444	3.966666666666667	-0.6555555555555554	8.549845238216221	0.0	0.0366923076923076	-3	0.897054	4,8	False	2	0	6	True	False
ELSKEELPYYV	ELSEEELPYYV	ELSKEELPYYV	ELSEEELPYYV	HLA-A0201	3.0285	0	11	11	11	2.2445	2.2445	5.61116	97.27272727272728	1.4345454545454546	-0.6909090909090911	3.980053925421089	0.0	1.0578498552016045	1	0.968142	1,10	False	2	0	3	False	False
EMDMHLSDY	EMDMHISDY	EMDMHLSDY	EMDMHISDY	HLA-A0101	0.0816	0	9	9	9	0.0752	0.0752	3.81108	43.33333333333333	2.536666666666667	-0.9111111111111112	3.874941829126328	0.0	0.0069446808510638	2	0.966589	1,8	False	4	0	5	False	False
EMKRVFGFPV	EMERVFGFPV	EMKRVFGF	EMERVFGF	HLA-B0801	0.5121	0	10	8	8	2.3363	2.3363	9.12105	36.25	1.74875	-0.0749999999999999	9.6950276857242	0.9999999988414	0.3998513975088815	1	0.944175	1,4,7	False	2	0	2	True	False
EMSAICQVY	EMSAICQEY	EMSAICQVY	EMSAICQEY	HLA-B1501	0.5555	0	9	9	9	0.5834	0.5834	0.121002	86.66666666666666	0.1655555555555554	0.6444444444444444	3.849961610045284	0.0076197710941836	0.026565735344532	-2	0.94435	1,8	False	2	0	7	False	False
ENITTIQFY	ENITTIQCY	ENITTIQFY	ENITTIQCY	HLA-A2601	0.1377	0	9	9	9	0.2762	0.2762	10.9807	86.66666666666666	1.272222222222222	-0.1555555555555556	3.8499827128835022	5.89629007651124e-05	0.0690494207096307	-2	0.926835	0,1,8	False	2	0	7	True	False
EPEVVFLQF	EPEVVFLQS	EPEVVFLQF	EPEVVFLQS	HLA-B3501	0.1451	0	9	9	9	6.1186	6.1186	16.3113	107.77777777777776	0.022222222222222	0.6333333333333333	3.613691325765103	0.0	0.141659015134181	-2	0.973131	1,8	True	2	0	8	False	False
EPKPFLYVL	EPKPFLYVV	EPKPFLYVL	EPKPFLYVV	HLA-B3501	0.2783	0	9	9	9	0.9689	0.9689	0.0509984999999999	118.88888888888889	-0.4844444444444445	0.3	6.40200117090717	5.89524745824429e-05	0.1983630715244091	1	0.987886	1,8	True	6	0	8	False	False
EPKPFLYVL	EPKPFLYVV	EPKPFLYVL	EPKPFLYVV	HLA-B0702	0.2598	0	9	9	9	0.7348	0.7348	0.0509984999999999	118.88888888888889	-0.4844444444444445	0.3	6.40200117090717	5.89524745824429e-05	0.1679436581382689	1	0.987886	1,8	True	6	0	8	False	False
EPKPLFPKL	EPKPLFPKP	EPKPLFPKL	EPKPLFPKP	HLA-B0702	0.2561	0	9	9	9	3.2314	3.2314	4.49089	86.66666666666666	0.5655555555555554	-0.6333333333333333	9.53730092663318	0.999999547320041	0.2358031596212167	-3	0.965471	1,8	True	4	0	8	False	False
EPKPLFPKLAF	EPKPLFPKPAF	KPLFPKLAF	KPLFPKPAF	HLA-B0702	0.0235	0	11	9	9	0.0211	0.0211	4.49089	97.77777777777776	-0.7233333333333335	0.4444444444444443	10.805379563011227	0.999999999999998	0.0026729857819905	-3	0.908259	1,8	False	4	2	6	False	False
EPKPLFPKLAF	EPKPLFPKPAF	KPLFPKLAF	KPLFPKPAF	HLA-B3501	0.1853	0	11	9	9	0.1887	0.1887	4.49089	97.77777777777776	-0.7233333333333335	0.4444444444444443	10.805379563011227	0.999999999999998	0.0033387387387387	-3	0.908259	1,8	False	4	2	6	False	False
EPKWDPFPL	EPRWDPFPL	EPKWDPFPL	EPRWDPFPL	HLA-B0702	0.3845	0	9	9	9	0.1697	0.1697	8.05118	43.33333333333333	1.2055555555555555	-1.1111111111111112	4.184407519642264	0.0	0.4866859163229229	2	0.955798	1,8	False	2	0	2	False	False
EPKWDPFPL	EPRWDPFPL	EPKWDPFPL	EPRWDPFPL	HLA-B3501	0.6072	0	9	9	9	0.5939	0.5939	8.05118	43.33333333333333	1.2055555555555555	-1.1111111111111112	4.184407519642264	0.0	0.0135978447550092	2	0.955798	1,8	False	2	0	2	False	False
EPLLIYSTHY	EPLLIYPTHY	EPLLIYSTHY	EPLLIYPTHY	HLA-B3501	0.4268	0	10	10	10	0.4036	0.4036	39.9423	117.0	0.2959999999999999	-0.03	5.363384399097413	0.0	0.0245335976214073	-1	0.93056	1,9	False	4	0	6	False	False
EPLSYSLLQR	EPLSYSRLQR	EPLSYSLLQR	EPLSYSRLQR	HLA-A3301	0.7601	0	10	10	10	0.7451	0.7451	0.1009979999999999	117.0	1.945	-0.4599999999999999	6.403313373681158	0.0	0.015301972889545	-2	0.933445	0,9	False	4	0	6	False	False
EQNFVSTSDIK	EQNFVSKSDIK	EQNFVSTSDIK	EQNFVSKSDIK	HLA-A6801	3.611	0	11	11	11	5.4103	5.4103	9.62109	61.81818181818181	2.79	-0.790909090909091	4.184407519642264	0.0	1.2009079533482432	-1	0.952653	0,1,10	False	2	0	6	False	False
EQYDVYMYQEV	EQYEVYMYQEV	EQYDVYMYQEV	EQYEVYMYQEV	HLA-A0201	4.6193	0	11	11	11	6.2584	6.2584	46.1002	52.72727272727272	2.1281818181818184	-1.0090909090909093	3.4247116087935865	0.992380674687545	1.2098131519238144	2	0.96578	1,10	False	4	0	3	False	False
ESAPINTPL	ESVPINTPL	ESAPINTPL	ESVPINTPL	HLA-B0702	2.0464	0	9	9	9	3.1533	3.1533	0.160996	97.77777777777776	0.8633333333333331	-0.1777777777777777	3.849983240943402	0.0	0.7183459106333048	0	0.954858	1,8	False	4	0	2	False	False
ESGGAVAFF	ESGGAVAFS	ESGGAVAFF	ESGGAVAFS	HLA-A2501	0.2559	0	9	9	9	5.3945	27.8333	10.1008	54.44444444444444	-0.5877777777777781	0.9222222222222224	3.849983240943402	0.0	0.2535472495176641	-2	0.975216	0,1,8	True	2	0	8	True	False
ETDESLIYSF	GTDESLIYSF	ETDESLIY	GTDESLIY	HLA-A0101	0.0367	0	10	8	8	0.0819	0.0819	0.000999989	97.5	2.32625	-0.6249999999999999	3.4247118630446494	0.0	0.0202544566544566	-2	0.959678	1,2,7	False	2	0	0	False	False
ETMQCSELY	EAMQCSELY	ETMQCSELY	EAMQCSELY	HLA-A2501	0.0985	1	9	9	9	0.2713	0.2713	1.85099	43.33333333333333	1.8577777777777773	-0.5666666666666668	3.613682009745389	0.0	0.0627379284924437	0	0.963594	0,1,8	True	4	0	1	False	False
ETMQCSELYHM	EAMQCSELYHM	ETMQCSELY	EAMQCSELY	HLA-A2501	0.0985	1	11	9	9	0.2713	0.2713	1.85099	43.33333333333333	1.8577777777777773	-0.5666666666666668	3.613682009745389	2.6688189211265488e-11	0.0627379284924437	0	0.963594	0,1,8	True	4	0	1	False	False
ETPPFSNYNTL	ETPPYSNYNTL	ETPPFSNY	ETPPYSNY	HLA-A2601	0.1031	0	11	8	8	0.1436	0.1436	3.63108	0.0	2.0725	-1.275	3.8499827128835022	0.666666666666689	0.0290776462395543	3	0.943942	0,1,7	False	2	0	4	False	False
ETTEEMKYVL	GTTEEMKYVL	ETTEEMKYV	GTTEEMKYV	HLA-A6802	0.0243	0	10	9	9	1.0535	1.0535	3.60101	32.22222222222222	2.763333333333333	-1.2222222222222223	3.980054277461022	0.0	0.023739496915045	-2	0.974135	0,1,8	True	2	0	0	True	False
ETVKNLLEF	ETVKNLLES	ETVKNLLEF	ETVKNLLES	HLA-B3501	0.4408	0	9	9	9	12.6412	12.6412	6.63088	118.88888888888889	1.2799999999999998	-0.0555555555555556	4.258147296961397	4.52679959335127e-07	0.4254292567161346	-2	0.973412	1,8	True	2	0	8	False	False
EVADAATLTM	EVADAAKLTM	EVADAATLTM	EVADAAKLTM	HLA-A2601	0.0359	1	10	10	10	0.0936	0.0936	6.62077	98.0	0.3929999999999999	0.6899999999999998	3.5500735570676625	0.0	0.0221306623931623	-1	0.953657	0,9	False	2	0	6	True	False
EVIVPLSGW	EVIVPHSGW	EVIVPLSGW	EVIVPHSGW	HLA-A2501	0.0023	1	9	9	9	0.0041	0.0041	8.67101	151.11111111111111	-1.2200000000000002	1.0555555555555554	3.849983240943402	0.0	0.0010097560975609	-3	0.892251	0,1,8	False	2	0	5	False	False
EVLPFFLFF	EALPFFLFF	EVLPFFLFF	EALPFFLFF	HLA-A2902	0.5717	1	9	9	9	1.0892	1.0892	33.5212	118.88888888888889	-2.11	1.9888888888888887	3.849983240943402	0.00017683657384	0.2716257344840249	0	0.970721	8	False	4	0	1	False	False
EVTPILAIR	EVTPISAIR	EVTPILAIR	EVTPISAIR	HLA-A2601	0.6092	0	9	9	9	0.6894	0.6894	8.35072	173.33333333333331	0.4099999999999999	0.9444444444444446	6.410149741452187	0.0	0.0708700899332753	-2	0.92872	0,1,8	False	2	0	5	False	False
EYCKFSFLF	EYCKFPFLF	EYCKFSFLF	EYCKFPFLF	HLA-A2402	0.0507	0	9	9	9	0.0172	0.0172	58.1296	43.33333333333333	0.0844444444444442	0.5777777777777778	6.22879198892042	0.0	0.0987470930232558	-1	0.911365	1,8	False	4	0	5	False	False
EYESLVSEDF	EYESSVSEDF	EYESLVSEDF	EYESSVSEDF	HLA-A2402	0.6753	0	10	10	10	0.5726	0.5726	2.41095	68.0	2.415	-0.6099999999999999	3.33170502493158	0.0	0.1211199965071603	-2	0.938884	1,9	False	2	0	4	False	False
EYVPRFVFK	EYVPRFVSK	YVPRFVFK	YVPRFVSK	HLA-A1101	1.8574	0	9	8	8	2.3909	2.3909	0.630995	72.5	0.82125	0.3375000000000001	10.454924617893994	0.0	0.4144560207453259	-2	0.924424	0,1,2,3,4,7	False	2	1	6	False	False
EYYADAFDF	EYYADAFDS	EYYADAFDF	EYYADAFDS	HLA-A2402	0.1502	0	9	9	9	13.045	20.8519	4.08094	22.22222222222222	1.661111111111111	-0.4333333333333333	3.3800299703143537	0.0	0.1491180822850675	-2	0.97145	1,8	True	2	0	8	False	False
EYYADAFDFY	EYYADAFDSY	EYYADAFDF	EYYADAFDS	HLA-A2402	0.1502	0	10	9	9	0.2451	20.8519	4.08094	22.22222222222222	1.661111111111111	-0.4333333333333333	3.3800299703143537	0.999941047525418	0.1491180822850675	-2	0.97145	1,8	True	2	0	8	False	False
EYYSKNLNSF	EYYSKNLNSS	YYSKNLNSF	YYSKNLNSS	HLA-A2402	0.0033	1	10	9	9	4.686	4.686	2.26106	43.33333333333333	2.0011111111111104	-0.9444444444444444	9.145600226707757	4.52679959335127e-07	0.003297676056338	-2	0.974386	1,8	True	2	1	8	False	False
FAFDAVSKPGL	FAFDAVSKPGM	FAFDAVSKPGL	FAFDAVSKPGM	HLA-A6802	1.0995	0	11	11	11	2.3302	2.3302	16.7513	80.0	-0.1645454545454545	0.6363636363636362	6.337367167230696	0.0	0.580703222899322	2	0.993672	0,1,10	True	2	0	10	True	False
FAFVEFYHF	FAFVEFYHL	AFVEFYHF	AFVEFYHL	HLA-A2402	0.5113	0	9	8	8	1.7029	1.7029	46.2218	48.75	-0.3975	0.7999999999999999	5.363445803988725	0.0	0.357780891420518	0	0.97108	1,7	True	6	1	7	False	False
FAIADTAYV	FASADTAYV	FAIADTAYV	FASADTAYV	HLA-A0201	0.5549	1	9	9	9	0.9583	0.9583	31.942	108.88888888888889	-0.6599999999999998	1.2666666666666666	3.7499869628809392	0.0	0.2335872482521131	-2	0.938961	1,8	False	2	0	2	False	False
FAKNPHLHYI	FAKNPHLRYI	FAKNPHLHYI	FAKNPHLRYI	HLA-A0206	1.2349	0	10	10	10	5.8719	5.8719	0.401007	88.0	0.7020000000000002	-0.3800000000000002	9.303064168430865	0.0	0.9751922376062264	0	0.933046	1,9	False	2	0	7	False	False
FALGNVISA	SALGNVISA	FALGNVISA	SALGNVISA	HLA-A0201	1.0851	0	9	9	9	2.2796	2.2796	52.4343	141.1111111111111	-1.2644444444444445	1.577777777777778	6.099999998230487	0.0	0.568587449552553	-2	0.972963	1,8	False	2	0	0	True	False
FALGNVISAL	SALGNVISAL	ALGNVISAL	ALGNVISAL	HLA-A0201	0.2117	0	10	9	9	0.2117	0.2117	52.4343	184.4444444444444	-1.4800000000000002	1.6888888888888889	6.099999998230487	0.0	0.0	4	1.0	1,8	True	0	1	-1	True	False
FALLQEEAHV	FALLQEGAHV	ALLQEEAHV	ALLQEGAHV	HLA-A0201	0.0828	0	10	9	9	0.1446	0.1446	0.34099	141.1111111111111	0.7022222222222222	0.1888888888888888	4.25426907511428	0.0	0.0353875518672199	-2	0.915265	1,8	False	2	1	5	False	False
FARAHALMF	FARAHPLMF	FARAHALMF	FARAHPLMF	HLA-B1501	0.6037	1	9	9	9	0.365	0.365	2.211	76.66666666666666	0.1022222222222222	0.9999999999999998	10.551758703775704	0.0	0.3948032602739726	-1	0.916627	1,8	False	4	0	5	True	False
FASDIPRIL	FAADIPRIL	FASDIPRIL	FAADIPRIL	HLA-C0303	0.001	0	9	9	9	0.0007	0.0007	44.9422	141.1111111111111	0.8322222222222222	0.7777777777777778	6.338718596380204	0.0	0.0004285714285714	1	0.967411	1,8	False	4	0	2	False	False
FASGTSYHLSL	FASGTSYHLPL	FASGTSYHL	FASGTSYHL	HLA-A0201	1.4069	0	11	9	9	1.4069	1.4069	0.291002	54.44444444444444	0.3911111111111111	0.1333333333333332	7.542349207215011	1.5734275536184001e-15	0.0	4	1.0	1,8	True	0	0	-1	False	False
FASLALARRY	FASLALVRRY	ASLALARRY	ASLALVRRY	HLA-C1203	0.6753	0	10	9	9	0.4063	0.4063	6.90097	120.0	2.0122222222222224	0.211111111111111	11.14762292895466	0.0	0.4470974649273935	0	0.954775	1,8	False	4	1	5	False	False
FASLALARRYL	FASLALVRRYL	ASLALARRY	ASLALVRRY	HLA-C1203	0.6753	0	11	9	9	0.4063	0.4063	6.90097	120.0	2.0122222222222224	0.211111111111111	11.14762292895466	0.0	0.4470974649273935	0	0.954775	1,8	False	4	1	5	False	False
FATDNYCHV	FATDNNCHV	FATDNYCHV	FATDNNCHV	HLA-A0201	2.7196	0	9	9	9	2.986	2.986	6.47105	43.33333333333333	1.4022222222222225	-0.1	5.2898178906179965	0.5	0.2426327662424651	-2	0.887043	1,8	False	2	0	5	False	False
FATPSLHTSV	FATPSLHTSD	ATPSLHTSV	ATPSLHTSD	HLA-A6802	0.3541	0	10	9	9	2.4632	40.6364	45.75	86.66666666666666	0.6477777777777779	0.2222222222222221	7.550323993898928	0.0225161770524397	0.3510144213070055	-3	0.97053	0,1,8	True	2	1	8	True	False
FAVGSYVYSV	FAVGSHVYSV	AVGSYVYSV	AVGSHVYSV	HLA-A0201	0.1353	1	10	9	9	0.0962	0.0962	2.35104	107.77777777777776	-0.8655555555555554	1.088888888888889	6.086602629628032	0.666666666666667	0.0549919958419958	2	0.929992	1,8	False	2	1	4	False	False
FAVWTLAETI	FAVGTLAETI	FAVWTLAET	FAVGTLAET	HLA-C1203	2.8294	0	10	9	9	1.5254	1.5254	21.6606	97.77777777777776	-0.6599999999999999	0.9555555555555556	3.849983240943402	0.0	2.418734495869936	-2	0.878907	1,8	False	1	0	3	False	False
FAWEPFVAQF	FAREPFVAQF	FAWEPFVAQF	FAREPFVAQF	HLA-B1501	2.1824	0	10	10	10	1.1504	1.1504	21.6111	49.0	-0.658	0.6699999999999998	3.849983240943402	0.0	1.9577858136300408	-3	0.902525	1,9	False	2	0	2	False	False
FCTSCPAGYYI	SCTSCPAGYYI	TSCPAGYYI	TSCPAGYYI	HLA-A0201	11.2541	0	11	9	9	11.2541	11.2541	2.34096	54.44444444444444	-0.3	0.3	5.9165084338746965	0.999999996576765	0.0	4	1.0	1,8	True	0	2	-1	False	False
FEAEFTQVA	FGAEFTQVA	FEAEFTQVA	FGAEFTQVA	HLA-B1801	0.1704	0	9	9	9	11.2544	11.2544	6.57094	54.44444444444444	0.9011111111111112	0.2444444444444443	3.613691325765103	0.0	0.1678200170599943	-2	0.942941	1,8	True	2	0	1	True	False
FEDKSVAYT	FEDKTVAYT	FEDKSVAY	FEDKTVAY	HLA-C0501	2.6973	1	9	8	8	2.6294	2.6294	392.786	48.75	1.97375	-0.5250000000000001	4.184406685177237	1.5734275536184001e-15	0.0696534076215104	1	0.957959	1,2,7	False	6	0	4	False	False
FEFCEDDLW	FEFCEDDLR	FEFCEDDLW	FEFCEDDLR	HLA-B1801	1.4045	0	9	9	9	5.0215	5.0215	0.0109996	43.33333333333333	1.8411111111111111	-0.3333333333333333	3.2949661570601165	0.0	1.0116651398984366	-3	0.955491	1,8	True	2	0	8	True	False
FEIRARTAA	FQIRARTAA	FEIRARTAA	FQIRARTAA	HLA-B4002	0.4201	0	9	9	9	3.5229	3.5229	0.7720159999999999	76.66666666666666	2.876666666666667	-0.0555555555555555	10.397771482355893	0.0	0.3700037696216185	2	0.974863	1,8	True	2	0	1	False	False
FFARLFVFQV	FFARLFGFQV	FARLFVFQV	FARLFGFQV	HLA-A0201	4.3631	0	10	9	9	8.1157	8.1157	49.6906	118.88888888888889	-0.3655555555555554	1.6	10.550002220086752	0.0	2.017443850807694	-3	0.90401	1,8	False	4	1	5	False	False
FFCDVQQVIKL	FFCDVRQVIKL	FFCDVQQVI	FFCDVRQVI	HLA-C1403	0.4342	0	11	9	9	0.3223	0.3223	0.00299997	107.77777777777776	-0.0488888888888888	1.1666666666666667	3.749971453566104	0.0	0.1507507911883338	1	0.939723	1,8	False	2	0	5	True	False
FFHETRQYKF	FFHGTRQYKF	FFHETRQYKF	FFHGTRQYKF	HLA-A2402	0.2682	0	10	10	10	0.3721	0.3721	1.7610100000000002	0.0	3.125	-1.2200000000000002	9.299755305983126	3.47580404973379e-09	0.0748884170921795	-2	0.918387	1,9	False	2	0	3	False	False
FFKTSAQVVL	FSKTSAQVVL	FFKTSAQVVL	FSKTSAQVVL	HLA-A2402	2.9818	0	10	10	10	17.3778	19.8387	30.94	107.0	-0.3710000000000001	1.0699999999999998	9.700002531521022	0.0	2.5336289383881	-2	0.964872	1,9	True	2	0	1	False	False
FFLGLILFEL	FSLGLILFEL	FFLGLILF	FSLGLILF	HLA-A2402	1.7814	0	10	8	8	4.6407	4.6407	11.6714	195.0	-3.695	2.9875	6.099999998230487	3.22425721836519e-28	1.0975837739996122	-2	0.933772	1,7	True	2	0	1	False	False
FFSIFPKCF	FSSIFPKCF	FFSIFPKCF	FSSIFPKCF	HLA-A2402	0.3981	0	9	9	9	4.1852	4.1852	5.16118	43.33333333333333	-1.0188888888888892	1.3222222222222224	8.545189979486167	0.0	0.3602323688234732	-2	0.942688	1,8	True	2	0	1	False	False
FFSSVTVAL	FFSSVTVAF	FFSSVTVAL	FFSSVTVAF	HLA-A0201	1.9345	0	9	9	9	7.9936	7.9936	2.85106	118.88888888888889	-1.2666666666666666	1.9222222222222225	6.099999998230487	0.0	1.4663391901020817	0	0.985315	1,8	True	6	0	8	False	False
FFYLLDFTF	FFYPLDFTF	FFYLLDFTF	FFYPLDFTF	HLA-A2902	0.4428	1	9	9	9	0.0422	0.0422	943.321	86.66666666666666	-1.1477777777777778	1.477777777777778	3.7499869628809392	0.0	4.203452132701422	-3	0.89369	8	False	4	0	3	False	False
FGASMTGIVY	FGASMTGIAY	GASMTGIVY	GASMTGIAY	HLA-B1501	0.4066	0	10	9	9	0.3845	0.3845	0.631984	86.66666666666666	-0.987777777777778	0.9777777777777776	6.093198032584041	0.0	0.0233702470741222	0	0.969248	1,8	False	4	1	7	False	False
FGLLGNILLVI	FGLLGNILVVI	GLLGNILLV	GLLGNILVV	HLA-A0224	0.0279	1	11	9	9	0.0562	0.0562	0.441015	248.88888888888889	-2.6533333333333333	2.1777777777777776	6.099999998230487	0.999999996524196	0.0140492882562277	1	0.978758	1,8	False	6	1	7	False	False
FGMPPCLLAL	FGMTPCLLAL	MPPCLLAL	MTPCLLAL	HLA-B0702	0.8119	0	10	8	8	7.3284	13.0283	4.85106	158.75	-2.525	1.7999999999999998	5.922539790626615	0.0	0.7613038661989668	-1	0.927175	1,7	True	4	2	1	False	False
FGRAKLLGA	FGLAKLLGA	FGRAKLLGA	FGLAKLLGA	HLA-B5401	3.6854	0	9	9	9	3.4689	3.4689	11.3506	108.88888888888889	0.2388888888888888	0.5333333333333333	11.651775666512547	5.89594253709134e-05	0.230012136412119	-2	0.931268	1,8	False	4	0	2	False	False
FHATNPLNL	FDATNPLNL	FHATNPLNL	FDATNPLNL	HLA-B3801	0.0069	0	9	9	9	2.9622	2.9622	25.8716	97.77777777777776	0.6533333333333332	-0.0333333333333333	7.550323993898928	0.0076197710941836	0.0068839274863277	-1	0.936873	1,8	True	2	0	1	True	False
FHETRQYKF	FHGTRQYKF	FHETRQYKF	FHGTRQYKF	HLA-A2402	0.7667	0	9	9	9	0.5468	0.5468	1.7610100000000002	0.0	3.803333333333333	-1.6666666666666667	9.299755305983126	3.47580404973379e-09	0.308334546452085	-2	0.916646	1,8	False	2	0	2	False	False
FHGESTQVQL	FHDESTQVQL	HGESTQVQL	HDESTQVQL	HLA-C0303	1.2876	0	10	9	9	2.213	12.8295	102.494	75.55555555555556	2.068888888888889	-0.8444444444444446	5.363507221918553	0.0	1.158373314626447	-1	0.948561	1,8	True	2	1	1	True	False
FHLKGHEDL	FLLKGHEDL	FHLKGHEDL	FLLKGHEDL	HLA-B3901	0.0257	0	9	9	9	3.007	3.007	15.1506	86.66666666666666	1.848888888888889	-0.8111111111111111	6.499829358886927	0.0	0.0254803491852344	-3	0.931131	1,8	True	2	0	1	False	False
FICAIIVVV	FIGAIIVVV	FICAIIVVV	FIGAIIVVV	HLA-B2705	31.8	1	9	9	9	39.2	39.2	7.70076	237.7777777777777	-3.661111111111112	3.688888888888889	5.922539790626615	0.0	6.003061224489797	-3	0.924526	1,8	False	2	0	2	False	False
FIDCYLLAI	SIDCYLLAI	FIDCYLLAI	SIDCYLLAI	HLA-A0201	1.2411	1	9	9	9	2.6848	2.6848	0.000999989	184.44444444444443	-1.8766666666666667	2.1	3.749971055891365	0.0	0.6673778568235995	-2	0.96909	1,8	False	2	0	0	False	False
FIFPSFLRVHA	FIFPSFLRVHE	FIFPSFLRV	FIFPSFLRV	HLA-A0201	0.0213	0	11	9	9	0.0213	0.0213	6.51109	118.88888888888889	-0.5000000000000001	1.5555555555555556	10.550002220086752	0.5	0.0	4	1.0	1,8	True	0	0	-1	False	False
FIFSYVVAV	FIISYVVAV	FIFSYVVAV	FIISYVVAV	HLA-A0201	0.0538	1	9	9	9	0.0525	0.0525	11.241	151.11111111111111	-2.3633333333333333	2.488888888888889	6.093198032584041	0.0076197710941836	0.0013321904761904	0	0.949339	1,8	False	2	0	2	False	False
FIGPLMDAL	IIGPLMDAL	FIGPLMDAL	IIGPLMDAL	HLA-A0201	1.0499	0	9	9	9	2.4475	2.4475	17.5208	141.1111111111111	-1.5688888888888888	1.4555555555555553	3.749987360555679	0.992380228905816	0.5995261450459652	0	0.977444	1,8	False	2	0	0	True	False
FIGQQFAVGSY	FIGQQFAVGSH	QQFAVGSY	QQFAVGSH	HLA-B3501	3.4464	0	11	8	8	23.4483	23.4483	2.35104	48.75	0.60625	-0.0875	6.093198032584041	0.0	2.939852704033981	2	0.967111	0,1,7	True	2	3	7	False	False
FIHGGAIATV	FIHGGAIATM	FIHGGAIATV	FIHGGAIATM	HLA-A0201	0.4698	0	10	10	10	2.794	2.794	11.291	127.0	-1.513	1.4899999999999998	7.550323993898928	5.89524745824429e-05	0.390804996420902	1	0.989722	1,9	True	1	0	9	False	False
FILDAVQRV	SILDAVQRV	FILDAVQRV	SILDAVQRV	HLA-A0201	0.0096	1	9	9	9	0.0271	0.0271	0.190994	162.22222222222223	0.718888888888889	1.088888888888889	6.338718596380204	0.0	0.0061992619926199	-2	0.973449	1,8	False	2	0	0	True	False
FILDLFRTWNI	FILDLFRTRNI	FILDLFRTWNI	FILDLFRTRNI	HLA-A0201	1.7107	0	11	11	11	5.0099	5.0099	1.31103	141.8181818181818	0.4436363636363634	0.8272727272727273	6.338718596380204	1.0	1.1265577037465817	-3	0.929001	1,10	False	2	0	8	False	False
FILKLFFMGL	FILKFFFMGL	ILKLFFMGL	ILKFFFMGL	HLA-A0201	3.3387	0	10	9	9	3.422	3.422	9.07124	173.33333333333331	-2.597777777777778	2.1222222222222222	9.700002531521022	0.0	0.0812722706019875	0	0.948736	1,8	False	6	1	3	False	False
FILLLFLTIFI	FILLLFLAIFI	LLLFLTIFI	LLLFLAIFI	HLA-A0201	1.7142	1	11	9	9	2.9379	2.9379	6.33085	259.99999999999994	-3.656666666666667	3.233333333333333	6.099999998230487	0.999970522893835	0.7140020218523435	0	0.957169	1,8	False	4	2	5	False	False
FILMGLPHV	FILMGLPHA	FILMGLPHV	FILMGLPHA	HLA-A0206	0.0231	0	9	9	9	0.1676	0.1676	0.000999989	162.2222222222222	-2.267777777777777	1.7555555555555555	7.550323993898928	0.0	0.0199161694510739	0	0.982137	1,8	True	4	0	8	False	False
FILMGLPHV	FILMGLPHA	FILMGLPHV	FILMGLPHA	HLA-A0203	0.1593	0	9	9	9	0.7015	0.7015	0.000999989	162.2222222222222	-2.267777777777777	1.7555555555555555	7.550323993898928	0.0	0.1231253884533143	0	0.982137	1,8	True	4	0	8	False	False
FIMDTIGGREV	FIMDTIGGGEV	FIMDTIGGREV	FIMDTIGGGEV	HLA-A0201	0.4046	0	11	11	11	0.8922	0.8922	42.1219	97.27272727272728	1.0845454545454545	0.4454545454545454	4.184407676104456	0.0	0.2211196592692221	-2	0.9509	1,10	False	6	0	8	False	False
FIMGISILL	FITGISILL	FIMGISILL	FITGISILL	HLA-A0201	0.1126	1	9	9	9	0.246	0.246	4.88108	216.66666666666663	-3.052222222222222	2.7333333333333334	6.099999998230487	3.47580404973379e-09	0.061060325203252	-1	0.944427	1,8	False	1	0	2	False	False
FIPKFVSFL	LIPKFVSFL	FIPKFVSFL	LIPKFVSFL	HLA-A0201	0.393	0	9	9	9	1.4186	1.4186	53.7614	118.88888888888889	-1.541111111111111	1.6222222222222225	9.700002531521022	3.47580404973379e-09	0.2841257577893698	0	0.980714	1,8	False	6	0	0	False	False
FISIFFFLEI	FISIFSFLEI	FISIFFFL	FISIFSFL	HLA-A0201	6.3149	1	10	8	8	4.504	5.8737	0.000999989	146.25	-2.91	2.9	6.099999998230487	0.0	0.4743405144968241	-2	0.910948	0,1,2,3,5,7	True	2	0	5	False	False
FISNTVFRK	FMSNTVFRK	FISNTVFRK	FMSNTVFRK	HLA-A1101	0.1991	1	9	9	9	0.5521	0.5521	15.4914	75.55555555555556	2.017777777777777	0.0999999999999999	11.651775666512547	0.0	0.1272999456620177	1	0.97134	1,8	True	3	0	1	False	False
FIYQYYSSI	FIDQYYSSI	FIYQYYSSI	FIDQYYSSI	HLA-A0201	0.9144	1	9	9	9	0.5806	0.5806	0.0309996999999999	86.66666666666666	-0.0066666666666667	0.3111111111111111	6.080201585311443	0.0	0.5257091284877713	-3	0.907139	1,8	False	2	0	2	False	False
FKLDTEKMPV	FKLDTGKMPV	KLDTEKMPV	KLDTGKMPV	HLA-A0201	0.2455	0	10	9	9	0.1939	0.1939	4.2009	75.55555555555556	1.9877777777777776	-0.8000000000000003	6.492975460831076	3.47580404973379e-09	0.0653316142341413	-2	0.90272	1,8	False	2	1	4	False	False
FKVSAQGITM	FKVSAQGITL	KVSAQGITM	KVSAQGITL	HLA-B3501	2.1279	0	10	9	9	5.8299	5.8299	67.1927	86.66666666666666	0.3333333333333332	0.3444444444444444	9.700002531521022	0.0	1.3512214274687389	2	0.989607	1,8	True	2	1	8	False	False
FLAADGHPA	FLAADGDPA	FLAADGHPA	FLAADGDPA	HLA-A0201	0.4561	0	9	9	9	2.1156	2.1156	12.4106	76.66666666666666	-0.0988888888888887	0.3666666666666665	5.292257586028427	0.0	0.3577698761580639	-1	0.915452	1,8	False	2	0	6	False	False
FLAEHEYGL	FLAEHDYGL	FLAEHEYGL	FLAEHDYGL	HLA-A0201	0.0041	1	9	9	9	0.0049	0.0049	31.5201	97.77777777777776	0.3166666666666664	0.0333333333333332	4.254268103744835	0.0	0.000669387755102	2	0.945692	1,8	False	4	0	5	False	False
FLAKILKPL	FLAKIFKPL	FLAKILKPL	FLAKIFKPL	HLA-A0201	0.1589	0	9	9	9	0.3461	0.3461	8.46083	184.44444444444443	-1.4855555555555555	1.2333333333333334	10.805379563011227	0.0	0.085946489453915	0	0.943036	1,8	False	6	0	5	False	False
FLAPLFLVLL	FLAPLFMVLL	FLAPLFLVL	FLAPLFMVL	HLA-A0201	0.0426	1	10	9	9	0.0421	0.0421	6.21089	216.66666666666663	-3.498888888888889	2.8	6.099999998230487	1.20812138761297e-17	0.0005059382422802	2	0.971795	1,8	False	2	0	6	False	False
FLAPTGVPV	FLVPTGVPV	FLAPTGVPV	FLVPTGVPV	HLA-A0201	0.0406	0	9	9	9	0.1072	0.1072	3.11199	118.88888888888889	-1.7955555555555556	1.3888888888888888	6.099999998230487	0.0	0.0252235074626865	0	0.954474	1,8	False	4	0	2	False	False
FLASLNICK	FLASLNISK	FLASLNICK	FLASLNISK	HLA-A0301	0.81	0	9	9	9	0.3237	0.3237	5.34096	141.1111111111111	-0.5822222222222223	1.222222222222222	8.545189979486167	0.0	1.2168767377201115	-1	0.945352	1,8	False	4	0	7	False	False
FLASPSVPL	VLASPSVPL	FLASPSVPL	VLASPSVPL	HLA-A0201	0.0537	1	9	9	9	0.2496	0.2496	49.1716	129.99999999999997	-1.318888888888889	1.2888888888888888	6.099999998230487	0.0151242984958687	0.0421467548076923	-1	0.979676	1,8	False	2	0	0	False	False
FLAYELLPAL	VLAYELLPAL	FLAYELLPAL	VLAYELLPAL	HLA-A0201	0.1942	0	10	10	10	0.3556	0.3556	24.3711	176.0	-1.9330000000000005	1.52	3.8499827128835022	0.0	0.0881436445444319	-1	0.984328	1,9	False	2	0	0	False	False
FLCPGLLKEVY	FLCPGLLKGVY	FLCPGLLKEVY	FLCPGLLKGVY	HLA-B1501	0.8855	0	11	11	11	0.8652	0.8652	0.421002	132.72727272727272	-1.0454545454545454	0.9272727272727272	6.22879198892042	0.0	0.0207762944983818	-2	0.951911	1,10	False	2	0	8	False	False
FLCRFKQLL	FLRRFKQLL	FLCRFKQLL	FLRRFKQLL	HLA-A0201	0.7718	0	9	9	9	1.7847	1.7847	10.002	129.99999999999997	0.4455555555555555	0.8444444444444444	9.833242292515934	0.75	0.4380322855381857	-3	0.892078	1,8	False	2	0	2	False	False
FLDEFMEGV	FLDEFMEAV	FLDEFMEGV	FLDEFMEAV	HLA-A0201	0.021	1	9	9	9	0.0105	0.0105	4.47101	75.55555555555556	0.4588888888888889	0.5111111111111111	3.42471199342981	0.0	0.021	0	0.962437	1,8	False	4	0	7	False	False
FLDFMTKINDL	FLDFMTKINGL	FLDFMTKI	FLDFMTKI	HLA-A0201	1.2634	0	11	8	8	0.5968	1.2634	0.0109996	97.5	-0.16375	0.9625	6.337367167230696	0.0	0.0	4	1.0	0,1,2,3,5,7	True	0	0	-1	False	False
FLDPLAHEI	FLDPLAYEI	FLDPLAHEI	FLDPLAYEI	HLA-A0201	0.0012	0	9	9	9	0.0045	0.0045	0.333995	141.1111111111111	0.0711111111111109	0.5444444444444444	4.181153034325689	0.0	0.0008799999999999	2	0.935307	1,8	False	2	0	6	False	False
FLDREQRESY	SLDREQRESY	FLDREQRESY	SLDREQRESY	HLA-A0101	0.0538	0	10	10	10	0.0796	0.0796	18.3308	39.0	5.336	-1.85	4.4264064389280975	1.8107173783141e-06	0.017437688442211	-2	0.981677	9	False	2	0	0	True	False
FLEAGYICDA	SLEAGYICDA	FLEAGYICDA	SLEAGYICDA	HLA-A0201	3.9137	0	10	10	10	6.8596	6.8596	36.3605	98.0	-0.299	0.85	3.5500656818039715	0.0	1.6807640139366729	-2	0.979011	1,9	False	2	0	0	False	False
FLEEHKEFL	LLEEHKEFL	FLEEHKEFL	LLEEHKEFL	HLA-A0201	0.047	0	9	9	9	0.3285	0.3285	7.02111	86.66666666666666	1.6488888888888886	-0.4888888888888888	4.473871761467308	0.0	0.0402754946727549	0	0.982751	1,8	False	6	0	0	False	False
FLEGNEVGKTY	FLGGNEVGKTY	FLEGNEVGKTY	FLGGNEVGKTY	HLA-A0101	0.2542	0	11	11	11	1.1088	1.1088	3.4909	61.81818181818181	1.3363636363636362	-0.5818181818181819	4.2581463060341775	0.0	0.1959229076479076	-2	0.952259	10	False	2	0	2	False	False
FLEIYTVTV	FLGIYTVTV	FLEIYTVTV	FLGIYTVTV	HLA-A0201	0.1075	1	9	9	9	0.0823	0.0823	0.000999989	151.11111111111111	-0.9788888888888893	1.477777777777778	3.8499827128835022	0.0	0.0329161603888213	-2	0.927181	1,8	False	2	0	2	True	False
FLEPQWYRV	FLEPQWYSV	FLEPQWYRV	FLEPQWYSV	HLA-A0201	0.0721	0	9	9	9	0.0398	0.0398	0.921017	75.55555555555556	1.46	-0.4999999999999999	6.403313373681158	0.0	0.0585133165829145	-1	0.947156	1,8	False	6	0	7	False	False
FLESELSIRI	FPESELSIRI	FLESELSIRI	FPESELSIRI	HLA-A0201	0.5578	1	10	10	10	20.0	20.0	18.0209	156.0	1.2679999999999998	0.63	4.258147492539138	0.0	0.5422429579999999	-3	0.955521	1,9	True	4	0	1	False	False
FLFELIPEP	FPFELIPEP	FLFELIPEP	FPFELIPEP	HLA-A0201	0.2537	1	9	9	9	12.0086	12.0086	60.8506	129.99999999999997	-0.788888888888889	0.8333333333333335	3.613691325765103	0.50000022633998	0.2483402003564112	-3	0.931498	1,8	True	4	0	1	False	False
FLFLELLHWF	FLLLELLHWF	FLFLELLHW	FLLLELLHW	HLA-A0201	3.891	0	10	9	9	1.4165	4.5788	16.8912	173.33333333333331	-1.8333333333333333	1.4666666666666663	5.363507221918553	0.0	0.5844827902507208	0	0.955634	1,8	False	6	0	2	False	False
FLFLELLHWFK	FLLLELLHWFK	FLFLELLHWFK	FLLLELLHWFK	HLA-A0301	2.39	0	11	11	11	1.4586	3.9263	16.8912	141.8181818181818	-1.2663636363636364	1.0999999999999996	7.549726882018149	0.0	0.9351697526933752	0	0.972746	0,10	False	6	0	2	False	False
FLFMYLVMV	FLFMYLVTV	FLFMYLVMV	FLFMYLVTV	HLA-A0201	0.3623	1	9	9	9	0.1682	0.1682	0.000999989	151.11111111111111	-3.16	2.6777777777777776	6.093198032584041	0.0	0.4180881688466112	-1	0.964077	1,8	False	1	0	7	False	False
FLFQDSKKI	FFFQDSKKI	FLFQDSKKI	FFFQDSKKI	HLA-A0201	0.1664	0	9	9	9	7.3356	7.3356	0.32099	86.66666666666666	1.44	-0.1888888888888889	9.537297862581909	0.0	0.1626253994219968	0	0.961548	1,8	True	6	0	1	True	False
FLFYPLDFT	FFFYPLDFT	FLFYPLDFT	FFFYPLDFT	HLA-A0201	1.0885	1	9	9	9	13.8445	13.8445	566.985	86.66666666666666	-0.8166666666666667	0.9888888888888888	3.7499869628809392	0.0151251800480855	1.002918559716855	0	0.958381	1,8	True	6	0	1	False	False
FLGAGLFLYF	FLGAGLFIYF	FLGAGLFLY	FLGAGLFIY	HLA-B2705	14.9934	1	10	9	9	16.7423	21.9474	211.506	141.1111111111111	-2.6966666666666668	1.855555555555556	6.093198032584041	3.47580404973379e-09	4.750635774624785	2	0.980507	1,8	False	4	0	7	False	False
FLGDINPQHSW	FLGEINPQHSW	FLGDINPQH	FLGEINPQH	HLA-C1203	6.4426	0	11	9	9	7.2092	7.2092	8.91108	86.66666666666666	1.3111111111111111	-0.5111111111111111	5.292257586028427	5.94051011701557e-05	0.6850825556233705	2	0.944393	1,8	False	4	0	3	True	False
FLGEAWAQV	SLGEAWAQV	FLGEAWAQV	SLGEAWAQV	HLA-A0201	0.0549	1	9	9	9	0.1263	0.1263	4.26102	97.77777777777776	-0.7200000000000002	0.6777777777777777	3.849983240943402	0.992380228905816	0.0310361045130641	-2	0.970616	1,8	False	2	0	0	False	False
FLGEYIPTV	FPGEYIPTV	FLGEYIPTV	FPGEYIPTV	HLA-A0201	0.0019	1	9	9	9	1.3615	1.3615	279.213	118.88888888888889	-0.9200000000000002	0.8666666666666667	3.8499827128835022	0.99999977366002	0.0018973485126698	-3	0.926118	1,8	True	4	0	1	False	False
FLGIFNTGF	FLGIFNTGL	FLGIFNTGF	FLGIFNTGL	HLA-B1501	2.3946	0	9	9	9	11.6814	11.6814	0.171004	86.66666666666666	-1.2722222222222224	1.2999999999999998	6.099999998230487	3.47580404973379e-09	1.9037248343520468	0	0.980539	1,8	True	6	0	8	False	False
FLGIFNTGFKM	FLGIFNTGLKM	GIFNTGFKM	GIFNTGLKM	HLA-A0201	1.7681	0	11	9	9	0.424	2.4802	0.171004	43.33333333333333	-0.0388888888888889	0.3444444444444443	9.700002531521022	3.47580404973379e-09	0.507646161599871	0	0.946596	1,8	False	6	2	6	False	False
FLGYIPKAWII	FLGYIPKAWIS	FLGYIPKA	FLGYIPKA	HLA-A0201	0.7531	0	11	8	8	0.7531	0.7531	7.66083	110.0	-1.235	0.7124999999999999	9.298300650902092	4.56182448402871e-07	0.0	4	1.0	0,1,2,3,5,7	True	0	0	-1	False	False
FLHKGLSKPV	FLHEGLSKPV	FLHKGLSKPV	FLHEGLSKPV	HLA-A0201	0.579	0	10	10	10	0.085	0.085	16.5207	107.0	0.136	0.0799999999999999	10.805422029457986	1.20812138761297e-17	3.3650117647058817	1	0.954532	1,9	False	2	0	3	False	False
FLHKGYVPC	FLHEGYVPC	FLHKGYVPC	FLHEGYVPC	HLA-A0201	1.4866	0	9	9	9	0.4654	0.4654	16.5207	75.55555555555556	-0.4233333333333333	0.3222222222222222	8.53052634280175	0.0076202169017922	3.261959432746025	1	0.939898	1,8	False	2	0	3	False	False
FLHTVSKTRL	FLHTVSKTRP	FLHTVSKTRL	FLHTVSKTRP	HLA-A0201	1.4964	0	10	10	10	8.8663	12.0258	20.6504	107.0	1.6809999999999996	0.0799999999999999	11.651789722032843	0.0	1.3101992516090406	-3	0.977814	1,9	True	4	0	9	False	False
FLIDFMFFESS	FLIDFMFFEST	FLIDFMFFES	FLIDFMFFES	HLA-A0201	2.5117	0	11	10	10	2.0612	2.5117	47.6796	78.0	-0.5179999999999998	1.36	3.5500735570676625	0.0076197710941836	0.0	4	1.0	1,9	True	0	0	-1	False	False
FLILRGVLV	FLILRGVLG	FLILRGVLV	FLILRGVLG	HLA-A0201	0.3851	0	9	9	9	6.1574	11.5836	2.14102	237.7777777777777	-1.8622222222222224	2.466666666666667	10.550002220086752	0.0	0.372297243516696	-3	0.972975	1,8	True	4	0	8	False	False
FLIQTEQKL	FLVQTEQKL	FLIQTEQKL	FLVQTEQKL	HLA-A0201	0.0432	1	9	9	9	0.1037	0.1037	10.6908	129.99999999999997	0.9188888888888886	-0.0222222222222224	6.408795645926148	0.0	0.0252034715525554	3	0.986065	1,8	False	3	0	2	False	False
FLIYLDVSV	FLTYLDVSV	FLIYLDVSV	FLTYLDVSV	HLA-A0201	0.1231	1	9	9	9	0.15	0.15	37.032	194.44444444444443	-1.5066666666666666	1.9666666666666663	3.7499869628809392	0.0	0.0220759333333333	-1	0.947078	1,8	False	3	0	2	True	False
FLKHKMPLSL	FLKHKLPLSL	FLKHKMPLSL	FLKHKLPLSL	HLA-A0201	1.141	0	10	10	10	0.8003	0.8003	19.0907	117.0	-0.0929999999999999	0.2699999999999999	10.805422029457986	0.0	0.4857412220417343	2	0.967455	1,9	False	2	0	5	False	False
FLKRLELKPL	FLKRLESKPL	FLKRLELKPL	FLKRLESKPL	HLA-A0201	4.8166	0	10	10	10	7.3102	7.3102	374.572	156.0	1.017	0.0599999999999998	10.789009301923215	0.0	1.6430020738146698	-2	0.939159	1,9	False	2	0	6	False	False
FLLDDPLSTV	FLLDDPLSAV	LLDDPLSTV	LLDDPLSAV	HLA-A0201	0.0055	0	10	9	9	0.0122	0.0122	9.62109	162.2222222222222	0.5122222222222225	0.6111111111111112	3.49188149953261	0.0	0.0030204918032786	0	0.966644	1,8	False	4	1	7	False	False
FLLDEAIGL	FLLDEANGL	FLLDEAIGL	FLLDEANGL	HLA-A0201	0.0087	1	9	9	9	0.0224	0.0224	35.9924	184.44444444444443	-1.0977777777777775	1.4555555555555553	3.5500735570676625	0.0	0.0053209821428571	-3	0.918992	1,8	False	2	0	6	True	False
FLLDSCTKL	SLLDSCTKL	FLLDSCTKL	SLLDSCTKL	HLA-A0201	0.0296	1	9	9	9	0.0835	0.0835	95.9493	129.99999999999997	0.1355555555555554	0.8666666666666667	6.160569088067859	0.0	0.0191070658682634	-2	0.972155	1,8	False	2	0	0	False	False
FLLLVAAMI	FLLLVVAMI	FLLLVAAMI	FLLLVVAMI	HLA-A0201	2.047	0	9	9	9	1.635	1.635	0.000999989	227.77777777777777	-3.63	3.1555555555555554	6.099999998230487	0.0	0.5158189602446486	0	0.965414	1,8	False	4	0	5	True	False
FLLPSGMAL	FSLPSGMAL	FLLPSGMAL	FSLPSGMAL	HLA-C0304	0.0438	1	9	9	9	0.0013	0.0013	22.6211	141.1111111111111	-2.16	1.6777777777777776	6.099999998230487	0.0	1.4319230769230769	-2	0.949493	1,8	True	2	0	1	False	False
FLLQLPFRG	FLRQLPFRG	FLLQLPFRG	FLRQLPFRG	HLA-A0201	3.1287	0	9	9	9	12.6538	12.6538	138.563	129.99999999999997	-0.1333333333333334	0.7777777777777776	10.550002220086752	0.0	2.355117069180799	-2	0.924858	1,8	False	4	0	2	False	False
FLLRFLYTQL	SLLRFLYTQL	FLLRFLYTQL	SLLRFLYTQL	HLA-A0201	1.0265	1	10	10	10	1.1243	1.1243	5.29085	156.0	-0.247	1.08	9.348807885311544	3.1589363211129304e-15	0.08929262652317	-2	0.981557	1,9	False	2	0	0	False	False
FLLTDYALS	FLLTDYAPS	FLLTDYAL	FLLTDYAP	HLA-A0201	1.4882	0	9	8	8	3.4154	22.3385	2.161	158.75	-1.015	1.3125	3.7499869628809392	0.0	1.3890555077556686	-3	0.951306	0,1,2,3,5,7	True	4	0	7	True	False
FLLYYGQDI	FLLYYGRDI	FLLYYGQDI	FLLYYGRDI	HLA-A0201	1.3899	0	9	9	9	3.0705	3.0705	28.9903	129.99999999999997	-0.4599999999999998	0.5444444444444445	3.7499865652062	0.0	0.7607444846116268	1	0.948928	1,8	False	2	0	6	False	False
FLMASISSF	FLMASISSS	FLMASISSF	FLMASISSS	HLA-B3501	0.3827	0	9	9	9	16.1402	16.1402	6.201	97.77777777777776	-1.0844444444444443	1.6888888888888889	6.099999998230487	0.0	0.3736258069912392	-2	0.977705	1,8	True	2	0	8	False	False
FLMASISSF	FLMASISSS	FLMASISSF	FLMASISSS	HLA-B0702	2.4314	0	9	9	9	17.2614	17.2614	6.201	97.77777777777776	-1.0844444444444443	1.6888888888888889	6.099999998230487	0.0	2.088918743554984	-2	0.977705	1,8	True	2	0	8	False	False
FLMASISSF	FLMASISSS	FLMASISSF	FLMASISSS	HLA-A0201	0.7728	0	9	9	9	1.0157	1.0157	6.201	97.77777777777776	-1.0844444444444443	1.6888888888888889	6.099999998230487	0.0	0.1848115782219159	-2	0.977705	1,8	True	2	0	8	True	False
FLMASISSFL	FLMASISSSL	LMASISSFL	LMASISSSL	HLA-A0201	0.3946	1	10	9	9	0.3709	0.3709	6.201	141.1111111111111	-1.2999999999999998	1.7999999999999998	6.099999998230487	0.0	0.0252143974117012	-2	0.956706	1,8	False	2	1	7	True	False
FLMASISSFLL	FLMASISSSLL	LMASISSFL	LMASISSSL	HLA-A0201	0.3946	1	11	9	9	0.3709	0.3709	6.201	141.1111111111111	-1.2999999999999998	1.7999999999999998	6.099999998230487	0.0	0.0252143974117012	-2	0.956706	1,8	False	2	1	7	False	False
FLMRVMDISY	FLMRVMDIPY	FLMRVMDI	FLMRVMDI	HLA-A0201	3.9258	0	10	8	8	3.9258	3.9258	22.7816	133.75	0.26	1.3875	6.338718596380204	0.0	0.0	4	1.0	0,1,2,3,5,7	True	0	0	-1	False	False
FLMRVMDISYL	FLMRVMDIPYL	FLMRVMDISYL	FLMRVMDIPYL	HLA-A0201	0.5126	0	11	11	11	0.2728	0.2728	22.7816	132.72727272727272	0.0636363636363636	1.1636363636363634	6.3318953779526055	0.0	0.4505919354838709	-1	0.957809	1,10	False	4	0	8	False	False
FLNDLLSVL	FLNDLLSVM	FLNDLLSVL	FLNDLLSVM	HLA-A0201	0.0263	1	9	9	9	0.1159	0.1159	8.24089	205.5555555555556	-0.8822222222222224	1.6	3.749987360555679	0.0	0.0203320103537532	2	0.990358	1,8	True	2	0	8	False	False
FLPDLNVNA	FLPDLNANA	FLPDLNVNA	FLPDLNANA	HLA-A0201	0.115	1	9	9	9	0.2135	0.2135	2.161	129.99999999999997	0.3699999999999999	0.4777777777777777	3.749987360555679	0.0	0.0530562060889929	0	0.954489	1,8	False	4	0	6	False	False
FLPIPNWEQ	FLPIPNWEH	FLPIPNWEQ	FLPIPNWEH	HLA-A0201	6.3838	0	9	9	9	5.6098	5.6098	24.9609	86.66666666666666	0.4266666666666665	-0.3888888888888889	3.849983240943402	3.47621388839316e-09	0.8807909729402118	0	0.968308	1,8	True	4	0	8	False	False
FLPRPPLPPSV	FPPRPPLPPSV	FLPRPPLPPSV	FPPRPPLPPSV	HLA-A0201	0.1722	0	11	11	11	7.3683	7.3683	8.74101	97.27272727272728	0.1327272727272727	0.1181818181818181	10.550002220086752	1.0	0.1681756198851838	-3	0.967509	1,10	True	4	0	1	False	False
FLPVTDASSV	SLPVTDASSV	FLPVTDASSV	SLPVTDASSV	HLA-A0201	1.2419	0	10	10	10	2.5281	2.5281	0.511002	107.0	0.0299999999999999	0.9399999999999998	3.749987360555679	0.0076197710941836	0.6318309323207151	-2	0.98018	1,9	False	2	0	0	False	False
FLQEVNVCGV	FLQEVNVYGV	FLQEVNVCGV	FLQEVNVYGV	HLA-A0203	0.313	1	10	10	10	0.239	0.239	27.7305	126.0	-0.3250000000000001	1.08	3.849962144624442	0.0076197710941836	0.0969121338912134	-2	0.912601	1,9	False	2	0	7	False	False
FLQFRGNEV	FLQSRGNEV	FLQFRGNEV	FLQSRGNEV	HLA-A0201	0.4425	0	9	9	9	0.2352	0.2352	16.3113	75.55555555555556	2.0055555555555555	-0.2	6.410149741452187	0.0	0.3900095663265306	-2	0.906781	1,8	False	2	0	3	True	False
FLRNIPRSI	FLRNIPGSI	FLRNIPRSI	FLRNIPGSI	HLA-B0702	1.6966	0	9	9	9	2.0566	2.0566	0.401007	129.99999999999997	2.46	0.0777777777777777	12.500109306536617	0.0	0.2969833706116891	-2	0.911098	1,8	False	6	0	6	False	False
FLRNIPRSI	FLRNIPGSI	FLRNIPRSI	FLRNIPGSI	HLA-A0201	1.1961	0	9	9	9	1.9281	1.9281	0.401007	129.99999999999997	2.46	0.0777777777777777	12.500109306536617	0.0	0.4540974015870546	-2	0.911098	1,8	False	6	0	6	False	False
FLRNIPRSIF	FLRNIPGSIF	FLRNIPRSI	FLRNIPGSI	HLA-B0702	1.6966	0	10	9	9	2.0566	2.0566	0.401007	129.99999999999997	2.46	0.0777777777777777	12.500109306536617	0.0	0.2969833706116891	-2	0.911098	1,8	False	6	0	6	False	False
FLSASSNSF	FPSASSNSF	FLSASSNSF	FPSASSNSF	HLA-A0201	1.8045	0	9	9	9	20.2069	20.2069	6.15091	54.44444444444444	0.8388888888888888	0.4999999999999999	6.099999998230487	0.0	1.643356021952897	-3	0.949533	1,8	True	4	0	1	False	False
FLSCPLYRFSL	FLSCPHYRFSL	FLSCPLYRFSL	FLSCPHYRFSL	HLA-A0201	2.1084	0	11	11	11	2.767	2.767	26.2601	106.36363636363636	-0.0127272727272726	0.9545454545454546	8.527213490568101	0.999999547320041	0.501840346946151	-3	0.899988	1,10	False	2	0	5	False	False
FLSDHLYLV	FLSDHPYLV	FLSDHLYLV	FLSDHPYLV	HLA-A0201	0.0019	1	9	9	9	0.0018	0.0018	8.41113	162.2222222222222	-0.5399999999999999	1.0666666666666669	5.292197432834655	0.0	0.0001055555555555	-3	0.888366	1,8	False	4	0	5	True	False
FLSGGGPFSNL	SLSGGGPFSNL	FLSGGGPFSNL	SLSGGGPFSNL	HLA-A0201	0.4215	0	11	11	11	1.0848	1.0848	4.66087	70.9090909090909	-0.4709090909090909	0.4818181818181817	6.099999998230487	3.47580404973379e-09	0.2577258019911504	-2	0.985275	1,10	True	2	0	0	False	False
FLSIILDHL	FLIIILDHL	FLSIILDHL	FLIIILDHL	HLA-A0203	0.185	0	9	9	9	0.4837	0.4837	5.86081	216.66666666666663	-1.2	1.744444444444445	5.292257586028427	0.0	0.1142433326442009	-2	0.940735	1,8	False	2	0	2	False	False
FLSNFIILML	FLSNFIIQML	FLSNFIILM	FLSNFIIQM	HLA-A0201	0.1204	1	10	9	9	0.0343	0.0343	3.09106	173.33333333333331	-1.994444444444445	2.2	6.099999998230487	0.0	0.3022285714285714	-2	0.951308	1,8	False	2	0	7	False	False
FLSQRVAFL	FLRQRVAFL	FLSQRVAFL	FLRQRVAFL	HLA-A0201	0.069	0	9	9	9	0.5944	0.5944	3.36102	129.99999999999997	0.2455555555555553	1.1555555555555554	10.550002220086752	0.0	0.0609902422611036	-1	0.943195	1,8	False	6	0	2	True	False
FLSQRVAFLGL	FLRQRVAFLGL	FLSQRVAFL	FLRQRVAFL	HLA-A0201	0.069	0	11	9	9	0.5944	0.5944	3.36102	129.99999999999997	0.2455555555555553	1.1555555555555554	10.550002220086752	0.0	0.0609902422611036	-1	0.943195	1,8	False	6	0	2	False	False
FLSSPAYFS	FLSSPADFS	FLSSPAYFS	FLSSPADFS	HLA-A0201	2.6663	0	9	9	9	6.8498	6.8498	24.9005	54.44444444444444	-0.2611111111111112	0.6555555555555554	6.093198032584041	0.0	1.6284367499781018	-3	0.905567	1,8	False	2	0	6	False	False
FLSTHLKLFL	FLSTHLKLFP	FLSTHLKLFL	FLSTHLKLFP	HLA-A0201	0.8577	0	10	10	10	1.316	9.8244	6.15091	156.0	-0.946	1.22	9.702001779340208	0.0	0.7828201813851229	-3	0.976241	1,9	True	4	0	9	False	False
FLSTKYRGYML	FLPTKYRGYML	FLSTKYRGYML	FLPTKYRGYML	HLA-A0201	3.1542	0	11	11	11	4.6284	4.6284	0.3610069999999999	70.9090909090909	0.9645454545454548	-0.0545454545454547	10.008618925698102	0.0	1.0046499092558985	-1	0.956153	1,10	False	4	0	2	False	False
FLSTVMDRV	VLSTVMDRV	FLSTVMDRV	VLSTVMDRV	HLA-A0201	0.0614	0	9	9	9	0.2654	0.2654	21.781	107.77777777777776	1.2533333333333334	0.8222222222222222	6.338718596380204	0.0	0.0471951770911831	-1	0.979499	1,8	False	2	0	0	False	False
FLTAHSLPL	FLTAHRLPL	FLTAHSLPL	FLTAHRLPL	HLA-A0201	0.2692	1	9	9	9	0.9401	0.9401	15.2105	141.1111111111111	-0.991111111111111	1.0777777777777775	7.550323993898928	0.0	0.1921139027763004	-1	0.9287	1,8	False	6	0	5	False	False
FLTVFSHFM	FLTVFSPFM	FLTVFSHFM	FLTVFSPFM	HLA-A0201	0.4018	1	9	9	9	0.4956	0.4956	7.58106	75.55555555555556	-1.068888888888889	1.511111111111111	7.550323993898928	0.0	0.0760468926553672	-2	0.900816	1,8	False	2	0	6	False	False
FLVGKPGSSM	FLVGKPGSSK	FLVGKPGSSM	FLVGKPGSSK	HLA-A0201	2.3011	0	10	10	10	4.2695	11.7902	45.75	68.0	-0.3820000000000001	0.4800000000000001	9.700002531521022	0.0	1.851993011993011	-1	0.982321	1,9	True	1	0	9	False	False
FLVLMPMKV	FLALMPMKV	FLVLMPMKV	FLALMPMKV	HLA-A0201	0.1291	0	9	9	9	0.0385	0.0385	23.2813	151.11111111111111	-2.2277777777777774	1.9	9.700002531521022	0.0	0.3038041558441557	0	0.959247	1,8	False	4	0	2	False	False
FLVNKFSTL	FLVNKFSTV	FLVNKFSTL	FLVNKFSTV	HLA-A0201	0.0621	0	9	9	9	0.0251	0.0251	0.5210159999999999	118.88888888888889	-0.1866666666666668	0.9444444444444444	9.700002531521022	0.0	0.0915418326693227	1	0.988195	1,8	True	6	0	8	False	False
FLVYGVRPGM	FLVHGVRPGM	LVYGVRPGM	LVHGVRPGM	HLA-B1501	2.5933	0	10	9	9	2.9133	2.9133	16.3113	107.77777777777776	-0.2411111111111113	0.6555555555555556	9.348807885311544	0.0	0.2848508564171213	2	0.934083	1,8	False	2	1	2	False	False
FLVYGVRPGM	FLVHGVRPGM	FLVYGVRPGM	FLVHGVRPGM	HLA-A0201	2.3343	0	10	10	10	1.3465	1.3465	16.3113	97.0	-0.5150000000000001	0.8700000000000001	9.348807885311544	0.0	1.7124556554028958	2	0.936825	1,9	False	2	0	3	True	False
FLWRKTSKYM	FSWRKTSKYM	FLWRKTSKYM	FSWRKTSKYM	HLA-A0201	2.1418	0	10	10	10	17.6194	23.2909	18.6426	39.0	1.955	-0.7500000000000002	10.901809546165168	0.0	1.9448429377997407	-2	0.960862	1,9	True	2	0	1	False	False
FLWSVFMLI	FLWSVFWLI	FLWSVFMLI	FLWSVFWLI	HLA-A0201	0.4358	1	9	9	9	0.4905	0.4905	0.000999989	162.2222222222222	-2.893333333333333	2.455555555555556	6.099999998230487	0.0	0.0485999184505606	-1	0.900017	1,8	False	0	0	6	False	False
FLYEKQHEL	FLHEKQHEL	FLYEKQHEL	FLHEKQHEL	HLA-B0801	0.0035	1	9	9	9	0.0031	0.0031	5.54082	86.66666666666666	1.854444444444444	-0.9444444444444444	5.493011780548841	0.0	0.0004516129032258	2	0.942462	4,8	False	2	0	2	False	False
FLYFRDRLGDI	FLYFRDRLGDT	FLYFRDRL	FLYFRDRL	HLA-A0201	3.4436	0	11	8	8	3.4436	3.4436	12.0011	97.5	2.8625	-0.0749999999999999	9.347625291906295	0.0	0.0	4	1.0	0,1,2,3,5,7	True	0	0	-1	False	False
FLYNLLTRV	FLYNPLTRV	FLYNLLTRV	FLYNPLTRV	HLA-A0201	0.011	1	9	9	9	0.005	0.005	7.26116	162.2222222222222	0.2766666666666664	0.9333333333333332	9.348807885311544	0.0	0.0131999999999999	-3	0.891901	1,8	False	4	0	4	False	False
FLYSMGSIKFI	FLYCMGSIKFI	FLYSMGSIKFI	FLYCMGSIKFI	HLA-A0201	1.3734	0	11	11	11	1.3834	1.3834	1.99101	106.36363636363636	-1.0472727272727274	1.1909090909090907	9.298300650902092	0.0076197710941836	0.0099277143270203	-1	0.934282	1,10	False	4	0	3	False	False
FLYVLGRKK	FLYVVGRKK	FLYVLGRKK	FLYVVGRKK	HLA-A1101	1.8474	0	9	9	9	1.4569	1.4569	0.0509984999999999	118.88888888888889	0.9288888888888888	0.0666666666666666	10.901809546165168	0.0	0.4951676161713224	1	0.95973	1,8	False	6	0	4	False	False
FMASILKGYRL	FMASILKGYRS	FMASILKGYRL	FMASILKGYRS	HLA-A0201	1.6276	0	11	11	11	5.712	14.5171	6.03101	115.45454545454544	0.1063636363636363	0.6999999999999998	10.454924617893994	0.0	1.4451199068684517	-2	0.985824	1,10	True	2	0	10	False	False
FMASNDEGV	FVASNDEGV	FMASNDEGV	FVASNDEGV	HLA-C1203	9.4533	0	9	9	9	5.6557	5.6557	103.803	43.33333333333333	1.494444444444444	-0.1111111111111112	3.5500735570676625	0.0	6.34755239492901	1	0.97009	1,8	True	1	0	1	True	False
FMDMAILVES	FMDMAMLVES	FMDMAILV	FMDMAMLV	HLA-A0201	1.5805	1	10	8	8	1.7867	1.7867	5.37103	146.25	-1.83125	2.175	3.749987360555679	2.0491933110931699e-13	0.1824028096490736	1	0.956791	0,1,2,3,5,7	True	3	0	5	False	False
FMDSVIFIL	FMDSVIFTL	FMDSVIFIL	FMDSVIFTL	HLA-A0206	0.09	0	9	9	9	0.0135	0.0135	91.6524	162.2222222222222	-1.6655555555555557	2.2444444444444445	3.749987360555679	0.0	0.51	-1	0.963429	1,8	False	3	0	7	False	False
FMEAVSSKYSM	FMEAVSSKYGM	FMEAVSSKY	FMEAVSSKY	HLA-A0201	5.8703	0	11	9	9	5.8703	5.8703	4.47101	43.33333333333333	0.902222222222222	0.0444444444444443	6.40200117090717	2.6688189211265488e-11	0.0	7	1.0	1,8	True	0	0	-1	False	False
FMFVNSLLL	SMFVNSLLL	FMFVNSLLL	SMFVNSLLL	HLA-A0201	0.2372	1	9	9	9	0.551	0.551	17.5415	162.2222222222222	-1.8966666666666667	2.088888888888889	6.099999998230487	2.6688189211265488e-11	0.1350877676950998	-2	0.97274	1,8	False	2	0	0	False	False
FMIGYTSAL	FMIGYASAL	FMIGYTSAL	FMIGYASAL	HLA-A0201	0.082	1	9	9	9	0.2207	0.2207	2.17106	97.77777777777776	-1.3122222222222222	1.2888888888888888	6.093198032584041	0.0	0.0515333031264159	0	0.945699	1,8	False	4	0	5	False	False
FMLLTQARI	FMLLTQARL	FMLLTQARI	FMLLTQARL	HLA-A0201	1.1444	1	9	9	9	0.4577	0.4577	80.0128	141.1111111111111	0.1255555555555554	1.1	10.550002220086752	0.999941047525418	1.716975049158838	2	0.991242	1,8	True	4	0	8	False	False
FMLYLLTLM	FMLYLVTLM	FMLYLLTLM	FMLYLVTLM	HLA-A0201	1.4787	1	9	9	9	1.2064	1.2064	0.000999989	173.33333333333331	-2.738888888888889	2.2	6.093198032584041	0.0	0.3337616130636605	1	0.968625	1,8	False	6	0	5	False	False
FMMPRIVDV	FMMPRIVNV	FMMPRIVDV	FMMPRIVNV	HLA-A0201	0.0097	0	9	9	9	0.0018	0.0018	4.2009	107.77777777777776	0.3288888888888889	1.1	6.338718596380204	0.0	0.0425722222222222	1	0.964191	1,8	False	2	0	7	True	False
FMMPRIVDVT	FMMPRIVNVT	FMMPRIVDV	FMMPRIVNV	HLA-A0201	0.0097	0	10	9	9	0.0018	0.0018	4.2009	107.77777777777776	0.3288888888888889	1.1	6.338718596380204	0.0	0.0425722222222222	1	0.964191	1,8	False	2	0	7	True	False
FMPDFDLHL	SMPDFDLHL	FMPDFDLHL	SMPDFDLHL	HLA-A0201	0.0568	1	9	9	9	0.1293	0.1293	60.6906	86.66666666666666	0.438888888888889	0.3666666666666665	4.106574652250856	0.0	0.0318484145398298	-2	0.967374	1,8	False	2	0	0	True	False
FMQQGCDIL	FMQQGCDIS	FMQQGCDIL	FMQQGCDIS	HLA-A0201	1.5012	0	9	9	9	15.3067	15.3067	0.333995	86.66666666666666	0.2677777777777779	0.5111111111111111	3.749971453566104	0.0	1.3539702613888036	-2	0.973452	1,8	True	2	0	8	False	False
FMQRLLGPQRV	FVQRLLGPQRV	FMQRLLGPQRV	FVQRLLGPQRV	HLA-A0201	1.1945	1	11	11	11	2.6226	3.2756	49.2209	97.27272727272728	1.8881818181818184	-0.1363636363636364	12.500109306536617	0.992380228905816	0.7589064446208328	1	0.981916	1,10	True	1	0	1	False	False
FMSESTSNI	LMSESTSNI	FMSESTSNI	LMSESTSNI	HLA-A0201	0.1211	0	9	9	9	0.6984	0.6984	14.051	43.33333333333333	1.774444444444444	-0.1	3.849983240943402	0.0	0.1001017038946162	0	0.9845	1,8	False	6	0	0	False	False
FMSTMDVLV	FMSTMDALV	FMSTMDVLV	FMSTMDALV	HLA-A0203	0.354	0	9	9	9	0.4311	0.4311	0.000999989	107.77777777777776	-0.6655555555555556	1.5333333333333334	3.749987360555679	0.0	0.0633110647181628	0	0.959071	1,8	False	4	0	6	False	False
FMTKINDLEV	FMTKINGLEV	FMTKINDLEV	FMTKINGLEV	HLA-A0201	1.4723	0	10	10	10	1.6896	1.6896	0.0109996	107.0	1.108	0.2099999999999999	4.184407519642264	0.0	0.1893529770359849	-1	0.92815	1,9	False	2	0	6	True	False
FMVDTRGGSM	FMVDARGGSM	FMVDTRGGSM	FMVDARGGSM	HLA-A0201	7.6343	0	10	10	10	7.3469	7.3469	11.7319	29.0	1.6009999999999998	0.0499999999999999	6.338718596380204	0.0	0.2986426683363049	0	0.949038	1,9	False	4	0	4	False	False
FMVPRDPAL	FLVPRDPAL	FMVPRDPAL	FLVPRDPAL	HLA-A0202	0.0364	0	9	9	9	0.0146	0.0146	14.0324	86.66666666666666	0.8377777777777778	0.3666666666666665	6.338718596380204	6.9516080753051415e-09	0.0543506849315068	2	0.975716	1,8	True	2	0	1	False	False
FNQLIYELYV	FNQLIYESYV	NQLIYELYV	NQLIYESYV	HLA-A0201	1.314	0	10	9	9	2.5449	2.5449	0.110998	162.2222222222222	0.052222222222222	0.3555555555555557	3.849982178304344	0.0	0.6355466226570788	-2	0.933049	1,8	False	2	1	6	False	False
FPAAAFPTA	SPAAAFPTA	FPAAAFPTA	SPAAAFPTA	HLA-B5601	0.0018	0	9	9	9	0.003	0.003	22.211	44.44444444444444	-1.1811111111111112	0.9888888888888888	6.099999998230487	5.3376378421106396e-11	0.00072	-2	0.973406	1,8	False	2	0	0	True	False
FPAAAFPTAS	SPAAAFPTAS	FPAAAFPTA	SPAAAFPTA	HLA-B5601	0.0018	0	10	9	9	0.003	0.003	22.211	44.44444444444444	-1.1811111111111112	0.9888888888888888	6.099999998230487	5.3376378421106396e-11	0.00072	-2	0.973406	1,8	False	2	0	0	True	False
FPDPPSSLDL	FPDPPSSLDP	FPDPPSSL	FPDPPSSL	HLA-B0702	0.1069	0	10	8	8	0.1069	0.1069	13.5808	48.75	0.9525	-0.4125	3.749987360555679	0.0	0.0	4	1.0	1,7	True	0	0	-1	False	False
FPGNQWNPV	FPGNRWNPV	FPGNQWNPV	FPGNRWNPV	HLA-B5601	0.3767	0	9	9	9	0.4119	0.4119	6.82108	32.22222222222222	0.9477777777777776	-0.8888888888888888	6.099999998230487	0.992380228906624	0.0321918912357368	1	0.924546	1,8	False	2	0	4	True	False
FPKKIQMLA	FPKEIQMLA	FPKKIQMLA	FPKEIQMLA	HLA-B5601	0.0056	1	9	9	9	0.0044	0.0044	70.48	97.77777777777776	-0.0377777777777778	0.211111111111111	10.805379563011227	0.0	0.0015272727272727	1	0.949296	1,8	False	2	0	3	True	False
FPKQDGGTQK	FPKQDGGTQE	FPKQDGGTQ	FPKQDGGTQ	HLA-B0702	1.902	0	10	9	9	1.902	1.902	0.0810019	0.0	2.562222222222222	-1.6333333333333335	6.337367167230696	0.0	0.0	5	1.0	1,8	True	0	0	-1	False	False
FPLPNQLEIAL	LPLPNQLEIAL	LPNQLEIAL	LPNQLEIAL	HLA-B0702	0.0877	0	11	9	9	0.0877	0.0877	3.611	184.44444444444443	-0.2777777777777779	0.6222222222222221	3.849983240943402	0.992380228958382	0.0	4	1.0	1,8	True	0	2	-1	False	False
FPLTASKVL	FPLTASEVL	FPLTASKVL	FPLTASEVL	HLA-B3501	0.0732	1	9	9	9	0.0461	0.0461	9.3308	129.99999999999997	-0.7944444444444445	1.0444444444444445	9.700002531521022	0.0	0.0430308026030368	1	0.960395	1,8	False	2	0	6	False	False
FPQGLPNEY	FPQGLPDEY	FPQGLPNEY	FPQGLPDEY	HLA-B3501	0.0029	1	9	9	9	0.0034	0.0034	0.7610169999999999	43.33333333333333	1.143333333333333	-0.977777777777778	3.8499827128835022	1.0	0.0004264705882352	1	0.942355	1,8	False	2	0	6	True	False
FPRKSAFSL	FPRKSTFSL	FPRKSAFSL	FPRKSTFSL	HLA-B0702	0.0064	0	9	9	9	0.0037	0.0037	9.95071	54.44444444444444	1.62	-0.0444444444444445	11.651775666512547	0.0	0.0046702702702702	0	0.946713	1,8	False	4	0	5	False	False
FPRYAGLMV	FPRYPGLMV	FPRYAGLMV	FPRYPGLMV	HLA-B0702	0.1682	0	9	9	9	0.0647	0.0647	8.56114	86.66666666666666	-0.2199999999999999	0.7444444444444445	9.348807885311544	0.0	0.2690680061823802	-1	0.905825	1,8	False	4	0	4	False	False
FPSPSKTSLTL	FPSPSKTSLPL	FPSPSKTSL	FPSPSKTSL	HLA-C0702	0.4378	0	11	9	9	0.4378	0.4378	25.2603	43.33333333333333	1.1577777777777776	-0.4000000000000001	9.700002531521022	0.0	0.0	4	1.0	1,8	True	0	0	-1	False	False
FPVHSWYNF	FPVHNWYNF	FPVHSWYNF	FPVHNWYNF	HLA-B0702	0.9562	0	9	9	9	1.1422	1.1422	48.7794	32.22222222222222	0.2788888888888889	-0.1666666666666667	7.542349207215011	0.0	0.1557110838732271	1	0.929459	1,8	False	2	0	4	False	False
FPVVNSHSL	FAVVNSHSL	FPVVNSHSL	FAVVNSHSL	HLA-C0304	0.2454	0	9	9	9	0.0009	0.0009	1.15101	107.77777777777776	0.2355555555555556	0.5666666666666665	7.550323993898928	0.0	66.667	-1	0.950737	1,8	True	4	0	1	True	False
FPYPGMTNQ	CPYPGMTNQ	FPYPGMTN	CPYPGMTN	HLA-B5101	1.2614	0	9	8	8	4.7476	5.2459	2.361	0.0	0.3849999999999999	-0.55	6.093198032584041	0.0	0.9580907565908616	-2	0.93198	1,7	False	2	0	0	True	False
FQANFSQTW	FQANFPQTW	FQANFSQTW	FQANFPQTW	HLA-B1501	0.4088	0	9	9	9	0.4908	0.4908	2.28105	11.11111111111111	1.51	-0.6111111111111112	6.099999998230487	0.5	0.0682999185004075	-1	0.910853	1,8	False	4	0	5	False	False
FQAQHIAMA	FQAQHIAVA	FQAQHIAMA	FQAQHIAVA	HLA-A0201	0.5138	1	9	9	9	0.8459	0.8459	21.4707	76.66666666666666	0.0066666666666666	0.4888888888888888	7.550323993898928	0.0	0.2017176734838633	1	0.970179	1,8	False	1	0	7	False	False
FQDDDQTRL	FQDDDQTRV	FQDDDQTRL	FQDDDQTRV	HLA-B3901	0.0834	0	9	9	9	0.4109	0.4109	20.7408	43.33333333333333	5.203333333333333	-1.7888888888888888	3.826102423015982	0.0	0.0664723777074714	1	0.989266	1,8	True	6	0	8	True	False
FQHPYDQAHLL	FQQPYDQAHLL	FQHPYDQAHLL	FQQPYDQAHLL	HLA-A0201	0.5564	0	11	11	11	0.5564	0.5564	2.78099	80.0	1.3300000000000003	-0.6909090909090908	6.496292765717953	0.0001178979987861	0.0	0	0.952139	1,10	False	4	0	2	False	False
FQLNQSFEI	SQLNQSFEI	FQLNQSFEI	SQLNQSFEI	HLA-A0201	0.2096	1	9	9	9	0.4683	0.4683	0.1009979999999999	86.66666666666666	1.3477777777777775	-0.1	3.849983240943402	0.0	0.1157879991458466	-2	0.971811	1,8	False	2	0	0	True	False
FQPSFSHLV	FQPSFPHLV	FQPSFSHLV	FQPSFPHLV	HLA-A0201	0.2392	0	9	9	9	0.1063	0.1063	1.35097	75.55555555555556	0.2311111111111111	0.411111111111111	7.550323993898928	0.0	0.299056255879586	-1	0.911251	1,8	False	4	0	5	True	False
FQPSFSHLVAF	FQPSFPHLVAF	QPSFSHLVAF	QPSFPHLVAF	HLA-B3501	0.1547	0	11	10	10	0.0789	0.0789	1.35097	78.0	0.0269999999999999	0.55	7.550323993898928	0.0	0.1486217997465146	-1	0.921393	1,9	False	4	1	4	False	False
FQQEIQILK	FQREIQILK	FQQEIQILK	FQREIQILK	HLA-A1102	0.3161	0	9	9	9	0.7122	0.7122	3.02095	129.99999999999997	1.2488888888888892	-0.2555555555555555	6.408795645926148	0.0	0.1758034400449312	1	0.953531	1,8	False	2	0	2	False	False
FQTSEKKFYI	FQTSEKKFHI	FQTSEKKFYI	FQTSEKKFHI	HLA-A0201	3.3834	0	10	10	10	4.8709	5.5937	18.5816	39.0	1.868	-0.75	9.25604694057256	0.0	1.3369199313513418	2	0.969022	1,9	False	2	0	8	False	False
FQYFRATYPL	FEYFRATYPL	FQYFRATYPL	FEYFRATYPL	HLA-A0201	4.7995	0	10	10	10	23.0364	23.8545	75.4527	49.0	1.062	-0.17	9.171628129668534	0.0	3.833845710452954	2	0.97858	1,9	True	2	0	1	False	False
FRFFATPAL	FRFSATPAL	FRFFATPAL	FRFSATPAL	HLA-B2705	0.1241	0	9	9	9	0.0481	0.0481	0.551987	65.55555555555554	0.001111111111111	1.0	10.550002220086752	0.0	0.1960831600831601	-2	0.914501	1,8	False	2	0	3	False	False
FRFFTRKSL	FRFFTRESL	FRFFTRKSL	FRFFTRESL	HLA-B2705	0.227	0	9	9	9	0.1539	0.1539	0.0810019	43.33333333333333	3.055555555555555	-0.2444444444444445	12.51647814642638	0.0	0.1078213125406107	1	0.957669	1,8	False	2	0	6	False	False
FRHSLVVPY	FRHSVVVPY	FRHSLVVPY	FRHSVVVPY	HLA-C0702	0.03	0	9	9	9	0.0162	0.0162	30.7902	107.77777777777776	0.7933333333333333	0.3999999999999999	9.351184298284352	5.89524745824429e-05	0.0255555555555555	1	0.959257	1,8	False	6	0	4	False	False
FRICPIFVF	FRIRPIFVF	FRICPIFVF	FRIRPIFVF	HLA-B2705	0.1807	0	9	9	9	0.0239	0.0239	30.312	118.88888888888889	-1.02	2.0	8.549912034533918	0.992380228905816	1.185512970711297	-3	0.868979	1,8	False	2	0	3	False	False
FRMFLTQGF	FRMFPTQGF	FRMFLTQGF	FRMFPTQGF	HLA-B2705	0.074	0	9	9	9	0.0456	0.0456	26.5419	43.33333333333333	0.6533333333333332	0.5555555555555554	10.550002220086752	0.0	0.0460877192982456	-3	0.88439	1,8	False	4	0	4	False	False
FRQKTNLIL	FRQKTNLIV	FRQKTNLIL	FRQKTNLIV	HLA-C0702	0.0743	1	9	9	9	0.5517	0.5517	3.31108	129.99999999999997	1.9422222222222216	-0.1333333333333334	11.651775666512547	0.0	0.0642936740982418	1	0.989058	1,8	True	6	0	8	False	False
FRQSLYLKI	FRQSSYLKI	FRQSLYLKI	FRQSSYLKI	HLA-B2705	0.3068	0	9	9	9	0.4489	0.4489	2.28105	129.99999999999997	1.312222222222222	0.0999999999999999	10.454924617893994	0.0076197710941836	0.0971180218311427	-2	0.922605	1,8	False	2	0	4	False	False
FRSGLDSYV	FRSRLDSYV	FRSGLDSYV	FRSRLDSYV	HLA-C0602	0.0999	0	9	9	9	0.1515	0.1515	140.429	75.55555555555556	1.9666666666666663	-0.0555555555555556	6.3318953779526055	0.0	0.0340253465346534	-2	0.903173	1,8	False	6	0	3	False	False
FRSIYLNTLL	FRTIYLNTLL	FRSIYLNTL	FRTIYLNTL	HLA-C0702	0.0387	1	10	9	9	0.0584	0.0584	38.7413	129.99999999999997	1.103333333333333	0.4555555555555555	9.348807885311544	0.0	0.0130546232876712	1	0.967512	1,8	False	6	0	2	False	False
FRYLSLQDI	FRYLPLQDI	FRYLSLQDI	FRYLPLQDI	HLA-B2705	0.7823	0	9	9	9	0.4353	0.4353	13.5207	129.99999999999997	1.6644444444444446	0.1444444444444444	6.3318953779526055	0.0	0.6236115322765908	-1	0.913165	1,8	False	4	0	4	False	False
FRYYRVSILL	FRIYAVSTLL	FRYYRVSIL	FRIYAVSTL	HLA-C0702	0.0586	1	10	9	9	0.0343	0.0343	0.121002	118.88888888888889	1.8511111111111107	0.3222222222222222	10.118372942321002	0.0	0.0415154518950437	-3	0.844205	1,8	True	3	0	2,4,7	False	False
FSATLAYFL	FSATLAYFP	FSATLAYFL	FSATLAYFP	HLA-A0201	3.5768	0	9	9	9	29.44	29.44	8.74101	108.88888888888889	-1.478888888888889	1.5555555555555556	6.093198032584041	0.0	3.142238239130435	-3	0.968042	1,8	True	4	0	8	False	False
FSATLAYFL	FSATLAYFP	FSATLAYF	FSATLAYF	HLA-A2402	3.8887	0	9	8	8	3.8887	3.8887	8.74101	73.75	-1.04875	1.275	6.093198032584041	0.0	0.0	6	1.0	1,7	True	0	0	-1	False	False
FSEFFIGPLM	FSEFIIGPLM	SEFFIGPLM	SEFIIGPLM	HLA-B3501	3.3277	0	10	9	9	3.6568	3.6568	17.5208	86.66666666666666	-0.9866666666666668	1.0555555555555554	3.849983240943402	0.992380228905816	0.2994820799606213	0	0.932712	1,8	False	2	1	3	False	False
FSFPETQFIAV	FTFPETQFIAV	FSFPETQFI	FTFPETQFI	HLA-A0201	0.8552	0	11	9	9	0.2577	0.2577	0.000999989	43.33333333333333	0.4955555555555554	0.311111111111111	3.849983240943402	1.5734275536184001e-15	1.9828560341482344	1	0.973908	1,8	True	6	0	1	False	False
FSFPRSSEPF	FSFPLSSEPF	SFPRSSEPF	SFPLSSEPF	HLA-A2402	0.2319	0	10	9	9	0.2903	0.2903	127.823	0.0	2.8855555555555554	-0.8888888888888888	6.410149741452187	4.52679959335127e-07	0.0466516017912504	-2	0.914946	1,8	False	4	1	3	False	False
FSGEYIPTV	FPGEYIPTV	FSGEYIPTV	FPGEYIPTV	HLA-A0201	0.1292	1	9	9	9	1.3615	1.3615	279.213	75.55555555555556	0.0044444444444442	0.3555555555555555	3.8499827128835022	0.0	0.1169395225853837	-1	0.942042	1,8	True	4	0	1	True	False
FSLARQFSL	FPLARQFSL	FSLARQFSL	FPLARQFSL	HLA-A0201	1.6667	0	9	9	9	6.906	6.906	3.00091	97.77777777777776	1.0722222222222224	0.6	10.550002220086752	0.0	1.2644571836084566	-1	0.948621	1,8	True	4	0	1	False	False
FSLPKSVPL	FSLPESVPL	FSLPKSVPL	FSLPESVPL	HLA-B0702	1.5225	0	9	9	9	3.3301	3.3301	6.03101	118.88888888888889	-0.5011111111111112	0.6555555555555554	9.700002531521022	0.0	0.826422930242335	1	0.946356	1,8	False	2	0	4	False	False
FSLPKSVPL	FSLPESVPL	FSLPKSVPL	FSLPESVPL	HLA-A0201	1.4232	0	9	9	9	1.2588	1.678	6.03101	118.88888888888889	-0.5011111111111112	0.6555555555555554	9.700002531521022	0.0	0.2161092729439808	1	0.946356	1,8	False	2	0	4	False	False
FSLPKSVPLF	FSLPESVPLF	SLPKSVPLF	SLPESVPLF	HLA-A2402	0.0456	0	10	9	9	0.0658	0.0658	6.03101	118.88888888888889	-0.5011111111111113	0.6555555555555554	9.700002531521022	0.5	0.0139987841945288	1	0.948453	1,8	False	2	1	3	False	False
FSMAKTSTSL	FSTAKTSTSL	SMAKTSTSL	STAKTSTSL	HLA-B1501	0.2788	0	10	9	9	1.4524	1.4524	0.0410009	54.44444444444444	1.312222222222222	-0.0222222222222222	9.700002531521022	0.0	0.2252820710548058	-1	0.965759	1,8	True	1	1	1	False	False
FSPEFSEFF	FSPEFSEFI	FSPEFSEFF	FSPEFSEFI	HLA-B3501	1.7447	0	9	9	9	3.2134	12.8015	17.5208	0.0	0.9444444444444444	0.111111111111111	3.613691325765103	0.0	1.5069170769050502	0	0.978913	1,8	True	2	0	8	False	False
FSPEFSEFFI	FSPEFSEFII	FSPEFSEFF	FSPEFSEFI	HLA-A0201	8.8129	0	10	9	9	2.2458	2.2458	17.5208	0.0	0.9444444444444444	0.111111111111111	3.613691325765103	0.0	25.770413923768817	0	0.978913	1,8	True	2	0	8	False	False
FSSDVLNLV	FSSEVLNLV	FSSDVLNLV	FSSEVLNLV	HLA-A0201	0.4712	1	9	9	9	0.4736	0.4736	26.8007	151.11111111111111	0.1399999999999999	1.1333333333333335	3.749987360555679	0.0	0.0023878378378378	2	0.954107	1,8	False	4	0	3	False	False
FSSFMFGWHV	LSSFMFGWHV	SSFMFGWHV	SSFMFGWHV	HLA-A0201	2.3861	0	10	9	9	2.3861	2.3861	34.66	32.22222222222222	-0.4622222222222222	0.6222222222222221	7.550323993898928	0.501970951695436	0.0	4	1.0	1,8	True	0	1	-1	False	False
FSSKSLLEV	FSSKSLLEL	FSSKSLLEV	FSSKSLLEL	HLA-A0201	0.9737	0	9	9	9	2.5262	2.5262	4.50086	118.88888888888889	0.6333333333333332	0.5333333333333333	6.408795645926148	0.0	0.5983965046314622	1	0.989753	1,8	True	6	0	8	False	False
FSSSFPKPPSF	FSSSFPKPPSS	SSFPKPPSF	SSFPKPPSS	HLA-B1501	0.0741	0	11	9	9	7.4949	7.4949	5.70094	0.0	1.0877777777777775	-0.6111111111111112	9.700002531521022	5.89524745824429e-05	0.0733673938278029	-2	0.971721	1,8	True	2	2	8	False	False
FSSSFVEIVTI	FPSSFVEIVTI	FSSSFVEIV	FPSSFVEIV	HLA-A0201	2.4154	0	11	9	9	2.6863	9.7758	7.47099	107.77777777777776	-0.2166666666666666	1.4	3.849983240943402	0.0	1.8186041203788947	-1	0.952291	1,8	True	4	0	1	False	False
FSWRDSSFTEV	FSGRDSSFTEV	FSWRDSSFTEV	FSGRDSSFTEV	HLA-A0201	5.3348	0	11	11	11	8.1408	8.1408	15.6512	26.36363636363636	2.808181818181818	-0.5181818181818182	4.184407676104456	3.47580404973379e-09	1.838817904874214	-2	0.931653	1,10	False	1	0	2	False	False
FSYLIWSNPRY	FSDLIWSNPRY	YLIWSNPRY	DLIWSNPRY	HLA-C1203	1.42	0	11	9	9	6.4461	7.0768	25.2603	86.66666666666666	1.4522222222222223	-0.6222222222222221	9.171628129668534	7.122594434143239e-22	1.135068957721004	-3	0.960288	1,8	False	2	2	0	False	False
FTAAALAGH	FSAAALAGH	FTAAALAGH	FSAAALAGH	HLA-A1102	4.0382	0	9	9	9	6.0275	6.0275	3.19098	87.77777777777777	-0.9833333333333336	1.0555555555555556	7.550323993898928	0.0	1.3327567416009956	1	0.981779	1,8	True	6	0	1	False	False
FTDEKVKAY	LTDEKVKAY	FTDEKVKAY	LTDEKVKAY	HLA-A0101	0.0033	0	9	9	9	0.0061	0.0061	0.6609900000000001	43.33333333333333	2.278888888888889	-0.8888888888888888	6.4862133539281785	0.0	0.0015147540983606	0	0.982561	1,8	False	6	0	0	False	False
FTDLSGFQV	FTDLNGFQV	FTDLSGFQV	FTDLNGFQV	HLA-A0201	0.7978	0	9	9	9	0.599	0.599	18.5404	75.55555555555556	0.4855555555555556	0.5222222222222221	3.749987360555679	0.0	0.2647790317195325	1	0.938978	1,8	False	2	0	4	False	False
FTEPEVVFLQF	FTEPEVVFLQS	EPEVVFLQF	EPEVVFLQS	HLA-B3501	0.1451	0	11	9	9	2.3723	6.1186	16.3113	107.77777777777776	0.022222222222222	0.6333333333333333	3.613691325765103	0.0	0.141659015134181	-2	0.973131	1,8	True	2	2	8	False	False
FTGQFVSEEV	FTGQFVTEEV	GQFVSEEV	GQFVTEEV	HLA-A0206	3.6341	0	10	8	8	2.9943	3.0693	28.8001	72.5	1.3199999999999998	-0.0624999999999999	3.613691325765103	0.0	0.6687321799758902	1	0.957626	0,1,2,4,5,6,7	True	6	2	4	False	False
FTLEGGHRA	FTVEGGHRA	FTLEGGHRA	FTVEGGHRA	HLA-A0201	1.0968	0	9	9	9	2.142	2.142	170.544	54.44444444444444	1.93	-0.4777777777777778	7.5513127176091075	2.6688189211265488e-11	0.535189243697479	1	0.964526	1,8	False	6	0	2	False	False
FTLERRWYNEI	FTLERRGYNEI	FTLERRWYNEI	FTLERRGYNEI	HLA-A0201	7.0872	0	11	11	11	6.6114	6.6114	16.1314	70.9090909090909	3.423636363636364	-1.0272727272727271	6.526612716726959	0.0	0.5100417097740272	-2	0.8914	1,10	False	1	0	6	False	False
FTLMYEERAV	FILMYEERAV	TLMYEERAV	ILMYEERAV	HLA-A0201	0.8135	1	10	9	9	0.5673	0.5673	10.8011	86.66666666666666	2.014444444444444	-0.1999999999999999	4.258146501611918	0.0	0.3530472413185263	-1	0.981018	1,8	False	3	1	0	False	False
FTSKHHFSF	FTSKHHFGF	FTSKHHFSF	FTSKHHFGF	HLA-A2402	0.4064	0	9	9	9	0.8247	0.8247	11940.7	0.0	1.7000000000000002	-0.4666666666666668	9.703982825390996	0.0	0.2061320722687037	0	0.957186	1,8	False	2	0	7	False	False
FTTDNLCFVSL	FTTDNLCFVGL	FTTDNLCFV	FTTDNLCFV	HLA-A0201	0.6189	0	11	9	9	0.6189	0.6189	0.38101	75.55555555555556	0.4777777777777777	0.8555555555555555	3.749971453566104	0.5	0.0	4	1.0	1,8	True	0	0	-1	False	False
FTVPNLLPR	FTVPNLLPK	FTVPNLLPR	FTVPNLLPK	HLA-A1101	0.4083	0	9	9	9	0.0731	0.0731	6.23116	118.88888888888889	0.8077777777777777	0.2999999999999999	10.550002220086752	0.5	1.8722593707250343	2	0.987149	1,8	True	2	0	8	False	False
FVADWAGTF	FVADRAGTF	FVADWAGTF	FVADRAGTF	HLA-A2501	0.0172	0	9	9	9	0.0187	0.0187	106.958	54.44444444444444	-0.6222222222222222	0.8777777777777778	3.749987360555679	0.0	0.001379679144385	-3	0.864002	0,1,8	False	2	0	4	True	False
FVALSTCHEL	FVALSTCHGL	ALSTCHEL	ALSTCHGL	HLA-A0201	2.816	0	10	8	8	4.5878	5.4928	0.901001	110.0	0.5637499999999999	0.4624999999999999	5.36107725976035	0.0	1.3723180891348674	-2	0.918978	0,1,2,3,5,7	False	2	2	6	False	False
FVFKLYYFEI	FVSKLYYFEI	FVFKLYYFEI	FVSKLYYFEI	HLA-A0201	6.7498	0	10	10	10	10.1439	10.1439	0.630995	107.0	-1.018	1.09	6.395413115154952	0.0	2.258450515087885	-2	0.943083	1,9	False	2	0	2	True	False
FVGALSFSI	FVGVLSFSI	FVGALSFSI	FVGVLSFSI	HLA-A0201	1.4531	1	9	9	9	3.1116	3.1116	23.2603	129.99999999999997	-1.7544444444444445	1.9888888888888887	6.099999998230487	0.0	0.7745103323049236	0	0.953254	1,8	False	4	0	3	False	False
FVHLSNVKV	LVHLSNVKV	FVHLSNVKV	LVHLSNVKV	HLA-A0201	1.0158	0	9	9	9	2.9696	2.9696	1.22103	140.0	0.0255555555555555	0.8666666666666667	9.702001779340208	0.0	0.6683290813577586	0	0.98141	1,8	False	6	0	0	False	False
FVIGYDPPSA	LVIGYDPPSA	FVIGYDPPSA	LVIGYDPPSA	HLA-A0201	1.4373	0	10	10	10	4.416	4.6509	29.5708	78.0	-0.2429999999999998	0.41	3.7499869628809392	0.0151814812768396	0.9931211765464748	0	0.98612	1,9	False	6	0	0	False	False
FVLAVKRTV	FVSAVKRTV	FVLAVKRTV	FVSAVKRTV	HLA-A0201	1.0342	0	9	9	9	1.4645	1.4645	0.580996	151.11111111111111	0.1344444444444444	1.322222222222222	11.651775666512547	0.0	0.3038690747695458	-2	0.941927	1,8	False	2	0	2	False	False
FVLAVKRTV	FVSAVKRTV	FVLAVKRTV	FVSAVKRTV	HLA-B0702	5.0671	0	9	9	9	3.226	3.226	0.580996	151.11111111111111	0.1344444444444444	1.322222222222222	11.651775666512547	0.0	2.8918282114073155	-2	0.941927	1,8	False	2	0	2	False	False
FVLNGGGEV	FVLNDGGEV	FVLNGGGEV	FVLNDGGEV	HLA-A0201	1.4921	0	9	9	9	1.8702	1.8702	8.88086	107.77777777777776	-0.5944444444444446	0.7555555555555555	3.849983240943402	0.0	0.3016591861832959	-1	0.913523	1,8	False	2	0	4	False	False
FVLTCIIIVCF	FVLTCIIIVCS	LTCIIIVCF	LTCIIIVCS	HLA-B3501	7.4311	0	11	9	9	37.0	65.0	24.7216	205.5555555555556	-2.9655555555555555	3.1777777777777776	5.826007311698049	0.999999999973715	6.5815423506153845	-2	0.975247	1,8	True	2	2	8	False	False
FVPPVSPPSY	FVPPVPPPSY	FVPPVSPPSY	FVPPVPPPSY	HLA-B1501	0.2764	0	10	10	10	0.1984	0.1984	3.01091	57.99999999999999	-0.412	0.19	6.093198032584041	0.0	0.1086653225806451	-1	0.935202	1,9	False	4	0	5	False	False
FVRTNSLVFR	FGRTNSLVFR	RTNSLVFR	RTNSLVFR	HLA-A1101	1.479	0	10	8	8	1.479	1.479	6.60107	85.0	3.81375	-0.4	12.500109306536617	0.0	0.0	5	1.0	0,1,2,3,4,7	True	0	2	-1	False	False
FVSALCMFL	FVSALRMFL	FVSALCMFL	FVSALRMFL	HLA-A0201	1.8977	0	9	9	9	1.3052	1.3052	22.1311	129.99999999999997	-2.4311111111111114	2.533333333333333	5.922539790626615	0.0	0.8614673996322404	-3	0.884059	1,8	False	2	0	5	False	False
FVSFVNMNSLL	FVSFVNMDSLL	FVSFVNMNSL	FVSFVNMDSL	HLA-A0201	6.2063	0	11	10	10	6.3812	6.3812	0.000999989	97.0	-0.123	1.11	6.099999998230487	0.500000002606853	0.1701062292358804	1	0.961851	1,9	False	2	0	7	False	False
FVSKDISSGSV	FVSKDISRGSV	FVSKDISSGSV	FVSKDISRGSV	HLA-A0201	2.8434	0	11	11	11	2.8391	2.8391	11.7509	88.18181818181819	0.9954545454545456	0.4272727272727273	6.337367167230696	0.0	0.0043065126272407	-1	0.957135	1,10	False	6	0	7	False	False
FVSTSDIKSM	FVSKSDIKSM	VSTSDIKSM	VSKSDIKSM	HLA-C0304	0.4462	1	10	9	9	0.5853	0.5853	9.62109	75.55555555555556	1.7477777777777777	0.0111111111111111	6.337367167230696	0.0	0.1060420638988553	-1	0.949269	1,8	False	2	1	2	True	False
FVTETPLEV	FVTETPLEG	FVTETPLEV	FVTETPLEG	HLA-A0201	0.0368	1	9	9	9	16.735	16.735	71.8592	107.77777777777776	0.3088888888888887	0.5555555555555556	3.613691325765103	9.05359508832148e-07	0.0367190773827308	-3	0.970752	1,8	True	4	0	8	False	False
FVTFSCHGADK	FVTFSCPGADK	VTFSCHGADK	VTFSCPGADK	HLA-A1101	0.8186	0	11	10	10	0.3362	0.3362	5.002	39.0	1.3850000000000002	-0.12	7.359000942669809	0.0	1.1745765615704935	-2	0.881592	0,1,9	False	2	1	5	False	False
FVVPYMIYLL	YVVPYMIHLL	FVVPYMIYL	YVVPYMIHL	HLA-C0303	0.1229	1	10	9	9	0.0462	0.0462	19.2715	151.11111111111111	-2.552222222222222	1.911111111111111	6.086602629628032	0.999999999999795	0.2040352813852813	5	0.94187	1,8	True	4	0	0,7	False	False
FVYQCFEGYI	FVCQCFEGYI	FVYQCFEGYI	FVCQCFEGYI	HLA-A0201	8.698	0	10	10	10	18.2661	18.2661	15.0105	68.0	-0.451	0.6799999999999999	3.849961081985384	0.0	4.556163264188854	-2	0.899276	1,9	False	2	0	2	False	False
FVYVFITHL	FVYVFTTHL	FVYVFITHL	FVYVFTTHL	HLA-A0201	0.3896	1	9	9	9	0.3901	0.3901	17.961100000000002	151.11111111111111	-1.8344444444444443	1.9	7.542349207215011	0.0	0.0004993591386823	-1	0.941765	1,8	False	3	0	5	False	False
FWLFWGLTY	FWLSWGLTY	FWLFWGLTY	FWLSWGLTY	HLA-A2402	2.665	0	9	9	9	1.3108	1.3108	0.471	86.66666666666666	-2.0766666666666667	0.9999999999999998	6.093198032584041	0.0	2.753236954531584	-2	0.89482	1,8	False	2	0	3	False	False
FWLFWGLTYI	FWLSWGLTYI	WLFWGLTYI	WLSWGLTYI	HLA-A0201	0.3158	0	10	9	9	0.5715	0.5715	0.471	129.99999999999997	-2.2922222222222226	1.1888888888888889	6.093198032584041	0.0	0.1412949431321084	-2	0.908477	1,8	False	2	1	2	False	False
FWLFWGLTYI	FWLSWGLTYI	FWLFWGLTY	FWLSWGLTY	HLA-A2402	2.665	0	10	9	9	1.3108	1.3108	0.471	86.66666666666666	-2.0766666666666667	0.9999999999999998	6.093198032584041	0.0	2.753236954531584	-2	0.89482	1,8	False	2	0	3	False	False
FWYTHNLIF	FWYTHNLFF	FWYTHNLIF	FWYTHNLFF	HLA-C1403	0.1226	1	9	9	9	0.1497	0.1497	2.28105	86.66666666666666	-0.4577777777777777	0.4777777777777778	7.542349207215011	0.999941047525418	0.0221941215764863	0	0.95568	1,8	False	2	0	7	True	False
FWYTHNLIFV	FWYTHNLFFV	FWYTHNLIF	FWYTHNLFF	HLA-C1403	0.1226	1	10	9	9	0.1497	0.1497	2.28105	86.66666666666666	-0.4577777777777777	0.4777777777777778	7.542349207215011	0.999941047525418	0.0221941215764863	0	0.95568	1,8	False	2	0	7	True	False
FWYTHNLIFVF	FWYTHNLFFVF	FWYTHNLIF	FWYTHNLFF	HLA-C1403	0.1226	1	11	9	9	0.1497	0.1497	2.28105	86.66666666666666	-0.4577777777777777	0.4777777777777778	7.542349207215011	0.999941047525418	0.0221941215764863	0	0.95568	1,8	False	2	0	7	True	False
FWYYAKVDL	FWYYAKVEL	FWYYAKVDL	FWYYAKVEL	HLA-C0702	1.2869	1	9	9	9	0.2458	0.2458	340.946	86.66666666666666	-0.17	0.1888888888888889	6.324009879026562	0.0	5.450738771358828	2	0.970166	1,8	False	4	0	7	False	False
FYCRPHFTI	FHCRPHFTI	FYCRPHFTI	FHCRPHFTI	HLA-A2402	0.1071	0	9	9	9	1.7893	1.7893	0.910986	43.33333333333333	1.1255555555555556	0.1444444444444443	8.534796248190105	4.52679959335127e-07	0.1006894427988599	2	0.940999	1,8	True	2	0	1	False	False
FYFFHETRQY	FYFFHGTRQY	YFFHETRQY	YFFHGTRQY	HLA-A2402	1.1778	0	10	9	9	1.0592	1.0592	1.7610100000000002	0.0	3.2022222222222223	-1.3777777777777778	7.535646471194923	0.0	0.1318797960725076	-2	0.899141	1,8	False	2	1	4	False	False
FYFSNMLEF	FYFSNMLGF	FYFSNMLEF	FYFSNMLGF	HLA-A2402	0.0133	0	9	9	9	0.0595	0.0595	1663.95	43.33333333333333	0.0866666666666665	0.5555555555555555	3.8499827128835022	0.0	0.0103270588235294	-2	0.943445	1,8	False	2	0	7	False	False
FYFSNMLEFY	FYFSNMLGFY	FYFSNMLEF	FYFSNMLGF	HLA-A2402	0.0133	0	10	9	9	0.0595	0.0595	1663.95	43.33333333333333	0.0866666666666665	0.5555555555555555	3.8499827128835022	0.0	0.0103270588235294	-2	0.943445	1,8	False	2	0	7	False	False
FYGKTILWF	FYGKTIPWF	FYGKTILWF	FYGKTIPWF	HLA-A2402	0.0517	1	9	9	9	0.0292	0.0292	12.0011	86.66666666666666	-1.2011111111111112	0.7444444444444444	9.298300650902092	0.0	0.0398373287671232	-3	0.895374	1,8	False	4	0	6	False	False
FYHFQDATSW	FYHLQDATSW	FYHFQDATSW	FYHLQDATSW	HLA-A2402	0.2586	0	10	10	10	0.266	0.266	46.2218	10.0	1.493	-0.6500000000000001	5.292197432834655	0.999999998262098	0.0071941353383458	0	0.947291	1,9	False	6	0	3	False	False
FYNDIILMV	FYNDIILTV	FYNDIILMV	FYNDIILTV	HLA-C0602	0.0415	1	9	9	9	0.0252	0.0252	0.220997	162.2222222222222	-0.9588888888888888	1.4888888888888887	3.7499869628809392	0.0	0.0268432539682539	-1	0.960164	1,8	False	1	0	7	False	False
FYPGMLQRR	FHPGMLQRR	FYPGMLQRR	FHPGMLQRR	HLA-A2402	2.308	0	9	9	9	7.9377	7.9377	25.2113	43.33333333333333	2.7033333333333336	-0.8111111111111112	11.14762292895466	0.0	1.6369159328268894	2	0.949195	1,8	True	2	0	1	False	False
FYQSVISNPF	FYESVISNPF	FYQSVISNPF	FYESVISNPF	HLA-A2402	0.0881	0	10	10	10	0.2395	0.2395	19.8807	68.0	0.4199999999999997	0.2799999999999999	6.093198032584041	0.0	0.0556924425887265	2	0.971292	1,9	False	2	0	2	False	False
GACCPVCLK	GACCPVCLQ	GACCPVCLK	GACCPVCLQ	HLA-A1101	1.5242	0	9	9	9	18.8158	18.8158	14.091	86.66666666666666	-1.1111111111111112	1.2666666666666666	8.045790784992278	0.996175545436856	1.4007300630321324	1	0.984432	1,8	True	2	0	8	False	False
GACCPVCLKK	GACCPVCLQK	GACCPVCLK	GACCPVCLQ	HLA-A1101	1.5242	0	10	9	9	1.8225	18.8158	14.091	86.66666666666666	-1.1111111111111112	1.2666666666666666	8.045790784992278	0.996175545436856	1.4007300630321324	1	0.984432	1,8	True	2	0	8	False	False
GADGVGKSA	GAGGVGKSA	GADGVGKSA	GAGGVGKSA	HLA-C0802	1.3067	1	9	9	9	12.6496	12.6496	99.1732	54.44444444444444	0.7988888888888889	-0.1777777777777777	6.337367167230696	0.0	1.1717182701429294	-1	0.932366	2,8	True	2	0	2	False	False
GADGVGKSAL	GAGGVGKSAL	GADGVGKSAL	GAGGVGKSAL	HLA-C0802	0.171	1	10	10	10	5.394	10.2595	83.5417	88.0	0.2269999999999999	0.22	6.337367167230696	0.0	0.1681498611043423	-1	0.946062	2,3,9	True	2	0	2	False	False
GAILPFTPEF	GAISPFTPEF	AILPFTPEF	AISPFTPEF	HLA-B3501	0.6998	0	10	9	9	0.4784	0.4784	22.8006	97.77777777777776	-0.9144444444444444	0.9222222222222224	3.849983240943402	0.0076197710941836	0.3238622909698996	-2	0.929637	1,8	False	2	1	2	False	False
GAQSWLWFV	GAQSWLWFA	GAQSWLWFV	GAQSWLWFA	HLA-A0211	0.9225	1	9	9	9	3.0637	3.0637	0.910986	86.66666666666666	-1.1566666666666667	0.6777777777777777	6.099999998230487	0.999999996524196	0.6447292489473513	0	0.980948	1,8	True	4	0	8	True	False
GASMTGIVY	GASMTGIAY	GASMTGIVY	GASMTGIAY	HLA-B1501	0.4066	0	9	9	9	0.3845	0.3845	0.631984	86.66666666666666	-0.987777777777778	0.9777777777777776	6.093198032584041	0.0	0.0233702470741222	0	0.969248	1,8	False	4	0	7	False	False
GASSATAVL	GASSATAAL	GASSATAVL	GASSATAAL	HLA-B0702	1.4975	0	9	9	9	0.9364	0.9364	19.3505	108.88888888888889	-0.6622222222222223	1.1888888888888889	6.099999998230487	0.0	0.8973165847928237	0	0.978316	1,8	False	4	0	7	False	False
GDFGLATEK	GDFGLATVK	GDFGLATEK	GDFGLATVK	HLA-A1101	2.6997	0	9	9	9	3.402	3.402	94.6522	54.44444444444444	1.34	-0.4444444444444444	4.184407519642264	0.0	0.5573190211640212	-2	0.949206	1,8	False	2	0	7	False	False
GEEDGAGGHSL	GEEDGAGGHSP	EEDGAGGHSL	EEDGAGGHSP	HLA-B4402	0.4342	1	11	10	10	4.1568	4.1568	19.2009	49.0	2.0849999999999995	-1.0100000000000002	3.926331412512809	0.0	0.3888454869130099	-3	0.977725	1,9	True	4	1	9	False	False
GEQDHTFRV	GERDHTFRV	GEQDHTFRV	GERDHTFRV	HLA-B4403	0.3565	0	9	9	9	0.7061	0.7061	10.4014	32.22222222222222	3.917777777777778	-1.3666666666666667	5.454309455584735	0.999941047525418	0.1765081433224755	1	0.946065	1,8	False	2	0	2	False	False
GEYFTHQIR	GEYFTLQIR	GEYFTHQI	GEYFTLQI	HLA-B4001	0.5109	0	9	8	8	0.8002	0.8002	30.7902	48.75	1.36	-0.6625000000000001	5.363445803988725	0.0	0.1847080354911272	-3	0.888324	1,7	False	2	0	5	False	False
GFAFVEFYHF	GFAFVEFYHL	AFVEFYHF	AFVEFYHL	HLA-A2402	0.5113	0	10	8	8	1.7029	1.7029	46.2218	48.75	-0.3975	0.7999999999999999	5.363445803988725	0.0	0.357780891420518	0	0.97108	1,7	True	6	2	7	False	False
GFTVPNLLPR	GFTVPNLLPK	FTVPNLLPR	FTVPNLLPK	HLA-A1101	0.4083	0	10	9	9	0.0731	0.0731	6.23116	118.88888888888889	0.8077777777777777	0.2999999999999999	10.550002220086752	0.500014852585326	1.8722593707250343	2	0.987149	1,8	True	2	1	8	False	False
GIIAAQPPNFL	GIIAAQPPNIL	IIAAQPPNFL	IIAAQPPNIL	HLA-A0201	3.3438	0	11	10	10	0.5517	4.8803	11.5707	137.0	-0.918	0.9	6.099999998230487	0.0076197710941836	1.0527526381574903	0	0.967721	1,9	False	2	1	8	False	False
GIIPPSVQV	GKIPPSVQV	GIIPPSVQV	GKIPPSVQV	HLA-A0201	0.0788	0	9	9	9	2.586	5.66	105.084	151.11111111111111	-1.102222222222222	1.0555555555555556	6.099999998230487	0.0	0.0777029257950529	-3	0.947722	1,8	True	1	0	1	False	False
GIKFVKHLGK	GIKFVKRLGK	GIKFVKHLGK	GIKFVKRLGK	HLA-A0301	0.603	1	10	10	10	0.6908	0.6908	3.68101	107.0	0.257	-0.04	11.103086930699646	5.89524745824429e-05	0.0766407064273306	0	0.92829	0,9	False	2	0	6	False	False
GIPENSFNV	GIPGNSFNV	GIPENSFNV	GIPGNSFNV	HLA-A0201	0.3659	0	9	9	9	0.8871	0.8871	133.76	75.55555555555556	1.1788888888888889	-0.1999999999999999	3.849983240943402	0.992380228905816	0.214978108443242	-2	0.90242	1,8	False	2	0	3	True	False
GIQTFCSRV	GTQTFCSRV	GIQTFCSRV	GTQTFCSRV	HLA-A0201	3.9924	0	9	9	9	7.2536	7.2536	50.6995	75.55555555555556	1.3633333333333335	0.4555555555555555	8.549912034533918	0.0	1.7949728245285097	-1	0.956776	1,8	True	3	0	1	False	False
GITTSVFPV	GMTTSVFPV	GITTSVFPV	GMTTSVFPV	HLA-A0201	1.2527	0	9	9	9	0.5107	0.5107	6.63208	107.77777777777776	-0.931111111111111	1.2777777777777777	6.099999998230487	0.0	1.8200575680438609	1	0.973091	1,8	True	3	0	1	False	False
GITYEYRPSK	GITYEDRPSK	ITYEYRPSK	ITYEDRPSK	HLA-A3001	0.01	0	10	9	9	0.0177	0.0177	23.4302	43.33333333333333	3.1788888888888893	-1.4555555555555555	9.145097539760172	0.0	0.0043502824858757	-3	0.878631	0,1,2,8	False	2	1	4	False	False
GLAAIDLIL	GLAGIDLIL	GLAAIDLIL	GLAGIDLIL	HLA-A0201	0.4975	0	9	9	9	0.3508	0.3508	0.630995	238.88888888888889	-2.271111111111111	2.2333333333333334	3.749987360555679	0.0	0.2080480330672748	0	0.945752	1,8	False	4	0	3	False	False
GLAEFQDNV	GLAEFQENV	GLAEFQDNV	GLAEFQENV	HLA-A0201	0.0507	0	9	9	9	0.0168	0.0168	5.03084	86.66666666666666	1.4466666666666663	-0.1999999999999999	3.5500735570676625	0.0	0.1023053571428571	2	0.955458	1,8	False	4	0	6	False	False
GLAFDMDEI	GLAVDMDEI	GLAFDMDEI	GLAVDMDEI	HLA-A0201	1.1812	0	9	9	9	1.4627	1.4627	37.9579	97.77777777777776	0.7033333333333337	0.4333333333333333	3.3800301984883845	0.0	0.2273246735489163	-1	0.92801	1,8	False	2	0	3	False	False
GLAMAGSLV	GLAMAGSPV	GLAMAGSLV	GLAMAGSPV	HLA-A0201	2.0938	0	9	9	9	2.2578	2.2578	17.8915	141.1111111111111	-2.036666666666666	1.7444444444444445	6.099999998230487	0.0076197710941836	0.1520875188236337	-3	0.942015	1,8	False	4	0	7	False	False
GLAMAGSLVF	GLAMAGSPVF	LAMAGSLVF	LAMAGSPVF	HLA-A2402	2.2992	0	10	9	9	2.1132	2.1132	17.8915	141.1111111111111	-2.2633333333333336	2.1	6.099999998230487	0.0076197710941836	0.2023713798977852	-3	0.918124	1,8	False	4	1	6	False	False
GLAMAGSLVFL	GLAMAGSPVFL	AMAGSLVFL	AMAGSPVFL	HLA-A0201	0.0845	1	11	9	9	0.1194	0.1194	17.8915	141.1111111111111	-2.263333333333333	2.1	6.099999998230487	0.5	0.0246989112227805	-3	0.903608	1,8	False	4	2	5	False	False
GLAPGLPSV	GLAPGLPSG	GLAPGLPSV	GLAPGLPSG	HLA-A0201	0.0023	0	9	9	9	2.1608	2.1608	0.0209994999999999	129.99999999999997	-1.5744444444444443	0.977777777777778	6.099999998230487	5.89559766617326e-05	0.0022975518326545	-3	0.969578	1,8	True	4	0	8	False	False
GLAQEYTTSL	GLAQEDTTSL	GLAQEYTTSL	GLAQEDTTSL	HLA-A0201	0.2638	0	10	10	10	0.3296	0.3296	2.82099	88.0	0.8440000000000001	-0.1499999999999999	3.8499827128835022	0.0	0.0526639563106796	-3	0.908617	1,9	False	2	0	5	False	False
GLAYEIEPI	GLTYEIEPI	GLAYEIEPI	GLTYEIEPI	HLA-A0201	0.5943	0	9	9	9	1.446	1.446	0.0810019	141.1111111111111	-0.4166666666666667	0.4777777777777778	3.613691097591072	0.0076197710941836	0.3500451659751037	0	0.950784	1,8	False	4	0	2	False	False
GLFGCLFECGI	GLFGCLFECGT	GLFGCLFEC	GLFGCLFEC	HLA-A0201	1.2188	0	11	9	9	1.2188	1.2188	2.9709000000000003	86.66666666666666	-1.492222222222222	1.5444444444444445	3.8499410483054817	0.0	0.0	9	1.0	1,8	True	0	0	-1	False	False
GLFRPYGSTV	GLFRRYGSTV	GLFRPYGSTV	GLFRRYGSTV	HLA-A0201	0.4528	0	10	10	10	2.596	2.596	19.1212	68.0	0.721	0.1099999999999999	9.348807885311544	0.0	0.3738216332819722	-2	0.897064	1,9	False	4	0	4	True	False
GLGEEQNHGV	GWGEEQNHGV	GLGEEQNHGV	GWGEEQNHGV	HLA-A0201	0.6758	0	10	10	10	15.1244	23.7273	13.7409	68.0	1.868	-1.0399999999999998	4.25426907511428	0.0	0.6565518917028065	-2	0.947518	1,9	True	1	0	1	False	False
GLGKGTYGV	GVGKGTYGV	GLGKGTYGV	GVGKGTYGV	HLA-A0201	0.2464	1	9	9	9	1.4424	1.4424	4.52087	75.55555555555556	-0.4955555555555555	0.0555555555555555	9.298300650902092	0.0	0.2043083749306711	1	0.975298	1,8	True	6	0	1	False	False
GLGPGFSSY	GLGPGFSGY	GLGPGFSSY	GLGPGFSGY	HLA-B1501	0.0219	1	9	9	9	0.1603	0.1603	95.3724	43.33333333333333	-0.4199999999999999	0.0999999999999999	6.093198032584041	0.0	0.0189080474111041	0	0.957177	1,8	False	2	0	7	False	False
GLGPKDTYV	GLGPKDTYI	GLGPKDTYV	GLGPKDTYI	HLA-A0201	0.1194	0	9	9	9	0.4621	0.4621	13.9307	75.55555555555556	0.6822222222222224	-0.4222222222222222	6.330585691612214	0.0	0.0885487556805886	3	0.993821	1,8	True	3	0	8	False	False
GLGSPTVYK	GLGSPTVHK	GLGSPTVYK	GLGSPTVHK	HLA-A1101	0.0732	0	9	9	9	0.1094	0.1094	7.70076	75.55555555555556	0.0911111111111111	-0.1222222222222221	9.298300650902092	0.999941939088472	0.0242215722120658	2	0.954467	1,8	False	2	0	7	False	False
GLIEPSPPSA	GLSEPSPPSA	GLIEPSPPSA	GLSEPSPPSA	HLA-A0201	0.2462	0	10	10	10	0.6717	0.6717	0.0810019	88.0	0.102	-0.0199999999999999	3.849983240943402	0.500000113170015	0.1559596546077117	-2	0.952148	1,9	False	2	0	2	False	False
GLIPFFMVV	GLIPFFMVA	GLIPFFMVV	GLIPFFMVA	HLA-A0201	0.0705	1	9	9	9	0.3638	0.3638	0.330999	151.11111111111111	-3.018888888888889	2.466666666666667	6.099999998230487	0.0076197710941836	0.0568379604178119	0	0.984577	1,8	True	4	0	8	False	False
GLKQFSFPR	GLKQFSFPL	GLKQFSFPR	GLKQFSFPL	HLA-A1101	2.1262	0	9	9	9	22.0	22.0	127.823	43.33333333333333	1.9544444444444444	-0.588888888888889	11.651775666512547	0.0	1.9207124345454545	-2	0.970529	1,8	True	4	0	8	False	False
GLLDEAKRLLY	GLLDEAQRLLY	GLLDEAKRLLY	GLLDEAQRLLY	HLA-A0301	1.6138	0	11	11	11	1.6807	1.6807	4.02205	150.9090909090909	1.2463636363636366	-0.0090909090909091	6.487519402522594	0.0	0.0642370559885763	1	0.965311	0,10	False	2	0	6	True	False
GLLDEDFYA	GPLDEDFYA	GLLDEDFYA	GPLDEDFYA	HLA-A0201	0.13	1	9	9	9	26.1316	26.1316	7.7109	97.77777777777776	0.9800000000000002	-2.4671622769447922e-17	3.38003008114174	0.0	0.129353273431401	-3	0.933282	1,8	True	4	0	1	False	False
GLLPVLSWLL	GLLPVLSWLP	GLLPVLSWL	GLLPVLSWL	HLA-A0201	0.1066	0	10	9	9	0.1066	0.1066	0.171004	205.5555555555556	-2.6211111111111114	1.7444444444444445	6.099999998230487	0.992380232328851	0.0	4	1.0	1,8	True	0	0	-1	True	False
GLMGTEQLF	GLMGTEQLS	GLMGTEQLF	GLMGTEQLS	HLA-A2402	1.5773	0	9	9	9	26.5	58.3333	16.7107	86.66666666666666	-0.2366666666666665	0.4222222222222222	3.849983240943402	0.0	1.5346506849432484	-2	0.972401	1,8	True	2	0	8	False	False
GLMSNTPTPR	GLKSNTPTPR	GLMSNTPTPR	GLKSNTPTPR	HLA-A1101	2.2515	0	10	10	10	2.812	4.1566	25.6805	39.0	2.189	-0.8099999999999999	10.550002220086752	0.0	1.0319329860944042	-1	0.9506	0,1,9	False	1	0	2	False	False
GLMVIAWFI	GLMAIAWFI	GLMVIAWFI	GLMAIAWFI	HLA-A0201	1.0715	0	9	9	9	0.3564	0.3564	11.9812	173.33333333333331	-3.245555555555556	2.466666666666667	6.099999998230487	0.5	2.149914842873176	0	0.949744	1,8	False	4	0	3	False	False
GLNVPVQSNK	GRNVPVQSNK	GLNVPVQSNK	GRNVPVQSNK	HLA-A0301	0.0782	0	10	10	10	1.0782	3.9933	6.46119	97.0	1.3829999999999998	-0.5	9.700002531521022	0.0	0.0766686249467858	-2	0.960367	0,9	False	4	0	1	True	False
GLPAEGVSEV	GLPGEGVSEV	GLPAEGVSEV	GLPGEGVSEV	HLA-A0201	0.1182	0	10	10	10	0.2371	0.2371	0.38101	107.0	0.0329999999999998	0.38	3.613691325765103	0.0	0.0592744833403627	0	0.950567	1,9	False	4	0	3	False	False
GLPNHGATFKV	GLPNHGATFKE	GLPNHGATFKV	GLPNHGATFKE	HLA-A0201	0.9732	0	11	11	11	3.5496	25.7073	0.0109996	70.9090909090909	0.3445454545454545	-0.0999999999999998	9.702001779340208	0.0	0.9363576151521162	-2	0.985296	1,10	True	2	0	10	False	False
GLPSGPAPRK	GPPSGPAPRK	GLPSGPAPRK	GPPSGPAPRK	HLA-A0301	0.2142	0	10	10	10	5.6675	5.6675	36.3403	49.0	1.5260000000000002	-0.9200000000000002	11.651775666512547	3.47580404973379e-09	0.2061044305249228	-3	0.953688	0,9	False	4	0	1	False	False
GLPWSFLGWL	GLPWSFPGWL	GLPWSFLGWL	GLPWSFPGWL	HLA-A0202	4.3619	0	10	10	10	3.3461	3.3461	10.3711	117.0	-2.088	0.92	6.099999998230487	5.98612027360577e-05	1.3241738202683728	-3	0.890952	1,9	False	4	0	6	False	False
GLRERMGLSY	GLRERMGPSY	GLRERMGLSY	GLRERMGPSY	HLA-B1501	0.1081	0	10	10	10	0.1461	0.1461	8.55104	78.0	2.612	-0.59	9.347628799267111	0.0	0.0281163586584531	-3	0.925078	1,9	False	4	0	7	False	False
GLSFFILSL	GVSFFILSL	GLSFFILSL	GVSFFILSL	HLA-A0201	0.2334	1	9	9	9	1.2817	1.2817	284.49	173.33333333333331	-2.197777777777778	2.1666666666666665	6.099999998230487	0.0	0.1908974174923929	1	0.977715	1,8	True	6	0	1	False	False
GLSLYTTEM	GLSLYTTER	GLSLYTTEM	GLSLYTTER	HLA-A0201	1.0336	0	9	9	9	11.3492	11.3492	129.083	86.66666666666666	0.2622222222222223	0.2333333333333333	3.8499827128835022	0.0	0.9394674655482323	-1	0.974572	1,8	True	1	0	8	False	False
GLSYCLPPTF	GPSYCLPPTF	LSYCLPPTF	PSYCLPPTF	HLA-B1501	1.2828	0	10	9	9	6.4415	7.877	8.55104	86.66666666666666	-0.8877777777777778	0.7666666666666666	5.919503211509436	3.47580404973379e-09	1.0738910448140155	-3	0.963543	1,8	False	4	1	0	False	False
GLTSFFIAI	GLTSFVIAI	GLTSFFIAI	GLTSFVIAI	HLA-A0201	0.5299	1	9	9	9	0.2208	0.2208	77.933	141.1111111111111	-1.9444444444444444	2.033333333333333	6.099999998230487	0.0	0.7418120018115943	-1	0.937458	1,8	False	2	0	5	False	False
GLWRPAWRCV	GLWRPGWRCV	GLWRPAWRC	GLWRPGWRC	HLA-A0201	1.2376	0	10	9	9	1.0437	1.3361	25.8304	54.44444444444444	1.803333333333333	-0.5222222222222224	10.52640717383474	0.0	0.0912383803607514	0	0.920667	1,8	False	4	0	5	False	False
GLYLELTPK	GLYLELTRK	GLYLELTPK	GLYLELTRK	HLA-A1101	0.6238	0	9	9	9	0.5803	0.5803	4.87094	129.99999999999997	-0.0700000000000001	4.9343245538895844e-17	6.40200117090717	0.0	0.0467608133723935	-2	0.937524	1,8	False	4	0	7	False	False
GLYVFRNER	GLYIFRNER	GLYVFRNER	GLYIFRNER	HLA-A3101	0.2527	1	9	9	9	0.2509	0.2509	1.34099	75.55555555555556	3.3944444444444444	-0.7666666666666665	9.347628799267111	0.0	0.001812913511359	3	0.981004	8	False	3	0	3	False	False
GMAGQIPPL	GMAGQVPPL	GMAGQIPPL	GMAGQVPPL	HLA-A0201	0.0673	0	9	9	9	0.0939	0.0939	16.3113	97.77777777777776	-1.1488888888888888	0.5	6.099999998230487	0.0076197745172198	0.0190647497337593	3	0.980852	1,8	False	3	0	5	False	False
GMDCNREEYL	GMDCNGEEYL	GMDCNREEYL	GMDCNGEEYL	HLA-A0201	2.8769	0	10	10	10	1.7103	1.7103	2.29104	39.0	3.455	-1.2	3.927538101095706	0.998904305033833	1.962340840788166	-2	0.901203	1,9	False	6	0	5	False	False
GMFEAGDCQV	GMFEAGDRQV	GMFEAGDCQV	GMFEAGDRQV	HLA-A0201	0.4535	0	10	10	10	0.4251	0.4251	17.6415	39.0	0.6729999999999999	0.19	3.550065870862454	0.0	0.0302973418019289	-3	0.906866	1,9	False	2	0	7	False	False
GMGPLLAMV	GMGPLLATV	GMGPLLAMV	GMGPLLATV	HLA-A0201	0.1761	1	9	9	9	0.0792	0.0792	5.20104	129.99999999999997	-2.4744444444444444	1.6666666666666667	6.099999998230487	0.0	0.2154556818181818	-1	0.958266	1,8	False	1	0	7	False	False
GMLCSFQTPDA	GMLCSFQIPDA	MLCSFQTPDA	MLCSFQIPDA	HLA-A0201	9.9466	0	11	10	10	7.5284	7.5284	0.000999989	49.0	0.6890000000000001	0.2699999999999999	3.749971453566104	0.0	3.194950868710482	-1	0.939918	1,9	False	3	1	6	True	False
GMMTTQQAGYV	GMMTTQQAGYM	GMMTTQQAGYV	GMMTTQQAGYM	HLA-A0201	1.9109	0	11	11	11	5.5072	5.5072	24.4015	35.45454545454545	0.3572727272727272	-0.0636363636363636	6.093198032584041	0.0	1.2478518430418362	1	0.991754	1,10	True	1	0	10	False	False
GMNSIEPAK	EMNSIEPAK	GMNSIEPAK	EMNSIEPAK	HLA-A1101	0.5412	0	9	9	9	1.5234	1.5234	11.9613	54.44444444444444	1.3755555555555554	-0.6111111111111112	6.408795645926148	0.0	0.3489343836155967	-2	0.970762	1,8	False	2	0	0	False	False
GMNWRPILTI	GMNRRPILTI	GMNWRPILTI	GMNRRPILTI	HLA-A0201	2.0614	0	10	10	10	6.1569	6.1569	30.7902	117.0	0.375	0.31	10.550002220086752	0.0	1.3712198833828717	-3	0.879495	1,9	False	2	0	3	False	False
GMPKVLYST	GMQKVLYST	GMPKVLYST	GMQKVLYST	HLA-A0201	1.6778	0	9	9	9	1.7374	1.7374	1.44103	75.55555555555556	-0.0655555555555556	0.1333333333333334	9.298300650902092	2.6688189211265488e-11	0.0575554736963279	-1	0.916827	1,8	False	2	0	2	False	False
GMPPCLLAL	GMTPCLLAL	GMPPCLLAL	GMTPCLLAL	HLA-A0201	0.7994	0	9	9	9	0.5937	0.5937	4.85106	141.1111111111111	-2.348888888888889	1.5555555555555556	5.922539790626615	0.0	0.2769691426646454	-1	0.920418	1,8	False	4	0	2	True	False
GMVKAALEAI	GMAKAALEAI	GMVKAALEA	GMAKAALEA	HLA-A0201	2.3298	0	10	9	9	1.6046	1.6046	13.0114	108.88888888888889	-0.5911111111111111	0.8333333333333334	6.408795645926148	0.0	1.0529546055091612	0	0.961555	1,8	False	4	0	2	False	False
GMYASSYIIL	GMYASSYMIL	GMYASSYII	GMYASSYMI	HLA-A0201	1.4629	0	10	9	9	0.6652	0.6652	0.330999	97.77777777777776	-0.8733333333333334	0.8999999999999999	6.086602629628032	0.0	1.754292438364402	1	0.973103	1,8	False	3	0	7	False	False
GMYASSYIILA	GMYASSYMILA	GMYASSYII	GMYASSYMI	HLA-A0201	1.4629	0	11	9	9	0.6652	0.6652	0.330999	97.77777777777776	-0.8733333333333334	0.8999999999999999	6.086602629628032	0.0	1.754292438364402	1	0.973103	1,8	False	3	0	7	False	False
GPAPVGTLSF	GPAPVGTPSF	GPAPVGTLSF	GPAPVGTPSF	HLA-B0702	0.0976	0	10	10	10	0.0855	0.0855	43.6016	78.0	-0.966	0.7100000000000001	6.099999998230487	0.0	0.0138123976608187	-3	0.931485	1,9	False	4	0	7	False	False
GPLDRKSRDL	GPLDRESRDL	GPLDRKSRDL	GPLDRESRDL	HLA-B0702	0.3891	0	10	10	10	0.7116	0.7116	0.121002	78.0	4.545	-1.5099999999999998	9.69015830848366	0.0076197710941837	0.176341694772344	1	0.954229	1,9	False	2	0	5	False	False
GPPDRCQPA	GPPDRCQHA	GPPDRCQPA	GPPDRCQHA	HLA-B0702	2.3193	0	9	9	9	3.3723	3.3723	75.203	11.11111111111111	2.7944444444444447	-1.3777777777777775	6.161167718935758	0.999999999999795	0.7242009607686148	-2	0.913714	1,8	False	2	0	7	False	False
GPPSLLWMNL	GPPSLLWMNP	GPPSLLWMNL	GPPSLLWMNP	HLA-B0702	1.7629	0	10	10	10	2.7081	18.2208	23.3007	117.0	-1.034	0.4499999999999999	6.099999998230487	0.0	1.5923357871224095	-3	0.973463	1,9	True	4	0	9	False	False
GPQTVWTGA	GPQTVWTGP	GPQTVWTGA	GPQTVWTGP	HLA-B0702	1.7962	0	9	9	9	4.8201	4.8201	18.561	43.33333333333333	0.0688888888888888	-0.2444444444444444	6.099999998230487	0.0	1.1268498952303896	-1	0.970642	1,8	True	4	0	8	False	False
GPQTVWTGAW	GPQTVWTGPW	GPQTVWTGAW	GPQTVWTGPW	HLA-B3501	3.9047	0	10	10	10	6.9594	6.9594	18.561	39.0	-0.171	-0.31	6.099999998230487	0.0	1.7138958947610423	-1	0.953991	1,9	False	4	0	8	False	False
GPQTVWTGAW	GPQTVWTGPW	GPQTVWTGA	GPQTVWTGP	HLA-B0702	1.7962	0	10	9	9	3.3094	4.8201	18.561	43.33333333333333	0.0688888888888888	-0.2444444444444444	6.099999998230487	0.0	1.1268498952303896	-1	0.970642	1,8	True	4	0	8	False	False
GPRLLLPCPM	GPRLFLPCPM	GPRLLLPCPM	GPRLFLPCPM	HLA-B3501	8.6517	0	10	10	10	7.9703	7.9703	0.590988	117.0	-0.4409999999999998	0.61	8.549912034533918	2.0491933110931699e-13	0.7396545148865162	0	0.94068	1,9	False	6	0	4	False	False
GPRWRSWLV	GPRWRSWLL	GPRWRSWL	GPRWRSWL	HLA-B0702	0.3125	0	9	8	8	0.077	0.3125	3.75106	48.75	2.84	-1.225	12.500109306536617	3.47580404973379e-09	0.0	4	1.0	1,7	True	0	0	-1	False	False
GPTFNCLLDM	GPTFNYLLDM	GPTFNCLLDM	GPTFNYLLDM	HLA-B3501	9.3686	0	10	10	10	7.5622	7.8039	21.1004	78.0	0.054	0.51	3.749971453566104	0.999999996524196	1.8784259690667504	-2	0.877699	1,9	False	2	0	5	True	False
GQFEPLETTA	GQFEPSETTA	GQFEPLETT	GQFEPSETT	HLA-A0201	0.9658	0	10	9	9	2.0542	2.0542	39.5416	43.33333333333333	1.7177777777777776	-0.8111111111111111	3.613691325765103	0.0	0.5117207282640444	-2	0.918638	1,8	False	2	0	5	False	False
GQFEPLETTAK	GQFEPSETTAK	GQFEPLETTAK	GQFEPSETTAK	HLA-A1101	0.3741	0	11	11	11	0.4048	0.4048	39.5416	44.54545454545455	1.7454545454545454	-0.8545454545454546	4.258147296961397	0.0	0.0283717144268774	-2	0.93783	0,1,10	False	2	0	5	False	False
GQFLTPNSH	GQFLAPNSH	GQFLTPNSH	GQFLAPNSH	HLA-B1501	0.369	1	9	9	9	0.3909	0.3909	16.1605	43.33333333333333	1.5522222222222222	-0.7888888888888889	7.550323993898928	0.0	0.0206730621642364	0	0.937203	1,8	False	4	0	4	False	False
GQKGNIGPPGF	GQKGDIGPPGF	GQKGNIGPPGF	GQKGDIGPPGF	HLA-B1501	0.4017	0	11	11	11	0.3903	0.3903	0.311003	35.45454545454545	0.5518181818181817	-0.7636363636363636	9.700002531521022	2.6688189211265488e-11	0.0117329746348962	1	0.952489	1,10	False	2	0	4	False	False
GQWGFSHGA	GPWGFSHGA	GQWGFSHGA	GPWGFSHGA	HLA-B2705	3.0237	1	9	9	9	21.8421	21.8421	10.5013	11.11111111111111	0.4066666666666667	-0.5555555555555557	7.550323993898928	0.999941047525418	2.605115628991717	-1	0.923499	1,8	True	2	0	1	True	False
GRIAFFLKY	GRIAFSLKY	GRIAFFLKY	GRIAFSLKY	HLA-B2705	0.0088	1	9	9	9	0.0079	0.0079	6.2411	97.77777777777776	0.2288888888888889	0.6222222222222222	10.454924617893994	0.0	0.0010025316455696	-2	0.909765	1,8	False	2	0	5	True	False
GRKLFGTHF	GRKLFGTPF	GRKLFGTHF	GRKLFGTPF	HLA-B2705	0.083	1	9	9	9	0.2344	0.2344	18.341	43.33333333333333	1.66	-0.4111111111111111	11.651789722032843	2.6688189211265488e-11	0.0536100682593856	-2	0.919715	1,8	False	2	0	7	True	False
GRMRSLEAL	GRMRCLEAL	GRMRSLEAL	GRMRCLEAL	HLA-B3901	0.2547	0	9	9	9	0.9933	0.9933	15.1506	97.77777777777776	2.79	-0.2666666666666667	10.397771482355893	0.0	0.1893903352461491	-1	0.905371	1,8	False	4	0	4	False	False
GRQSWSLYV	GRQSWSSYV	GRQSWSLYV	GRQSWSSYV	HLA-C0702	0.9432	1	9	9	9	2.1186	2.1186	77.5524	75.55555555555556	1.6855555555555557	-0.4666666666666665	9.348807885311544	0.992380235778166	0.5232876805437552	-2	0.929946	1,8	False	2	0	6	False	False
GRTGAGKSFL	GRTGAGKSSL	GRTGAGKSF	GRTGAGKSS	HLA-B2705	0.1854	0	10	9	9	0.8439	5.3177	20.1337	11.11111111111111	2.092222222222222	-0.7222222222222223	11.651775666512547	0.992380228905816	0.1789360851495947	-2	0.975484	1,8	True	2	0	8	True	False
GRWALHSAF	GRWALHSAS	GRWALHSAF	GRWALHSAS	HLA-B2705	0.0131	0	9	9	9	1.0821	1.0821	0.621015	65.55555555555554	0.91	0.0444444444444443	10.551758703775704	0.0	0.0129414102208668	-2	0.97134	1,8	True	2	0	8	False	False
GSAPAVPEAF	GSAPAVPEAS	GSAPAVPEAF	GSAPAVPEAS	HLA-B1501	1.1763	0	10	10	10	11.6469	42.1429	15.6805	59.0	-0.318	0.45	3.849983240943402	0.0	1.143466908542127	-2	0.981179	1,9	True	2	0	9	False	False
GSILAYLVV	ASILAYLVV	GSILAYLVV	ASILAYLVV	HLA-C1502	1.3971	1	9	9	9	0.6332	0.6332	1.40197	205.5555555555556	-2.45	2.2	6.093198032584041	0.0	1.685478032217309	0	0.984263	1,8	False	4	0	0	False	False
GSLDVLMAV	GSLDVPMAV	GSLDVLMAV	GSLDVPMAV	HLA-A0201	0.4567	0	9	9	9	0.5957	0.5957	12.5507	162.22222222222223	-1.2111111111111112	1.6666666666666667	3.749987360555679	4.52679959335127e-07	0.1065658888702367	-3	0.899464	1,8	False	4	0	5	True	False
GSLHSGTAK	GFLHSGTAK	GSLHSGTAK	GFLHSGTAK	HLA-A1101	0.1043	0	9	9	9	3.6146	3.6146	30.7902	54.44444444444444	1.218888888888889	-0.5111111111111112	9.702001779340208	0.0	0.1012904028108227	-2	0.943374	1,8	True	2	0	1	False	False
GSSFHALEEK	GSSFYALEEK	SSFHALEEK	SSFYALEEK	HLA-A1101	0.0373	0	10	9	9	0.0763	0.0763	50.1585	54.44444444444444	2.324444444444444	-0.8111111111111112	5.493075089063495	5.89524745824429e-05	0.0190655307994757	2	0.93325	1,8	False	2	1	3	False	False
GSSPFQHLEK	GSNPFQHLEK	GSSPFQHLEK	GSNPFQHLEK	HLA-A3001	0.4642	0	10	10	10	0.2385	0.2385	150.191	39.0	2.052	-1.11	7.549726882018149	0.0	0.4392869601677149	1	0.957541	0,9	False	2	0	2	True	False
GSTEQCAFCK	GSTERCAFCK	STEQCAFCK	STERCAFCK	HLA-A1101	0.8121	0	10	9	9	0.9366	0.9366	10.4014	11.11111111111111	1.835555555555556	-0.3111111111111111	6.135352350305766	0.999970522900506	0.1079505124919922	1	0.937418	1,8	False	2	1	3	False	False
GSVSFGTVY	GSGSFGTVY	SVSFGTVY	SGSFGTVY	HLA-C1403	2.4606	0	9	8	8	3.7812	3.7812	55.032	72.5	-0.31125	0.9000000000000001	6.093198032584041	0.0	0.8593748968581403	-3	0.926092	1,7	True	4	1	1	False	False
GSYVYSVAK	GSHVYSVAK	GSYVYSVAK	GSHVYSVAK	HLA-A1101	0.0353	0	9	9	9	0.1596	0.1596	2.35104	75.55555555555556	0.2	0.1888888888888888	9.145600226707757	0.666666666666667	0.0274924185463659	2	0.943027	1,8	False	2	0	2	False	False
GTAWLEWWHV	GTAWLEWRHV	TAWLEWWHV	TAWLEWRHV	HLA-A0201	3.6985	0	10	9	9	7.7447	7.7447	3.90088	86.66666666666666	-0.4133333333333334	-0.0333333333333333	5.363507221918553	0.999999999131049	1.932272483117487	-3	0.871832	1,8	False	2	1	6	True	False
GTCKNIVGSY	GTCKNTVGSY	TCKNIVGSY	TCKNTVGSY	HLA-B1501	0.8551	0	10	9	9	0.9492	0.9492	0.4609879999999999	75.55555555555556	0.7911111111111109	0.0666666666666665	8.522939047776163	0.0	0.0847712916139907	-1	0.932677	1,8	False	3	1	4	False	False
GTKAATAAAR	GTEAATAAAR	GTKAATAAAR	GTEAATAAAR	HLA-A1101	1.9054	0	10	10	10	1.9029	1.9029	11.541	50.0	1.5619999999999998	-0.1199999999999999	11.651775666512547	0.0	0.0025032844605601	1	0.975373	0,1,9	False	2	0	2	False	False
GTKKDVDVLK	GTKEDVDVLK	GTKKDVDVLK	GTKEDVDVLK	HLA-A0301	0.6171	1	10	10	10	0.6872	0.6872	81.5436	97.0	2.272	-0.76	9.441542896442115	0.0	0.0629492287543656	1	0.96075	0,9	False	2	0	3	True	False
GTKPNPHVY	GTKPNPQVY	GTKPNPHVY	GTKPNPQVY	HLA-A0301	1.1917	0	9	9	9	1.4993	1.4993	12.0813	32.22222222222222	1.62	-1.3333333333333333	9.300695891492069	0.0001178979987861	0.2444920429533783	0	0.927308	1,8	False	4	0	6	False	False
GTLVRCAKAK	GTLVRCGKAK	GTLVRCAKAK	GTLVRCGKAK	HLA-A1101	2.3505	0	10	10	10	2.1113	2.1113	52.9992	88.0	1.3789999999999996	0.07	10.793198329396546	0.0	0.266300194193151	0	0.948418	0,1,9	False	4	0	6	False	False
GTSSLIIYK	GTSSLFIYK	GTSSLIIYK	GTSSLFIYK	HLA-A1101	0.0032	0	9	9	9	0.0034	0.0034	5.16118	129.99999999999997	-0.0711111111111112	0.5444444444444445	9.298300650902092	0.0	0.0001882352941176	0	0.940473	1,8	False	2	0	5	False	False
GTSSLIIYKN	GTSSLFIYKN	GTSSLIIYK	GTSSLFIYK	HLA-A1101	0.0032	0	10	9	9	0.0034	0.0034	5.16118	129.99999999999997	-0.0711111111111112	0.5444444444444445	9.298300650902092	0.0	0.0001882352941176	0	0.940473	1,8	False	2	0	5	False	False
GTVQTGMDTSK	GTVQTGVDTSK	TVQTGMDTSK	TVQTGVDTSK	HLA-A1101	0.2656	0	11	10	10	0.1965	0.1965	0.5610109999999999	29.0	2.359	-0.8099999999999999	6.337367167230696	0.0	0.0933992875318066	1	0.956068	0,1,9	False	1	1	5	False	False
GTYVRVTVQAR	GTCVRVTVQAR	GTYVRVTVQAR	GTCVRVTVQAR	HLA-A1101	2.4432	1	11	11	11	5.3149	5.3149	32.7813	88.18181818181817	2.3445454545454543	-0.1090909090909091	11.14762292895466	0.0	1.320088325274229	-2	0.940324	0,1,10	False	2	0	2	False	False
GVADVLLYR	GVADALLYR	GVADVLLYR	GVADALLYR	HLA-A1101	0.0215	1	9	9	9	0.0393	0.0393	318.865	162.22222222222223	0.3455555555555553	0.9000000000000001	6.3318953779526055	0.0	0.009737913486005	0	0.950293	1,8	False	4	0	4	True	False
GVAVMKFKNPL	GVAVMKFKNPP	AVMKFKNPL	AVMKFKNPP	HLA-B0702	0.6024	0	11	9	9	11.654	11.654	70.4389	86.66666666666666	0.1822222222222221	0.1777777777777778	10.805379563011227	0.0	0.5712616989874723	-3	0.963897	1,8	True	4	2	8	False	False
GVCNLDEHLK	GVCNLDEQLK	GVCNLDEHLK	GVCNLDEQLK	HLA-A1101	1.0389	0	10	10	10	1.5499	1.5499	26.4208	107.0	1.6279999999999997	-0.37	5.451825038064271	5.89524745824429e-05	0.3425239692883413	0	0.942718	0,1,9	False	4	0	7	False	False
GVFDGAASV	GAFDGAASV	GVFDGAASV	GAFDGAASV	HLA-A0201	0.0634	0	9	9	9	0.5927	0.5927	4.04097	86.66666666666666	-0.4933333333333334	1.0777777777777775	3.749987360555679	0.0	0.0566182216973173	0	0.968709	1,8	True	4	0	1	False	False
GVITKALYK	GVITKAIYK	GVITKALYK	GVITKAIYK	HLA-A0301	0.0231	0	9	9	9	0.0315	0.0315	26.3002	129.99999999999997	-0.3133333333333334	0.4555555555555555	10.24760792311281	0.0	0.00616	2	0.974472	1,8	False	4	0	6	False	False
GVLPLSPSV	GVLPVSPSV	GVLPLSPSV	GVLPVSPSV	HLA-A0201	0.0595	0	9	9	9	0.0439	0.0439	6.30108	151.11111111111111	-1.34	1.2000000000000002	6.099999998230487	3.1468551072368002e-15	0.0211435079726651	1	0.959795	1,8	False	6	0	4	False	False
GVRLSFSGPAL	GVRLSSSGPAL	RLSFSGPAL	RLSSSGPAL	HLA-B0702	0.773	0	11	9	9	0.5851	0.5851	3.00091	97.77777777777776	0.6833333333333333	0.4555555555555555	10.550002220086752	4.52679959335127e-07	0.2482425226457017	-2	0.91298	1,8	False	2	2	3	False	False
GVSKIIGGNPK	GVSKIIGGDPK	GVSKIIGGNPK	GVSKIIGGDPK	HLA-A6801	4.662	0	11	11	11	6.2687	6.2687	137.282	97.27272727272728	0.4036363636363635	-0.1545454545454546	10.805379563011227	0.0	1.1948945395377033	1	0.967885	0,1,10	False	2	0	8	True	False
GVSVFTLTADR	GVSVFTLTALS	SVFTLTADR	SVFTLTALS	HLA-A1101	0.6712	0	11	9	9	8.3855	8.3855	0.102001	86.66666666666666	2.0477777777777777	0.2666666666666666	6.338718596380204	0.0	0.6174751845447499	-5	0.932156	1,8	True	6	2	7,8	False	False
GYWFVNFETK	GYCFVNFETK	YWFVNFETK	YCFVNFETK	HLA-A1101	4.4999	0	10	9	9	4.2606	4.2606	10.9109	32.22222222222222	1.0422222222222222	-0.4444444444444444	6.40200117090717	0.999999998262098	0.2527404755198799	-2	0.890966	1,8	True	2	1	1	False	False
GYYLEGWRFL	GYYLEGWRLL	YYLEGWRFL	YYLEGWRLL	HLA-A2402	0.0266	0	10	9	9	0.0141	0.0141	0.0710017999999999	86.66666666666666	0.6577777777777778	-0.1666666666666667	6.396685941610485	0.999999999973312	0.0235815602836879	0	0.95614	1,8	False	6	1	7	False	False
HDLGRLHSC	HDLGRLHPC	HDLGRLHSC	HDLGRLHPC	HLA-B3701	1.1877	1	9	9	9	1.9986	1.9986	32.521	86.66666666666666	2.7000000000000006	-0.6111111111111112	7.524286846630275	2.6688189211265488e-11	0.4818902882017412	-1	0.938819	1,8	False	4	0	7	True	False
HEIHIGYLEY	HEILIGYLEY	HEIHIGYL	HEILIGYL	HLA-B4001	0.3681	1	10	8	8	0.4056	0.4056	27.6921	146.25	0.0712499999999998	0.1499999999999999	6.497538426425308	3.1468551072368002e-15	0.0340329142011834	-3	0.873621	1,7	False	2	0	3	False	False
HEIHIGYLEYV	HEILIGYLEYV	HEIHIGYL	HEILIGYL	HLA-B4001	0.3681	1	11	8	8	0.4056	0.4056	27.6921	146.25	0.0712499999999998	0.1499999999999999	6.497538426425308	0.999999996524401	0.0340329142011834	-3	0.873621	1,7	False	2	0	3	False	False
HELMTLHGF	HELMTLDGF	HELMTLHGF	HELMTLDGF	HLA-B1801	0.0411	0	9	9	9	0.249	0.249	24.0906	86.66666666666666	0.2877777777777777	0.1444444444444442	6.497749819885939	0.0	0.0343160240963855	-1	0.917635	1,8	False	2	0	6	False	False
HELMTLHGFM	HELMTLDGFM	HELMTLHGF	HELMTLDGF	HLA-B1801	0.0411	0	10	9	9	0.249	0.249	24.0906	86.66666666666666	0.2877777777777777	0.1444444444444442	6.497749819885939	0.0	0.0343160240963855	-1	0.917635	1,8	False	2	0	6	False	False
HESRTNTAI	HESRTNTDI	HESRTNTAI	HESRTNTDI	HLA-B4001	0.1422	1	9	9	9	0.6273	0.6273	7.49192	54.44444444444444	3.871111111111112	-1.1777777777777778	7.5513127176091075	0.0	0.1099652797704447	-2	0.954335	1,8	False	2	0	7	False	False
HESRTNTAIL	HESRTNTDIL	HESRTNTAI	HESRTNTDI	HLA-B4001	0.1422	1	10	9	9	0.3137	0.6273	7.49192	54.44444444444444	3.871111111111112	-1.1777777777777778	7.5513127176091075	0.0	0.1099652797704447	-2	0.954335	1,8	False	2	0	7	False	False
HFSKKCSRALL	HFSKECSRALL	HFSKKCSRALL	HFSKECSRALL	HLA-A2402	6.3131	0	11	11	11	5.8029	5.8029	0.0810019	80.0	1.960909090909091	-0.2181818181818182	10.79324001353234	0.0	0.5550575781074982	1	0.959426	1,10	False	2	0	4	False	False
HFTSKHHFSF	HFTSKHHFGF	FTSKHHFSF	FTSKHHFGF	HLA-A2402	0.4064	0	10	9	9	0.6595	0.8247	11940.7	0.0	1.7000000000000002	-0.4666666666666668	9.703982825390996	0.0	0.2061320722687037	0	0.957186	1,8	False	2	1	7	False	False
HHWQSTIGM	HHWRSTIGM	HHWQSTIGM	HHWRSTIGM	HLA-B0702	7.1356	0	9	9	9	8.869	8.869	0.8610089999999999	43.33333333333333	1.1433333333333335	-0.7000000000000001	7.714356231503189	0.0	1.394615970233397	1	0.93504	1,8	False	2	0	3	False	False
HIAKSLFEV	HIAKSPFEV	HIAKSLFEV	HIAKSPFEV	HLA-A0201	0.1069	1	9	9	9	0.2063	0.2063	357.574	129.99999999999997	0.1944444444444443	0.6333333333333333	7.549726882018149	0.0	0.0515068347067377	-3	0.897587	1,8	False	4	0	5	True	False
HIDDSDSITV	HMDDSDSITV	HIDDSDSITV	HMDDSDSITV	HLA-A0201	1.2951	0	10	10	10	0.4237	0.4237	12.7409	107.0	2.631	-0.2799999999999999	3.8251659120433033	0.0	2.6635594524427653	1	0.979985	1,9	True	3	0	1	False	False
HIDKWCLDLK	HIDKWCRDLK	HIDKWCLDLK	HIDKWCRDLK	HLA-A0301	2.4715	0	10	10	10	2.7846	2.7846	3.29094	117.0	1.483	-0.43	7.358972270973027	0.999941496703499	0.2778950836744957	-2	0.908336	0,9	False	4	0	6	False	False
HIFKICGQHTK	HIFKICRQHTK	HIFKICGQHTK	HIFKICRQHTK	HLA-A1101	0.6059	0	11	11	11	1.1985	1.1985	0.000999989	70.9090909090909	1.2263636363636363	-0.4090909090909091	9.678450346924365	1.85525832930959e-19	0.299588101793909	-2	0.912999	0,1,10	False	6	0	6	False	False
HIHCVNPPL	HIHCLNPPL	HIHCVNPPL	HIHCLNPPL	HLA-A0201	5.187	1	9	9	9	6.3723	6.3723	145.044	118.88888888888889	0.0888888888888888	0.211111111111111	7.523974965326488	5.89524745824429e-05	0.9648244903723928	1	0.949717	1,8	False	6	0	4	True	False
HIIRLMLEY	HIIRLMLKY	HIIRLMLEY	HIIRLMLKY	HLA-A1101	0.9001	1	9	9	9	1.0238	1.0238	1.27103	173.33333333333331	0.5	0.6666666666666665	7.543339195661247	0.0	0.1087540242234811	1	0.971016	1,8	False	2	0	7	False	False
HIKAQSIISK	HIKGQSIISK	HIKAQSIISK	HIKGQSIISK	HLA-A0301	0.1386	0	10	10	10	0.147	0.147	0.130996	127.0	1.153	-0.0799999999999999	10.805422029457986	0.0	0.0079199999999999	0	0.954101	0,9	False	4	0	3	False	False
HIKIEPVAI	HIKTEPVAI	HIKIEPVAI	HIKTEPVAI	HLA-B0801	0.1693	0	9	9	9	0.2311	0.2311	18.101	173.33333333333331	-0.3988888888888888	0.8111111111111112	7.549726882018149	5.89524745824429e-05	0.0452736477715274	-1	0.937183	4,8	False	3	0	3	True	False
HIMPDTAEI	HIMPDTPEI	HIMPDTAEI	HIMPDTPEI	HLA-A0201	0.3867	0	9	9	9	0.0887	0.0887	0.8210259999999999	97.77777777777776	0.9733333333333332	0.0222222222222221	4.181153034325689	0.999970522893835	1.299172491544532	-1	0.926777	1,8	False	4	0	6	False	False
HIQPHLASV	HIQPHLASL	HIQPHLASV	HIQPHLASL	HLA-A0201	0.1022	0	9	9	9	0.431	0.431	18.6009	129.99999999999997	0.2855555555555555	0.2222222222222222	7.714356231503189	4.52680164254273e-07	0.0779660324825986	1	0.988054	1,8	True	6	0	8	False	False
HIVEISTPV	HMVEISTPV	HIVEISTPV	HMVEISTPV	HLA-A0201	0.485	1	9	9	9	0.2368	0.2368	2.87109	151.11111111111111	-0.0533333333333333	0.8444444444444446	5.363507221918553	0.0	0.5083488175675674	1	0.972121	1,8	True	3	0	1	False	False
HIVRIGDLK	HIIRIGDLK	HIVRIGDLK	HIIRIGDLK	HLA-A1101	0.6973	0	9	9	9	0.406	0.406	6.98084	162.2222222222222	1.5677777777777775	0.1666666666666666	9.697023999877274	0.0	0.5003041625615764	3	0.983999	1,8	False	3	0	2	False	False
HIVTYYPGK	HIVTYYSGK	HIVTYYPGK	HIVTYYSGK	HLA-A1101	0.9139	0	9	9	9	1.167	1.167	12671.5	75.55555555555556	0.3511111111111111	-0.4111111111111111	9.14820568729192	1.04274120767141e-08	0.1982074464438731	-1	0.928249	1,8	False	4	0	6	False	False
HIVTYYPGKK	HIVTYYSGKK	HIVTYYPGK	HIVTYYSGK	HLA-A1101	0.9139	0	10	9	9	1.167	1.167	12671.5	75.55555555555556	0.3511111111111111	-0.4111111111111111	9.14820568729192	1.04274120767141e-08	0.1982074464438731	-1	0.928249	1,8	False	4	0	6	False	False
HIYEGQITAL	DIYEGQITAL	HIYEGQITA	DIYEGQITA	HLA-A0201	0.242	0	10	9	9	2.9299	2.9299	6.62201	97.77777777777776	0.7922222222222222	-0.2	5.363445803988725	5.89524745824429e-05	0.2220116044916208	-1	0.966939	1,8	False	2	0	0	False	False
HLAAQFSSDVL	HLAAQFSSEVL	HLAAQFSSDV	HLAAQFSSEV	HLA-A0201	2.3694	0	11	10	10	1.6177	1.6177	26.8007	88.0	1.016	0.2599999999999999	5.292257586028427	0.0	1.1009939914693705	2	0.979452	1,9	False	4	0	8	False	False
HLAAQFSSDVL	HLAAQFSSEVL	AAQFSSDVL	AAQFSSEVL	HLA-B0702	2.966	0	11	9	9	2.108	2.108	26.8007	97.77777777777776	0.6111111111111112	0.6444444444444444	3.749987360555679	0.0	1.2072239089184065	2	0.960826	1,8	False	4	2	6	False	False
HLARHRHLM	HPARHRHLM	HLARHRHL	HPARHRHL	HLA-B0801	0.1483	0	9	8	8	0.0935	0.1007	14.3811	110.0	4.02125	-1.15	12.500111914239824	0.0	0.0701000993048659	-3	0.915568	1,4,7	True	4	0	1	True	False
HLEDFLLHI	HLEDFLLRI	HLEDFLLHI	HLEDFLLRI	HLA-A0210	0.1934	0	9	9	9	0.3748	0.3748	12.4313	173.33333333333331	0.2433333333333334	0.5888888888888888	5.296116426121444	0.0	0.0936039487726787	0	0.946841	1,8	False	2	0	7	False	False
HLGMSCHCK	HLGMSCHSK	HLGMSCHCK	HLGMSCHSK	HLA-A1101	3.4798	0	9	9	9	2.2211	2.2211	3.58109	43.33333333333333	0.8333333333333334	-0.0888888888888889	8.252149070613086	0.0	1.9720067804241144	-1	0.933077	1,8	False	4	0	7	False	False
HLHCYRSSF	HLHCYRSSS	HLHCYRSSF	HLHCYRSSS	HLA-B1501	0.5747	1	9	9	9	24.62	24.62	1.7910400000000002	43.33333333333333	2.4444444444444446	-0.5222222222222224	8.542119734920561	0.0	0.561284886677498	-2	0.971763	1,8	True	2	0	8	False	False
HLIDSNTLQV	HLIDPNTLQV	HLIDSNTLQV	HLIDPNTLQV	HLA-A0201	0.1066	1	10	10	10	0.0398	0.0739	24.6617	146.00000000000003	1.273	0.1099999999999999	5.292257586028427	0.0	0.0471694181326116	-1	0.925094	1,9	False	4	0	4	False	False
HLLPYFCIIYM	HLLPYFYIIYM	HLLPYFCII	HLLPYFYII	HLA-A0201	1.2306	0	11	9	9	0.3396	0.3396	28.2406	173.33333333333331	-2.126666666666667	1.7555555555555555	7.355498301796615	3.22425721836519e-28	3.228694346289752	-2	0.888889	1,8	False	2	0	6	False	False
HLLSVEYQI	HLLSVGYQI	HLLSVEYQI	HLLSVGYQI	HLA-A0201	0.1088	1	9	9	9	0.2456	0.2456	3.26097	162.2222222222222	0.1944444444444444	0.4444444444444444	5.363445803988725	5.89524745824429e-05	0.0606019543973941	-2	0.910423	1,8	False	2	0	5	False	False
HLMDGDLGL	NLMDGDLGL	HLMDGDLGL	NLMDGDLGL	HLA-A0201	0.0345	1	9	9	9	0.078	0.078	90.134	129.99999999999997	0.3455555555555559	0.2555555555555555	4.106574652250856	0.0	0.0192403846153846	1	0.973966	1,8	False	2	0	0	True	False
HLMWLERLY	HLMWFERLY	HLMWLERLY	HLMWFERLY	HLA-A0301	1.6499	1	9	9	9	1.5573	1.5573	6.18083	129.99999999999997	0.7877777777777779	-0.0111111111111111	7.543339195661247	0.0	0.0981061709368779	0	0.930664	1,8	False	6	0	4	False	False
HLNGLLREV	HLNGLLREA	HLNGLLREV	HLNGLLREA	HLA-A0201	0.1125	1	9	9	9	0.8579	0.8579	0.000999989	162.2222222222222	1.4766666666666666	0.0555555555555555	7.5513127176091075	0.0	0.0977474064576291	0	0.984311	1,8	True	4	0	8	False	False
HLNHDSVWNFY	HLNHDSVWNFH	NHDSVWNFY	NHDSVWNFH	HLA-B3501	1.7129	0	11	9	9	4.0848	11.7099	1.05103	32.22222222222222	2.316666666666667	-1.077777777777778	5.292197432834655	5.89524745824429e-05	1.4623405238302636	2	0.972696	1,8	True	2	2	8	False	False
HLNRAMLHK	HLNRATLHK	HLNRAMLHK	HLNRATLHK	HLA-A1101	0.1983	0	9	9	9	0.2013	0.2013	6.90097	97.77777777777776	2.492222222222222	-0.7777777777777778	11.651803790591655	0.0	0.0029552906110283	-1	0.92827	1,8	False	1	0	5	True	False
HLRAWFVSL	HPRAWFVSL	HLRAWFVSL	HPRAWFVSL	HLA-B0801	0.0844	0	9	9	9	0.0382	0.0382	10.6032	129.99999999999997	0.2199999999999998	0.7777777777777778	10.551758703775704	0.0	0.102075392670157	-3	0.923025	4,8	False	4	0	1	False	False
HLRIYTGEKPY	HLRIHTGEKPY	RIYTGEKPY	RIHTGEKPY	HLA-B1501	0.0812	0	11	9	9	0.1335	0.1335	77.3099	43.33333333333333	2.6966666666666668	-1.4111111111111112	9.145097539760172	3.1468551072368002e-15	0.031810936329588	2	0.935123	1,8	False	2	2	2	False	False
HLSPGELHKEV	HLSPGEFHKEV	HLSPGELHKEV	HLSPGEFHKEV	HLA-A0201	0.7402	0	11	11	11	0.6099	0.6099	6.44107	97.27272727272728	1.5518181818181818	-0.7545454545454546	6.501055963803083	0.0	0.1581374979504836	0	0.949096	1,10	False	6	0	6	False	False
HLYAYHEEL	HLYAYHEEP	HLYAYHEEL	HLYAYHEEP	HLA-A0201	0.0881	0	9	9	9	4.5418	4.5418	12.9313	97.77777777777776	1.2855555555555551	-0.7333333333333334	5.33408124698326	2.6688189211265488e-11	0.0863910718217446	-3	0.967888	1,8	True	4	0	8	True	False
HLYDIPGSTY	HLYDTPGSTY	HLYDIPGSTY	HLYDTPGSTY	HLA-A0301	0.3278	0	10	10	10	0.3418	0.3418	42.4708	78.0	0.8850000000000001	-0.45	5.292137299198657	0.0	0.013426565242832	-1	0.935414	0,9	False	3	0	4	False	False
HLYDLESGMCI	HLYDLESGVCI	HLYDLESGM	HLYDLESGV	HLA-A0201	0.4764	0	11	9	9	0.068	0.068	2.361	86.66666666666666	1.177777777777778	-0.3555555555555556	4.181152219418436	0.5	2.8612023529411763	1	0.984054	1,8	True	1	0	8	False	False
HLYRCRLSSL	HLYRCQLSSL	HLYRCRLSSL	HLYRCQLSSL	HLA-A0201	4.1383	0	10	10	10	2.7446	2.7446	2.82099	117.0	2.54	-0.12	9.501216220669448	0.0	2.101416858558624	1	0.945095	1,9	False	2	0	5	False	False
HMHIYPIVV	HMHIYPIVI	HMHIYPIVV	HMHIYPIVI	HLA-A0201	0.7098	0	9	9	9	2.2686	2.2686	15.9513	151.11111111111111	-1.201111111111111	1.1111111111111112	7.706063800491393	0.996175543718793	0.4877176408357577	3	0.994712	1,8	True	3	0	8	False	False
HMTEVVRHC	HMTEVVRRC	HMTEVVRHC	HMTEVVRRC	HLA-A0201	1.7606	1	9	9	9	2.504	2.504	30.7902	64.44444444444444	2.434444444444444	-0.2555555555555555	7.5244774566963315	0.0	0.5226957028753995	0	0.944395	1,8	False	2	0	7	False	False
HPAPPAPPPA	LPAPPAPPPA	HPAPPAPPPA	LPAPPAPPPA	HLA-B5601	0.0073	0	10	10	10	0.0083	0.0083	90.3717	30.0	-0.077	-0.7400000000000001	7.550323993898928	0.0001178979987861	0.0008795180722891	-3	0.98221	1,9	False	2	0	0	True	False
HPFMTDEEY	HPLMTDEEY	HPFMTDEEY	HPLMTDEEY	HLA-B3501	0.0037	1	9	9	9	0.0084	0.0084	0.580996	0.0	2.708888888888889	-1.4	3.926331106107682	0.0	0.002070238095238	0	0.945597	1,8	False	6	0	2	False	False
HPHHYTRRRI	QPHHYTRRRI	HPHHYTRRRI	QPHHYTRRRI	HLA-B0702	0.9305	0	10	10	10	1.4159	1.4159	0.421002	39.0	5.6530000000000005	-2.22	12.204210055060685	0.0076197710941837	0.3189947736422063	0	0.979928	1,9	False	4	0	0	False	False
HPLKNGDIL	HPLKNGGIL	HPLKNGDIL	HPLKNGGIL	HLA-B0702	0.2359	0	9	9	9	0.0646	0.0646	0.0710017999999999	129.99999999999997	1.096666666666667	-0.4444444444444445	7.549350681714714	0.0	0.6255366873065016	-1	0.921928	1,8	False	2	0	6	False	False
HPQASSAVGF	HPQAGSAVGF	HPQASSAVGF	HPQAGSAVGF	HLA-B3501	0.1705	0	10	10	10	0.1209	0.1209	0.0410009	49.0	0.542	0.0299999999999999	7.550323993898928	0.0	0.0699487179487179	0	0.947993	1,9	False	2	0	4	True	False
HPRAVTGFLW	HPRAVTGFSW	HPRAVTGFL	HPRAVTGFS	HLA-B0702	0.0109	0	10	9	9	0.256	1.0918	10.0213	86.66666666666666	0.8288888888888888	0.2444444444444443	10.551758703775704	0.0	0.0107911797032423	-2	0.975467	1,8	True	2	0	8	False	False
HPSPDLPGTHL	HPPPDLPGTHL	SPDLPGTHL	PPDLPGTHL	HLA-B0702	0.0335	0	11	9	9	0.1868	0.6437	1.66106	86.66666666666666	0.9522222222222224	-0.4666666666666667	5.292257586028427	0.0076778286089567	0.0317565636165915	-1	0.970302	1,8	False	4	2	0	False	False
HPSPDLPGTHL	HPPPDLPGTHL	SPDLPGTHL	PPDLPGTHL	HLA-B3501	0.3211	0	11	9	9	1.1156	2.7043	1.66106	86.66666666666666	0.9522222222222224	-0.4666666666666667	5.292257586028427	0.0076778286089567	0.2829736049994453	-1	0.970302	1,8	False	4	2	0	False	False
HPWLELSDVHL	HPWLELSDVHR	HPWLELSDVHL	HPWLELSDVHR	HLA-B0702	1.2611	0	11	11	11	1.3999	10.8712	66.7317	132.72727272727272	0.6472727272727276	-0.1	5.296116426121444	0.0	1.114807667046876	-2	0.985172	1,3,10	True	4	0	10	False	False
HPYDQAHLL	QPYDQAHLL	HPYDQAHLL	QPYDQAHLL	HLA-B0702	0.0695	0	9	9	9	0.1302	0.1302	2.78099	97.77777777777776	1.3411111111111114	-0.7666666666666668	6.496292765717953	0.0001178979987861	0.0324013056835637	0	0.970571	1,8	False	4	0	0	False	False
HQFHVHPLL	HRFHVHPKS	HQFHVHPLL	HRFHVHPKS	HLA-B4102	0.8744	0	9	9	9	23.3924	23.3924	0.141003	118.88888888888889	0.2955555555555554	-0.0111111111111112	7.811003371141851	0.0	0.8417152237478839	-3	0.879919	1,8	True	4	0	1,7,8	False	False
HQMLLQTCQDF	HQMLLQTCRDF	MLLQTCQDF	MLLQTCRDF	HLA-B1501	1.6827	0	11	9	9	1.9397	2.0961	15.1411	86.66666666666666	0.657777777777778	0.3999999999999998	3.749971453566104	1.5734275536184001e-15	0.3318678402747959	1	0.946338	1,8	False	2	2	6	False	False
HQNPVTGLLL	HQNPVTGLLP	HQNPVTGLL	HQNPVTGLL	HLA-B3801	0.1582	1	10	9	9	0.1582	0.1582	3.611	118.88888888888889	0.51	-0.1222222222222222	7.550323993898928	0.0151242984958687	0.0	4	1.0	1,8	True	0	0	-1	False	False
HQRMHTGEK	HQRIHTGEK	HQRMHTGEK	HQRIHTGEK	HLA-A0301	1.7177	0	9	9	9	1.7526	1.7526	819.315	0.0	4.602222222222221	-2.333333333333333	9.699007901363077	0.0	0.0342050268172999	1	0.94951	1,8	False	3	0	3	False	False
HRYFFFVAM	HRYSFFVAM	HRYFFFVAM	HRYSFFVAM	HLA-B2705	0.1197	0	9	9	9	0.0171	0.0171	4.82089	43.33333333333333	0.2866666666666666	0.811111111111111	9.351184298284352	0.0	0.7182	-2	0.914962	1,8	False	2	0	3	False	False
HSCVMASLR	HPCVMASLR	HSCVMASLR	HPCVMASLR	HLA-A6801	0.8403	1	9	9	9	2.4522	2.4522	32.521	86.66666666666666	1.3311111111111111	0.5444444444444445	8.55747841577977	0.0	0.5523528137998532	-1	0.94521	1,8	True	4	0	1	True	False
HSDGAILPF	HSDGAISPF	HSDGAILPF	HSDGAISPF	HLA-B3501	0.4854	0	9	9	9	0.4711	0.4711	22.8006	97.77777777777776	0.1344444444444446	0.3777777777777777	5.292257586028427	0.0	0.0147340691997452	-2	0.931446	1,8	False	2	0	6	False	False
HSHFWDNSK	RSHFWDNSK	HSHFWDNSK	RSHFWDNSK	HLA-A3101	2.8573	0	9	9	9	1.398	1.398	24.4303	0.0	3.5244444444444447	-1.8888888888888888	7.7129859095439315	0.0	2.982587904148784	0	0.967301	8	False	2	0	0	False	False
HSKPEDTDAW	HSKPEDTDTW	HSKPEDTDAW	HSKPEDTDTW	HLA-B5701	0.1011	0	10	10	10	0.0241	0.0241	9.08131	10.0	3.629	-1.98	4.366072427015752	4.52679959335127e-07	0.3230165975103734	0	0.973665	1,9	False	4	0	8	False	False
HSLSSFRIHER	HSLSPFRIHER	SLSSFRIHER	SLSPFRIHER	HLA-A1101	1.6702	0	11	10	10	1.0575	1.0575	3.79106	78.0	3.869	-0.7	10.399537132121624	4.52679959335127e-07	0.9676893995271862	-1	0.929505	0,1,9	False	4	1	3	False	False
HSPFTATSL	HAPFTATSL	HSPFTATSL	HAPFTATSL	HLA-C0102	0.0084	0	9	9	9	0.0059	0.0059	22.2803	54.44444444444444	0.7655555555555554	0.0666666666666666	7.550323993898928	0.0	0.0035593220338983	1	0.976327	2,8	False	4	0	1	True	False
HSRNTHLGK	HSRNRHLGK	HSRNTHLGK	HSRNRHLGK	HLA-A3001	0.009	0	9	9	9	0.0266	0.0266	6.30108	43.33333333333333	4.06	-1.822222222222222	11.651803790591655	0.0	0.0059548872180451	-1	0.918066	0,1,2,8	False	2	0	4	True	False
HSRNTHLGKK	HSRNRHLGKK	HSRNTHLGK	HSRNRHLGK	HLA-A3001	0.009	0	10	9	9	0.0266	0.0266	6.30108	43.33333333333333	4.06	-1.822222222222222	11.651803790591655	0.0	0.0059548872180451	-1	0.918066	0,1,2,8	False	2	0	4	True	False
HSRNTHLGKKK	HSRNRHLGKKK	HSRNTHLGK	HSRNRHLGK	HLA-A3001	0.009	0	11	9	9	0.0266	0.0266	6.30108	43.33333333333333	4.06	-1.822222222222222	11.651803790591655	4.63107361971282e-07	0.0059548872180451	-1	0.918066	0,1,2,8	False	2	0	4	True	False
HSSKKVMRTK	HSNKKVMRTK	SSKKVMRTK	SNKKVMRTK	HLA-A3001	0.0073	0	10	9	9	0.1859	0.1859	3.52104	32.22222222222222	3.838888888888889	-1.3777777777777778	11.924509373493493	0.0	0.0070133405056481	1	0.970151	0,1,2,8	True	2	1	1	True	False
HSSSGSSLTLF	HSSSGSSLTLS	SSSGSSLTL	SSSGSSLTL	HLA-B3501	2.6211	0	11	9	9	2.6211	2.6211	9.31077	86.66666666666666	0.9766666666666666	0.2777777777777777	6.099999998230487	3.47580404973379e-09	0.0	4	1.0	1,8	True	0	1	-1	False	False
HSVSSAFKK	HSVSSAFKN	HSVSSAFKK	HSVSSAFKN	HLA-A0301	0.4031	1	9	9	9	5.1525	40.2	0.160996	43.33333333333333	1.903333333333333	-0.5111111111111111	10.805422029457986	0.0	0.3990579699004975	0	0.981451	1,8	True	4	0	8	False	False
HSYSELCTW	DSYSELCTW	HSYSELCTW	DSYSELCTW	HLA-B5701	0.0093	0	9	9	9	0.2683	0.2683	10.431	43.33333333333333	1.3833333333333335	-0.5444444444444445	5.361016532871872	0.0	0.008977636973537	-1	0.969516	1,8	False	2	0	0	False	False
HTFNCRMFMK	HTFNCRMLMK	HTFNCRMFMK	HTFNCRMLMK	HLA-A1101	0.2772	0	10	10	10	0.2087	0.2087	9.07124	0.0	2.24	-0.3900000000000001	9.834331047721207	2.0491933110931699e-13	0.0909832295160517	0	0.954595	0,1,9	False	6	0	7	False	False
HTLLLWEHNR	HTLLLREHNR	TLLLWEHNR	TLLLREHNR	HLA-A1101	2.4837	1	10	9	9	3.663	3.9171	0.0810019	129.99999999999997	2.056666666666666	-0.5444444444444447	7.5513127176091075	0.0	0.9088702305276865	-3	0.871452	1,8	False	2	1	4	False	False
HTRHYALYR	HTRHYELYR	HTRHYALYR	HTRHYELYR	HLA-A0301	0.7033	0	9	9	9	1.211	1.211	69.8932	54.44444444444444	3.92	-1.4555555555555555	10.11876228544861	0.0	0.294851701073493	-1	0.930402	1,8	False	2	0	5	False	False
HVHRLCAVRCL	HVHRLRAVRCL	HVHRLCAV	HVHRLRAV	HLA-B0702	10.9454	0	11	8	8	2.98	6.3968	0.201005	133.75	1.0187499999999998	0.7000000000000001	8.564795174635947	0.0151814812768396	7.78299250250125	-3	0.869835	1,7	False	2	0	5	False	False
HVKITDFGR	HVKITDFGL	HVKITDFGR	HVKITDFGL	HLA-A3101	0.2004	1	9	9	9	10.9105	10.9105	61.2135	75.55555555555556	2.6155555555555554	-0.5222222222222223	9.697023999877274	0.0076197710941836	0.1967191274460382	-2	0.971506	8	True	4	0	8	False	False
HVKITDFGRAK	HVKITDFGLAK	HVKITDFGR	HVKITDFGL	HLA-A3101	0.2004	1	11	9	9	1.5983	10.9105	11.3506	75.55555555555556	2.6155555555555554	-0.5222222222222223	9.697023999877274	0.0076197710941836	0.1967191274460382	-2	0.971506	8	True	4	0	8	False	False
HVKITDFGRAK	HVKITDFGLAK	KITDFGRAK	KITDFGLAK	HLA-A1101	0.2434	1	11	9	9	0.04	0.04	11.3506	54.44444444444444	2.962222222222222	-0.8666666666666667	10.789009236730635	0.0076197710941836	1.237689	-2	0.923289	1,8	False	4	2	6	False	False
HVMLQIINIV	HVMLQIINVV	VMLQIINIV	VMLQIINVV	HLA-A0201	0.5769	0	10	9	9	0.29	0.3793	0.000999989	237.7777777777777	-1.992222222222222	2.2888888888888888	6.099999998230487	0.0	0.300541629317163	3	0.990395	1,8	False	3	1	7	False	False
HVYYFFSKR	HVYYFFPKR	HVYYFFSKR	HVYYFFPKR	HLA-A3101	0.0325	0	9	9	9	0.0507	0.0507	5.14083	32.22222222222222	2.09	-0.577777777777778	10.00882472563535	0.0	0.0116666666666666	-1	0.93445	8	False	4	0	6	False	False
HWQSTIGML	HWRSTIGML	HWQSTIGML	HWRSTIGML	HLA-A2402	1.3799	0	9	9	9	2.7356	2.7356	0.8610089999999999	86.66666666666666	0.0788888888888887	0.0777777777777777	7.550323993898928	0.0	0.6838464797485012	1	0.944936	1,8	False	2	0	2	False	False
HYAALRELI	RYAALRELI	HYAALRELI	RYAALRELI	HLA-A2402	0.1771	0	9	9	9	0.122	0.122	17.9411	152.22222222222223	0.9055555555555556	0.3555555555555555	7.543339195661247	0.0	0.0799853278688524	0	0.972802	1,8	False	2	0	0	False	False
HYHLANDIYF	RYHLANDIYF	HYHLANDIYF	RYHLANDIYF	HLA-A2402	0.17	0	10	10	10	0.1121	0.1121	2.07096	88.0	1.033	-0.31	6.496081574354321	0.0	0.0878055307760927	0	0.977439	1,9	False	2	0	0	False	False
HYTAQIILAL	HSTAQIILAL	HYTAQIIL	HSTAQIIL	HLA-C1403	0.3458	0	10	8	8	1.9314	10.5519	0.000999989	158.75	-0.4574999999999999	0.7375	7.542349207215011	0.0	0.3344676674343009	-2	0.93437	1,7	True	2	0	1	True	False
IAAISEQVRF	IAAIREQVRF	AAISEQVRF	AAIREQVRF	HLA-C0303	0.4051	0	10	9	9	0.7535	0.7535	6.99101	97.77777777777776	1.6788888888888884	0.3111111111111111	6.410149741452187	0.0	0.1873083477106834	-1	0.936847	1,8	False	6	1	3	False	False
IAAQPPNFL	IAAQPPNIL	IAAQPPNFL	IAAQPPNIL	HLA-B0702	1.2272	0	9	9	9	0.8307	0.8307	11.5707	108.88888888888889	-0.4733333333333334	0.4999999999999999	6.099999998230487	0.0076197710941836	0.5857527386541472	0	0.956325	1,8	False	2	0	7	False	False
IAASRSVVM	IAASRSAVM	IAASRSVVM	IAASRSAVM	HLA-C1203	0.0148	0	9	9	9	0.035	0.035	20.8909	129.99999999999997	0.3055555555555555	1.3666666666666667	10.550002220086752	0.0	0.0085417142857142	0	0.965476	1,8	False	4	0	6	False	False
IAKYIVPYMK	IEKYIVPYMK	IAKYIVPYMK	IEKYIVPYMK	HLA-A0301	2.2167	0	10	10	10	5.6153	8.4475	2.54101	117.0	-0.6660000000000001	0.4899999999999999	9.9301290018484	0.0	1.6350179769162474	-1	0.970144	0,9	False	2	0	1	False	False
IAMAVLYLA	IAVAVLYLA	IAMAVLYLA	IAVAVLYLA	HLA-A0201	3.9566	1	9	9	9	7.7819	7.7819	21.4707	195.55555555555551	-2.937777777777778	2.477777777777778	6.093198032584041	0.0	1.9449211606420025	1	0.964535	1,8	False	1	0	2	False	False
IAMDVTEGL	IAMDGTEGL	IAMDVTEGL	IAMDGTEGL	HLA-A0201	1.2802	0	9	9	9	1.7433	1.7433	475.928	129.99999999999997	-0.0977777777777778	0.8999999999999998	3.5500735570676625	0.0	0.3400795158607239	-3	0.900776	1,8	False	4	0	4	False	False
IASPIKELL	IASAIKELL	IASPIKELL	IASAIKELL	HLA-C1202	0.0786	0	9	9	9	0.5288	0.5288	36.9909	184.44444444444443	-0.6366666666666667	0.9555555555555552	6.408795645926148	0.0	0.0669170196671709	-1	0.926404	1,8	False	4	0	3	False	False
IAVSSCILAK	IAVSSCILAM	AVSSCILAK	AVSSCILAM	HLA-A1101	0.0254	0	10	9	9	4.4268	4.4268	3.19098	141.1111111111111	-0.7144444444444445	1.4555555555555555	8.545189979486167	0.0	0.0252542604138429	-1	0.977687	1,8	True	1	1	8	False	False
IAYAPEPNQK	IVYAPEPNQK	IAYAPEPNQK	IVYAPEPNQK	HLA-A0301	0.1854	0	10	10	10	0.0122	0.0122	12.9412	59.00000000000001	1.614	-1.0799999999999998	6.40200117090717	0.0	2.632072131147541	0	0.976174	0,9	False	4	0	1	False	False
IEHNIRNAKY	IEHNIRNDKY	IEHNIRNAKY	IEHNIRNDKY	HLA-B4403	0.2014	0	10	10	10	0.2338	0.2338	9.93073	88.0	3.371	-1.2600000000000002	9.299755305983126	0.0	0.0279100085543199	-2	0.942512	1,9	False	2	0	7	False	False
IFFLGLILF	IFSLGLILF	IFFLGLILF	IFSLGLILF	HLA-A2402	0.2948	0	9	9	9	0.1666	0.1666	11.6714	216.66666666666663	-3.831111111111111	3.155555555555556	6.099999998230487	0.0	0.2268509003601441	-2	0.93023	1,8	False	2	0	2	False	False
IFFLGLILFEL	IFSLGLILFEL	IFFLGLILF	IFSLGLILF	HLA-A2402	0.2948	0	11	9	9	0.1666	0.1666	11.6714	216.66666666666663	-3.831111111111111	3.155555555555556	6.099999998230487	3.22425721836519e-28	0.2268509003601441	-2	0.93023	1,8	False	2	0	2	False	False
IFQEMFDKHYK	IFQEIFDKHYK	EMFDKHYK	EIFDKHYK	HLA-A3301	1.3506	1	11	8	8	1.4074	1.4074	106.958	0.0	3.2625	-1.825	7.540902935899794	0.0	0.0545076595139974	1	0.959791	0,1,7	True	3	3	1	False	False
IFQLSSLNL	IFQLSSLNP	IFQLSSLNL	IFQLSSLNP	HLA-A2402	0.4734	0	9	9	9	10.7328	10.7328	11.9912	173.33333333333331	-0.4088888888888889	1.122222222222222	6.099999998230487	0.0	0.452519376118068	-3	0.969499	1,8	True	4	0	8	False	False
IFSATLAYFL	IFSATLAYFP	IFSATLAYF	IFSATLAYF	HLA-A2402	0.1032	0	10	9	9	0.1032	0.1032	8.74101	108.88888888888889	-1.478888888888889	1.6333333333333333	6.093198032584041	0.0	0.0	6	1.0	1,8	True	0	0	-1	False	False
IFWYTHNLIF	IFWYTHNLFF	FWYTHNLIF	FWYTHNLFF	HLA-C1403	0.1226	1	10	9	9	0.1497	0.1497	2.28105	86.66666666666666	-0.4577777777777777	0.4777777777777778	7.542349207215011	0.999999999999795	0.0221941215764863	0	0.95568	1,8	False	2	1	7	True	False
IGDFGLATEK	IGDFGLATVK	GDFGLATEK	GDFGLATVK	HLA-A1101	2.6997	0	10	9	9	3.402	3.402	94.6522	54.44444444444444	1.34	-0.4444444444444444	4.184407519642264	0.0	0.5573190211640212	-2	0.949206	1,8	False	2	1	7	False	False
IHYTAQIIL	IHSTAQIIL	IHYTAQIIL	IHSTAQIIL	HLA-B3901	0.0192	1	9	9	9	0.0173	0.0173	0.000999989	184.44444444444443	-0.9533333333333333	1.1555555555555554	7.542349207215011	0.0	0.0021086705202312	-2	0.928834	1,8	False	2	0	2	True	False
IHYTAQIILAL	IHSTAQIILAL	IHYTAQIIL	IHSTAQIIL	HLA-B3901	0.0192	1	11	9	9	0.0173	0.0173	0.000999989	184.44444444444443	-0.9533333333333333	1.1555555555555554	7.542349207215011	0.0	0.0021086705202312	-2	0.928834	1,8	False	2	0	2	True	False
IIGSVSKEK	IIGSVSKEE	IIGSVSKEK	IIGSVSKEE	HLA-A0301	0.4133	0	9	9	9	31.1	31.1	217.58	118.88888888888889	1.0988888888888888	-0.0111111111111111	9.53730092663318	0.0	0.4078074954983923	1	0.985712	1,8	True	2	0	8	False	False
IILDVCSSGL	IILGVCSSGL	ILDVCSSGL	ILGVCSSGL	HLA-A0201	1.034	0	10	9	9	3.2053	3.2053	12.2907	162.2222222222222	-0.611111111111111	1.477777777777778	3.749971453566104	1.20812138761297e-17	0.7004412067513182	-1	0.9259	1,8	False	2	1	2	False	False
IILMLVTNR	IIQMLVTNR	IILMLVTNR	IIQMLVTNR	HLA-A1101	2.6002	0	9	9	9	2.3294	2.3294	3.09106	205.5555555555556	-0.2155555555555555	1.5555555555555556	10.550002220086752	5.89524745824429e-05	0.3022813428350647	-2	0.939332	1,8	False	2	0	2	False	False
IILVAVPHV	IILVAVQHV	IILVAVPHV	IILVAVQHV	HLA-A0201	0.2689	1	9	9	9	0.5395	0.5395	4.52087	237.7777777777777	-2.67	2.488888888888889	7.550323993898928	0.0	0.1348736607970342	-1	0.927259	1,8	False	2	0	6	False	False
IIMLSSNVINF	IIMLPSNVINF	MLSSNVINF	MLPSNVINF	HLA-B1501	0.3065	0	11	9	9	0.6609	0.6609	0.000999989	118.88888888888889	0.0966666666666666	0.9555555555555556	6.099999998230487	0.0	0.1643570888182781	-1	0.934354	1,8	False	4	2	2	False	False
IINEPIDLK	IIKEPIDLK	IINEPIDLK	IIKEPIDLK	HLA-A0301	0.1942	0	9	9	9	0.1568	0.1568	9.93073	173.33333333333331	0.8933333333333332	0.1444444444444443	4.184407519642264	0.0	0.0463206632653061	0	0.939512	1,8	False	4	0	2	False	False
IIQARFEEV	IIRARFEEV	IIQARFEEV	IIRARFEEV	HLA-A0201	0.9246	0	9	9	9	3.8283	3.8283	104.451	129.99999999999997	1.7122222222222223	0.3111111111111111	4.258147492539138	0.0	0.7012932685526213	1	0.952433	1,8	False	2	0	2	False	False
IIQEYKKFTK	IIQEYKKFRK	IIQEYKKFTK	IIQEYKKFRK	HLA-A1101	1.3155	0	10	10	10	2.188	2.2603	3.79106	78.0	1.889	-0.89	10.119593790732324	0.0	0.5498758571870991	-1	0.966306	0,1,9	False	2	0	8	False	False
IISDGGCTCPV	IISDGGCTCPG	IISDGGCTCPV	IISDGGCTCPG	HLA-A0201	4.9997	0	11	11	11	9.9132	75.0	8.18113	97.27272727272728	-0.3299999999999999	0.981818181818182	3.7499555465765297	0.999999999973515	4.666406665466667	-3	0.978909	1,10	True	4	0	10	False	False
IISNIQDTQV	IIPNIQDTQV	IISNIQDTQV	IIPNIQDTQV	HLA-A0201	2.8149	0	10	10	10	3.1453	3.1453	1.8010000000000002	146.0	1.361	0.22	3.749987360555679	0.0	0.2956929259530093	-1	0.946199	1,9	False	4	0	2	False	False
IKLIPGVSTT	IKLIPGVSIT	KLIPGVSTT	KLIPGVSIT	HLA-A0201	0.1703	0	10	9	9	0.8695	0.8695	6.53098	118.88888888888889	-0.0811111111111112	0.4888888888888888	9.700002531521022	0.0	0.1369450948821161	-1	0.960789	1,8	False	3	1	7	False	False
ILAALFLGL	IWAALFLGL	ILAALFLGL	IWAALFLGL	HLA-A0201	0.3845	1	9	9	9	13.6622	13.6622	22.3314	238.88888888888889	-3.571111111111111	2.855555555555556	6.099999998230487	2.6688189211265488e-11	0.3736788840743072	-2	0.936716	1,8	True	1	0	1	True	False
ILAALFLGLGV	IWAALFLGLGV	ILAALFLGL	IWAALFLGL	HLA-A0201	0.3845	1	11	9	9	2.306	13.6622	22.3314	238.88888888888889	-3.571111111111111	2.855555555555556	6.099999998230487	0.0001178980254695	0.3736788840743072	-2	0.936716	1,8	True	1	0	1	False	False
ILAELELSRRL	ILAELELCRRL	ILAELELSRRL	ILAELELCRRL	HLA-A0201	0.4175	0	11	11	11	0.5639	0.5639	11.7909	186.3636363636364	1.859090909090909	0.4272727272727273	6.533466308377683	0.0	0.1083915587870189	-1	0.941803	1,10	False	4	0	7	False	False
ILAENTALY	ILAEDTALY	ILAENTALY	ILAEDTALY	HLA-B3501	0.4013	0	9	9	9	0.4345	0.4345	0.291002	152.22222222222223	-0.2466666666666667	0.7444444444444445	3.8499827128835022	0.0	0.0306631990794016	1	0.943678	1,8	False	2	0	4	False	False
ILAENTALYF	ILAEDTALYF	ILAENTALY	ILAEDTALY	HLA-B3501	0.4013	0	10	9	9	0.2236	0.4345	0.291002	152.22222222222223	-0.2466666666666667	0.7444444444444445	3.8499827128835022	0.0	0.0306631990794016	1	0.943678	1,8	False	2	0	4	False	False
ILALAKETQFW	ILALAKETQFR	ALAKETQFW	ALAKETQFR	HLA-A2402	1.3863	0	11	9	9	2.4959	21.4545	7.72107	65.55555555555554	0.7355555555555555	-0.2555555555555556	6.408795645926148	0.0	1.2967230958540168	-3	0.958026	1,8	True	2	2	8	False	False
ILAMRLWVIRV	ILAMGLWVIRV	ILAMRLWVI	ILAMGLWVI	HLA-A0201	1.2733	0	11	9	9	0.4426	0.7638	0.271007	216.66666666666663	-1.698888888888889	2.1222222222222222	10.550002220086752	0.0	0.84936678449856	-2	0.89887	1,8	False	6	0	4	False	False
ILAPEAVGSGI	ILAPQAVGSGI	ILAPEAVGSGI	ILAPQAVGSGI	HLA-A0201	1.4599	0	11	11	11	2.2403	2.2403	3.88092	150.90909090909088	-1.280909090909091	1.2636363636363637	3.849983240943402	5.46892588183849e-24	0.5085506226844619	2	0.968443	1,10	False	2	0	4	False	False
ILASWYRIYSK	ILASWYRIYTK	ASWYRIYSK	ASWYRIYTK	HLA-A1101	0.032	0	11	9	9	0.0274	0.0274	8.93087	54.44444444444444	2.054444444444444	-0.8	10.008618925698102	0.0	0.0053722627737226	1	0.974818	1,8	False	6	2	7	False	False
ILCETCLIV	ILCGTCLIV	ILCETCLIV	ILCGTCLIV	HLA-A0201	1.5931	1	9	9	9	2.8211	2.8211	4.57097	205.5555555555556	-1.877777777777778	2.4000000000000004	3.8499410483054817	0.0001178979987861	0.6934624082804579	-2	0.905208	1,8	False	2	0	3	False	False
ILCSIQGVK	ILCSIQGFK	ILCSIQGVK	ILCSIQGFK	HLA-A1101	2.523	0	9	9	9	1.1055	1.1055	8.67101	162.2222222222222	-0.7255555555555556	1.2111111111111112	8.545189979486167	5.89524745824429e-05	3.235054274084125	-1	0.952207	1,8	False	2	0	7	False	False
ILDGGHEDASL	ILDGGHEDAPL	ILDGGHEDASL	ILDGGHEDAPL	HLA-A0201	0.5389	0	11	11	11	1.6618	1.6618	0.201005	115.45454545454544	1.26	-0.1272727272727272	3.874942096415907	0.0076197710941836	0.364141779997593	-1	0.971185	1,10	False	4	0	9	False	False
ILDKVLVHL	ILDKVLVHP	ILDKVLVHL	ILDKVLVHP	HLA-A0201	0.0086	1	9	9	9	2.2135	2.2135	62.492	237.7777777777777	-0.9811111111111112	1.522222222222222	7.549350681714714	0.0	0.0085665868533995	-3	0.967018	1,8	True	4	0	8	False	False
ILDSASHHCPL	ILDSASHDCPL	ILDSASHHCPL	ILDSASHDCPL	HLA-A0201	0.4329	0	11	11	11	1.5385	1.5385	42.0607	115.45454545454544	0.6354545454545456	0.3	6.488318011630327	0.0	0.3110914787130321	-1	0.927389	1,10	False	2	0	7	False	False
ILDTAGKEEY	ILDTAGQEEY	ILDTAGKEEY	ILDTAGQEEY	HLA-A0101	0.0667	0	10	10	10	0.0372	0.0372	83.5417	88.0	1.8010000000000002	-0.6699999999999999	3.927550298627466	0.0	0.052893817204301	1	0.961915	9	False	2	0	6	False	False
ILDTAGREEY	ILDTAGQEEY	ILDTAGREEY	ILDTAGQEEY	HLA-A0101	0.0666	0	10	10	10	0.0372	0.0372	83.5417	88.0	2.738	-0.7299999999999999	3.927550357300788	0.0	0.0526354838709677	1	0.953312	9	False	2	0	6	True	False
ILDVCSSGL	ILGVCSSGL	ILDVCSSGL	ILGVCSSGL	HLA-A0201	1.034	0	9	9	9	3.2053	3.2053	12.2907	162.2222222222222	-0.611111111111111	1.477777777777778	3.749971453566104	0.0	0.7004412067513182	-1	0.9259	1,8	False	2	0	2	True	False
ILENPFFSI	ILENPFSSI	ILENPFFSI	ILENPFSSI	HLA-A2402	3.3972	0	9	9	9	5.8448	5.8448	5.16118	129.99999999999997	-0.43	1.0	3.849983240943402	0.0	1.4226298111141529	-2	0.921495	1,8	False	2	0	6	False	False
ILENPFFSI	ILENPFSSI	ILENPFFSI	ILENPFSSI	HLA-A0201	0.5292	0	9	9	9	1.0139	1.0139	5.16118	129.99999999999997	-0.43	1.0	3.849983240943402	0.0	0.2529867245290462	-2	0.921495	1,8	False	2	0	6	False	False
ILENPFFSIF	ILENPFSSIF	LENPFFSIF	LENPFSSIF	HLA-A2402	2.0402	0	10	9	9	2.4507	3.0811	5.16118	86.66666666666666	-0.2144444444444445	0.8111111111111112	3.849983240943402	0.0	0.6892487033851548	-2	0.912504	1,8	False	2	1	5	False	False
ILFDSLTRECV	ILFDSLTGECV	ILFDSLTRECV	ILFDSLTGECV	HLA-A0201	0.0695	0	11	11	11	0.0815	0.0815	7.99113	132.72727272727272	1.2145454545454546	0.781818181818182	4.184374695178121	4.52679959335127e-07	0.0102331288343558	-2	0.932052	1,10	False	6	0	7	False	False
ILFEEANGRL	IPFEEANGRL	ILFEEANGRL	IPFEEANGRL	HLA-A0201	0.4464	0	10	10	10	20.9195	20.9195	25.8609	127.00000000000004	1.469	0.13	4.258147492539138	5.94051011701557e-05	0.4368742962307895	-3	0.950711	1,9	True	4	0	1	False	False
ILGEQVVHT	ILGGQVVHT	ILGEQVVHT	ILGGQVVHT	HLA-A0201	0.3773	0	9	9	9	1.0038	1.0038	1.89094	151.11111111111111	0.0799999999999999	0.6000000000000001	5.363507221918553	0.0	0.2354836122733612	-2	0.914056	1,8	False	2	0	3	False	False
ILGEQVVHTV	ILGGQVVHTV	ILGEQVVHTV	ILGGQVVHTV	HLA-A0201	0.181	0	10	10	10	0.4391	0.4391	1.89094	165.0	-0.3320000000000001	0.9600000000000002	5.363507221918553	0.0	0.1063905716237759	-2	0.928704	1,9	False	2	0	3	False	False
ILGEQVVHTVL	ILGGQVVHTVL	ILGEQVVHTV	ILGGQVVHTV	HLA-A0201	0.181	0	11	10	10	0.4391	0.4391	1.89094	165.0	-0.3320000000000001	0.9600000000000002	5.363507221918553	0.0	0.1063905716237759	-2	0.928704	1,9	False	2	0	3	False	False
ILGIFNEFV	ILGISNEFV	ILGIFNEFV	ILGISNEFV	HLA-A0201	0.5314	1	9	9	9	0.858	0.858	11.0112	162.2222222222222	-1.3611111111111112	1.6888888888888889	3.849983240943402	0.0	0.2022788344988345	-2	0.90318	1,8	False	2	0	4	False	False
ILHFQNPGY	ILQFQNPGY	ILHFQNPGY	ILQFQNPGY	HLA-B1501	0.2558	0	9	9	9	0.3813	0.6169	7.1211	86.66666666666666	0.3577777777777778	-0.2666666666666666	7.542349207215011	0.0	0.1497315286107959	0	0.925857	1,8	False	4	0	2	False	False
ILITGQFYDR	ILIAGQFYDR	ILITGQFYDR	ILIAGQFYDR	HLA-A1101	3.3404	0	10	10	10	3.4541	3.4541	2.211	117.0	1.3210000000000002	0.1700000000000001	6.3318953779526055	0.0	0.1099572913349354	0	0.952352	0,1,9	False	4	0	3	False	False
ILITQVLGL	ILIAQVLGL	ILITQVLGL	ILIAQVLGL	HLA-A0201	0.1056	1	9	9	9	0.1106	0.1106	0.600985	248.88888888888889	-2.3855555555555554	2.2222222222222228	6.099999998230487	0.0	0.0047739602169981	0	0.951623	1,8	False	4	0	3	False	False
ILIVMFPFL	ILIVMVPFL	ILIVMFPFL	ILIVMVPFL	HLA-A0201	0.888	1	9	9	9	0.3859	0.3859	0.000999989	205.5555555555556	-3.558888888888889	2.966666666666667	6.099999998230487	0.0	1.1553894791396735	-1	0.937545	1,8	False	2	0	5	False	False
ILKNLCLELYL	ILKNLCLELYP	ILKNLCLEL	ILKNLCLEL	HLA-A0201	0.8679	0	11	9	9	0.8679	0.8679	0.00299997	216.66666666666663	-0.7644444444444445	1.2555555555555555	6.231833229307085	9.27629164654794e-20	0.0	4	1.0	1,8	True	0	0	-1	False	False
ILKQNYFSV	ILKQNDFSV	ILKQNYFSV	ILKQNDFSV	HLA-A0201	0.4572	0	9	9	9	0.3468	0.3468	5.43093	118.88888888888889	0.4899999999999999	0.2555555555555556	9.298300650902092	0.0	0.1455446366782007	-3	0.890117	1,8	False	2	0	5	False	False
ILLAVLQEI	KLLAVLQEI	ILLAVLQEI	KLLAVLQEI	HLA-A0201	0.0674	0	9	9	9	0.0266	0.0266	4.71089	259.99999999999994	-2.011111111111111	2.1555555555555554	3.849983240943402	0.0	0.1033804511278195	-3	0.978905	1,8	False	1	0	0	False	False
ILLDWAANI	ILLDWAANV	ILLDWAANI	ILLDWAANV	HLA-A0201	0.1184	1	9	9	9	0.0269	0.0269	0.99103	195.55555555555551	-1.141111111111111	1.3666666666666667	3.749987360555679	0.999999999973312	0.4027360594795539	3	0.994007	1,8	True	3	0	8	False	False
ILLLFLTIFI	ILLLFLAIFI	LLLFLTIFI	LLLFLAIFI	HLA-A0201	1.7142	1	10	9	9	2.9379	2.9379	6.33085	259.99999999999994	-3.656666666666667	3.233333333333333	6.099999998230487	0.0151242984958687	0.7140020218523435	0	0.957169	1,8	False	4	1	5	False	False
ILLRRLLSSA	VLLRRLLSSA	ILLRRLLSS	VLLRRLLSS	HLA-A0201	3.6898	0	10	9	9	4.0228	4.0228	40.1297	216.66666666666663	1.337777777777778	1.011111111111111	12.500109306536617	0.0	0.3054348712339665	3	0.995501	1,8	False	3	0	0	False	False
ILNAMIAKI	ILNAMITKI	ILNAMIAKI	ILNAMITKI	HLA-A0201	0.4296	1	9	9	9	0.2032	0.2032	5.51095	195.55555555555551	-1.4955555555555555	1.7111111111111112	9.700002531521022	0.0076197710941836	0.4786488188976378	0	0.956991	1,8	False	4	0	6	True	False
ILNASNVKTF	ILNASNLKTF	ILNASNVKTF	ILNASNLKTF	HLA-B1501	0.5114	0	10	10	10	0.564	0.564	13.681	117.0	0.6129999999999999	0.4700000000000001	9.700002531521022	0.0	0.0476943971631205	1	0.969714	1,9	False	6	0	6	False	False
ILNVDIFTL	ILNVDVFTL	ILNVDIFTL	ILNVDVFTL	HLA-A0201	0.0693	1	9	9	9	0.0842	0.0842	2.7610200000000003	205.5555555555556	-0.9744444444444444	1.7666666666666666	3.749987360555679	3.47580404973379e-09	0.0122633016627078	3	0.982343	1,8	False	3	0	5	False	False
ILPDAGQTV	ILADAGQTV	ILPDAGQTV	ILADAGQTV	HLA-A0201	0.0867	1	9	9	9	0.0399	0.0399	52.7427	129.99999999999997	0.0222222222222222	0.5111111111111113	3.749987360555679	3.47580404973379e-09	0.1016932330827067	-1	0.930625	1,8	False	4	0	2	False	False
ILPELTRLL	IPPELTRLL	ILPELTRLL	IPPELTRLL	HLA-A0201	0.1908	0	9	9	9	8.9408	8.9408	18.1614	216.66666666666663	-0.0333333333333333	1.0444444444444445	6.410149741452187	0.0	0.1867282569792412	-3	0.936516	1,8	True	4	0	1	False	False
ILPFTPEFL	ISPFTPEFL	ILPFTPEFL	ISPFTPEFL	HLA-A0201	0.5632	0	9	9	9	9.3854	9.3854	22.8006	129.99999999999997	-1.26	1.1444444444444446	3.849983240943402	0.0076197710941836	0.5294034393845761	-2	0.94654	1,8	True	2	0	1	False	False
ILPFTPEFLV	ISPFTPEFLV	ILPFTPEFL	ISPFTPEFL	HLA-A0201	0.5632	0	10	9	9	9.3854	9.3854	22.8006	129.99999999999997	-1.26	1.1444444444444446	3.849983240943402	0.0076197710941836	0.5294034393845761	-2	0.94654	1,8	True	2	0	1	True	False
ILPKVLILI	FLPKVLDLI	ILPKVLILI	FLPKVLDLI	HLA-A0201	0.2707	1	9	9	9	0.2998	0.2998	28.0903	292.2222222222222	-3.112222222222222	2.6222222222222222	9.700002531521022	0.0	0.0262754169446297	-3	0.902468	1,8	True	2	0	0,6	False	False
ILQDGFLYV	ILEDGFLYV	ILQDGFLYV	ILEDGFLYV	HLA-A0201	0.0086	1	9	9	9	0.025	0.025	0.130996	162.2222222222222	-0.924444444444444	1.155555555555556	3.7499869628809392	6.95181300671462e-09	0.0056416	2	0.960653	1,8	False	2	0	2	False	False
ILQSNPLLEV	ILQSNPLLEA	ILQSNPLLEV	ILQSNPLLEA	HLA-A0201	0.3052	0	10	10	10	1.0607	1.0607	38.5921	185.0	-0.1330000000000001	0.7200000000000001	3.849983240943402	0.0	0.2173834260394079	0	0.988459	1,9	True	4	0	9	False	False
ILRTLQQIKK	VLRTLQQIKK	ILRTLQQIK	VLRTLQQIK	HLA-A0301	0.3801	0	10	9	9	0.3081	0.3081	4.88108	173.33333333333331	1.604444444444444	0.0555555555555556	11.651775666512547	0.0076197710941836	0.08882570593963	3	0.995028	1,8	False	3	0	0	False	False
ILSGGRTLQI	ILPGGRTLQI	ILSGGRTLQI	ILPGGRTLQI	HLA-A0201	1.2717	0	10	10	10	1.3574	1.3574	2.361	156.0	0.4870000000000001	0.63	10.550002220086752	0.0	0.0802892957123912	-1	0.943375	1,9	False	4	0	2	False	False
ILSPIDISGQV	ISSPIDISGQV	ILSPIDISGQV	ISSPIDISGQV	HLA-A0201	0.2728	0	11	11	11	7.7273	7.7273	2.53099	168.1818181818182	-0.3272727272727271	0.9909090909090912	3.749987360555679	0.0076197710941836	0.2631692311674193	-2	0.974051	1,10	True	2	0	1	False	False
ILSPLQDGTK	ILSPVQDGTK	ILSPLQDGTK	ILSPVQDGTK	HLA-A0301	0.6683	0	10	10	10	0.3875	0.3875	4.72102	117.0	1.0080000000000002	-0.2299999999999999	6.337367167230696	4.52679959335127e-07	0.4842803612903225	1	0.962099	0,9	False	6	0	4	False	False
ILSPSAHEL	ILPPSAHEL	ILSPSAHEL	ILPPSAHEL	HLA-A0201	0.0237	1	9	9	9	0.0368	0.0368	16.8106	141.1111111111111	0.1888888888888888	0.4444444444444444	5.363507221918553	0.0	0.0084366847826086	-1	0.932181	1,8	False	4	0	2	False	False
ILTDIEEKV	ILTDMEEKV	ILTDIEEKV	ILTDMEEKV	HLA-A0201	0.0283	1	9	9	9	0.0794	0.0794	20.6304	162.2222222222222	1.2955555555555556	0.2111111111111111	3.927550605032593	0.0	0.0182132241813602	1	0.954531	1,8	False	3	0	4	False	False
ILTGLNYEV	ILTGLNYEA	ILTGLNYEV	ILTGLNYEA	HLA-A0201	0.0666	1	9	9	9	0.7061	0.7061	20.3817	162.2222222222222	-0.397777777777778	0.7666666666666668	3.8499827128835022	0.0	0.0603182268800453	0	0.982772	1,8	True	4	0	8	True	False
ILTPVLNPI	ILTPMLNPI	ILTPVLNPI	ILTPMLNPI	HLA-A0201	0.3887	0	9	9	9	0.7425	0.7425	0.0139996	205.5555555555556	-1.6122222222222222	1.4888888888888892	6.099999998230487	0.0	0.1852148956228956	1	0.946608	1,8	False	1	0	4	False	False
ILTSSDGGEPV	ILTASDGGEPV	ILTSSDGGEPV	ILTASDGGEPV	HLA-A0201	1.5602	0	11	11	11	1.5602	1.5602	0.291002	97.27272727272728	0.8309090909090909	0.0727272727272728	3.5500735570676625	0.0	0.0	1	0.977228	1,10	False	4	0	3	False	False
ILWIFSIYL	ILWTFSIYL	ILWIFSIYL	ILWTFSIYL	HLA-A0201	0.532	1	9	9	9	0.1176	0.1176	297.904	216.66666666666663	-2.93	2.3222222222222224	6.093198032584041	0.0	1.8746666666666671	-1	0.934078	1,8	False	3	0	3	False	False
ILWRQDINL	ILWRQDIDL	ILWRQDINL	ILWRQDIDL	HLA-A0201	0.1052	1	9	9	9	0.4193	0.4193	154.807	173.33333333333331	1.5344444444444445	0.0777777777777777	6.338718596380204	2.0491933110931699e-13	0.0788059146196041	1	0.960205	1,8	False	2	0	7	False	False
ILWYAPESL	IFWYAPESL	ILWYAPESL	IFWYAPESL	HLA-A0201	0.1387	0	9	9	9	5.1609	5.1609	6.57188	141.1111111111111	-0.95	0.6444444444444445	3.8499827128835022	0.0	0.1349724156639345	0	0.956006	1,8	True	6	0	1	False	False
ILWYVFRLAGI	ILWYVFRLAGM	ILWYVFRL	ILWYVFRL	HLA-A0201	1.8719	0	11	8	8	1.8719	1.8719	36.512	182.5	-1.13125	1.55	9.348807885311544	0.0	0.0	4	1.0	0,1,2,3,5,7	True	0	0	-1	False	False
IMAHCILDL	IIAHCILDL	IMAHCILDL	IIAHCILDL	HLA-A0201	1.5186	0	9	9	9	3.5276	3.5276	183.394	184.44444444444443	-1.3044444444444443	1.788888888888889	5.28987737884745	0.0	0.864856389613335	1	0.968513	1,8	True	3	0	1	False	False
IMDQVPFSV	ITDQVPFSV	IMDQVPFSV	ITDQVPFSV	HLA-A0201	0.0104	1	9	9	9	0.2118	0.2118	1.63105	107.77777777777776	-0.0744444444444442	0.911111111111111	3.749987360555679	0.0	0.009889329556185	-1	0.951909	1,8	True	1	0	1	False	False
IMLSSNVINF	IMLPSNVINF	MLSSNVINF	MLPSNVINF	HLA-B1501	0.3065	0	10	9	9	0.6609	0.6609	0.000999989	118.88888888888889	0.0966666666666666	0.9555555555555556	6.099999998230487	0.0	0.1643570888182781	-1	0.934354	1,8	False	4	1	2	False	False
IMPGNSFAV	IMPGDSFAV	IMPGNSFAV	IMPGDSFAV	HLA-A0201	0.358	0	9	9	9	0.264	0.264	11.4812	86.66666666666666	-0.7777777777777778	0.9888888888888888	6.099999998230487	0.666666667825268	0.1274696969696969	1	0.93462	1,8	False	2	0	4	False	False
IMPNFPPQA	IMPNFPPQG	IMPNFPPQA	IMPNFPPQG	HLA-A0201	0.2028	0	9	9	9	8.1245	8.1245	0.3610069999999999	54.44444444444444	0.0133333333333333	-0.0888888888888888	6.099999998230487	0.0	0.1977378004800295	0	0.978678	1,8	True	4	0	8	False	False
IMQPSVVIPA	IVQPSVVIPA	MQPSVVIPA	VQPSVVIPA	HLA-A0201	2.4819	0	10	9	9	2.874	2.874	17.7913	118.88888888888889	-0.9133333333333334	1.0111111111111113	6.099999998230487	0.0	0.3386057724425888	1	0.984799	1,8	False	1	1	0	False	False
IMQTLAGELY	IMQTPAGELY	MQTLAGELY	MQTPAGELY	HLA-A2902	0.4219	1	10	9	9	0.1602	0.1602	23.1013	97.77777777777776	0.0133333333333332	0.211111111111111	3.8499827128835022	0.0	0.6892086766541822	-3	0.896577	8	False	4	1	3	False	False
IMRTYTYEI	IMRTYTYEK	IMRTYTYEI	IMRTYTYEK	HLA-A0201	2.2955	1	9	9	9	18.7823	18.7823	129.589	86.66666666666666	1.662222222222222	-0.1222222222222221	6.396685941610485	0.0076197710941836	2.0149528758458763	-3	0.974057	1,8	True	1	0	8	False	False
IMSKELWPV	IISKELWPV	IMSKELWPV	IISKELWPV	HLA-A0201	0.1763	0	9	9	9	0.3024	0.3024	7.69115	118.88888888888889	-0.3111111111111111	0.4111111111111111	6.408795645926148	0.0	0.0735166335978836	1	0.969867	1,8	True	3	0	1	False	False
IMSSSLFNL	IMSPSLFNL	IMSSSLFNL	IMSPSLFNL	HLA-A0201	0.2364	1	9	9	9	0.061	0.061	20.6521	129.99999999999997	-0.3611111111111111	1.2111111111111112	6.099999998230487	0.0	0.6797468852459017	-1	0.922861	1,8	False	4	0	3	False	False
IMYLTGMVNK	IMYLTGMVDK	IMYLTGMVNK	IMYLTGMVDK	HLA-A0301	0.1323	0	10	10	10	0.5087	0.5087	56.4226	107.0	-0.4620000000000002	0.65	9.298300650902092	0.0	0.0978921171613917	1	0.973893	0,9	False	2	0	8	False	False
IPAEHINQA	IPAVHINQA	IPAEHINQA	IPAVHINQA	HLA-B5601	0.0055	0	9	9	9	0.0089	0.0089	44.4496	108.88888888888889	1.1322222222222222	-0.3	5.363507221918553	0.0	0.0021011235955056	-2	0.912602	1,8	False	2	0	3	False	False
IPAFDQRSGL	IPAFDQRNGL	IPAFDQRSGL	IPAFDQRNGL	HLA-B0702	0.1024	0	10	10	10	0.1798	0.1798	18.8305	88.0	1.7009999999999998	-0.1400000000000001	6.338718596380204	0.0	0.044080978865406	1	0.959161	1,9	False	2	0	7	False	False
IPAMHINQA	IPAVHINQA	IPAMHINQA	IPAVHINQA	HLA-B5601	0.0086	0	9	9	9	0.0089	0.0089	44.4496	108.88888888888889	0.1144444444444444	0.2999999999999999	7.550323993898928	0.0	0.0002898876404494	1	0.946201	1,8	False	1	0	3	False	False
IPASVSAPK	SPASVSAPK	IPASVSAPK	SPASVSAPK	HLA-A6801	1.1783	0	9	9	9	0.7936	0.7936	5.42115	97.77777777777776	-0.0255555555555556	0.4	9.700002531521022	1.0	0.5711844884072579	-2	0.978847	1,8	False	2	0	0	True	False
IPATGQAKEL	IPATGQAEEL	IPATGQAKEL	IPATGQAEEL	HLA-B0702	0.2571	0	10	10	10	0.3265	0.3265	0.0410009	98.0	0.6069999999999999	-0.17	6.408795645926148	5.89524745824429e-05	0.0546485145482389	1	0.967686	1,9	False	2	0	7	False	False
IPAVKLNKL	IPAVKLNEL	IPAVKLNKL	IPAVKLNEL	HLA-B0702	0.0647	0	9	9	9	0.0319	0.0319	1.57102	173.33333333333331	-0.3188888888888888	0.5777777777777778	10.805379563011227	0.0	0.0665253918495297	1	0.969152	1,8	False	2	0	7	False	False
IPAVKLNKLL	IPAVKLNELL	IPAVKLNKL	IPAVKLNEL	HLA-B0702	0.0647	0	10	9	9	0.0319	0.0319	1.57102	173.33333333333331	-0.3188888888888888	0.5777777777777778	10.805379563011227	0.0	0.0665253918495297	1	0.969152	1,8	False	2	0	7	False	False
IPDSIALIQQL	IPDSIAVIQQL	IPDSIALIQQL	IPDSIAVIQQL	HLA-B0702	0.7846	1	11	11	11	0.7692	0.7692	3.86107	186.3636363636364	-0.2918181818181817	0.9090909090909092	3.749987360555679	0.0	0.0157083203328132	1	0.972942	1,3,10	False	6	0	6	False	False
IPEPKWDPFPL	IPEPRWDPFPL	EPKWDPFPL	EPRWDPFPL	HLA-B0702	0.3845	0	11	9	9	0.1697	0.1697	8.05118	43.33333333333333	1.2055555555555555	-1.1111111111111112	4.184407519642264	0.5	0.4866859163229229	2	0.955798	1,8	False	2	2	2	False	False
IPEPKWDPFPL	IPEPRWDPFPL	IPEPKWDPF	IPEPRWDPF	HLA-B3501	0.2628	0	11	9	9	0.2805	0.2805	8.05118	43.33333333333333	1.2055555555555555	-1.033333333333333	4.184407519642264	0.5	0.0165831016042781	2	0.948639	1,8	False	2	0	4	False	False
IPINPRRCL	TPINPRRCL	IPINPRRCL	TPINPRRCL	HLA-B0702	0.025	1	9	9	9	0.0228	0.0228	16.8013	129.99999999999997	2.271111111111112	-0.0444444444444443	10.52640717383474	1.0	0.0024122807017543	-1	0.977777	1,8	False	3	0	0	True	False
IPLENQDKF	IPLENHDKF	IPLENQDKF	IPLENHDKF	HLA-B3501	0.0609	0	9	9	9	0.0604	0.0604	0.0909992999999999	86.66666666666666	2.271111111111111	-0.9333333333333336	4.184407519642264	0.0	0.0005041390728476	0	0.91803	1,8	False	4	0	5	False	False
IPLSDNTIF	IPLSDNTIS	IPLSDNTIF	IPLSDNTIS	HLA-B3501	0.0487	1	9	9	9	4.5961	4.5961	4.84098	129.99999999999997	0.3988888888888889	0.6111111111111112	3.749987360555679	0.0	0.048183977720241	-2	0.97241	1,8	True	2	0	8	True	False
IPRSIFSSDL	IPGSIFSSDL	IPRSIFSSDL	IPGSIFSSDL	HLA-B0702	0.0442	0	10	10	10	0.5548	0.5548	0.401007	117.0	1.61	0.3599999999999999	6.338718596380204	5.89524745824429e-05	0.0406786589762076	-2	0.934557	1,9	False	6	0	2	False	False
IPSSQKVIF	IPSSQKQSF	IPSSQKVIF	IPSSQKQSF	HLA-B3501	0.0545	0	9	9	9	0.0457	0.0457	4.15112	118.88888888888889	0.1144444444444443	0.5999999999999999	9.700002531521022	0.0	0.0104945295404814	-4	0.890165	1,8	True	2	0	6,7	False	False
IPTHTQMTTSA	IPTHTQMATSA	IPTHTQMTT	IPTHTQMAT	HLA-B0702	1.6017	0	11	9	9	1.4383	1.4383	0.0410009	43.33333333333333	1.4677777777777776	-0.5222222222222223	7.550323993898928	3.47580404973379e-09	0.1819632760898282	0	0.966292	1,8	False	4	0	7	False	False
IQAAYVHVI	IHAAYVHVI	IQAAYVHVI	IHAAYVHVI	HLA-A0201	0.8155	0	9	9	9	13.9732	13.9732	5.51095	173.33333333333331	-1.2444444444444445	1.4444444444444444	7.542349207215011	0.0	0.7679060165173331	0	0.954243	1,8	True	4	0	1	False	False
IQANALPLM	IQENALPLM	IQANALPLM	IQENALPLM	HLA-A0201	1.9687	0	9	9	9	4.7187	4.7187	23.352	152.22222222222223	-0.95	0.9999999999999998	6.099999998230487	0.0	1.1473340114862145	-1	0.942704	1,8	False	2	0	2	False	False
IQANALPLM	IQENALPLM	IQANALPLM	IQENALPLM	HLA-B1501	0.4159	0	9	9	9	1.7066	1.7066	23.352	152.22222222222223	-0.95	0.9999999999999998	6.099999998230487	0.0	0.3145447849525372	-1	0.942704	1,8	False	2	0	2	False	False
IQASMFDQK	IQAGMFDQK	IQASMFDQK	IQAGMFDQK	HLA-A1101	0.8057	0	9	9	9	0.9044	0.9044	109.933	54.44444444444444	1.8544444444444448	-0.4666666666666668	6.337367167230696	0.0	0.087928560371517	0	0.93329	1,8	False	2	0	3	False	False
IQDQIQNCI	IQDEIQNCI	IQDQIQNCI	IQDEIQNCI	HLA-B3801	0.5485	0	9	9	9	0.3583	0.3583	5.68082	129.99999999999997	1.7711111111111115	-0.1666666666666666	3.749971453566104	2.6688189211265488e-11	0.2911657828635222	2	0.955397	1,8	False	2	0	3	True	False
IQINSHCFVV	IQINAHCFVV	IQINSHCFV	IQINAHCFV	HLA-A0201	2.7849	0	10	9	9	3.0069	3.0069	1.8010000000000002	118.88888888888889	0.2333333333333334	0.8333333333333334	7.359029809944332	0.0	0.2056096976953007	1	0.956215	1,8	False	4	0	4	False	False
IQMFTIVLVSY	IQIFTIVLVSY	MFTIVLVSY	IFTIVLVSY	HLA-B4402	7.232	1	11	9	9	9.3323	9.3323	0.000999989	151.11111111111111	-1.9044444444444448	2.0666666666666664	6.093198032584041	0.0	1.627612657115609	1	0.987804	1,8	False	3	2	0	False	False
IQVFWIAPPV	IQVFWIAPPA	QVFWIAPPV	QVFWIAPPA	HLA-A0201	1.9976	0	10	9	9	5.18	5.18	5.63103	118.88888888888889	-1.62	1.1	6.099999998230487	0.5	1.2272513976833976	0	0.981451	1,8	True	4	1	8	False	False
IQVWEALLTL	VQVWEALLTL	QVWEALLTL	QVWEALLTL	HLA-A0201	0.1595	0	10	9	9	0.1595	0.1595	0.141003	173.33333333333331	-0.8911111111111111	0.9777777777777776	3.849983240943402	0.0	0.0	4	1.0	1,8	True	0	1	-1	False	False
IQYLELNRLV	IQYLELDRLV	IQYLELNRL	IQYLELDRL	HLA-A0201	1.5453	0	10	9	9	2.3298	2.3298	0.130996	173.33333333333331	1.596666666666667	-0.0444444444444444	6.403313373681158	0.0	0.5203398789595675	1	0.950568	1,8	False	2	0	6	False	False
IRLYQFRLIV	IWLYQFRLIV	IRLYQFRLI	IWLYQFRLI	HLA-C0702	1.7845	1	10	9	9	7.8812	7.8812	0.501006	173.33333333333331	1.428888888888889	0.6222222222222222	11.14762292895466	0.0	1.3804447482616862	-3	0.917939	1,8	True	2	0	1	False	False
IRLYQFRLIVI	IWLYQFRLIVI	IRLYQFRLI	IWLYQFRLI	HLA-C0702	1.7845	1	11	9	9	2.4505	7.8812	0.501006	173.33333333333331	1.428888888888889	0.6222222222222222	11.14762292895466	0.0	1.3804447482616862	-3	0.917939	1,8	True	2	0	1	False	False
IRMKHCVMV	IRMKRCVMV	IRMKHCVM	IRMKRCVM	HLA-C0702	1.0821	0	9	8	8	1.9061	1.9061	2.70101	85.0	1.2737499999999995	0.4249999999999999	9.834331047721207	0.0	0.4677878390430722	0	0.892601	0,1,7	False	2	0	4	False	False
ISFENLDTA	ISFENVDTA	ISFENLDTA	ISFENVDTA	HLA-C0602	8.0955	0	9	9	9	7.3424	7.3424	6.28102	97.77777777777776	1.501111111111111	0.0999999999999999	3.5500735570676625	0.0	0.8303444445957723	1	0.959781	1,8	False	6	0	5	False	False
ISHIVTYYPGK	ISHIVTYYSGK	HIVTYYPGK	HIVTYYSGK	HLA-A1101	0.9139	0	11	9	9	1.167	1.167	12671.5	75.55555555555556	0.3511111111111111	-0.4111111111111111	9.14820568729192	1.04274120767141e-08	0.1982074464438731	-1	0.928249	1,8	False	4	2	6	False	False
ISIQRAQPL	LKLQRAQPL	ISIQRAQPL	LKLQRAQPL	HLA-B0801	0.3035	0	9	9	9	0.4893	0.4893	12.4606	141.1111111111111	1.4255555555555557	0.0777777777777777	10.550002220086752	0.0	0.1152468833026773	4	0.931112	4,8	True	8	0	0,1,2	False	False
ISLNNAVIEL	ISSNNAVIEL	SLNNAVIEL	SSNNAVIEL	HLA-C1502	0.4937	1	10	9	9	0.0163	0.0163	5.51095	173.33333333333331	0.32	0.7555555555555555	3.849983240943402	0.0	14.459655214723927	-2	0.954556	1,8	True	2	1	1	True	False
ISNEINWPEK	ISDEINWPEK	ISNEINWPEK	ISDEINWPEK	HLA-A1101	0.7561	0	10	10	10	1.3059	1.3059	6.201	78.0	2.368	-1.2200000000000002	4.258147296961397	0.0	0.3183274217015085	1	0.955799	0,1,9	False	2	0	2	False	False
ISPILENPFF	ISPILENPFS	ISPILENPF	ISPILENPF	HLA-A2402	2.3022	0	10	9	9	2.3022	2.3022	5.16118	129.99999999999997	-0.0988888888888889	0.5111111111111111	3.849983240943402	0.0	0.0	6	1.0	1,8	True	0	0	-1	False	False
ISYLMIALM	ISYLMIALT	ISYLMIALM	ISYLMIALT	HLA-C1203	1.7104	0	9	9	9	2.4618	15.2619	79.5506	184.44444444444443	-2.516666666666667	2.233333333333333	6.093198032584041	0.0	1.518715598975226	-1	0.981194	1,8	True	1	0	8	True	False
ISYLMIALMVV	ISYLMIALTVV	ISYLMIALM	ISYLMIALT	HLA-C1203	1.7104	0	11	9	9	2.4618	15.2619	79.5506	184.44444444444443	-2.516666666666667	2.233333333333333	6.093198032584041	0.0	1.518715598975226	-1	0.981194	1,8	True	1	0	8	True	False
ITAEIFMEK	ITAETFMEK	ITAEIFMEK	ITAETFMEK	HLA-A1101	0.0072	0	9	9	9	0.0132	0.0132	0.441015	97.77777777777776	0.5288888888888886	0.4333333333333332	4.258147296961397	0.0	0.0032727272727272	-1	0.936199	1,8	False	3	0	4	False	False
ITAPSLSGK	TTAPSLSGK	ITAPSLSGK	TTAPSLSGK	HLA-A0301	0.0325	0	9	9	9	0.0515	0.0515	129.589	97.77777777777776	0.2588888888888888	0.2111111111111111	9.700002531521022	1.35803864849162e-06	0.0119902912621359	-1	0.981814	1,8	False	3	0	0	False	False
ITCQSLRSPMY	ITSQSLRSPMY	ITCQSLRSPMY	ITSQSLRSPMY	HLA-A0101	0.9176	1	11	11	11	0.2624	0.3794	0.000999989	70.9090909090909	1.5	-0.0454545454545454	8.527213490568101	4.52679959335127e-07	1.301666631523458	-1	0.95497	10	False	4	0	2	False	False
ITDAHELGV	ITAAHELGV	ITDAHELGV	ITAAHELGV	HLA-A0101	0.3941	0	9	9	9	5.105	5.105	6.82108	129.99999999999997	0.6811111111111111	0.3333333333333332	4.181153034325689	0.0	0.3636759431929481	-2	0.928659	1,8	False	2	0	2	True	False
ITDAHELGVA	ITAAHELGVA	ITDAHELGV	ITAAHELGV	HLA-A0101	0.3941	0	10	9	9	5.105	5.105	6.82108	129.99999999999997	0.6811111111111111	0.3333333333333332	4.181153034325689	0.0	0.3636759431929481	-2	0.928659	1,8	False	2	0	2	True	False
ITDFGRAKL	ITDFGLAKL	ITDFGRAKL	ITDFGLAKL	HLA-C0102	0.3352	1	9	9	9	0.477	0.477	11.3506	97.77777777777776	1.7988888888888883	-0.0111111111111111	9.695024739019573	0.0	0.0996464570230607	-2	0.913059	2,8	False	4	0	5	False	False
ITDFGRAKL	ITDFGLAKL	ITDFGRAKL	ITDFGLAKL	HLA-C0401	0.2349	0	9	9	9	0.1747	0.1747	11.3506	97.77777777777776	1.7988888888888883	-0.0111111111111111	9.695024739019573	0.0	0.0809443617630223	-2	0.913059	2,8	False	4	0	5	False	False
ITEEPILMTY	IPEEPILMTY	ITEEPILMTY	IPEEPILMTY	HLA-A0101	0.0143	0	10	10	10	0.49	0.49	0.0309996999999999	117.0	0.179	0.3399999999999999	3.613691097591072	4.52679959335127e-07	0.0138826734693877	-1	0.960671	9	False	4	0	1	False	False
ITFDDYIACFV	ITFDDYIACCV	ITFDDYIACFV	ITFDDYIACCV	HLA-A0201	2.7003	0	11	11	11	3.3277	3.3277	112.587	106.36363636363636	-0.2527272727272726	1.2818181818181815	3.491874778177589	0.007619777966539	0.509110863359077	-2	0.952715	1,10	False	2	0	9	False	False
ITMQLMNREK	ITMQLMKREK	ITMQLMNREK	ITMQLMKREK	HLA-A1101	0.6354	0	10	10	10	1.1929	1.1929	111.903	78.0	2.749	-0.7500000000000001	9.6950276857242	0.0	0.2969532232374884	0	0.948151	0,1,9	False	4	0	6	False	False
ITMTDNQRK	ITLTDNQRK	ITMTDNQRK	ITLTDNQRK	HLA-A1101	0.2052	0	9	9	9	0.4037	0.4037	67.1927	43.33333333333333	4.359999999999999	-1.5444444444444445	9.695024739019573	4.52679959335127e-07	0.1008972008917513	2	0.971946	1,8	False	2	0	2	False	False
ITNLLFAIPY	ITNLLSAIPY	ITNLLFAIPY	ITNLLSAIPY	HLA-A1101	4.7124	0	10	10	10	3.8638	3.8638	5181.31	166.0	-1.512	1.41	6.093198032584041	0.0	1.0349766136963607	-2	0.924819	0,1,9	False	2	0	5	False	False
ITQKYDFFFY	ITQKYDFSFY	ITQKYDFFFY	ITQKYDFSFY	HLA-A0101	0.3741	0	10	10	10	0.2265	0.2265	1.59096	39.0	0.8800000000000001	-0.1300000000000001	6.324009879026562	4.52679959335127e-07	0.2437843708609271	-2	0.932194	9	False	2	0	7	False	False
ITRKNSRTPL	ITRKNPRTPL	ITRKNSRTPL	ITRKNPRTPL	HLA-B0702	1.6577	0	10	10	10	0.9638	0.9638	4.34092	78.0	4.072999999999999	-1.1900000000000002	12.51647814642638	0.0	1.1934820813446774	-1	0.929227	1,9	False	4	0	5	False	False
ITRTVSANTV	ITRTVSGNTV	ITRTVSANT	ITRTVSGNT	HLA-A3001	1.6847	0	10	9	9	2.596	3.2056	24.3104	86.66666666666666	2.433333333333333	-0.0444444444444444	10.550002220086752	0.0	0.7993075336910407	0	0.954831	0,1,2,8	False	4	0	6	False	False
ITVARCMKMAY	ITVPRCMKMAY	TVARCMKMAY	TVPRCMKMAY	HLA-A0101	2.5174	1	11	10	10	1.4039	3.41	12.3814	49.0	0.954	0.37	9.447869836352766	0.0	0.6589534428152494	-1	0.940525	9	False	4	1	2	False	False
ITYEYRPSK	ITYEDRPSK	ITYEYRPSK	ITYEDRPSK	HLA-A3001	0.01	0	9	9	9	0.0177	0.0177	23.4302	43.33333333333333	3.1788888888888893	-1.4555555555555555	9.145097539760172	0.0	0.0043502824858757	-3	0.878631	0,1,2,8	False	2	0	4	False	False
ITYEYRPSKA	ITYEDRPSKA	ITYEYRPSK	ITYEDRPSK	HLA-A3001	0.01	0	10	9	9	0.0177	0.0177	23.4302	43.33333333333333	3.1788888888888893	-1.4555555555555555	9.145097539760172	0.0	0.0043502824858757	-3	0.878631	0,1,2,8	False	2	0	4	False	False
IVAADLIMTL	IVVADLIMTL	VAADLIMTL	VVADLIMTL	HLA-A0201	0.5369	0	10	9	9	0.0736	0.0736	0.181005	184.4444444444444	-1.497777777777778	1.955555555555556	3.749987360555679	0.999941047552103	3.379697961956522	0	0.972785	1,8	True	4	1	1	False	False
IVCTVDLEF	IVCTVDPEF	IVCTVDLEF	IVCTVDPEF	HLA-A2402	2.1178	0	9	9	9	2.066	2.066	26.8007	151.11111111111111	-0.4533333333333333	1.588888888888889	3.550065870862454	2.41624277522593e-17	0.0530987608906099	-3	0.906963	1,8	False	4	0	6	False	False
IVFGVSQPDV	IVSGVSQPDV	IVFGVSQPDV	IVSGVSQPDV	HLA-A0201	3.6588	0	10	10	10	6.7836	6.7836	1.89094	126.0	-0.3299999999999999	1.0100000000000002	3.749987360555679	0.0	1.6853909782416414	-2	0.939863	1,9	False	2	0	2	False	False
IVILVVTGV	IVILVGTGV	IVILVVTGV	IVILVGTGV	HLA-A0201	0.9631	0	9	9	9	2.3066	2.3066	2.39098	258.88888888888886	-3.2544444444444443	3.1666666666666665	6.099999998230487	0.0	0.5609662923783925	-3	0.927747	1,8	False	4	0	5	False	False
IVMEYLAFL	IVMEYLALL	IVMEYLAFL	IVMEYLALL	HLA-A0201	0.1588	0	9	9	9	0.1705	0.1705	16.451	173.33333333333331	-2.1100000000000003	2.0	3.8499827128835022	0.0076197745172198	0.0108971260997067	0	0.966053	1,8	False	6	0	7	False	False
IVMTDAGRL	IVMTDAGRP	IVMTDAGRL	IVMTDAGRP	HLA-B0702	6.6889	0	9	9	9	41.0	50.0	0.641002	129.99999999999997	0.8033333333333332	0.7888888888888886	6.338718596380204	0.0	5.7940723358	-3	0.966382	1,8	True	4	0	8	False	False
IVTYYPGKK	IVTYYSGKK	IVTYYPGKK	IVTYYSGKK	HLA-A1101	1.1748	0	9	9	9	1.4783	1.4783	12671.5	75.55555555555556	0.4499999999999998	-0.4888888888888889	9.9301290018484	1.04274120767141e-08	0.2411904214300209	-1	0.918118	1,8	False	4	0	5	False	False
IYDRFGQEI	IYDRFGQDI	IYDRFGQEI	IYDRFGQDI	HLA-A2402	0.1803	0	9	9	9	0.5752	0.5752	38.7923	86.66666666666666	2.485555555555555	-0.5444444444444443	4.184406848158687	0.0	0.1237838490959666	2	0.96447	1,8	False	4	0	7	False	False
IYFPAAQTM	IYLPAAQTM	IYFPAAQTM	IYLPAAQTM	HLA-C1203	0.3591	0	9	9	9	1.0039	1.0039	20.8504	65.55555555555554	-0.6244444444444446	0.6333333333333333	6.093198032584041	0.0	0.230648152206395	0	0.948943	1,8	False	6	0	2	False	False
IYIGVSVPI	ISIGVSVPI	IYIGVSVPI	ISIGVSVPI	HLA-A2402	0.2344	0	9	9	9	9.5382	9.5382	0.000999989	194.44444444444443	-2.248888888888889	1.9777777777777776	6.093198032584041	0.0	0.2286396510872072	-2	0.950439	1,8	True	2	0	1	False	False
IYKAPCENW	IYKAPSENW	IYKAPCENW	IYKAPSENW	HLA-A2402	0.0726	1	9	9	9	0.0213	0.0213	28.3603	54.44444444444444	0.9777777777777776	-0.6555555555555554	6.22879198892042	2.0491933110931699e-13	0.1748535211267605	-1	0.896221	1,8	False	4	0	5	False	False
IYLLQYVTL	IYLLQYATL	IYLLQYVTL	IYLLQYATL	HLA-A2402	0.0231	0	9	9	9	0.047	0.047	8.73072	205.5555555555556	-1.7033333333333336	1.477777777777778	6.086602629628032	3.47580404973379e-09	0.0117465957446808	0	0.958481	1,8	False	4	0	6	False	False
IYSKIMDLI	IYTKIMDLI	IYSKIMDLI	IYTKIMDLI	HLA-A2402	0.0732	0	9	9	9	0.0965	0.0965	8.93087	173.33333333333331	-0.4688888888888888	1.0777777777777775	6.330585691612214	0.0	0.0176741968911917	1	0.968244	1,8	False	6	0	2	False	False
IYTHNTLSSL	IYTHNTLGSL	IYTHNTLSSL	IYTHNTLGSL	HLA-A2402	0.4409	0	10	10	10	0.5034	0.5034	8448.62	117.0	0.8620000000000001	0.1099999999999999	7.542349207215011	0.0	0.0547402661899085	0	0.958248	1,9	False	2	0	7	False	False
IYTSSGQLQLF	IYTSSEQLQLF	IYTSSGQLQLF	IYTSSEQLQLF	HLA-A2402	0.0278	0	11	11	11	0.0222	0.0222	1.05103	106.36363636363636	0.1736363636363635	0.3545454545454545	6.093198032584041	0.0	0.0070126126126126	-2	0.935597	1,10	False	2	0	5	True	False
KADAKALLHI	KADAKPLLHI	KADAKALL	KADAKPLL	HLA-C0501	0.1071	0	10	8	8	0.0778	0.0778	0.260996	135.0	0.5687500000000001	0.2125	9.537297862581909	0.0	0.0403345758354755	-1	0.922843	1,2,7	False	4	0	5	True	False
KADAKALLHIL	KADAKPLLHIL	KADAKALL	KADAKPLL	HLA-C0501	0.1071	0	11	8	8	0.0778	0.0778	0.260996	135.0	0.5687500000000001	0.2125	9.537297862581909	0.0	0.0403345758354755	-1	0.922843	1,2,7	False	4	0	5	True	False
KAEDLGMLLK	KAEDRGMLLK	KAEDLGMLLK	KAEDRGMLLK	HLA-A1101	0.5592	0	10	10	10	0.6163	0.6163	71.3628	127.0	0.677	-0.01	6.492975460831076	0.0	0.0518097030666882	-2	0.924809	0,1,9	False	4	0	4	False	False
KAFCQFSHL	KAFRQFSHL	KAFCQFSHL	KAFRQFSHL	HLA-B1501	4.9574	0	9	9	9	2.5074	2.5074	2.38105	54.44444444444444	0.5755555555555557	0.2555555555555555	8.552755747921765	0.0	4.843914014517029	-3	0.867628	1,8	False	2	0	3	False	False
KAFPDYCTYL	KAFPDYSTYL	KAFPDYCTYL	KAFPDYSTYL	HLA-A0201	5.4356	0	10	10	10	2.8155	2.964	2.9011	49.0	0.6130000000000001	-0.14	6.154539771843702	0.999941047525418	4.532600863697706	-1	0.911814	1,9	False	4	0	6	False	False
KAIESFLEK	KARESFLEK	KAIESFLEK	KARESFLEK	HLA-A3001	0.014	0	9	9	9	0.0023	0.0023	7.02111	97.77777777777776	1.4988888888888887	-0.3	6.5307594472542405	0.0	0.0712173913043478	-3	0.92201	0,1,2,8	True	1	0	2	True	False
KALDPHSGHFV	KARDPHSGHFV	ALDPHSGHFV	ARDPHSGHFV	HLA-A0201	0.0854	1	11	10	10	11.641	11.641	106.603	78.0	0.675	-0.0099999999999999	6.496504159178585	4.52679959335127e-07	0.0847734936861094	-2	0.956409	1,9	True	4	1	1	False	False
KAPQVTESIEF	KAPQVTESIES	KAPQVTESIEF	KAPQVTESIES	HLA-A2402	1.7015	0	11	11	11	2.038	48.0	5.97111	70.9090909090909	1.5390909090909088	-0.3818181818181818	4.258147296961397	4.56155760238008e-07	1.6411853697916663	-2	0.98643	1,10	True	2	0	10	False	False
KAPSDLYQF	KAPSDLYQI	KAPSDLYQF	KAPSDLYQI	HLA-A2402	0.3552	0	9	9	9	1.8001	1.8001	103.645	54.44444444444444	1.5155555555555555	-0.6888888888888889	6.330585691612214	0.0076197710941836	0.2851110938281207	0	0.977299	1,8	True	2	0	8	False	False
KARLPVGAY	KALLPVGAY	KARLPVGAY	KALLPVGAY	HLA-A0301	1.8523	1	9	9	9	2.268	2.268	0.00199998	97.77777777777776	0.7877777777777778	-0.011111111111111	10.454924617893994	0.0	0.3395066622574954	-2	0.927075	1,8	False	4	0	2	False	False
KEASSRHFL	KEASSRHSL	KEASSRHFL	KEASSRHSL	HLA-B0702	3.5924	0	9	9	9	1.4355	1.4355	36.3605	54.44444444444444	3.225555555555556	-0.9222222222222224	9.697026920504868	0.0	5.397734280738419	-2	0.947843	1,8	False	2	0	7	False	False
KEIRAIFLF	KQIRAIFLF	KEIRAIFLF	KQIRAIFLF	HLA-A2402	1.2557	0	9	9	9	0.2714	0.2714	11.3114	141.1111111111111	0.5277777777777776	0.922222222222222	9.6950276857242	0.0	4.55411020633751	2	0.974747	1,8	True	2	0	1	False	False
KELEGILLL	KELEGILLP	KELEGILLL	KELEGILLP	HLA-B4402	0.1453	0	9	9	9	1.402	1.402	183.419	216.66666666666663	-0.7077777777777777	0.9333333333333332	4.258147296961397	0.0	0.1302414479315264	-3	0.970012	1,8	True	4	0	8	False	False
KELLKHPFTL	KELLKHPFIL	ELLKHPFTL	ELLKHPFIL	HLA-A0201	0.1568	1	10	9	9	0.6821	0.6821	10.8011	129.99999999999997	0.2055555555555555	0.1444444444444442	7.549726882018149	0.503853764273276	0.1207550799003078	-1	0.955435	1,8	False	3	1	7	False	False
KENSLIIQF	KENSLITQF	KENSLIIQF	KENSLITQF	HLA-B1801	0.0585	1	9	9	9	0.0621	0.0621	17.8506	129.99999999999997	1.1333333333333333	0.0444444444444445	6.408795645926148	0.0	0.003391304347826	-1	0.94988	1,8	False	3	0	6	False	False
KEWEDSQLV	KECEDSQLV	KEWEDSQLV	KECEDSQLV	HLA-B4002	0.0662	0	9	9	9	0.5271	0.5271	15.002	75.55555555555556	2.837777777777778	-1.288888888888889	3.927550605032593	0.0	0.0578857522291785	-2	0.867463	1,8	False	2	0	2	False	False
KEWEDSQLVS	KECEDSQLVS	KEWEDSQLV	KECEDSQLV	HLA-B4002	0.0662	0	10	9	9	0.5271	0.5271	15.002	75.55555555555556	2.837777777777778	-1.288888888888889	3.927550605032593	0.0	0.0578857522291785	-2	0.867463	1,8	False	2	0	2	False	False
KEYPVIFKSI	KEYPVISKSI	KEYPVIFKSI	KEYPVISKSI	HLA-B4102	0.5103	0	10	10	10	0.3861	0.3861	0.0810019	107.0	0.4589999999999999	0.0999999999999999	9.25604694057256	3.47580404973379e-09	0.1641524475524475	-2	0.926964	0,1,9	False	2	0	6	True	False
KFARGDYTTTI	KFAGGDYTTTI	KFARGDYTTTI	KFAGGDYTTTI	HLA-A2402	1.6279	0	11	11	11	1.5165	1.5165	47.5707	44.54545454545455	2.399090909090909	-0.6	9.297356245107949	0.0	0.1195832904714803	-2	0.932469	1,10	False	6	0	3	False	False
KFGDLTNNF	KFGDLTDNF	KFGDLTNNF	KFGDLTDNF	HLA-A2402	0.044	0	9	9	9	0.1306	0.1306	5.29085	43.33333333333333	2.033333333333333	-0.6777777777777778	6.337367167230696	0.0	0.0291761102603369	1	0.946953	1,8	False	2	0	6	True	False
KFHPQRLQL	KFYPQRLQL	KFHPQRLQL	KFYPQRLQL	HLA-B0702	1.2531	0	9	9	9	1.1917	1.1917	20.9925	86.66666666666666	2.598888888888889	-1.088888888888889	11.651789722032843	0.0	0.0645635143072922	2	0.933123	1,8	False	2	0	2	False	False
KFHPQRLQL	KFYPQRLQL	KFHPQRLQL	KFYPQRLQL	HLA-A2402	0.3517	0	9	9	9	0.2085	0.2085	20.9925	86.66666666666666	2.598888888888889	-1.088888888888889	11.651789722032843	0.0	0.2415512709832135	2	0.933123	1,8	False	2	0	2	False	False
KFHPQRLQLTW	KFYPQRLQLTW	KFHPQRLQLTW	KFYPQRLQLTW	HLA-A2402	0.261	0	11	11	11	0.0724	0.1893	20.9925	70.9090909090909	2.1481818181818184	-1.0363636363636364	11.651789722032843	0.0	0.0988573692551505	2	0.959258	1,10	False	2	0	2	False	False
KFLCRFKQL	KFLRRFKQL	KFLCRFKQL	KFLRRFKQL	HLA-A2402	1.2543	0	9	9	9	0.6618	0.6618	10.002	86.66666666666666	1.608888888888889	-0.0111111111111113	10.793198329396546	0.0	1.122956708975521	-3	0.873899	1,8	False	2	0	3	False	False
KFLCRFKQLL	KFLRRFKQLL	KFLCRFKQL	KFLRRFKQL	HLA-A2402	1.2543	0	10	9	9	0.6618	0.6618	10.002	86.66666666666666	1.608888888888889	-0.0111111111111113	10.793198329396546	0.75	1.122956708975521	-3	0.873899	1,8	False	2	0	3	False	False
KFLESCDEVI	QFLESCDEVI	KFLESCDEV	QFLESCDEV	HLA-A2402	4.0726	1	10	9	9	6.9673	6.9673	0.000999989	75.55555555555556	2.0077777777777777	-0.211111111111111	3.927538348827511	0.0	1.6920407073041204	1	0.984206	1,8	False	2	0	0	False	False
KFQNYSQRR	KSQNYSQRR	KFQNYSQRR	KSQNYSQRR	HLA-A2402	6.0148	0	9	9	9	21.5455	21.5455	15.4711	0.0	5.963333333333334	-2.522222222222222	11.530520518310368	0.0	4.335664262142907	-2	0.945454	1,8	True	2	0	1	False	False
KFRSSVYLL	KFRSSLYLL	KFRSSVYLL	KFRSSLYLL	HLA-A2402	0.3216	0	9	9	9	0.3589	0.3589	5.06092	118.88888888888889	1.1722222222222225	0.3666666666666666	10.454924617893994	0.0	0.033423460573976	1	0.963461	1,8	False	6	0	5	False	False
KFRSSVYLLM	KFRSSLYLLM	KFRSSVYLL	KFRSSLYLL	HLA-A2402	0.3216	0	10	9	9	0.3589	0.3589	5.06092	118.88888888888889	1.1722222222222225	0.3666666666666666	10.454924617893994	0.0	0.033423460573976	1	0.963461	1,8	False	6	0	5	False	False
KGDADVSVPK	KGDVDVSVPK	KGDADVSVPK	KGDVDVSVPK	HLA-A1101	0.8401	0	10	10	10	1.15	1.15	60.6906	68.0	2.111	-0.74	6.4473000331781805	0.0	0.2263886869565217	0	0.960229	0,1,9	False	4	0	3	False	False
KGTQRILAAL	KGTQRIWAAL	GTQRILAAL	GTQRIWAAL	HLA-B0702	3.0295	0	10	9	9	3.38	3.38	22.3314	152.22222222222223	0.4122222222222221	0.7333333333333334	10.550002220086752	0.0	0.3141537721893489	-2	0.891018	1,8	False	1	1	5	False	False
KIDIERILSV	KIEIERILSV	KIDIERILSV	KIEIERILSV	HLA-A0201	0.387	0	10	10	10	0.4362	0.4362	32.7313	185.0	1.568	0.53	6.494323082733899	0.0	0.0436506189821182	2	0.967749	1,9	False	4	0	2	False	False
KIDLHKYVTV	KIDLHKYLTV	KIDLHKYVTV	KIDLHKYLTV	HLA-A0201	2.2135	0	10	10	10	2.8001	2.8001	7.94089	136.0	0.9270000000000004	0.0200000000000001	9.25846761930734	0.0	0.4637116888682548	1	0.971742	1,9	False	6	0	7	False	False
KIFNFYPRK	KIFNLYPRK	KIFNFYPRK	KIFNLYPRK	HLA-A0301	0.0101	0	9	9	9	0.0131	0.0131	29.743	43.33333333333333	2.435555555555556	-0.9555555555555556	10.901809546165168	0.992380228905816	0.0023129770992366	0	0.932063	1,8	False	6	0	4	False	False
KIFSEVTLK	KIFSEVTPK	KIFSEVTLK	KIFSEVTPK	HLA-A0301	0.0037	1	9	9	9	0.0069	0.0069	35.6517	118.88888888888889	0.7799999999999999	0.2777777777777777	9.53730092663318	0.0	0.0017159420289855	-3	0.937639	1,8	False	4	0	7	False	False
KIIAYQPYGK	EIIAYQPYGK	KIIAYQPYGK	EIIAYQPYGK	HLA-A0301	0.2235	0	10	10	10	0.4365	3.7511	5.033	88.0	0.4329999999999998	-0.51	9.9301290018484	0.999999774525596	0.2101833062301725	1	0.988686	0,9	True	2	0	0	True	False
KIIGSVSKEK	KIIGSVSKEE	KIIGSVSKEK	KIIGSVSKEE	HLA-A0301	0.0416	0	10	10	10	0.8419	11.9173	217.58	107.0	1.5439999999999998	-0.4	10.506918999366462	2.0491933110931699e-13	0.0414547858994906	1	0.989515	0,9	True	2	0	9	False	False
KIINVDDEI	EIINVDDEI	KIINVDDEI	EIINVDDEI	HLA-A0201	2.3305	0	9	9	9	11.2213	11.2213	0.2809919999999999	162.2222222222222	1.96	-0.0222222222222221	3.8760120566003033	0.0	1.846489212479837	1	0.985323	1,8	False	2	0	0	False	False
KIIQEYKKFTK	KIIQEYKKFRK	KIIQEYKKFTK	KIIQEYKKFRK	HLA-A1101	0.843	0	11	11	11	1.3619	1.3619	3.79106	70.9090909090909	2.2218181818181817	-1.1636363636363636	10.484922097064556	0.0	0.3211929657096704	-1	0.974211	0,1,10	False	2	0	9	False	False
KILDAVVAQK	KILDAVVAQE	KILDAVVAQK	KILDAVVAQE	HLA-A0301	0.0281	1	10	10	10	3.3097	10.0315	51.3325	156.0	0.3820000000000001	0.55	9.537297862581909	0.0	0.0280212869461197	1	0.989757	0,9	True	2	0	9	False	False
KINDLEVQI	KINGLEVQI	KINDLEVQI	KINGLEVQI	HLA-A0201	0.1901	0	9	9	9	0.5948	0.5948	0.0109996	162.2222222222222	1.6066666666666665	-0.1	4.184407519642264	0.0	0.1293434263618023	-1	0.914013	1,8	False	2	0	3	False	False
KINLSLFAL	KINLSLSAL	KINLSLFAL	KINLSLSAL	HLA-A0201	2.1619	0	9	9	9	3.3922	3.3922	20.653	184.44444444444443	-0.9866666666666668	1.3666666666666667	9.700002531521022	0.0	0.7840886651730439	-2	0.934331	1,8	False	2	0	6	True	False
KIPCESPPLQV	KIPCESPPLEV	KIPCESPPLQV	KIPCESPPLEV	HLA-A0201	1.371	0	11	11	11	1.5088	1.5088	8.31087	97.27272727272728	0.5581818181818181	-0.1363636363636363	6.231833229307085	0.500000000882295	0.1252146076352067	2	0.984459	1,10	False	2	0	9	False	False
KIPRPVLWV	KIPRPVSWV	KIPRPVLWV	KIPRPVSWV	HLA-A0201	0.8471	0	9	9	9	1.2181	1.2181	2.06094	151.11111111111111	0.0244444444444446	0.4666666666666667	11.651775666512547	0.0	0.2580035300878417	-2	0.922499	1,8	False	2	0	6	False	False
KIQANALPL	KIQENALPL	KIQANALPL	KIQENALPL	HLA-A0201	3.7362	0	9	9	9	1.1069	1.1069	23.352	152.22222222222223	-0.0722222222222222	0.3555555555555555	9.700002531521022	0.0	8.874867341223236	-1	0.933688	1,8	False	2	0	3	False	False
KIQANALPLML	KIQENALPLML	IQANALPLM	IQENALPLM	HLA-A0201	1.9687	0	11	9	9	1.1069	4.7187	23.352	152.22222222222223	-0.95	0.9999999999999998	6.099999998230487	0.0	1.1473340114862145	-1	0.942704	1,8	False	2	1	2	False	False
KIQTNRNTVK	KIQTNRYTVK	KIQTNRNTVK	KIQTNRYTVK	HLA-A0301	0.537	0	10	10	10	0.6364	0.6364	8.35072	68.0	4.101999999999999	-1.5499999999999998	11.823055271990595	0.0	0.0838746071653047	-2	0.921388	0,9	False	2	0	6	False	False
KISEGTEFRI	KISEGTGFRI	KISEGTEFRI	KISEGTGFRI	HLA-A0201	2.3694	0	10	10	10	2.6164	2.6164	9.9908	78.0	2.63	-0.55	6.532108646817505	0.0	0.2236820822504203	-2	0.923024	1,9	False	2	0	6	False	False
KITDFGRAK	KITDFGLAK	KITDFGRAK	KITDFGLAK	HLA-A1101	0.2434	1	9	9	9	0.04	0.04	11.3506	54.44444444444444	2.962222222222222	-0.8666666666666667	10.789009236730635	0.0	1.237689	-2	0.923289	1,8	False	4	0	6	False	False
KIVEAQSGV	EIVEAQSGV	KIVEAQSGV	EIVEAQSGV	HLA-A0201	0.4871	0	9	9	9	4.5414	4.5414	0.610981	118.88888888888889	0.6166666666666667	0.2888888888888889	6.408795645926148	0.992380228905816	0.4348547870700665	1	0.985731	1,8	False	2	0	0	False	False
KIVEAQSGVK	EIVEAQSGVK	KIVEAQSGVK	EIVEAQSGVK	HLA-A1101	0.8681	0	10	10	10	1.9804	4.3515	0.610981	107.0	1.11	-0.1299999999999999	9.53730092663318	0.992380228905816	0.6949188877398598	1	0.989641	0,1,9	True	2	0	0	False	False
KIWEELLKI	KIREELLKI	KIWEELLKI	KIREELLKI	HLA-A0201	0.0273	0	9	9	9	0.9999	0.9999	22.7911	173.33333333333331	0.301111111111111	0.0999999999999999	6.5307594472542405	0.992380228905816	0.0265546354635463	-3	0.896516	1,8	False	2	0	2	False	False
KIYAAGTFY	KIHAAGTFY	KIYAAGTFY	KIHAAGTFY	HLA-A0301	0.037	0	9	9	9	0.2866	0.2866	2.28105	65.55555555555554	-0.4511111111111112	0.3666666666666666	9.145600226707757	0.0	0.0322233077459874	2	0.942292	1,8	False	2	0	2	False	False
KIYRRQIFK	KIYRRQVFK	KIYRRQIFK	KIYRRQVFK	HLA-A1101	0.0366	1	9	9	9	0.0431	0.0431	0.921017	86.66666666666666	3.755555555555555	-1.0888888888888888	11.676681683398783	0.0	0.0055197215777262	3	0.984595	1,8	False	3	0	6	False	False
KKKVKGSPSF	KKEVKGSPSF	KVKGSPSF	EVKGSPSF	HLA-B0702	2.9381	0	10	8	8	5.5668	6.4119	0.5210159999999999	36.25	1.2425	-0.55	10.805379563011227	0.0	1.5917858637845257	1	0.977285	1,7	False	2	2	0	False	False
KKRLFRNFGGL	KERLFRNFGGL	RLFRNFGGL	RLFRNFGGL	HLA-B0702	4.8677	0	11	9	9	4.8677	4.8677	16.7424	86.66666666666666	2.088888888888889	-0.0111111111111111	12.500109306536617	0.0297979243153364	0.0	4	1.0	1,8	True	0	2	-1	False	False
KLAAHLRRK	ELAAHLRRK	KLAAHLRRK	ELAAHLRRK	HLA-A1101	0.6673	0	9	9	9	2.1078	2.1078	0.300993	108.88888888888889	3.5711111111111102	-0.977777777777778	12.531747774221005	0.0	0.4560421529556884	1	0.985493	1,8	False	2	0	0	False	False
KLADYLNVL	KLADYLKVL	KLADYLNVL	KLADYLKVL	HLA-A0201	0.0283	1	9	9	9	0.063	0.063	31.22	173.33333333333331	0.0488888888888888	0.5777777777777778	6.330585691612214	0.0	0.0155874603174603	0	0.941781	1,8	False	4	0	6	False	False
KLAFGQKPPL	KPAFGQKPPL	KLAFGQKPPL	KPAFGQKPPL	HLA-A0201	0.9215	0	10	10	10	13.9839	13.9839	4.49089	88.0	0.1069999999999998	-0.27	10.805379563011227	0.0	0.8607757206501763	-3	0.951255	1,9	True	4	0	1	False	False
KLANPLPYT	KLAKPLPYT	KLANPLPYT	KLAKPLPYT	HLA-A0201	0.2647	1	9	9	9	0.269	0.269	10.131	97.77777777777776	0.361111111111111	-0.3555555555555557	9.298300650902092	3.47580404973379e-09	0.0042312639405204	0	0.929872	1,8	False	4	0	3	False	False
KLARHYLIHTV	KLARHYLIHTG	KLARHYLIHTV	KLARHYLIHTG	HLA-A0201	0.6114	0	11	11	11	4.8922	31.8	8.38087	141.8181818181818	1.080909090909091	0.1181818181818182	10.455138958059251	0.0	0.5996449698113209	-3	0.982666	1,10	True	4	0	10	False	False
KLARVISRLAV	KLARVISRLAD	KLARVISRL	KLARVISRL	HLA-A0201	0.1309	0	11	9	9	0.1309	0.1309	41.8716	173.33333333333331	2.02	0.4888888888888887	12.51647814642638	0.0	0.0	4	1.0	1,8	True	0	0	-1	False	False
KLASVTHSVDK	KLASVTRSVDK	ASVTHSVDK	ASVTRSVDK	HLA-A1101	0.1831	0	11	9	9	0.3859	0.3859	5.32101	75.55555555555556	2.045555555555556	-0.3	7.549350681714714	0.0	0.0962235812386628	0	0.918912	1,8	False	2	2	4	False	False
KLATNLLKEL	KLATKLLKEL	KLATNLLKEL	KLATKLLKEL	HLA-A0201	0.9237	0	10	10	10	1.1096	1.1096	6.8709	166.0	0.563	0.1499999999999999	9.53730092663318	0.0	0.1547547134102379	0	0.946993	1,9	False	4	0	4	False	False
KLCEANQQQQF	KLREANQQQQF	KLCEANQQQQF	KLREANQQQQF	HLA-B1501	0.9282	0	11	11	11	0.2978	0.2978	108.684	44.54545454545455	2.7427272727272727	-1.2727272727272725	6.231833229307085	4.59631561116726e-07	1.9648666218938888	-3	0.945925	1,10	False	2	0	2	True	False
KLCIFAPFV	KLCIFAPYV	KLCIFAPFV	KLCIFAPYV	HLA-A0201	0.8178	0	9	9	9	0.5215	0.5215	1.93094	129.99999999999997	-1.931111111111111	1.877777777777777	8.545189979486167	0.0	0.4646483988494727	3	0.968438	1,8	False	2	0	7	False	False
KLCRTVIAAA	ELCRTVIAAA	KLCRTVIAA	ELCRTVIAA	HLA-A0201	1.7718	0	10	9	9	6.0318	6.0318	0.511002	141.1111111111111	0.4733333333333331	1.0555555555555558	9.833242292515934	0.0	1.2513458669054014	1	0.983586	1,8	False	2	0	0	False	False
KLCVACPMHSL	KLCEACPMHSL	KLCVACPMHSL	KLCEACPMHSL	HLA-A0201	2.7567	0	11	11	11	0.6782	0.6782	6.51109	106.36363636363636	-0.6354545454545453	1.0	8.241247528232634	0.0	8.448541654379238	-2	0.933304	1,10	False	2	0	3	False	False
KLDPRLAQL	KLDPRLARL	KLDPRLAQL	KLDPRLARL	HLA-A0201	0.0107	0	9	9	9	0.0276	0.0276	109.701	141.1111111111111	2.0177777777777783	-0.4222222222222222	9.695024739019573	0.0	0.0065518115942028	1	0.963812	1,8	False	2	0	7	False	False
KLDSVCLLK	KLDSACLLK	KLDSVCLLK	KLDSACLLK	HLA-A1101	0.4828	0	9	9	9	0.5484	0.5484	18.3308	162.2222222222222	0.3488888888888888	0.6666666666666666	8.540492971427739	0.0	0.0577528811086797	0	0.945769	1,8	False	4	0	4	False	False
KLDTEKMPVV	KLDTGKMPVV	KLDTEKMPV	KLDTGKMPV	HLA-A0201	0.2455	0	10	9	9	0.1939	0.1939	4.2009	75.55555555555556	1.9877777777777776	-0.8000000000000003	6.492975460831076	3.47580404973379e-09	0.0653316142341413	-2	0.90272	1,8	False	2	0	4	False	False
KLEAFPLVTEV	KLEAFPLGTEV	KLEAFPLVTEV	KLEAFPLGTEV	HLA-A0201	0.1433	0	11	11	11	0.2239	0.2239	3.72102	132.72727272727272	-0.0881818181818183	0.6727272727272727	4.258147296961397	0.0	0.0515854399285395	-3	0.932541	1,10	False	4	0	7	False	False
KLESSSPVK	KPESSSPVK	KLESSSPVK	KPESSSPVK	HLA-A0301	0.1385	0	9	9	9	4.2768	4.2768	4.44105	75.55555555555556	2.1277777777777778	-0.8111111111111112	9.53730092663318	0.0	0.134014812476618	-3	0.945028	1,8	True	4	0	1	False	False
KLFAIVVGRGI	KLFAIIVGRGI	KLFAIVVGRGI	KLFAIIVGRGI	HLA-A0201	2.8469	0	11	11	11	2.4616	2.4616	13.8106	168.18181818181816	-0.8218181818181819	1.5090909090909093	11.651775666512547	0.0	0.4456087788430294	3	0.987139	1,10	False	3	0	5	False	False
KLFAQLINNKA	KLFAQLINNKV	KLFAQLINNKA	KLFAQLINNKV	HLA-A0201	0.8515	0	11	11	11	0.3172	0.3172	6.02198	124.54545454545452	0.7781818181818181	0.0181818181818181	10.805379563011227	0.0	1.4342889344262295	0	0.991424	1,10	True	4	0	10	False	False
KLFEFLVYGV	KLFEFLVHGV	KLFEFLVYGV	KLFEFLVHGV	HLA-A0201	0.1078	1	10	10	10	0.0582	0.0582	16.3113	136.0	-1.232	1.25	6.40200117090717	0.0	0.0918707903780068	2	0.95262	1,9	False	2	0	7	True	False
KLFEHYSQEL	KLFEHYYQEL	KLFEHYSQEL	KLFEHYYQEL	HLA-A0201	0.0523	0	10	10	10	0.1587	0.1587	33.9915	78.0	2.0089999999999995	-0.93	5.493011780548841	1.5734275536184001e-15	0.0350643982356647	-2	0.928046	1,9	False	2	0	6	False	False
KLFESKAEL	QLFESKAEL	KLFESKAEL	QLFESKAEL	HLA-A0201	0.0257	0	9	9	9	0.0842	0.0842	4.82089	97.77777777777776	1.4988888888888885	-0.3777777777777779	6.5307594472542405	0.0	0.017855700712589	1	0.985837	1,8	False	2	0	0	True	False
KLFESKAELA	QLFESKAELA	KLFESKAEL	QLFESKAEL	HLA-A0201	0.0257	0	10	9	9	0.0842	0.0842	4.82089	97.77777777777776	1.4988888888888885	-0.3777777777777779	6.5307594472542405	0.0	0.017855700712589	1	0.985837	1,8	False	2	0	0	True	False
KLFHDMNVSY	KLFHDMNVNY	LFHDMNVSY	LFHDMNVNY	HLA-A2902	0.0129	0	10	9	9	0.0178	0.0178	12.8509	75.55555555555556	1.03	0.0444444444444444	5.292197432834655	0.0076197710941836	0.0035511235955056	1	0.963597	8	False	2	1	7	False	False
KLGDSCVTAL	KLGGSCVTAL	KLGDSCVTA	KLGGSCVTA	HLA-A0201	0.5172	0	10	9	9	1.2793	1.2793	15.0511	86.66666666666666	0.8055555555555556	0.3333333333333333	6.160569088067859	1.0	0.3081045259126084	-1	0.911828	1,8	False	2	0	3	False	False
KLGDVITII	KHGDVITII	KLGDVITII	KHGDVITII	HLA-A0201	0.097	1	9	9	9	17.2645	17.2645	8.31087	205.5555555555556	-0.8688888888888889	1.4444444444444444	6.337367167230696	0.0	0.0964550088331547	-3	0.937279	1,8	True	2	0	1	False	False
KLGNRINIIV	KLGNGINIIV	KLGNRINII	KLGNGINII	HLA-A0201	1.9108	0	10	9	9	0.94	0.9746	26.8416	173.33333333333331	1.458888888888889	0.1666666666666666	11.651775666512547	0.0	1.8355129899445928	-2	0.900806	1,8	False	6	0	4	False	False
KLGSMQPRHLK	KPGSMQPRHLK	GSMQPRHLK	GSMQPRHLK	HLA-A1101	0.0122	0	11	9	9	0.0122	0.0122	22.211	43.33333333333333	2.873333333333333	-1.3555555555555556	11.651789722032843	0.0	0.0	5	1.0	1,8	True	0	2	-1	False	False
KLHPKAITPR	KQHPKAITPR	KLHPKAITPR	KQHPKAITPR	HLA-A0301	0.2132	0	10	10	10	0.9361	0.9361	4.82089	88.0	2.16	-0.93	11.823062091134489	0.0	0.1646429654951394	-2	0.958991	0,9	False	2	0	1	False	False
KLIELTRQV	KRIELTRQV	KLIELTRQV	KRIELTRQV	HLA-A0201	0.0088	0	9	9	9	5.9733	5.9733	6.11096	162.2222222222222	1.8433333333333333	0.0222222222222222	9.6950276857242	0.0	0.0087870356419399	-2	0.951771	1,8	True	4	0	1	False	False
KLIKPNSKDSV	KLIKQNSKDSV	KLIKPNSKDSV	KLIKQNSKDSV	HLA-A0201	1.1408	0	11	11	11	1.7567	1.7567	5.87097	97.27272727272728	2.266363636363636	-0.8545454545454547	10.50691890809685	0.0	0.3999651164114532	-1	0.931896	1,10	False	2	0	4	False	False
KLILWRGLK	KPILWRGLK	KLILWRGLK	KPILWRGLK	HLA-A0301	0.1836	1	9	9	9	6.2149	6.2149	7.61107	173.33333333333331	0.341111111111111	0.2555555555555557	11.823055271990595	0.0	0.1781761058102302	-3	0.928123	1,8	True	4	0	1	True	False
KLINECSRPI	KLINEWSRPI	KLINECSRPI	KLINEWSRPI	HLA-A0201	4.0287	0	10	10	10	3.1779	3.1779	22.7911	117.0	2.128	-0.25	8.545125282369554	0.0	1.078579552534692	-2	0.847378	1,9	False	2	0	5	False	False
KLIPGVSTT	KLIPGVSIT	KLIPGVSTT	KLIPGVSIT	HLA-A0201	0.1703	0	9	9	9	0.8695	0.8695	6.53098	118.88888888888889	-0.0811111111111112	0.4888888888888888	9.700002531521022	0.0	0.1369450948821161	-1	0.960789	1,8	False	3	0	7	False	False
KLITKYNLREL	KLITKYNRREL	KLITKYNLREL	KLITKYNRREL	HLA-A0201	2.8456	0	11	11	11	5.4138	5.4138	10.5612	141.8181818181818	2.0454545454545454	-0.490909090909091	10.243657696060836	0.0	1.3498965458642729	-2	0.941448	1,10	False	4	0	7	False	False
KLKAIPTTL	KLKAIPTTI	KLKAIPTTL	KLKAIPTTI	HLA-A0201	0.2207	1	9	9	9	0.3948	0.3948	4.57097	141.1111111111111	-0.0366666666666667	0.3444444444444444	10.805379563011227	0.0	0.0973248986828774	2	0.990593	1,8	True	4	0	8	False	False
KLKDIREIVPL	KLKDIKEIVPL	KLKDIREIVPL	KLKDIKEIVPL	HLA-A0201	0.5159	0	11	11	11	0.4892	0.4892	4.53091	168.1818181818182	1.6209090909090909	-0.0090909090909091	9.534845265559852	0.0	0.0281572567457072	2	0.970934	1,10	False	2	0	5	False	False
KLKFVTLVF	ELKFVTLVF	KLKFVTLVF	ELKFVTLVF	HLA-B1501	0.0489	1	9	9	9	0.3782	0.3782	1.65095	151.11111111111111	-1.1344444444444448	1.4555555555555555	10.805379563011227	0.0	0.0425773929138022	1	0.98569	1,8	False	2	0	0	True	False
KLKFVTLVF	ELKFVTLVF	KLKFVTLVF	ELKFVTLVF	HLA-A2402	0.9776	1	9	9	9	2.3691	2.3691	1.65095	151.11111111111111	-1.1344444444444448	1.4555555555555555	10.805379563011227	0.0	0.5741971212696805	1	0.98569	1,8	False	2	0	0	True	False
KLKLPIIMK	KLKLPMIMK	KLKLPIIMK	KLKLPMIMK	HLA-A0301	0.0059	1	9	9	9	0.0072	0.0072	0.7610169999999999	173.33333333333331	-0.5977777777777777	0.577777777777778	11.10307073686272	0.500014738553083	0.0010652777777777	1	0.956546	1,8	False	3	0	5	True	False
KLKNPKRYQIM	KLKNPGRYQIM	NPKRYQIM	NPGRYQIM	HLA-B0702	1.4296	0	11	8	8	2.5181	2.5181	6.69086	48.75	3.19	-1.4874999999999998	10.454924617893994	0.0	0.617973710337159	-2	0.904849	1,7	False	0	3	2	False	False
KLKRFNLSA	KLKSFNLSA	KLKRFNLSA	KLKSFNLSA	HLA-A3001	0.2172	0	9	9	9	0.1233	0.1233	84.4017	97.77777777777776	2.381111111111111	-0.4888888888888889	11.823055271990595	0.0	0.1654102189781021	-1	0.933231	0,1,2,8	False	6	0	3	False	False
KLLAGVEIV	KLLAGDEIV	KLLAGVEIV	KLLAGDEIV	HLA-A0201	0.0874	1	9	9	9	0.4614	0.4614	3.53106	205.5555555555556	-1.47	1.6111111111111112	6.408795645926148	0.0	0.0708443866493281	-3	0.907116	1,8	False	2	0	5	False	False
KLLENFYVT	ELLENFYVT	KLLENFYVT	ELLENFYVT	HLA-A0201	0.4296	0	9	9	9	3.8935	4.175	1.57102	118.88888888888889	0.5388888888888889	0.1888888888888888	6.40200117090717	0.0	0.3853949317365269	1	0.984518	1,8	False	2	0	0	False	False
KLLENFYVTV	ELLENFYVTV	KLLENFYVTV	ELLENFYVTV	HLA-A0201	0.1081	0	10	10	10	0.4074	1.4087	1.57102	136.0	0.0809999999999999	0.5900000000000001	6.40200117090717	0.0	0.0998046851707247	1	0.988785	1,9	False	2	0	0	False	False
KLLMSQANV	KLVMSQANV	KLLMSQANV	KLVMSQANV	HLA-A0201	0.2991	0	9	9	9	0.7206	0.7206	0.630995	129.99999999999997	0.3433333333333333	0.4222222222222222	9.700002531521022	0.0	0.1749523313905079	1	0.969309	1,8	False	6	0	2	True	False
KLLSGEMAIEL	KILSGEMAIEL	KLLSGEMAI	KILSGEMAI	HLA-A0201	0.094	0	11	9	9	0.5507	0.7272	47.9813	141.1111111111111	-0.4555555555555557	0.8	6.408795645926148	0.0	0.0818492849284928	2	0.981177	1,8	True	4	0	1	False	False
KLMNIQQKL	KLMNIQQQL	KLMNIQQKL	KLMNIQQQL	HLA-A0201	0.0179	1	9	9	9	0.0102	0.0102	26.8602	129.99999999999997	1.301111111111111	-0.4777777777777779	10.805379563011227	0.0	0.0135127450980392	1	0.972618	1,8	False	2	0	7	False	False
KLNFRLFVI	KLNSRLFVI	KLNFRLFVI	KLNSRLFVI	HLA-A0201	1.3655	0	9	9	9	0.3877	0.3877	9.09075	162.2222222222222	0.261111111111111	1.1111111111111112	11.651775666512547	1.20812138761297e-17	3.4438635542945577	-2	0.91221	1,8	False	2	0	3	True	False
KLNFRLFVIR	KLNSRLFVIR	KLNFRLFVIR	KLNSRLFVIR	HLA-A0301	1.9466	0	10	10	10	1.1763	1.1763	9.09075	146.00000000000003	1.727	0.55	12.51647814642638	1.20812138761297e-17	1.2747309189832532	-2	0.927264	0,9	False	2	0	3	True	False
KLNTITAVV	KLNTITPVV	KLNTITAVV	KLNTITPVV	HLA-A0201	0.1935	1	9	9	9	0.0452	0.0452	27.2919	162.22222222222223	-0.2666666666666666	1.0777777777777775	9.700002531521022	0.0	0.6348683628318585	-1	0.938371	1,8	False	4	0	6	False	False
KLPKYGVKV	ELPKYGVKV	KLPKYGVKV	ELPKYGVKV	HLA-B1302	0.287	1	9	9	9	4.1555	4.1555	1080.51	107.77777777777776	0.3166666666666666	-0.3111111111111111	10.642922717146575	0.0	0.2671783178919504	1	0.982271	1,8	False	2	0	0	False	False
KLPLDIDPV	KLPLDINPV	KLPLDIDPV	KLPLDINPV	HLA-A0201	0.5108	1	9	9	9	0.2742	0.2742	25.6218	162.2222222222222	0.4655555555555556	0.2444444444444444	4.109250801149756	0.0	0.4407559445660103	1	0.947186	1,8	False	2	0	6	False	False
KLPVGSQCLV	KLPVGSQCSV	KLPVGSQCL	KLPVGSQCS	HLA-A0201	1.5261	0	10	9	9	1.7905	17.8516	24.3104	118.88888888888889	-0.1788888888888889	0.4555555555555555	8.545189979486167	5.89524745824431e-05	1.3956365563871027	-2	0.972306	1,8	True	2	0	8	True	False
KLQFHCMPV	KLQFHSMPV	KLQFHCMPV	KLQFHSMPV	HLA-A0201	1.3532	1	9	9	9	0.4415	0.4415	1.36597	75.55555555555556	0.0199999999999999	0.3333333333333332	8.552755747921765	0.999941047525418	2.794365662514156	-1	0.894699	1,8	False	4	0	5	False	False
KLRRVDFETFL	KSRRVDFETFL	KLRRVDFETFL	KSRRVDFETFL	HLA-A0201	0.3542	0	11	11	11	8.0508	12.6839	63.2415	97.27272727272728	3.059090909090909	-0.2909090909090908	9.690161255188286	0.0	0.3443089065665923	-2	0.972827	1,10	True	2	0	1	False	False
KLSELHTYI	KLSELHAYI	KLSELHTYI	KLSELHAYI	HLA-A0201	0.0321	1	9	9	9	0.0593	0.0593	0.000999989	129.99999999999997	0.93	-0.1444444444444445	7.5418101428076625	0.0	0.0147237774030354	0	0.950807	1,8	False	4	0	6	False	False
KLSEQILKK	KLSQQILKK	KLSEQILKK	KLSQQILKK	HLA-A0301	0.004	0	9	9	9	0.0046	0.0046	2.40094	129.99999999999997	1.96	-0.8222222222222223	10.506918999366462	0.0	0.0005217391304347	2	0.961953	1,8	False	2	0	3	False	False
KLSHQLVLL	KLSHQPVLL	KLSHQLVLL	KLSHQPVLL	HLA-A0201	0.0793	1	9	9	9	0.1097	0.1097	11.2107	205.5555555555556	-0.5077777777777777	0.8888888888888888	9.702001779340208	0.0	0.0219755697356426	-3	0.900242	1,8	False	4	0	5	True	False
KLSHQLVLLFL	KLSHQPVLLFL	KLSHQLVLL	KLSHQPVLL	HLA-A0201	0.0793	1	11	9	9	0.1097	0.1097	11.2107	205.5555555555556	-0.5077777777777777	0.8888888888888888	9.702001779340208	0.99243785080384	0.0219755697356426	-3	0.900242	1,8	False	4	0	5	False	False
KLSPQQDAGV	KLSPQQDAGG	KLSPQQDAGV	KLSPQQDAGG	HLA-A0201	0.8536	0	10	10	10	20.0575	33.4375	0.531006	78.0	1.7040000000000002	-0.74	6.337367167230696	0.0	0.8318091077383177	-3	0.978714	1,9	True	4	0	9	False	False
KLSRFSLAR	KLSRFPLAR	KLSRFSLAR	KLSRFPLAR	HLA-A1101	0.7331	0	9	9	9	0.4845	0.4845	3.00091	97.77777777777776	3.062222222222222	-0.2555555555555556	12.51647814642638	0.0	0.3761582249742001	-1	0.919377	1,8	False	4	0	5	False	False
KLTRRPIFI	ELTRRPIFI	KLTRRPIFI	ELTRRPIFI	HLA-A0201	1.2798	0	9	9	9	6.8776	6.8776	40.1604	129.99999999999997	2.2466666666666666	0.0444444444444443	12.51647814642638	0.0	1.041651802954519	1	0.984004	1,8	False	2	0	0	False	False
KLTRTQAATV	KLTRTQASTV	KLTRTQAATV	KLTRTQASTV	HLA-A0201	3.5706	0	10	10	10	4.24	4.24	22.7706	88.0	2.114	-0.24	11.651775666512547	0.0	0.5637168962264151	1	0.979534	1,9	False	4	0	7	False	False
KLVEHFCPEF	KLVEHFCAEF	KLVEHFCPEF	KLVEHFCAEF	HLA-A0201	3.5458	0	10	10	10	4.8474	4.8474	45.4718	68.0	0.7629999999999999	0.0399999999999999	5.490571830887348	0.0	0.952100771547634	-1	0.931191	1,9	False	4	0	7	False	False
KLVFGSVFL	KLVFGSVSL	KLVFGSVFL	KLVFGSVSL	HLA-A0201	0.2599	1	9	9	9	0.2145	0.2145	8.73072	151.11111111111111	-1.7633333333333332	1.8333333333333333	9.700002531521022	0.0	0.0550091375291375	-2	0.946767	1,8	False	2	0	7	False	False
KLVRGATLY	KLVRGATLD	KLVRGATLY	KLVRGATLD	HLA-A0301	0.356	0	9	9	9	22.8857	46.0	35.3417	129.99999999999997	0.7277777777777775	0.3111111111111111	10.454924617893994	0.0	0.3532448695652174	-3	0.965568	1,8	True	2	0	8	False	False
KLVVVGACGV	KLVVVGAGGV	KLVVVGACGV	KLVVVGAGGV	HLA-A0201	5.3829	1	10	10	10	6.0865	6.0865	83.5417	165.0	-2.05	2.02	8.545189979486167	5.89524745824429e-05	0.6222637706399408	-3	0.932358	1,9	False	2	0	7	False	False
KLVVVGADGV	KLVVVGAGGV	KLVVVGADGV	KLVVVGAGGV	HLA-A0203	3.2976	1	10	10	10	3.2011	3.2011	83.5417	165.0	-1.05	1.4200000000000004	6.337367167230696	0.999941047552103	0.0994090781293932	-1	0.948696	1,9	False	2	0	7	False	False
KLVVVGAVGV	KLVVVGAGGV	KLVVVGAVGV	KLVVVGAGGV	HLA-A0201	2.8794	1	10	10	10	6.0865	6.0865	83.5417	194.0	-2.326	2.1900000000000004	9.700002531521022	5.89524745855894e-05	1.5172141197732687	-3	0.949615	1,9	False	4	0	7	False	False
KLWASPLHV	KLGASPLHV	KLWASPLHV	KLGASPLHV	HLA-A0201	0.0081	1	9	9	9	0.1095	0.1095	119.023	129.99999999999997	-0.49	0.3555555555555554	9.702001779340208	0.0	0.0075008219178082	-2	0.88475	1,8	False	1	0	2	False	False
KLWYASLTLV	KLWYASLALV	KLWYASLTL	KLWYASLAL	HLA-A0201	0.1079	0	10	9	9	0.2049	0.2049	12.2406	141.1111111111111	-0.8044444444444445	0.6222222222222222	9.298300650902092	0.0	0.0510800390434358	0	0.967105	1,8	False	4	0	7	False	False
KLYEEAGDVFL	KLYEEAGDVFF	KLYEEAGDVFL	KLYEEAGDVFF	HLA-A0201	0.0372	0	11	11	11	0.4779	0.887	0.34099	106.36363636363636	0.7654545454545455	0.0272727272727272	3.927550298627466	0.0076197710941836	0.035639864712514	0	0.989563	1,10	True	6	0	10	False	False
KLYGLDWAEL	KPYGLDWAEL	KLYGLDWAEL	KPYGLDWAEL	HLA-A0201	0.2829	1	10	10	10	15.9956	15.9956	0.0509984999999999	127.0	0.1379999999999999	-0.03	4.184406685177237	3.47580404973379e-09	0.2778965984395709	-3	0.943275	1,9	True	4	0	1	True	False
KLYLAMISEGY	KLYLAMNSEGY	KLYLAMISEGY	KLYLAMNSEGY	HLA-A0301	1.9912	0	11	11	11	2.2808	2.2808	2.79103	115.45454545454544	-0.3472727272727273	0.4181818181818182	6.395413115154952	0.0	0.2528286215363031	-3	0.930354	0,10	False	2	0	6	False	False
KLYQCNECK	KSYQCNECK	KLYQCNECK	KSYQCNECK	HLA-A0301	0.2374	0	9	9	9	0.8346	0.8346	11.9912	43.33333333333333	2.5277777777777777	-1.2000000000000002	8.219528228975832	0.992380228905816	0.1698721303618499	-2	0.944682	1,8	True	2	0	1	False	False
KLYTSEILSPI	KLYTSEISSPI	YTSEILSPI	YTSEISSPI	HLA-A0201	0.697	1	11	9	9	1.1515	1.4669	2.53099	129.99999999999997	0.1733333333333332	0.4555555555555556	3.8499827128835022	0.0	0.3658192787511078	-2	0.931382	1,8	False	2	2	5	False	False
KMAACPKKL	KMAACPEKL	KMAACPKKL	KMAACPEKL	HLA-A0211	1.3882	1	9	9	9	0.7022	0.7022	28.3308	65.55555555555554	0.4977777777777778	-0.1666666666666667	10.51301931682974	0.0	1.3561737396753064	1	0.953444	1,8	False	2	0	6	True	False
KMANDIRFL	KIANDIRFL	KMANDIRFL	KIANDIRFL	HLA-A0201	0.2843	0	9	9	9	0.989	0.989	47.8319	97.77777777777776	2.094444444444445	-0.0666666666666667	9.695024739019573	0.0	0.2025745298281092	1	0.969824	1,8	True	3	0	1	False	False
KMEKKTCAL	KMEKRTCAL	KMEKKTCAL	KMEKRTCAL	HLA-B0702	2.0857	0	9	9	9	1.8315	1.8315	25.3709	54.44444444444444	1.7411111111111106	-0.6555555555555554	9.581486058421431	0.0151242984958687	0.289481266721267	2	0.960525	1,8	False	2	0	4	False	False
KMIENESPL	KMIENESPS	KMIENESPL	KMIENESPS	HLA-A0202	0.3258	0	9	9	9	7.245	7.245	2.01098	86.66666666666666	1.8911111111111107	-0.7333333333333334	4.258147296961397	0.0	0.3111491180124223	-2	0.975871	1,8	True	2	0	8	False	False
KMIGFSKTA	KMIGFSETA	KMIGFSKTA	KMIGFSETA	HLA-A0201	0.5801	0	9	9	9	0.3331	0.3331	19.0405	54.44444444444444	0.4522222222222221	0.1444444444444444	10.805379563011227	0.0	0.4301552086460521	1	0.955851	1,8	False	2	0	6	False	False
KMIGNHLWV	EMIGNHLWV	KMIGNHLWV	EMIGNHLWV	HLA-A0201	0.3672	1	9	9	9	3.4473	3.4473	8.59085	118.88888888888889	-0.2944444444444443	0.2777777777777777	9.702001779340208	0.0	0.3280865372900531	1	0.982366	1,8	False	2	0	0	False	False
KMKNFFFTK	KMKNFFSTK	KMKNFFFTK	KMKNFFSTK	HLA-A0301	0.027	0	9	9	9	0.0183	0.0183	0.0109996	0.0	1.6188888888888888	-0.6222222222222223	11.10307073686272	0.0	0.0128360655737704	-2	0.929021	1,8	False	2	0	6	False	False
KMPWNNQLL	KMPRNNQLL	KMPWNNQLL	KMPRNNQLL	HLA-A0201	1.4179	0	9	9	9	1.8523	1.8523	26.9311	86.66666666666666	1.094444444444444	-0.8222222222222222	9.700002531521022	3.47580404973379e-09	0.3325248393888679	-3	0.861675	1,8	False	2	0	3	False	False
KMTNFKTTPPV	KMTDFKTTPPV	KMTNFKTTPPV	KMTDFKTTPPV	HLA-A0201	1.9568	0	11	11	11	0.9945	0.9945	86.9311	26.36363636363636	1.4618181818181817	-0.6999999999999998	10.805379563011227	4.52679959335127e-07	1.8934425741578684	1	0.961406	1,10	False	2	0	3	False	False
KMVAVFYNT	KMVAVFYTT	KMVAVFYNT	KMVAVFYTT	HLA-A0201	3.624	1	9	9	9	2.3529	2.3529	0.00299997	75.55555555555556	-0.0355555555555555	0.6111111111111112	9.298300650902092	0.0	1.957782481193421	0	0.960292	1,8	False	2	0	7	False	False
KMVEAMATGI	KMVEAMATEI	KMVEAMATGI	KMVEAMATEI	HLA-A0201	2.4889	0	10	10	10	1.9859	1.9859	0.000999989	88.0	-0.3290000000000001	0.7600000000000001	6.408795645926148	0.0	0.6304026889571481	-2	0.963773	1,9	False	2	0	8	True	False
KMWAGKKLA	EMWAGKKLA	KMWAGKKLA	EMWAGKKLA	HLA-A0201	1.4849	0	9	9	9	6.0781	6.0781	7.76077	65.55555555555554	0.2766666666666665	-0.4111111111111111	11.10307073686272	0.0	1.1221340024020665	1	0.981594	1,8	False	2	0	0	False	False
KMYHHCPWV	KMDHHCPWV	KMYHHCPWV	KMDHHCPWV	HLA-A0201	0.453	0	9	9	9	0.4456	0.4456	84.3455	32.22222222222222	0.5566666666666668	-0.611111111111111	8.537852463312447	0.0	0.0075228904847396	-3	0.87775	1,8	False	2	0	2	False	False
KNRLVNQPL	KDRLVNQPL	KNRLVNQPL	KDRLVNQPL	HLA-B0702	2.1654	0	9	9	9	3.2921	3.2921	0.0309996999999999	118.88888888888889	2.823333333333333	-0.9666666666666666	11.651775666512547	0.0	0.7410941891194072	1	0.962784	1,8	True	2	0	1	False	False
KNRSSGTVSA	KNHSSGTVSA	KNRSSGTVSA	KNHSSGTVSA	HLA-A3001	1.2106	0	10	10	10	3.9324	3.9324	35.7408	39.0	3.309	-0.9399999999999998	11.651775666512547	0.0	0.8379135082901027	0	0.948384	0,9	False	2	0	2	False	False
KPFCVLISL	KPFRVLISL	KPFCVLISL	KPFRVLISL	HLA-B0702	0.2389	1	9	9	9	0.0325	0.0325	5.61116	162.2222222222222	-1.567777777777778	1.7000000000000002	8.545189979486167	0.0	1.5171987692307691	-3	0.877345	1,8	False	2	0	3	True	False
KPFHSLSSF	KPFHSLSPF	KPFHSLSSF	KPFHSLSPF	HLA-B3501	0.096	0	9	9	9	0.2172	0.2172	3.79106	43.33333333333333	1.0588888888888888	-0.1888888888888889	9.702001779340208	0.501912340449957	0.0535690607734806	-1	0.948043	1,8	False	4	0	7	False	False
KPFHSLSSF	KPFHSLSPF	KPFHSLSSF	KPFHSLSPF	HLA-B0702	0.0397	0	9	9	9	0.0822	0.0822	3.79106	43.33333333333333	1.0588888888888888	-0.1888888888888889	9.702001779340208	0.501912340449957	0.0205261557177615	-1	0.948043	1,8	False	4	0	7	False	False
KPFHSLSSFRI	KPFHSLSPFRI	KPFHSLSSF	KPFHSLSPF	HLA-B0702	0.0397	0	11	9	9	0.0822	0.0822	3.79106	43.33333333333333	1.0588888888888888	-0.1888888888888889	9.702001779340208	0.501912340449957	0.0205261557177615	-1	0.948043	1,8	False	4	0	7	False	False
KPKKENLWRM	KPKKENLRRM	KPKKENLWRM	KPKKENLRRM	HLA-B0702	0.459	1	10	10	10	0.4129	0.4129	11.0709	39.0	3.542	-2.0	11.079522264190018	0.999941051000812	0.0512470331799467	-3	0.915529	1,9	False	2	0	7	False	False
KPLFPKLAF	KPLFPKPAF	KPLFPKLAF	KPLFPKPAF	HLA-B3501	0.1853	0	9	9	9	0.1887	0.1887	4.49089	97.77777777777776	-0.7233333333333335	0.4444444444444443	10.805379563011227	0.999999999999998	0.0033387387387387	-3	0.908259	1,8	False	4	0	6	False	False
KPLFPKLAF	KPLFPKPAF	KPLFPKLAF	KPLFPKPAF	HLA-B0702	0.0235	0	9	9	9	0.0211	0.0211	4.49089	97.77777777777776	-0.7233333333333335	0.4444444444444443	10.805379563011227	0.999999999999998	0.0026729857819905	-3	0.908259	1,8	False	4	0	6	False	False
KPLLNCKIYNY	KPPLNCKIYNY	KPLLNCKIY	KPPLNCKIY	HLA-B3501	0.6581	0	11	9	9	1.038	1.038	8.93087	129.99999999999997	0.2044444444444443	0.0444444444444444	9.4057747265324	0.5	0.2408595279383429	-3	0.904901	1,8	False	4	0	2	False	False
KPPKAKPSPTY	KPPKAKPASTV	KPPKAKPSPTY	KPPKAKPASTV	HLA-B0702	0.6491	0	11	11	11	0.2525	0.2525	31.5626	9.090909090909092	1.9045454545454543	-1.7363636363636366	10.642922717146575	2.0491933110931699e-13	1.0195368712871289	-1	0.941846	1,3,10	True	8	0	7,8,10	False	False
KPRHKNKNRL	KPRHKNKDRL	KPRHKNKNRL	KPRHKNKDRL	HLA-B0702	0.1067	0	10	10	10	0.2239	0.2239	0.0309996999999999	39.0	5.950999999999999	-2.87	12.546076386235654	0.0	0.0558518981688253	1	0.96359	1,9	False	2	0	7	False	False
KPSDTPRPVM	KPPDTPRPVM	KPSDTPRPVM	KPPDTPRPVM	HLA-B0702	0.0146	1	10	10	10	0.0464	0.0464	10.4014	29.0	2.877	-1.21	9.695024739019573	0.0	0.0100060344827586	-1	0.943228	1,9	False	4	0	2	True	False
KPSPLAPAA	KPSPPAPAA	KPSPLAPAA	KPSPPAPAA	HLA-B0702	0.2156	0	9	9	9	0.0684	0.0684	1.6709900000000002	76.66666666666666	-0.1555555555555557	-0.0333333333333333	9.700002531521022	4.52680164254273e-07	0.4639812865497075	-3	0.909533	1,8	False	4	0	4	False	False
KPSPLAPAAL	KPSPPAPAAL	KPSPLAPAAL	KPSPPAPAAL	HLA-B0702	0.0165	0	10	10	10	0.0093	0.0093	1.6709900000000002	108.0	-0.6320000000000002	0.3499999999999999	9.700002531521022	4.52680164254273e-07	0.0127741935483871	-3	0.921921	1,9	False	4	0	4	False	False
KPYDAPGAPT	KPYYAPGAPT	KPYDAPGAPT	KPYYAPGAPT	HLA-B0702	0.6245	0	10	10	10	0.7869	0.7869	9.5712	20.0	1.242	-1.1	6.330585691612214	0.0	0.1288839750921336	-3	0.901654	1,9	False	2	0	3	False	False
KQAPGDQVTEI	KQAPGDQVTGI	KQAPGDQVTEI	KQAPGDQVTGI	HLA-A0201	1.6272	0	11	11	11	1.936	1.936	0.330999	70.9090909090909	2.092727272727273	-0.918181818181818	4.184407519642264	0.0	0.2595451239669421	-2	0.969023	1,10	False	2	0	9	False	False
KQASSAPFFML	KQASSAPLFML	KQASSAPFF	KQASSAPLF	HLA-A2402	0.6245	0	11	9	9	0.4581	0.4581	0.061002	22.22222222222222	0.9233333333333332	-0.1555555555555557	9.700002531521022	0.0	0.22684304736957	0	0.967122	1,8	False	6	0	7	False	False
KQASSAPFFML	KQASSAPLFML	KQASSAPFFML	KQASSAPLFML	HLA-A0201	3.7627	0	11	11	11	2.8604	2.8604	0.061002	53.63636363636364	0.0945454545454544	0.3909090909090908	9.700002531521022	0.0	1.1869263774297305	0	0.963025	1,10	False	6	0	7	False	False
KQFSAMALK	KQFPAMALK	KQFSAMALK	KQFPAMALK	HLA-A0301	0.0386	0	9	9	9	0.0224	0.0224	5.81105	65.55555555555554	0.6855555555555555	4.9343245538895844e-17	10.805379563011227	0.0	0.0279160714285714	-1	0.921586	1,8	False	4	0	3	False	False
KQIIHILSK	KQIIRILSK	KQIIHILSK	KQIIRILSK	HLA-A0301	0.0467	0	9	9	9	0.0687	0.0687	10.5509	173.33333333333331	0.5577777777777777	0.2222222222222221	10.805422029457986	0.0	0.0149548762736535	0	0.919797	1,8	False	2	0	4	False	False
KQKVSLLFDHL	KRKVSLLFDHL	KQKVSLLF	KRKVSLLF	HLA-B1501	0.2927	0	11	8	8	7.3446	7.6676	2.29195	133.75	0.3974999999999999	0.3125	10.805379563011227	3.47580404973379e-09	0.2815265832855131	1	0.959766	1,7	True	2	0	1	False	False
KQPEGLWPPL	EQPEGLWPPL	KQPEGLWPPL	EQPEGLWPPL	HLA-A0201	1.4377	0	10	10	10	5.0904	5.0904	0.0209994999999999	78.0	0.4789999999999999	-0.9399999999999998	6.408795645926148	0.0	1.03164521255697	1	0.986658	1,9	False	2	0	0	False	False
KQSKIVFSV	KESKIVFSV	KQSKIVFSV	KESKIVFSV	HLA-A0201	0.0778	0	9	9	9	3.6006	3.6006	7.83102	107.77777777777776	0.8288888888888887	0.3111111111111109	10.805379563011227	0.0	0.0761189357329334	2	0.975597	1,8	True	2	0	1	False	False
KQWLVWLAL	KQWLVWLLL	KQWLVWLAL	KQWLVWLLL	HLA-A0206	0.7517	1	9	9	9	0.8539	0.8539	3.4909	173.33333333333331	-1.5755555555555558	0.911111111111111	9.700002531521022	0.999999999999898	0.0899680758871061	-1	0.957039	1,8	False	0	0	7	False	False
KQWLVWLFL	KQWLVWLLL	KQWLVWLFL	KQWLVWLLL	HLA-A0206	1.0547	1	9	9	9	0.8539	0.8539	3.4909	162.2222222222222	-1.7055555555555555	1.022222222222222	9.700002531521022	0.999999999999898	0.2480193933715891	0	0.962378	1,8	False	6	0	7	True	False
KQWLVWLFL	KQWLVWLLL	KQWLVWLFL	KQWLVWLLL	HLA-A0201	1.7797	1	9	9	9	1.5359	1.5359	3.4909	162.2222222222222	-1.7055555555555555	1.022222222222222	9.700002531521022	0.999999999999898	0.2824994205351911	0	0.962378	1,8	False	6	0	7	False	False
KQWSYSTGFPV	KQGSYSTGFPV	KQWSYSTGFPV	KQGSYSTGFPV	HLA-A0201	1.8654	0	11	11	11	4.2431	5.2345	0.32099	26.36363636363636	0.9372727272727271	-0.6272727272727272	9.298300650902092	2.0491933110931699e-13	1.20063408921578	-2	0.93133	1,10	False	1	0	2	False	False
KRFLHRQPL	KRFPHRQPL	KRFLHRQPL	KRFPHRQPL	HLA-B2705	0.1575	0	9	9	9	0.0682	0.0682	51.2401	86.66666666666666	3.641111111111112	-1.2000000000000002	12.516478954814374	5.89524745824429e-05	0.2062280058651026	-3	0.884896	1,8	False	4	0	3	False	False
KRHEVPVPL	KRYEVPVPL	KRHEVPVPL	KRYEVPVPL	HLA-B2705	0.0474	0	9	9	9	0.0162	0.0162	0.0219994999999999	107.77777777777776	2.1044444444444443	-0.677777777777778	9.697026920504868	0.999999996524196	0.0912888888888888	2	0.937773	1,8	False	2	0	2	False	False
KRIPLPPHLC	ERIPLPPHLC	KRIPLPPHL	ERIPLPPHL	HLA-C0602	0.0067	1	10	9	9	0.0283	0.0283	6.58097	129.99999999999997	1.152222222222222	-0.4777777777777779	11.651789722032843	0.999999773659969	0.0051137809187279	1	0.983637	1,8	False	2	0	0	False	False
KRIYTGEKPY	KRIHTGEKPY	KRIYTGEKPY	KRIHTGEKPY	HLA-B2705	0.282	0	10	10	10	0.2683	0.2683	228.782	39.0	2.982	-1.6599999999999997	9.928545095957816	0.0	0.0143995527394707	2	0.937657	0,1,9	False	2	0	3	False	False
KRMSVIVRTL	KRMSVIVRTP	KRMSVIVRTL	KRMSVIVRTP	HLA-B2705	0.053	0	10	10	10	0.1909	1.1548	3.73194	136.0	2.1089999999999995	0.4199999999999997	12.51647814642638	0.0	0.0505675441634915	-3	0.979233	0,1,9	True	4	0	9	False	False
KRPIPIKYKAM	KRLIPIKYKAM	RPIPIKYKAM	RLIPIKYKAM	HLA-B0702	0.033	1	11	10	10	0.4927	3.4738	25.8215	88.0	1.216	-0.41	10.901809546165168	1.04276169961337e-08	0.0326865104496516	-3	0.952051	1,9	True	4	1	1	False	False
KRPTPTFHF	KRPTPTFHS	KRPTPTFHF	KRPTPTFHS	HLA-C0701	0.0235	1	9	9	9	3.6302	3.6302	58.79	0.0	2.701111111111111	-1.1777777777777776	11.651789722032843	0.0151242984958687	0.0233478733954052	-2	0.969085	1,8	True	2	0	8	False	False
KRRLLILGR	KRRLLILGG	KRRLLILGR	KRRLLILGG	HLA-B2705	0.1585	0	9	9	9	1.8358	1.8358	0.00199998	173.33333333333331	3.2988888888888885	-0.2111111111111111	12.807427794672549	5.46892588183849e-24	0.1448153665976685	-2	0.974503	1,8	True	6	0	8	False	False
KRTNVGILK	ERTNVGILK	KRTNVGILK	ERTNVGILK	HLA-B2705	0.0835	0	9	9	9	0.7265	0.7265	0.0209994999999999	118.88888888888889	2.267777777777778	-0.4888888888888889	11.823055271990595	0.0	0.0739029593943565	1	0.983687	1,8	False	2	0	0	False	False
KSAVLASNSQF	KSAVLVSNSQF	KSAVLASNSQF	KSAVLVSNSQF	HLA-B5701	0.3526	0	11	11	11	0.3503	0.3503	5.9208300000000005	80.0	1.1245454545454543	0.0999999999999999	9.700002531521022	0.0	0.0023151013417071	0	0.966518	1,10	False	4	0	5	False	False
KSDIGWIWELW	SSDIGWVLELP	KSDIGWIW	SSDIGWVL	HLA-A0101	2.6553	1	11	8	8	1.2809	1.9468	4.88108	97.5	0.27875	-0.175	6.337367167230696	0.999999547320655	0.9663447965892744	1	0.900275	1,2,7	True	4	0	0,6,7	False	False
KSDKTGWTTF	KSDETGWTTF	KSDKTGWTTF	KSDETGWTTF	HLA-A2402	2.2842	0	10	10	10	1.882	1.882	1.11199	0.0	2.468	-1.27	9.537297862581909	5.89524745824429e-05	0.4881536875664185	1	0.955369	1,9	False	2	0	3	False	False
KSDKTGWTTFF	KSDETGWTTFF	KSDKTGWTTF	KSDETGWTTF	HLA-A2402	2.2842	0	11	10	10	1.882	1.882	0.910986	0.0	2.468	-1.27	9.537297862581909	5.89524745824429e-05	0.4881536875664185	1	0.955369	1,9	False	2	0	3	False	False
KSEALKLFL	KAEALKLFL	KSEALKLFL	KAEALKLFL	HLA-C0501	0.5684	0	9	9	9	0.4409	0.4409	0.0109996	141.1111111111111	0.1955555555555554	0.4333333333333333	9.53730092663318	0.0	0.1643706055794965	1	0.979947	2,8	False	4	0	1	True	False
KSFAVWTLA	KSFAVGTLA	KSFAVWTLA	KSFAVGTLA	HLA-A3001	0.3533	0	9	9	9	0.3412	0.3412	21.6606	97.77777777777776	-0.7077777777777778	0.8999999999999999	9.700002531521022	0.0	0.0125291031652989	-2	0.877809	0,1,2,8	False	1	0	5	False	False
KSFTLNGTK	KSYTLNGTK	KSFTLNGTK	KSYTLNGTK	HLA-A0301	0.2233	0	9	9	9	0.1345	0.1345	17.0311	43.33333333333333	1.9377777777777776	-0.8111111111111112	10.805379563011227	0.0076197710941836	0.1474278066914498	3	0.961403	1,8	False	2	0	2	False	False
KSKIPRPVL	KSKIPRPVS	KSKIPRPVL	KSKIPRPVS	HLA-B0702	0.5243	0	9	9	9	11.4018	11.4018	2.06094	118.88888888888889	1.7266666666666663	-0.4222222222222222	11.823055271990595	2.0491933110931699e-13	0.5001906058692487	-2	0.975057	1,8	True	2	0	8	False	False
KSLANFGGW	KSLANSGGW	KSLANFGGW	KSLANSGGW	HLA-B5701	0.0647	0	9	9	9	0.1253	0.1253	8.25118	54.44444444444444	0.1855555555555554	-0.1666666666666667	9.700002531521022	0.0	0.0312914604948124	-2	0.907717	1,8	False	2	0	5	False	False
KSLVAQADK	KSLEAQADK	KSLVAQADK	KSLEAQADK	HLA-A1101	0.9801	0	9	9	9	0.3719	0.3719	83.0035	97.77777777777776	1.7977777777777777	-0.4444444444444444	9.537297862581909	0.0	1.602841677870395	-2	0.926603	1,8	False	2	0	3	False	False
KSMAPRQLQPV	ESMAPRQLQPV	APRQLQPV	APRQLQPV	HLA-B0702	0.2325	0	11	8	8	0.2325	0.2325	0.260996	97.5	1.9037500000000005	-0.6125	10.550002220086752	1.20812138761297e-17	0.0	4	1.0	1,7	True	0	3	-1	False	False
KSMAPRQLQPV	ESMAPRQLQPV	SMAPRQLQPV	SMAPRQLQPV	HLA-A0201	0.7065	0	11	10	10	0.7065	0.7065	0.260996	78.0	1.628	-0.38	10.550002220086752	1.20812138761297e-17	0.0	4	1.0	1,9	True	0	1	-1	False	False
KSMLRNERQFK	KFMLRNERQFK	KSMLRNERQFK	KFMLRNERQFK	HLA-A1101	0.8848	0	11	11	11	2.3999	5.7862	58.3995	35.45454545454545	4.825454545454545	-1.7818181818181815	11.650889673270283	0.0	0.7495003145414952	-2	0.97055	0,1,10	True	2	0	1	False	False
KSPNPSTPC	KSPNPSTPR	KSPNPSTPC	KSPNPSTPR	HLA-C0102	0.6612	1	9	9	9	8.1812	8.1812	98.7426	0.0	2.253333333333333	-1.3333333333333333	8.545189979486167	0.0076197710941852	0.6077621864763116	-3	0.960424	2,8	True	2	0	8	False	False
KSQREFVRR	ESQREFVRR	KSQREFVRR	ESQREFVRR	HLA-A3101	0.0443	1	9	9	9	1.3299	1.3299	19.0313	32.22222222222222	6.56	-2.022222222222222	12.222635264508426	0.0	0.0428243326565907	1	0.984802	8	False	2	0	0	True	False
KSSPFTAAA	KSSPFSAAA	KSSPFTAAA	KSSPFSAAA	HLA-C1502	0.8938	0	9	9	9	1.3855	1.3855	3.19098	33.33333333333333	0.7233333333333333	0.0444444444444443	9.700002531521022	0.500029476237291	0.3172006207145434	1	0.966282	1,8	False	6	0	5	False	False
KSYWNRLQF	KSYWNRLRF	SYWNRLQF	SYWNRLRF	HLA-A2402	0.2599	0	9	8	8	0.3379	0.3379	0.210998	48.75	2.55125	-0.9875	9.348807885311544	0.0	0.0599946729801716	1	0.949271	1,7	False	2	1	6	False	False
KSYWNRLQF	KSYWNRLRF	KSYWNRLQF	KSYWNRLRF	HLA-B0702	2.1881	0	9	9	9	3.7984	3.7984	0.210998	43.33333333333333	2.884444444444444	-1.3111111111111111	10.454924617893994	0.0	0.9276267454717776	1	0.959877	1,8	False	2	0	7	False	False
KTFEVVPEI	KTFQVVPEI	KTFEVVPEI	KTFQVVPEI	HLA-A0201	0.0575	0	9	9	9	0.3543	0.3543	15.2612	107.77777777777776	0.64	0.2777777777777779	4.258147296961397	3.47580404973379e-09	0.0481682190234264	2	0.956821	1,8	False	2	0	3	False	False
KTFSLPSLL	KTFSLPSLF	KTFSLPSLL	KTFSLPSLF	HLA-A0201	1.131	0	9	9	9	6.1457	6.1457	2.93101	129.99999999999997	-0.3133333333333333	0.711111111111111	9.700002531521022	0.0	0.9228608132515418	0	0.982197	1,8	True	6	0	8	False	False
KTFSLPSLLH	KTFSLPSLFH	KTFSLPSLLH	KTFSLPSLFH	HLA-A0301	0.0946	0	10	10	10	0.1379	0.1379	2.93101	117.0	0.184	0.3199999999999999	9.702001779340208	0.0	0.0297039883973894	0	0.97316	0,9	False	6	0	8	False	False
KTGEQRVVTL	ETGEQRVVTL	TGEQRVVTL	TGEQRVVTL	HLA-C1203	3.2579	1	10	9	9	3.2579	3.2579	0.000999989	107.77777777777776	2.052222222222222	-0.1222222222222221	6.410149741452187	0.0	0.0	4	1.0	1,8	True	0	1	-1	False	False
KTLAYSFQSL	KTLAYPFQSL	TLAYSFQSL	TLAYPFQSL	HLA-A0201	0.4766	0	10	9	9	0.3062	0.3062	12.3112	97.77777777777776	0.0466666666666666	0.5666666666666667	6.093198032584041	0.0	0.2652274330502939	-1	0.913303	1,8	False	4	1	4	False	False
KTLAYSFQSLL	KTLAYPFQSLL	AYSFQSLL	AYPFQSLL	HLA-A2402	1.5522	0	11	8	8	0.8741	0.8741	12.3112	110.0	-0.26875	0.725	6.093198032584041	0.0	1.204149204896465	-1	0.912691	1,7	False	4	3	2	False	False
KTLAYSFQSLL	KTLAYPFQSLL	TLAYSFQSL	TLAYPFQSL	HLA-A0201	0.4766	0	11	9	9	0.3062	0.3062	12.3112	97.77777777777776	0.0466666666666666	0.5666666666666667	6.093198032584041	0.0	0.2652274330502939	-1	0.913303	1,8	False	4	1	4	False	False
KTLETPEFV	KTLGTPEFV	KTLETPEFV	KTLGTPEFV	HLA-A0201	0.2564	0	9	9	9	0.5869	0.5869	24.3104	75.55555555555556	1.374444444444444	-0.3444444444444444	4.258147296961397	0.0	0.1443860964389163	-2	0.906517	1,8	False	2	0	3	False	False
KTLPEMRAY	KTLPEMRAH	KTLPEMRAY	KTLPEMRAH	HLA-A1101	0.2948	0	9	9	9	1.3061	1.3061	27.6901	54.44444444444444	2.3233333333333333	-0.8888888888888891	9.297359791584311	0.0	0.2282606538549881	2	0.976191	1,8	True	2	0	8	False	False
KTLQHWPHIVR	KTLQHWPHIIR	KTLQHWPHIVR	KTLQHWPHIIR	HLA-A1101	0.9126	0	11	11	11	1.063	1.063	6.98084	97.27272727272728	1.9718181818181817	-0.8181818181818185	11.651803790591655	5.8952474582455e-05	0.1291204515522107	3	0.992156	0,1,10	False	3	0	9	False	False
KTNRIALILA	KTNRIARILA	KTNRIALIL	KTNRIARIL	HLA-A3001	0.4666	0	10	9	9	0.361	0.3784	0.0219994999999999	184.44444444444443	0.91	0.6444444444444446	11.651775666512547	0.0	0.1087582452431289	-2	0.933017	0,1,2,8	False	4	0	6	True	False
KTQGAVAQM	KTQGAVARM	KTQGAVAQM	KTQGAVARM	HLA-B0702	2.538	0	9	9	9	4.1091	4.1091	14.7006	54.44444444444444	0.9166666666666666	-0.2555555555555556	9.700002531521022	0.0	0.9703954150543914	1	0.967744	1,8	False	2	0	7	False	False
KTQIKLHLSPK	KTQIKLHLSAK	QIKLHLSPK	QIKLHLSAK	HLA-A3001	0.2078	0	11	9	9	0.1881	0.2674	1.36103	129.99999999999997	1.1044444444444446	-0.5333333333333334	10.805422029457986	0.0	0.0463159311892296	-1	0.95053	0,1,2,8	False	4	2	7	True	False
KTSDVNSLV	KTSDVNSSV	KTSDVNSLV	KTSDVNSSV	HLA-A0201	0.9484	0	9	9	9	0.6362	0.6362	0.600985	107.77777777777776	1.92	-0.1111111111111109	6.337367167230696	0.0	0.465404715498271	-2	0.958332	1,8	False	2	0	7	False	False
KTSDVNSLVGK	KTSDVNSSVGK	KTSDVNSLVGK	KTSDVNSSVGK	HLA-A1101	0.0541	0	11	11	11	0.0673	0.0673	0.600985	88.18181818181819	1.99	-0.4818181818181816	9.537297862581909	0.0	0.0106109955423476	-2	0.954746	0,1,10	False	2	0	7	False	False
KTSEEIMLV	KTSEDIMLV	KTSEEIMLV	KTSEDIMLV	HLA-A0201	0.1853	0	9	9	9	0.2317	0.2317	0.130996	118.88888888888889	0.99	0.2222222222222223	4.258147296961397	0.0	0.0371079844626672	2	0.953549	1,8	False	4	0	4	False	False
KTSSGLYVFR	KTSSGLYIFR	KTSSGLYVFR	KTSSGLYIFR	HLA-A3101	0.0636	1	10	10	10	0.0808	0.0808	1.34099	68.0	1.7099999999999995	-0.1599999999999998	10.454924617893994	3.47580404973379e-09	0.0135386138613861	3	0.987754	0,9	False	3	0	7	False	False
KTTLVYPATEK	KTTVVYPATEK	TTLVYPATEK	TTVVYPATEK	HLA-A1101	0.1538	0	11	10	10	0.0388	0.2595	15.071	78.0	0.9439999999999996	-0.2600000000000001	6.40200117090717	0.0	0.0626460886319845	1	0.973727	0,1,9	False	6	1	2	False	False
KTVSITSYI	KTVSIPSYI	KTVSITSYI	KTVSIPSYI	HLA-A0201	2.5522	0	9	9	9	2.1871	2.1871	1.44103	118.88888888888889	0.4166666666666664	0.5555555555555556	9.298300650902092	1.20812138761297e-17	0.4260473778062274	-1	0.921507	1,8	False	4	0	5	False	False
KTYIIFFVL	KTYMIFFVL	KTYIIFFV	KTYMIFFV	HLA-A0201	5.7887	0	9	8	8	4.7784	7.7667	0.623991	133.75	-1.4475000000000002	1.6125000000000005	9.298300650902092	0.0	1.4742488573010415	1	0.950764	0,1,2,3,5,7	True	3	0	3	False	False
KTYIIFFVLV	KTYMIFFVLV	KTYIIFFV	KTYMIFFV	HLA-A0201	5.7887	0	10	8	8	4.7784	7.7667	0.623991	133.75	-1.4475000000000002	1.6125000000000005	9.298300650902092	0.0	1.4742488573010415	1	0.950764	0,1,2,3,5,7	True	3	0	3	False	False
KTYIIFFVLVI	KTYMIFFVLVI	YIIFFVLVI	YMIFFVLVI	HLA-A0201	4.286	0	11	9	9	2.0641	2.0641	0.623991	237.7777777777777	-3.731111111111111	3.333333333333333	6.093198032584041	0.0	4.613663775979846	1	0.976593	1,8	True	3	2	1	False	False
KTYPCKIFY	KTYPCKISY	KTYPCKIFY	KTYPCKISY	HLA-A0301	0.0985	0	9	9	9	0.0636	0.0636	0.061002	43.33333333333333	0.5299999999999998	-0.3222222222222222	9.274958251975477	0.999999547320455	0.0540511006289308	-2	0.93445	1,8	False	2	0	7	False	False
KTYQVSYGFR	KTYQGSYGFR	KTYQVSYGFR	KTYQGSYGFR	HLA-A3101	0.0541	1	10	10	10	0.0391	0.0391	30.7902	29.0	2.43	-0.9399999999999998	10.008618925698102	0.0	0.0207544757033248	-3	0.911428	0,9	False	4	0	4	False	False
KVDIFFLGL	KVDIFSLGL	KVDIFFLGL	KVDIFSLGL	HLA-A0201	1.4561	0	9	9	9	1.4522	1.4522	11.6714	162.2222222222222	-1.27	1.5666666666666669	6.337367167230696	0.0	0.0039104737639443	-2	0.911201	1,8	False	2	0	5	True	False
KVDPIGHVY	EVDPIGHVY	KVDPIGHVY	EVDPIGHVY	HLA-A3002	0.0031	1	9	9	9	0.1703	0.1703	0.000999989	107.77777777777776	0.5700000000000001	-0.111111111111111	7.541433890350163	7.122594434143239e-22	0.0030435701702877	1	0.982241	8	False	2	0	0	False	False
KVFEHVGSR	KVSEHVGSR	KVFEHVGSR	KVSEHVGSR	HLA-A1101	0.115	1	9	9	9	0.3187	0.3187	52.1408	64.44444444444444	2.5933333333333333	-0.5666666666666667	9.697026920504868	0.0	0.0735032946344524	-2	0.919869	1,8	False	2	0	2	False	False
KVFKLGNKV	EVFKLGNKV	KVFKLGNKV	EVFKLGNKV	HLA-A6802	0.9663	0	9	9	9	0.0154	0.0154	4.57097	107.77777777777776	0.7077777777777778	-0.0666666666666666	11.10307073686272	0.0	59.66588766233767	1	0.983523	0,1,8	True	2	0	0	True	False
KVHSGESRK	KVHSGETRK	KVHSGESRK	KVHSGETRK	HLA-A0301	0.0624	0	9	9	9	0.0449	0.0449	8.03111	32.22222222222222	4.3677777777777775	-1.8666666666666665	10.789051820524037	3.47580404973379e-09	0.0243207126948774	1	0.968156	1,8	False	6	0	6	False	False
KVIDHVIET	KVIDHAIET	KVIDHVIET	KVIDHAIET	HLA-A0201	0.3063	0	9	9	9	1.4073	1.4073	0.371002	151.11111111111111	1.1544444444444446	0.288888888888889	5.454297225456685	0.0151242984958687	0.239633553613302	0	0.948276	1,8	False	4	0	5	False	False
KVINLSPFK	KVINLSPFE	KVINLSPFK	KVINLSPFE	HLA-A0301	0.0187	0	9	9	9	6.5161	6.5161	0.740977	118.88888888888889	0.4755555555555555	0.1777777777777777	10.805379563011227	4.0983866221855097e-13	0.0186463344638664	1	0.98237	1,8	True	2	0	8	False	False
KVIQASMFDQK	KVIQAGMFDQK	KVIQASMFDQK	KVIQAGMFDQK	HLA-A1101	0.0884	0	11	11	11	0.1174	0.1174	109.933	70.9090909090909	1.6545454545454543	-0.3545454545454545	9.537297862581909	0.0	0.0218364565587734	0	0.947942	0,1,10	False	2	0	5	False	False
KVIQFVANYA	KVIQSVANYA	KVIQFVANYA	KVIQSVANYA	HLA-A0201	5.4215	0	10	10	10	5.1145	5.4654	46.7826	117.0	-0.1729999999999999	0.71	9.298300650902092	0.0	0.0435473798807038	-2	0.925501	1,9	False	2	0	4	False	False
KVLGKGSFAK	KVLGKGGFAK	KVLGKGSFAK	KVLGKGGFAK	HLA-A0301	0.0376	0	10	10	10	0.0679	0.0679	19.8615	78.0	0.442	-0.0699999999999999	11.10307073686272	0.0	0.0167787923416789	0	0.947979	0,9	False	2	0	6	False	False
KVLSLQTAL	KVQSLQTAL	KVLSLQTAL	KVQSLQTAL	HLA-A0201	0.6842	0	9	9	9	1.7762	1.7762	46.1002	173.33333333333331	-0.3944444444444445	0.9444444444444444	9.700002531521022	0.0	0.4206431708140976	-2	0.939605	1,8	False	2	0	2	False	False
KVMCRFRPV	KVMCRFRPL	KVMCRFRPV	KVMCRFRPL	HLA-A0201	4.2067	0	9	9	9	8.1272	8.1272	36.5211	64.44444444444444	2.3	0.1222222222222223	11.481192552484572	0.0	2.029280361009942	1	0.985416	1,8	True	6	0	8	False	False
KVMTDPSRK	KAMTDPSRK	KVMTDPSRK	KAMTDPSRK	HLA-A0301	0.0271	0	9	9	9	0.3891	0.3891	2.68105	32.22222222222222	3.8133333333333335	-1.422222222222222	10.789009236730635	0.999941047578788	0.0252125417630429	0	0.967687	1,8	True	4	0	1	False	False
KVQDLTPAK	KGQDLTPAK	KVQDLTPAK	KGQDLTPAK	HLA-A0301	0.024	0	9	9	9	1.0889	1.0889	0.671007	86.66666666666666	1.9066666666666667	-0.811111111111111	9.537297862581909	4.52679959335127e-07	0.0234710258058591	-3	0.938576	1,8	True	4	0	1	False	False
KVSSVFYTTV	KVSSVFYTTI	KVSSVFYTTV	KVSSVFYTTI	HLA-A0201	2.3133	0	10	10	10	3.7755	6.1623	0.00199998	87.0	0.2529999999999998	0.72	9.298300650902092	0.0	1.4448974733459912	3	0.99627	1,9	True	3	0	9	False	False
KVTGHRWLK	EVTGHRWLK	KVTGHRWLK	EVTGHRWLK	HLA-A0301	0.1006	0	9	9	9	1.9691	1.9691	542.395	75.55555555555556	2.335555555555556	-1.0555555555555556	11.823062091134489	0.999999547320041	0.0954604133868264	1	0.98231	1,8	False	2	0	0	False	False
KVVFLFPAV	KVVFLSPAV	KVVFLFPAV	KVVFLSPAV	HLA-A0201	1.1756	0	9	9	9	1.1036	1.1036	103.803	151.11111111111111	-2.14	2.033333333333333	9.700002531521022	0.0	0.0766973541138094	-2	0.917447	1,8	False	2	0	5	False	False
KVYEGVWKK	EVYEGVWKK	KVYEGVWKK	EVYEGVWKK	HLA-A0301	0.0031	1	9	9	9	0.4183	0.4183	24.2011	64.44444444444444	1.361111111111111	-1.0444444444444445	10.119593790732324	5.94085765612568e-05	0.0030770260578532	1	0.982611	1,8	False	2	0	0	False	False
KWIHCFNDV	KWIQCFNDV	KWIHCFNDV	KWIQCFNDV	HLA-A2402	3.5416	0	9	9	9	2.866	2.866	911.149	75.55555555555556	1.1133333333333333	-0.1111111111111111	7.359000942669809	0.0	0.8348586741102579	0	0.900631	1,8	False	4	0	3	False	False
KWRLSLCTV	KWRLSHCTV	KWRLSLCTV	KWRLSHCTV	HLA-A3001	0.7135	0	9	9	9	0.7996	0.7996	19.5704	118.88888888888889	0.9944444444444444	0.3888888888888889	9.833242292515934	0.0	0.0768288519259629	-3	0.88698	0,1,2,8	False	2	0	5	False	False
KYAFITWLV	NYAFITWLV	KYAFITWLV	NYAFITWLV	HLA-A2402	0.2005	0	9	9	9	0.4768	0.4768	11.7607	129.99999999999997	-1.4155555555555557	1.1444444444444444	9.298300650902092	0.0076197710941836	0.1161873951342281	0	0.97766	1,8	False	4	0	0	False	False
KYINKTIRV	KYIDKTIRV	KYINKTIRV	KYIDKTIRV	HLA-A2402	0.1575	0	9	9	9	0.0893	0.0893	109.092	118.88888888888889	2.3877777777777776	-0.5111111111111112	10.901809546165168	0.999999547320041	0.1202855543113101	1	0.94289	1,8	False	2	0	3	True	False
KYINKTIRVKF	KYIDKTIRVKF	KYINKTIRVKF	KYIDKTIRVKF	HLA-A2402	0.0638	0	11	11	11	0.0183	0.0183	109.092	97.27272727272728	2.187272727272727	-0.5181818181818182	11.131928415037692	0.999999547320246	0.1586284153005464	1	0.962206	1,10	False	2	0	3	True	False
KYLPVKEIYSW	KCLPVKEIYSW	KYLPVKEIYSW	KCLPVKEIYSW	HLA-A2402	0.0541	0	11	11	11	2.7213	4.1612	4.98088	97.27272727272728	0.489090909090909	-0.4272727272727273	9.121620218269529	0.0	0.0533966427953475	-2	0.953982	1,10	True	2	0	1	False	False
KYLQCPLKF	KYLQCPLEF	KYLQCPLKF	KYLQCPLEF	HLA-A2402	0.0082	0	9	9	9	0.0122	0.0122	0.541	86.66666666666666	0.2977777777777777	-0.1444444444444445	9.4057747265324	0.0	0.0026885245901639	1	0.962322	1,8	False	2	0	7	False	False
KYPRKGHVV	KYPRKGHVE	KYPRKGHVV	KYPRKGHVE	HLA-A2402	0.2382	0	9	9	9	3.0761	6.6175	21.441	64.44444444444444	2.4222222222222225	-1.155555555555556	10.901836457662284	0.0	0.229625879863997	-2	0.97214	1,8	True	2	0	8	False	False
KYSSGFCNI	KYSSGFRNI	KYSSGFCNI	KYSSGFRNI	HLA-A2402	0.2132	0	9	9	9	0.0808	0.0808	8.35072	43.33333333333333	1.0011111111111108	-0.1	8.522939047776163	0.0	0.3493524752475248	-3	0.88697	1,8	False	2	0	6	False	False
KYVYDFGVSV	KYVDDFGVSV	YVYDFGVSV	YVDDFGVSV	HLA-A0201	0.0179	1	10	9	9	0.0353	0.0353	30.4211	96.66666666666666	-0.4044444444444444	0.9000000000000001	3.7499865652062	0.0	0.0088232294617563	-3	0.897369	1,8	False	2	1	2	False	False
LACERLLYL	LACERLLYP	LACERLLYL	LACERLLYP	HLA-A0201	3.8478	0	9	9	9	25.6341	25.6341	0.0209994999999999	184.44444444444443	-0.1000000000000001	1.1333333333333333	6.229383416008204	0.0	3.270226968764263	-3	0.96571	1,8	True	4	0	8	False	False
LADFRLARLY	LADFGLARLY	LADFRLARLY	LADFGLARLY	HLA-A0101	0.1856	0	10	10	10	0.0793	0.0793	28.332	137.0	1.7339999999999995	0.3999999999999999	9.347625291906295	0.0	0.2487929382093316	-2	0.912476	9	False	6	0	4	True	False
LADLAGFKELF	LEDLAGFKELF	DLAGFKELF	DLAGFKELF	HLA-B3501	1.6967	0	11	9	9	1.6967	1.6967	8.31087	97.77777777777776	0.2811111111111111	0.411111111111111	4.184407519642264	0.0	0.0	6	1.0	1,8	True	0	2	-1	False	False
LAENTALYF	LAEDTALYF	LAENTALYF	LAEDTALYF	HLA-B3501	0.4812	0	9	9	9	0.2236	0.2236	0.291002	108.88888888888889	-0.0311111111111112	0.5555555555555556	3.8499827128835022	0.0	0.5543699463327372	1	0.945265	1,8	False	2	0	3	False	False
LAKELIFRY	LAEELIFRY	LAKELIFRY	LAEELIFRY	HLA-B1501	0.4042	0	9	9	9	2.5344	2.5344	0.770999	141.1111111111111	0.8744444444444442	0.3888888888888889	9.297359791584311	0.0	0.3397359690656566	1	0.958564	1,8	False	2	0	2	False	False
LALSIGTSY	LALSIGTPY	LALSIGTSY	LALSIGTPY	HLA-B1501	0.1994	0	9	9	9	0.6184	0.6184	0.000999989	141.1111111111111	-0.8888888888888888	1.1	6.093198032584041	0.0	0.1351044631306597	-1	0.950199	1,8	False	4	0	7	False	False
LAMAGSLVF	LAMAGSPVF	LAMAGSLVF	LAMAGSPVF	HLA-B0702	2.0774	0	9	9	9	1.6491	1.6491	17.8915	141.1111111111111	-2.2633333333333336	2.1	6.099999998230487	0.0076197710941836	0.539536971681523	-3	0.918124	1,8	False	4	0	6	False	False
LAMAGSLVF	LAMAGSPVF	LAMAGSLVF	LAMAGSPVF	HLA-A2402	2.2992	0	9	9	9	2.1132	2.1132	17.8915	141.1111111111111	-2.2633333333333336	2.1	6.099999998230487	0.0076197710941836	0.2023713798977852	-3	0.918124	1,8	False	4	0	6	False	False
LAMAGSLVFL	LAMAGSPVFL	AMAGSLVFL	AMAGSPVFL	HLA-A0201	0.0845	1	10	9	9	0.1194	0.1194	17.8915	141.1111111111111	-2.263333333333333	2.1	6.099999998230487	0.5	0.0246989112227805	-3	0.903608	1,8	False	4	1	5	False	False
LANLETLSHSF	LAHLETLSHSF	NLETLSHSF	HLETLSHSF	HLA-B1501	1.4059	0	11	9	9	0.3956	0.3956	19.8807	86.66666666666666	1.6288888888888888	-0.2333333333333334	5.363507221918553	0.0	3.590446840242669	1	0.976636	1,8	False	2	2	0	False	False
LARAKRPSVF	LARAKRPSVS	LARAKRPSV	LARAKRPSV	HLA-B0702	0.9009	0	10	9	9	0.9009	0.9009	3.11105	97.77777777777776	2.912222222222222	-0.4111111111111112	12.51647814642638	0.0	0.0	4	1.0	1,8	True	0	0	-1	False	False
LARQTPEPAEL	LARQTPEPAGL	LARQTPEPAEL	LARQTPEPAGL	HLA-B0702	2.4545	0	11	11	11	3.409	3.8303	3.54111	89.0909090909091	2.108181818181818	-0.7000000000000001	4.258147492539138	0.0	0.8816283580920554	-2	0.968571	1,3,10	False	2	0	9	False	False
LASVTHSVDK	LASVTRSVDK	ASVTHSVDK	ASVTRSVDK	HLA-A1101	0.1831	0	10	9	9	0.3859	0.3859	5.32101	75.55555555555556	2.045555555555556	-0.3	7.549350681714714	0.0	0.0962235812386628	0	0.918912	1,8	False	2	1	4	False	False
LASWYRIYSK	LASWYRIYTK	ASWYRIYSK	ASWYRIYTK	HLA-A1101	0.032	0	10	9	9	0.0274	0.0274	8.93087	54.44444444444444	2.054444444444444	-0.8	10.008618925698102	0.0	0.0053722627737226	1	0.974818	1,8	False	6	1	7	False	False
LASYFFWGL	LASHFFWGL	LASYFFWGL	LASHFFWGL	HLA-A0201	11.0656	1	9	9	9	6.6394	6.6394	44.1917	97.77777777777776	-1.926666666666667	1.2888888888888888	6.093198032584041	0.0	7.376955556224959	2	0.927616	1,8	False	2	0	3	False	False
LAVFYTILTPV	LAVFYTILTPM	AVFYTILTPV	AVFYTILTPM	HLA-A0201	2.4258	0	11	10	10	6.6	9.4943	0.0139996	146.0	-1.743	1.7	6.093198032584041	0.0	1.806006477570753	1	0.988841	1,9	True	1	1	9	False	False
LAVRWFFAHF	LAVRWFFAHS	AVRWFFAHF	AVRWFFAHS	HLA-B1501	1.2572	0	10	9	9	12.9351	22.1571	2.611	54.44444444444444	0.0722222222222222	0.8444444444444443	10.551758703775704	0.0	1.1858661232742551	-2	0.968015	1,8	True	2	1	8	False	False
LAYFLPRPPL	LAYFPPRPPL	AYFLPRPPL	AYFPPRPPL	HLA-B0702	1.9033	0	10	9	9	1.0967	1.0967	8.74101	97.77777777777776	0.0477777777777777	0.1777777777777776	9.348807885311544	0.999999996524196	1.399837494301085	-3	0.897391	1,8	False	4	1	3	False	False
LAYSFQSLL	LAYPFQSLL	LAYSFQSLL	LAYPFQSLL	HLA-A0201	4.472	0	9	9	9	2.3608	2.3608	12.3112	141.1111111111111	-0.7855555555555556	1.0666666666666664	6.093198032584041	0.0	3.9991894273127775	-1	0.917271	1,8	False	4	0	3	False	False
LAYSFQSLLYL	LAYPFQSLLYL	YSFQSLLYL	YPFQSLLYL	HLA-A0201	1.1039	0	11	9	9	2.3608	4.1224	12.3112	129.99999999999997	-0.568888888888889	0.7222222222222222	6.086602629628032	0.0	0.8082966597127886	-1	0.948599	1,8	True	4	2	1	False	False
LDLGKSFHF	LDLGKSFHS	LDLGKSFHF	LDLGKSFHS	HLA-A2402	2.2194	0	9	9	9	45.5	45.5	10.9011	86.66666666666666	0.6211111111111111	0.1555555555555554	7.549350681714714	0.0	2.111142058021978	-2	0.968184	1,8	True	2	0	8	False	False
LDYEWGTVTF	LDYEGGTVTF	YEWGTVTF	YEGGTVTF	HLA-B1501	3.746	1	10	8	8	3.0826	6.0315	28.4114	36.25	0.2249999999999998	-0.0625	3.8499827128835022	3.22425721836519e-28	1.4194616596203269	-2	0.861352	1,7	False	1	2	2	True	False
LEAVARNTF	LEAVARNSF	LEAVARNTF	LEAVARNSF	HLA-B1501	1.9659	0	9	9	9	1.8967	1.8967	0.130996	97.77777777777776	1.708888888888889	0.2444444444444443	6.410149741452187	0.0	0.0717247218853797	1	0.977316	1,8	False	6	0	7	False	False
LEEEINRKM	LEEEINRRM	LEEEINRKM	LEEEINRRM	HLA-B4001	0.1938	0	9	9	9	0.2852	0.2852	38.2503	86.66666666666666	3.927777777777777	-1.3555555555555556	4.479432610329241	0.999941047525418	0.062108415147265	2	0.977145	1,8	False	2	0	7	False	False
LEFENKQAL	SEFENKQAL	LEFENKQAL	SEFENKQAL	HLA-B4001	0.0083	0	9	9	9	0.0032	0.0032	8.35072	97.77777777777776	1.8577777777777773	-0.6333333333333333	4.258147296961397	0.0	0.013228125	-2	0.976128	1,8	False	2	0	0	False	False
LELKAVHAY	LELKAVPAY	LELKAVHAY	LELKAVPAY	HLA-B1801	0.0054	0	9	9	9	0.0151	0.0151	0.141003	141.1111111111111	-0.0377777777777777	0.3888888888888888	7.5418101428076625	0.0	0.0034688741721854	-2	0.906231	1,8	False	2	0	6	True	False
LEREIPLNQPF	LEREIPLSQPF	REIPLNQPF	REIPLSQPF	HLA-B1501	0.7802	0	11	9	9	0.5305	0.5305	0.220997	86.66666666666666	2.3433333333333333	-0.7888888888888888	6.410149741452187	0.5	0.3672308011310085	1	0.940283	1,8	False	2	2	5	False	False
LESAPINTPL	LESVPINTPL	ESAPINTPL	ESVPINTPL	HLA-B0702	2.0464	0	10	9	9	3.1533	3.1533	0.160996	97.77777777777776	0.8633333333333331	-0.1777777777777777	3.849983240943402	0.0	0.7183459106333048	0	0.954858	1,8	False	4	1	2	False	False
LESLSAESY	LESLSAESH	LESLSAESY	LESLSAESH	HLA-B1501	1.548	0	9	9	9	8.4543	8.4543	5.29085	97.77777777777776	1.3677777777777775	-0.1444444444444444	3.613691097591072	0.0	1.2645579645860687	2	0.980478	1,8	True	2	0	8	False	False
LFGASMTGIVY	LFGASMTGIAY	GASMTGIVY	GASMTGIAY	HLA-B1501	0.4066	0	11	9	9	0.3845	0.3845	0.631984	86.66666666666666	-0.987777777777778	0.9777777777777776	6.093198032584041	0.0	0.0233702470741222	0	0.969248	1,8	False	4	2	7	False	False
LFGVCIYSF	LFGVCVYSF	LFGVCIYSF	LFGVCVYSF	HLA-B1501	20.4536	1	9	9	9	20.1546	20.1546	7.3712	118.88888888888889	-2.057777777777778	2.011111111111111	5.919503211509436	0.999999999973312	0.3034357615631202	3	0.98028	1,8	False	3	0	5	False	False
LFHDMNVSY	LFHDMNVNY	LFHDMNVSY	LFHDMNVNY	HLA-A2902	0.0129	0	9	9	9	0.0178	0.0178	12.8509	75.55555555555556	1.03	0.0444444444444444	5.292197432834655	0.0076197710941836	0.0035511235955056	1	0.963597	8	False	2	0	7	True	False
LFHTFYELL	LFHTFYDLL	LFHTFYELL	LFHTFYDLL	HLA-A2402	0.6359	0	9	9	9	1.0311	1.0311	0.610981	129.99999999999997	-0.7266666666666667	0.922222222222222	5.363445803988725	0.0	0.2437277470662399	2	0.955661	1,8	False	4	0	6	True	False
LFHTFYELLI	LFHTFYDLLI	LFHTFYELL	LFHTFYDLL	HLA-A2402	0.6359	0	10	9	9	1.0311	1.0311	0.610981	129.99999999999997	-0.7266666666666667	0.922222222222222	5.363445803988725	0.0	0.2437277470662399	2	0.955661	1,8	False	4	0	6	True	False
LFLSASSNSF	LFPSASSNSF	LFLSASSNSF	LFPSASSNSF	HLA-A2402	0.5755	0	10	10	10	0.2938	0.2938	6.15091	88.0	0.2629999999999999	0.8300000000000001	6.099999998230487	0.0	0.5517983321987746	-3	0.944139	1,9	False	4	0	2	False	False
LFPGALYLV	LFPGASYLV	LFPGALYLV	LFPGASYLV	HLA-A2402	0.7784	0	9	9	9	0.7753	0.7753	8.00111	173.33333333333331	-2.71	1.877777777777777	6.093198032584041	9.27629164654794e-20	0.0031123952018573	-2	0.920209	1,8	False	2	0	5	False	False
LFQQGKDLQQY	RFQQGKDLQQY	LFQQGKDLQQY	RFQQGKDLQQY	HLA-A2902	0.5932	0	11	11	11	0.6342	0.6604	45.75	70.9090909090909	2.073636363636364	-1.1545454545454543	6.330585691612214	0.0	0.0603619624470018	-2	0.985251	1,10	True	4	0	0	False	False
LFRIKFKEPL	LYRIKFKESF	RIKFKEPL	RIKFKESF	HLA-B0801	0.5351	1	10	8	8	0.6323	0.6323	575.391	97.5	2.50125	-0.7875000000000001	10.789009301923215	0.0	0.082257978807528	-1	0.91283	1,4,7	True	10	2	6,7	False	False
LFSSSSFQK	LFSSSSSQK	LFSSSSFQK	LFSSSSSQK	HLA-A2402	7.5354	0	9	9	9	12.2083	12.2083	7.60106	43.33333333333333	1.5344444444444445	-0.1333333333333333	9.700002531521022	0.0	2.884281239812259	-2	0.941464	1,8	False	2	0	6	False	False
LFVVFQTVY	LFVVFLTVY	LFVVFQTVY	LFVVFLTVY	HLA-A2902	0.1511	0	9	9	9	0.4635	0.4635	0.000999989	140.0	-1.6388888888888888	1.8333333333333333	6.093198032584041	0.0	0.1018417259978425	-2	0.9281	8	False	2	0	5	False	False
LFYALGIVF	LSYALGIVF	FYALGIVF	SYALGIVF	HLA-A2402	0.6277	0	9	8	8	0.3851	0.3851	8.0111	146.25	-2.80625	2.275	6.093198032584041	0.0076197710941836	0.3954298104388472	-2	0.958951	1,7	False	2	1	0	False	False
LFYLGSSTAF	LFYLGSSTAS	YLGSSTAF	YLGSSTAS	HLA-B1501	1.7867	0	10	8	8	13.9294	35.9333	1.17097	61.25000000000001	-0.1425	0.5499999999999999	6.093198032584041	0.0	1.6978604865125104	-2	0.964998	1,7	True	2	2	7	False	False
LGNVWCFPY	LGNVWRFPY	LGNVWCFPY	LGNVWRFPY	HLA-B3501	6.3017	1	9	9	9	4.1099	4.1099	51.8932	75.55555555555556	-1.0788888888888888	0.6222222222222222	5.919503211509436	0.0	3.3606817830117537	-3	0.840348	1,8	False	2	0	5	False	False
LGPMGGSLTL	LGPMGGGLTL	LGPMGGSLTL	LGPMGGGLTL	HLA-B5101	0.5951	0	10	10	10	0.581	0.581	7.79095	117.0	-1.396	0.9	6.099999998230487	4.52679959335127e-07	0.0144421858864027	0	0.949996	0,1,9	False	2	0	6	False	False
LGSLHSGTAK	LGFLHSGTAK	GSLHSGTAK	GFLHSGTAK	HLA-A1101	0.1043	0	10	9	9	2.9353	3.6146	30.7902	54.44444444444444	1.218888888888889	-0.5111111111111112	9.702001779340208	0.0	0.1012904028108227	-2	0.943374	1,8	True	2	1	1	False	False
LHAMIQAAGKL	LQAMIQAAGKL	LHAMIQAAGKL	LQAMIQAAGKL	HLA-B3801	0.7779	0	11	11	11	4.5763	11.7651	14.7119	133.63636363636363	-0.7027272727272726	0.7636363636363636	9.702001779340208	0.0	0.7264658081954254	0	0.975613	1,10	True	4	0	1	False	False
LHEAQPWFEF	LHEAHPWFEF	LHEAQPWFEF	LHEAHPWFEF	HLA-B3801	0.1874	0	10	10	10	0.214	0.214	27.6403	49.0	0.8799999999999999	-0.5	4.25426907511428	0.0	0.023293644859813	0	0.91323	1,9	False	4	0	4	False	False
LHEAQPWFEFL	LHEAHPWFEFL	LHEAQPWFEF	LHEAHPWFEF	HLA-B3801	0.1874	0	11	10	10	0.214	0.214	27.6403	49.0	0.8799999999999999	-0.5	4.25426907511428	0.0	0.023293644859813	0	0.91323	1,9	False	4	0	4	False	False
LHSDFVSFLI	LHSDFVSSLI	HSDFVSFLI	HSDFVSSLI	HLA-A0101	0.58	0	10	9	9	0.5788	0.5788	5.67099	118.88888888888889	0.0377777777777777	1.088888888888889	5.292257586028427	0.5	0.0012024879060124	-2	0.929943	1,8	False	2	1	6	False	False
LHSEAAYTL	PHSEAAYTL	LHSEAAYTL	PHSEAAYTL	HLA-A2402	1.5323	0	9	9	9	2.1647	2.1647	0.641002	108.88888888888889	0.4577777777777777	0.1888888888888888	5.363445803988725	5.89524745824429e-05	0.4476493370905898	-3	0.967993	1,8	False	4	0	0	False	False
LIAVSSCILAK	LIAVSSCILAM	AVSSCILAK	AVSSCILAM	HLA-A1101	0.0254	0	11	9	9	4.4268	4.4268	3.19098	141.1111111111111	-0.7144444444444445	1.4555555555555555	8.545189979486167	3.47580404973379e-09	0.0252542604138429	-1	0.977687	1,8	True	1	2	8	False	False
LIDAVDSTGV	LIDAVYSTGV	LIDAVDSTGV	LIDAVYSTGV	HLA-A0201	4.0097	0	10	10	10	4.0997	4.0997	7.65074	146.0	0.2740000000000001	0.9600000000000002	3.49188149953261	0.0	0.0880242456765136	-3	0.907414	1,9	False	2	0	5	False	False
LIDDYGVEEV	LIDDYGVEEE	LIDDYGVEEV	LIDDYGVEEE	HLA-A0206	1.1252	1	10	10	10	12.0661	33.439	4.25099	136.0	1.234	0.1	3.294969566632062	5.89524745824429e-05	1.0873377720625617	-2	0.980904	1,9	True	2	0	9	False	False
LIDKTVLIEK	LRDKTVLIEK	LIDKTVLIEK	LRDKTVLIEK	HLA-A0301	1.0925	0	10	10	10	3.106	6.8326	18.4916	185.0	0.5479999999999998	0.53	6.492975460831076	0.0	0.9178144849691188	-3	0.960114	0,9	False	1	0	1	False	False
LIDSNTLQV	LIDPNTLQV	LIDSNTLQV	LIDPNTLQV	HLA-A0201	0.1906	0	9	9	9	0.0398	0.0398	24.6617	162.2222222222222	0.8966666666666667	0.4777777777777778	3.749987360555679	0.0	0.722172864321608	-1	0.918841	1,8	False	4	0	3	False	False
LIFNMLYWI	LIFNMFYWI	LIFNMLYWI	LIFNMFYWI	HLA-A0201	2.8293	1	9	9	9	4.5642	4.5642	0.000999989	173.33333333333331	-2.2844444444444445	1.7333333333333334	6.093198032584041	4.52679959335127e-07	1.075446424345997	0	0.938552	1,8	False	6	0	5	False	False
LIFSATLAYFL	LIFSATLAYFP	FSATLAYFL	FSATLAYFP	HLA-A0201	3.5768	0	11	9	9	12.5935	29.44	8.74101	108.88888888888889	-1.478888888888889	1.5555555555555556	6.093198032584041	0.0	3.142238239130435	-3	0.968042	1,8	True	4	2	8	False	False
LIIPFIHLI	LIIPCIHLI	LIIPFIHLI	LIIPCIHLI	HLA-A0201	0.1341	1	9	9	9	0.5892	0.5892	9.36124	259.99999999999994	-3.0933333333333337	2.6222222222222222	7.550323993898928	0.999941047525418	0.1035792769857433	-2	0.873761	1,8	False	2	0	4	True	False
LIMQLMPFGCL	LITQLMPFGCL	IMQLMPFGC	ITQLMPFGC	HLA-A0201	7.479	1	11	9	9	7.9042	20.7126	11.3506	86.66666666666666	-1.5777777777777775	1.3222222222222222	5.922539790626615	0.0	4.7784485965064745	-1	0.953558	1,8	True	1	1	1	False	False
LIQNVRSMK	LIQHVRSMK	LIQNVRSMK	LIQHVRSMK	HLA-A0301	0.4612	0	9	9	9	0.4422	0.4422	3.13095	118.88888888888889	2.2022222222222223	-0.1999999999999999	11.651775666512547	0.0	0.0198163726820443	1	0.924967	1,8	False	2	0	3	False	False
LIQRINLKK	LIQRINLRK	LIQRINLKK	LIQRINLRK	HLA-A1101	0.2557	0	9	9	9	0.3378	0.3378	17.6207	173.33333333333331	2.057777777777778	-0.2999999999999999	11.823055271990595	0.0	0.0621461515689757	2	0.976751	1,8	False	2	0	7	False	False
LISGPSVGV	SISGPSVGV	LISGPSVGV	SISGPSVGV	HLA-A0202	0.4558	0	9	9	9	0.3034	0.3034	9.8008	151.11111111111111	-1.4444444444444444	1.411111111111111	6.099999998230487	1.35803864849162e-06	0.2289516150296637	-2	0.976804	1,8	False	2	0	0	False	False
LIYELYVSEL	LIYESYVSEL	LIYELYVSEL	LIYESYVSEL	HLA-A0201	2.2018	0	10	10	10	1.8319	1.8319	0.110998	185.0	-0.6420000000000001	0.9700000000000004	3.6136908694170415	0.0	0.444590763687974	-2	0.933472	1,9	False	2	0	4	False	False
LKHPFTLMY	LKHPFILMY	LKHPFTLMY	LKHPFILMY	HLA-C1202	0.2826	0	9	9	9	0.3	0.3	10.8011	86.66666666666666	-0.2499999999999999	0.1777777777777776	9.300695891492069	0.999999550795842	0.0163907999999999	-1	0.930921	1,8	False	3	0	5	False	False
LKLRRVDFETF	LKSRRVDFETF	KLRRVDFETF	KSRRVDFETF	HLA-A2402	3.403	0	11	10	10	3.2441	4.7772	63.2415	68.0	3.857	-0.7	9.690161255188286	0.0	0.978900318178012	-2	0.964364	1,9	True	2	1	1	False	False
LLAELYCRA	LSAELYCRA	LLAELYCRA	LSAELYCRA	HLA-A0201	0.9089	0	9	9	9	16.43	16.43	18.962	152.22222222222223	0.2455555555555555	0.911111111111111	6.229383416008204	8.19677324436765e-13	0.8586200724284846	-2	0.951808	1,8	True	2	0	1	False	False
LLAGTLAVV	LLAGTLAGV	LLAGTLAVV	LLAGTLAGV	HLA-A0201	0.2417	1	9	9	9	0.094	0.094	1.5009800000000002	216.66666666666663	-2.7588888888888885	2.477777777777778	6.099999998230487	0.999999547320041	0.3797775531914893	-3	0.949117	1,8	False	4	0	7	False	False
LLAIKVPNV	LLAMKVPNV	LLAIKVPNV	LLAMKVPNV	HLA-A0201	0.0589	1	9	9	9	0.0589	0.0589	5.1909600000000005	205.5555555555556	-1.3844444444444446	1.477777777777778	9.700002531521022	0.0	0.0	1	0.956101	1,8	False	3	0	3	False	False
LLAILTYYV	LLAILPYYV	LLAILTYYV	LLAILPYYV	HLA-A0201	0.3549	1	9	9	9	0.1362	0.1362	0.0920015999999999	216.66666666666663	-2.52	2.0666666666666664	6.086602629628032	4.52679959335127e-07	0.5698724669603525	-1	0.920273	1,8	False	4	0	5	False	False
LLAMTVPNV	LLAMKVPNV	LLAMTVPNV	LLAMKVPNV	HLA-A0201	0.1075	1	9	9	9	0.0589	0.0589	5.1909600000000005	162.22222222222223	-1.4300000000000002	1.5444444444444447	6.099999998230487	0.0	0.0887011884550084	-1	0.933543	1,8	False	2	0	4	False	False
LLARFATSAL	LLARFAASAL	LLARFATSA	LLARFAASA	HLA-A0201	1.5456	0	10	9	9	1.7259	1.7259	32.6113	120.0	0.2933333333333332	1.0888888888888888	10.550002220086752	0.0	0.1614645576221101	0	0.958349	1,8	False	4	0	6	False	False
LLASYDEISV	LLASYDEISG	LLASYDEISV	LLASYDEISG	HLA-A0201	0.6644	0	10	10	10	10.1427	30.2727	0.240999	156.0	0.186	0.82	3.550073361489922	0.0	0.6498183022987708	-3	0.978922	1,9	True	4	0	9	False	False
LLAVRWFFAHF	LLAVRWFFAHS	AVRWFFAHF	AVRWFFAHS	HLA-B1501	1.2572	0	11	9	9	8.186	22.1571	2.611	54.44444444444444	0.0722222222222222	0.8444444444444443	10.551758703775704	0.0	1.1858661232742551	-2	0.968015	1,8	True	2	2	8	False	False
LLCRRSRAAL	LLCRRSRAAS	LCRRSRAAL	LCRRSRAAS	HLA-B0801	1.6141	0	10	9	9	3.4957	35.1667	0.390989	108.88888888888889	3.713333333333333	-0.0666666666666667	12.19926402438432	0.0	1.5400151751514928	-2	0.979961	4,8	True	2	1	8	False	False
LLCSSCWDF	LLCPSCWDF	LLCSSCWDF	LLCPSCWDF	HLA-B1501	6.4311	0	9	9	9	4.3399	4.3399	2.46092	86.66666666666666	-0.2433333333333331	1.0444444444444445	3.7499555465765297	0.992380232328851	3.0988539643770587	-1	0.902057	1,8	False	4	0	3	False	False
LLDDECAFYT	RLDDECAFYT	LLDDECAFY	RLDDECAFY	HLA-A0201	4.6309	0	10	9	9	3.1319	4.3464	10.6008	97.77777777777776	0.9422222222222224	0.3222222222222222	3.3800255372188985	3.47580404973379e-09	0.303122365635928	-2	0.972939	1,8	False	4	0	0	False	False
LLDDQILQL	HLDDQILQL	LLDDQILQL	HLDDQILQL	HLA-A0201	0.0025	0	9	9	9	0.004	0.004	15.0407	216.66666666666663	0.4355555555555557	0.6333333333333333	3.49188149953261	0.0	0.0009375	-3	0.968264	1,8	False	2	0	0	False	False
LLDEKGPEV	LLDEKEPEV	LLDEKGPEV	LLDEKEPEV	HLA-A0201	0.0063	1	9	9	9	0.0043	0.0043	46.9591	118.88888888888889	1.4522222222222223	-0.511111111111111	3.927550605032593	0.0	0.0029302325581395	-2	0.90832	1,8	False	2	0	5	False	False
LLDIDRFTI	LLEIDRFTI	LLDIDRFTI	LLEIDRFTI	HLA-A0201	0.8832	0	9	9	9	3.353	3.353	10.9511	173.33333333333331	1.3633333333333335	0.7999999999999999	4.109250931534916	0.0	0.6505599045630778	2	0.956303	1,8	False	4	0	2	False	False
LLDIWDGIPHV	WLDIWDGIPHV	LLDIWDGIPHV	WLDIWDGIPHV	HLA-A0201	0.0333	0	11	11	11	0.0684	0.0684	12.9412	168.1818181818182	-0.4445454545454543	0.7	4.106574652250856	0.0	0.0170881578947368	-2	0.97664	1,10	True	1	0	0	False	False
LLDNSTTGTDV	LLDNSTRGTDV	LLDNSTTGTDV	LLDNSTRGTDV	HLA-A0201	1.8017	0	11	11	11	3.6962	3.6962	0.151998	97.27272727272728	1.8518181818181816	-0.1818181818181818	3.49188149953261	9.27629164654794e-20	0.923467520696932	-1	0.945857	1,10	False	2	0	6	True	False
LLDSLPMDV	LLDSLPMDA	LLDSLPMDV	LLDSLPMDA	HLA-A0201	0.17	0	9	9	9	1.4103	1.4103	3.9109	162.2222222222222	-0.0344444444444442	0.8999999999999999	3.49188149953261	1.5734275536184001e-15	0.1495079061192654	0	0.982877	1,8	True	4	0	8	True	False
LLEPHQVGL	VLEPHQVGL	LLEPHQVGL	VLEPHQVGL	HLA-A0201	0.1504	0	9	9	9	0.1376	0.1376	1.3809900000000002	162.2222222222222	-0.3033333333333334	0.3777777777777777	5.363507221918553	0.0	0.0139906976744186	1	0.986672	1,8	False	6	0	0	False	False
LLFAAFSSA	VLFAAFSSA	LLFAAFSSA	VLFAAFSSA	HLA-A0201	1.0278	1	9	9	9	0.8364	0.8364	36.1619	120.0	-1.6033333333333333	1.8888888888888888	6.099999998230487	0.5	0.2351995695839311	1	0.989679	1,8	False	6	0	0	False	False
LLFALHFSA	LLFALYFSA	LLFALHFSA	LLFALYFSA	HLA-A0201	1.0696	1	9	9	9	1.8431	1.8431	8.43098	152.22222222222223	-1.8088888888888883	1.844444444444444	7.550323993898928	9.05359508832148e-07	0.4488826433725787	2	0.93542	1,8	False	2	0	5	False	False
LLFAPEYGPK	LLSAPEYGPK	LLFAPEYGPK	LLSAPEYGPK	HLA-A0301	0.7274	0	10	10	10	1.4407	1.4407	22.2912	88.0	-0.3069999999999999	-0.01	6.40200117090717	0.0	0.3601405011452766	-2	0.936872	0,9	False	2	0	2	True	False
LLFGMPPCL	LLFGMTPCL	LLFGMPPCL	LLFGMTPCL	HLA-A0201	0.1253	1	9	9	9	0.2286	0.2286	4.85106	129.99999999999997	-2.478888888888889	1.6666666666666667	5.922539790626615	0.997485670166499	0.0566206911636045	-1	0.902206	1,8	False	4	0	5	True	False
LLFGMPPCLL	LLFGMTPCLL	LLFGMPPCL	LLFGMTPCL	HLA-A0201	0.1253	1	10	9	9	0.2286	0.2286	4.85106	129.99999999999997	-2.478888888888889	1.6666666666666667	5.922539790626615	0.997485670166499	0.0566206911636045	-1	0.902206	1,8	False	4	0	5	False	False
LLFGYSFAT	LLFGYSFAK	LLFGYSFAT	LLFGYSFAK	HLA-A0201	0.7101	1	9	9	9	4.9825	5.4046	0.271007	97.77777777777776	-1.3822222222222222	1.3111111111111111	6.093198032584041	0.999999550874464	0.6168013266476705	-1	0.979648	1,8	True	2	0	8	False	False
LLFLTIFIYA	LLFLAIFIYA	FLTIFIYA	FLAIFIYA	HLA-A0201	4.1257	1	10	8	8	3.1533	3.1533	6.33085	158.75	-2.4775	2.275	6.093198032584041	2.6688189211265488e-11	1.27226419306758	0	0.94837	0,1,2,3,5,7	True	4	2	2	False	False
LLFQRFFVI	LLFQRFSVI	LLFQRFFVI	LLFQRFSVI	HLA-B0801	0.303	0	9	9	9	0.1194	0.1194	34.66	162.2222222222222	-0.8088888888888888	1.855555555555556	10.550002220086752	0.0	0.4659195979899497	-2	0.925591	4,8	False	2	0	6	False	False
LLFSLFFLI	LVFSLFFLI	LLFSLFFLI	LVFSLFFLI	HLA-A0201	1.2876	0	9	9	9	3.2742	3.2742	39.8111	216.66666666666663	-3.348888888888889	3.033333333333333	6.099999998230487	4.52679959335127e-07	0.7812431006047279	1	0.979795	1,8	True	6	0	1	False	False
LLGCVMYTLL	SLGCVMYTLL	LLGCVMYTL	SLGCVMYTL	HLA-A0211	1.2311	1	10	9	9	0.6592	0.6592	11.8179	162.2222222222222	-2.295555555555555	1.9555555555555555	5.919503211509436	0.999999998841399	1.0680614229368934	-2	0.974602	1,8	False	2	0	0	True	False
LLGGNSFEV	LLGRNSFEV	LLGGNSFEV	LLGRNSFEV	HLA-A0206	0.3718	0	9	9	9	1.0618	1.0618	30.7902	118.88888888888889	-0.2099999999999999	0.6666666666666666	3.849983240943402	1.0	0.2416104727820682	-2	0.903262	1,8	False	6	0	3	False	False
LLGGWFQSSL	QLGGWFQSSL	LLGGWFQSSL	QLGGWFQSSL	HLA-A0201	3.3785	0	10	10	10	4.0077	4.0077	40.2998	117.0	-0.961	0.74	6.099999998230487	0.999999849106635	0.5304169972802356	-2	0.978646	1,9	False	2	0	0	False	False
LLGPNSFEV	LLGRNSFEV	LLGPNSFEV	LLGRNSFEV	HLA-A0201	0.0336	1	9	9	9	0.4383	0.4383	30.7902	118.88888888888889	-0.1055555555555555	0.5333333333333333	3.849983240943402	1.0	0.0310242299794661	-2	0.891719	1,8	False	4	0	3	False	False
LLGSVNNLL	LLGSVNSLL	LLGSVNNLL	LLGSVNSLL	HLA-A0201	0.4931	0	9	9	9	0.5516	0.5516	46.8702	205.5555555555556	-0.8866666666666667	1.2444444444444445	6.099999998230487	0.0	0.052295775924583	1	0.956993	1,8	False	2	0	6	False	False
LLHASFVTL	LLAASFETL	LLHASFVTL	LLAASFETL	HLA-B1501	0.9404	1	9	9	9	1.8077	1.8077	0.421002	173.33333333333331	-1.4400000000000002	1.7222222222222223	7.550323993898928	0.0	0.4511859932510925	-4	0.877091	1,8	True	2	0	2,6	False	False
LLHASFVTL	LLAASFETL	LLHASFVTL	LLAASFETL	HLA-A0201	0.3195	1	9	9	9	0.3088	0.3088	0.421002	173.33333333333331	-1.4400000000000002	1.7222222222222223	7.550323993898928	0.0	0.0110707577720207	-4	0.877091	1,8	True	2	0	2,6	False	False
LLHGFSFYL	LLHGFSFHL	LLHGFSFYL	LLHGFSFHL	HLA-A0201	0.0857	1	9	9	9	0.0809	0.0809	9.31077	129.99999999999997	-1.4955555555555555	1.2555555555555555	7.542349207215011	0.0	0.0050847960444993	2	0.952993	1,8	False	2	0	7	False	False
LLHTELERF	LLHTELERS	LLHTELERF	LLHTELERS	HLA-B1501	0.3164	0	9	9	9	26.2927	26.2927	23.4611	129.99999999999997	2.0033333333333334	-0.1333333333333334	5.49308746913448	0.0	0.3125925188360267	-2	0.972222	1,8	True	2	0	8	True	False
LLHTELERFL	LLHTELERSL	LLHTELERFL	LLHTELERSL	HLA-A0201	2.2291	0	10	10	10	1.8936	1.8936	23.4611	156.0	1.3110000000000002	0.2599999999999999	5.49308746913448	0.0	0.3949424640895647	-2	0.960593	1,9	False	2	0	8	True	False
LLIASVTWL	FLIASVTWL	LLIASVTWL	FLIASVTWL	HLA-A0201	0.4879	1	9	9	9	0.1286	0.1286	0.000999989	216.66666666666663	-2.4322222222222223	2.1666666666666665	6.099999998230487	3.47580404973379e-09	1.3631607309486782	0	0.984183	1,8	False	6	0	0	False	False
LLIGFLSGSL	LLIGLLSGSL	LLIGFLSGSL	LLIGLLSGSL	HLA-A0201	1.8091	0	10	10	10	2.1005	2.1005	1.93094	195.0	-2.2660000000000005	2.01	6.099999998230487	0.5	0.2509744060937871	0	0.952619	1,9	False	6	0	4	False	False
LLINRGFSK	LLIDRGFSK	LLINRGFSK	LLIDRGFSK	HLA-A0301	0.1519	0	9	9	9	0.1306	0.1306	0.671007	129.99999999999997	1.3144444444444443	0.1999999999999999	11.651775666512547	0.0	0.0247738897396631	1	0.939779	1,8	False	2	0	3	False	False
LLIQKFTDV	LLIQKLTDV	LLIQKFTDV	LLIQKLTDV	HLA-A0201	0.3094	0	9	9	9	0.1163	0.1163	4.31093	162.2222222222222	0.0666666666666669	0.8333333333333333	6.337367167230696	0.0	0.5137157351676699	0	0.943779	1,8	False	6	0	5	False	False
LLKAELVAGL	LLKAVLVAGL	LLKAELVAGL	LLKAVLVAGL	HLA-A0203	0.8527	1	10	10	10	2.3207	2.3207	10.3009	205.0	-1.592	1.52	6.408795645926148	0.0	0.5393905287197829	-2	0.938674	1,9	False	2	0	4	False	False
LLKEVYQSEHL	LLKGVYQSEHL	LLKEVYQSEH	LLKGVYQSEH	HLA-B1501	3.2037	0	11	10	10	4.053	4.053	0.421002	107.0	1.903	-0.79	5.493011780548841	0.0	0.671330473723168	-2	0.926938	1,9	False	2	0	3	False	False
LLKHPFTLM	LLKHPFILM	LLKHPFTLM	LLKHPFILM	HLA-A3001	2.3767	1	9	9	9	1.966	1.966	10.8011	129.99999999999997	-0.8122222222222221	0.7444444444444444	9.702001779340208	0.992495472675384	0.4964957731434385	-1	0.940015	0,1,2,8	False	3	0	6	False	False
LLKYKIKDY	LPKYKIKDY	LLKYKIKDY	LPKYKIKDY	HLA-B1501	0.8513	0	9	9	9	6.4457	6.4457	0.171004	129.99999999999997	1.21	-0.6333333333333334	9.866908484138548	0.0	0.7388666428781978	-3	0.937374	1,8	True	4	0	1	False	False
LLLAELSSPFV	RLLAELSSPFV	LLAELSSPFV	LLAELSSPFV	HLA-A0201	0.3288	0	11	10	10	0.3288	0.3288	2.71203	156.0	-0.998	1.35	3.849983240943402	0.0	0.0	4	1.0	1,9	True	0	1	-1	False	False
LLLASTSGA	LLLAATSGA	LLLASTSGA	LLLAATSGA	HLA-A0201	2.4418	1	9	9	9	2.5104	2.5104	1.43098	152.22222222222223	-1.1055555555555556	1.3666666666666667	6.099999998230487	0.0	0.0667254142766093	1	0.971372	1,8	False	4	0	4	False	False
LLLCGVQAV	LLLCGVLAV	LLLCGVQAV	LLLCGVLAV	HLA-A0210	0.4448	0	9	9	9	0.7285	0.7285	1.05103	205.5555555555556	-2.37	2.2444444444444445	5.922539790626615	0.0	0.1732186135895676	-2	0.93293	1,8	False	2	0	6	False	False
LLLEFGANM	LLLEFGANV	LLLEFGANM	LLLEFGANV	HLA-A0201	0.5135	0	9	9	9	0.0821	0.0821	5.95087	141.1111111111111	-1.0433333333333334	1.1666666666666667	3.849983240943402	0.0	2.6982204628501822	1	0.983704	1,8	True	1	0	8	False	False
LLLEVVWHL	LLLEAVWHL	LLLEVVWHL	LLLEAVWHL	HLA-A0201	0.0167	0	9	9	9	0.0112	0.0112	9.94106	237.7777777777777	-2.068888888888889	1.7777777777777777	5.363507221918553	0.999999996524196	0.0082008928571428	0	0.946017	1,8	False	4	0	4	False	False
LLLFLTIFI	LLLFLAIFI	LLLFLTIFI	LLLFLAIFI	HLA-A0201	1.7142	1	9	9	9	2.9379	2.9379	6.33085	259.99999999999994	-3.656666666666667	3.233333333333333	6.099999998230487	0.0	0.7140020218523435	0	0.957169	1,8	False	4	0	5	False	False
LLLNAGSTV	LLLNAASTV	LLLNAGSTV	LLLNAASTV	HLA-A0201	0.4677	0	9	9	9	0.3578	0.3578	12.261	173.33333333333331	-0.9933333333333336	1.3333333333333333	6.099999998230487	0.0	0.1436563163778647	0	0.948976	1,8	False	4	0	5	False	False
LLLNMLIVL	LLLNMLIAL	LLLNMLIVL	LLLNMLIAL	HLA-A0201	0.4654	1	9	9	9	0.265	0.265	11.0442	292.22222222222223	-3.2522222222222226	2.9	6.099999998230487	0.0	0.3519477735849056	0	0.974497	1,8	False	4	0	7	False	False
LLLPHYASAK	LFLPHYASAK	LLLPHYASAK	LFLPHYASAK	HLA-A1101	2.3345	0	10	10	10	3.0498	5.4475	23.3816	137.0	-0.4630000000000002	0.4199999999999999	9.300695891492069	0.0	1.33406122074346	0	0.971444	0,1,9	True	6	0	1	False	False
LLLQLTTPA	LSLQLTTPA	LLLQLTTPA	LSLQLTTPA	HLA-A0201	1.2258	0	9	9	9	11.1574	15.9067	29.6118	184.44444444444443	-1.2011111111111112	1.1666666666666667	6.099999998230487	0.0	1.1313375634166736	-2	0.956927	1,8	True	2	0	1	False	False
LLMGSSDLA	LLMGSCDLA	LLMGSSDLA	LLMGSCDLA	HLA-A0201	2.0103	0	9	9	9	3.102	3.102	4.08094	141.1111111111111	-0.482222222222222	1.0666666666666669	3.749987360555679	0.0	0.7074933945841393	-1	0.908859	1,8	False	4	0	5	False	False
LLMLLIGFL	LLMLLIGLL	LLMLLIGFL	LLMLLIGLL	HLA-A0201	2.7653	0	9	9	9	3.057	3.057	1.93094	260.0	-3.9766666666666666	3.088888888888889	6.099999998230487	0.0	0.2638658848544325	0	0.972072	1,8	False	6	0	7	False	False
LLMVSITLL	LPMVSITLL	LLMVSITLL	LPMVSITLL	HLA-A0201	0.3429	0	9	9	9	12.929	14.7295	8.41223	248.88888888888889	-2.78	2.7	6.099999998230487	0.0	0.3349173522522828	-3	0.944181	1,8	True	4	0	1	False	False
LLNYFQNSHSV	VLNYFQNSHSV	LLNYFQNSHSV	VLNYFQNSHSV	HLA-A0201	0.8827	0	11	11	11	0.6719	0.6719	23.2603	97.27272727272728	1.232727272727273	-0.1818181818181818	7.542349207215011	0.0	0.2769357940169668	1	0.993326	1,10	True	6	0	0	False	False
LLPALSPGL	LLPALSPGS	LLPALSPGL	LLPALSPGS	HLA-A0201	0.3009	0	9	9	9	8.1081	8.1081	35.9919	184.44444444444443	-2.114444444444445	1.4	6.099999998230487	0.999941047525418	0.2897332889332889	-2	0.975671	1,8	True	2	0	8	False	False
LLPHYASAK	FLPHYASAK	LLPHYASAK	FLPHYASAK	HLA-A1101	2.4554	0	9	9	9	3.0498	3.0498	23.3816	108.88888888888889	0.0322222222222222	0.0444444444444443	9.300695891492069	0.0	0.478552613286117	0	0.980349	1,8	False	6	0	0	False	False
LLPPVYLTF	PLPPVYLTF	LLPPVYLTF	PLPPVYLTF	HLA-A2402	0.0184	0	9	9	9	0.0428	0.0428	0.441015	162.2222222222222	-2.118888888888889	1.4666666666666666	6.093198032584041	0.0	0.0104897196261682	-3	0.966401	1,8	False	4	0	0	False	False
LLPVLSWLL	LLPVLSWLP	LLPVLSWLL	LLPVLSWLP	HLA-A0201	0.841	0	9	9	9	4.3987	8.9408	0.171004	248.88888888888889	-3.063333333333333	2.2111111111111112	6.099999998230487	5.89524745824429e-05	0.7618928731209735	-3	0.964693	1,8	True	4	0	8	False	False
LLQDGDIQV	LLQEGDIQV	LLQDGDIQV	LLQEGDIQV	HLA-A0201	0.0277	0	9	9	9	0.0255	0.0255	23.8315	162.2222222222222	0.975555555555556	0.2111111111111111	3.49188149953261	0.5	0.0023898039215686	2	0.949401	1,8	False	4	0	3	False	False
LLQEEAHVPL	LLQEGAHVPL	LLQEEAHVPL	LLQEGAHVPL	HLA-A0201	1.1018	0	10	10	10	0.8348	0.8348	0.34099	156.0	0.3209999999999999	0.2099999999999999	4.25426907511428	0.0	0.3523965021562049	-2	0.917994	1,9	False	2	0	4	False	False
LLQICERIPTI	LLQVCERIPTI	QICERIPTI	QVCERIPTI	HLA-A0201	1.1714	0	11	9	9	1.446	1.446	34.7803	129.99999999999997	1.5333333333333332	0.2444444444444444	6.232433001045138	0.0	0.2224525864453665	3	0.986987	1,8	True	3	2	1	False	False
LLQVYCEMYGL	LLQVDCEMYGL	QVYCEMYGL	QVDCEMYGL	HLA-A0201	3.8084	0	11	9	9	5.3155	6.3637	4.15112	75.55555555555556	-0.1	0.2666666666666666	3.849961081985384	0.992380228984665	1.529236846488678	-3	0.888834	1,8	False	2	2	2	False	False
LLRKHQLIYL	LLRKHQLIHL	LLRKHQLI	LLRKHQLI	HLA-B0801	0.5997	0	10	8	8	0.5997	0.5997	3.01091	195.0	1.3737499999999998	0.0999999999999999	11.651789722032843	1.0	0.0	4	1.0	1,4,7	True	0	0	-1	False	False
LLRPTLDQSTM	LLRPTLDQSTV	LLRPTLDQSTM	LLRPTLDQSTV	HLA-B1501	1.4269	0	11	11	11	9.9128	10.1098	0.34099	106.36363636363636	1.8736363636363635	-0.1818181818181818	6.338718596380204	0.0076197710941836	1.2255069348552892	1	0.991675	1,10	True	1	0	10	False	False
LLSAPPCTQHI	LLSAPPCTQRI	LLSAPPCTQHI	LLSAPPCTQRI	HLA-A0201	3.7436	0	11	11	11	4.718	4.718	0.000999989	115.45454545454544	-0.1527272727272727	0.4545454545454545	7.359029809944332	0.0	0.7731589317507419	0	0.965734	1,10	False	2	0	9	False	False
LLSCSADGAV	LLSCSADGTV	LLSCSADGAV	LLSCSADGTV	HLA-A0201	10.706	0	10	10	10	8.3816	8.3816	11.3012	127.0	-0.4199999999999999	1.2399999999999998	3.749971453566104	6.9516080753051415e-09	2.969006681301898	0	0.975935	1,9	False	4	0	8	False	False
LLSIIFFPA	LLSIISFPA	LLSIIFFPA	LLSIISFPA	HLA-A0201	3.6634	1	9	9	9	2.6604	2.6604	13.0114	184.44444444444443	-2.6722222222222225	2.4000000000000004	6.099999998230487	0.0	1.3811420087204933	-2	0.915585	1,8	False	2	0	5	False	False
LLSIVPCTV	LLSIVLCTV	LLSIVPCTV	LLSIVLCTV	HLA-A0201	0.5058	0	9	9	9	0.7833	0.7833	12.4511	194.44444444444443	-2.0166666666666666	2.2111111111111112	5.922539790626615	0.0	0.1791899655304481	-3	0.903973	1,8	False	4	0	5	False	False
LLSPDLIRNEV	PLSPDLIRNEV	LLSPDLIRNEV	PLSPDLIRNEV	HLA-A0201	0.2528	0	11	11	11	4.0835	4.0835	13.081	168.1818181818182	1.5245454545454544	0.2454545454545454	4.184407676104456	0.0	0.2371497391943186	-3	0.981431	1,10	True	4	0	0	False	False
LLTKDSYKV	LLTKDSDKV	LLTKDSYKV	LLTKDSDKV	HLA-A0201	0.2914	0	9	9	9	1.5113	1.5113	13.6308	118.88888888888889	1.3388888888888897	-0.2555555555555555	9.256043354980648	0.0	0.2352139614901078	-3	0.911952	1,8	False	2	0	6	False	False
LLTQLRAEV	LLTQLRAED	LLTQLRAEV	LLTQLRAED	HLA-A0201	1.0625	0	9	9	9	48.4	48.4	9.56126	173.33333333333331	1.0255555555555556	0.5777777777777777	6.410149741452187	0.0	1.0391754907024793	-3	0.97188	1,8	True	2	0	8	False	False
LLVAAMIGGFV	LLVVAMIGGFV	LLVAAMIGGFV	LLVVAMIGGFV	HLA-A0201	7.1478	0	11	11	11	6.9394	14.6815	0.00199998	177.27272727272725	-3.060909090909091	2.5454545454545454	6.099999998230487	0.0	3.667839175833532	0	0.97222	1,10	False	4	0	3	True	False
LLVDAMHNQL	LLVDAIHNQL	LLVDAMHNQL	LLVDAIHNQL	HLA-A0201	0.5108	1	10	10	10	0.214	0.214	20.3013	156.0	0.2600000000000001	0.56	5.292257586028427	0.0	0.7084366355140189	1	0.956457	1,9	False	3	0	5	False	False
LLVDLAEEL	LPVDLAEEL	LLVDLAEEL	LPVDLAEEL	HLA-A0201	0.0996	1	9	9	9	11.1311	11.1311	8.59085	216.66666666666663	-0.3544444444444445	1.1888888888888889	3.42471199342981	0.0	0.098708788888789	-3	0.938751	1,8	True	4	0	1	False	False
LLVEKTTCV	LLGEKTTCV	LLVEKTTCV	LLGEKTTCV	HLA-A0201	0.0962	0	9	9	9	0.2268	0.2268	4.36112	151.11111111111111	-0.1888888888888891	1.077777777777778	6.231833229307085	0.0	0.0553955908289241	-3	0.924739	1,8	False	4	0	2	False	False
LLVRNSFEV	LLGRNSFEV	LLVRNSFEV	LLGRNSFEV	HLA-A0201	0.3311	0	9	9	9	0.4383	0.4383	30.7902	151.11111111111111	1.2077777777777774	0.7222222222222222	6.410149741452187	1.0	0.0809808806753365	-3	0.918348	1,8	False	4	0	2	False	False
LLWMNLFVGF	LLWMNPFVGF	LWMNLFVGF	LWMNPFVGF	HLA-A2402	0.3437	0	10	9	9	0.1297	0.1297	23.3007	118.88888888888889	-2.091111111111111	1.6111111111111112	6.099999998230487	0.0	0.5670917501927525	-3	0.876968	1,8	False	4	1	4	False	False
LLWMNLFVGF	LLWMNPFVGF	LLWMNLFV	LLWMNPFV	HLA-A0201	3.98	0	10	8	8	1.9734	1.9734	23.3007	182.5	-2.4775	1.9875	6.099999998230487	0.0	4.046958548697679	-3	0.880451	0,1,2,3,5,7	True	4	0	5	False	False
LLYNDQPPR	LLYNDQPPQ	LLYNDQPPR	LLYNDQPPQ	HLA-A0301	0.8628	0	9	9	9	7.4978	7.4978	46.1225	86.66666666666666	2.9022222222222225	-1.322222222222222	6.3318953779526055	0.999941047525418	0.7635143642135026	1	0.979194	1,8	True	2	0	8	False	False
LLYPHSLSS	LLYPHGLSS	LLYPHSLSS	LLYPHGLSS	HLA-A0201	0.8557	0	9	9	9	1.4044	1.4044	1.06098	129.99999999999997	0.0266666666666668	0.3222222222222222	7.542349207215011	0.0	0.3343225505553973	0	0.930514	1,8	False	2	0	5	False	False
LLYPHSLSSK	LLYPHGLSSK	LLYPHSLSSK	LLYPHGLSSK	HLA-A1101	0.3758	0	10	10	10	0.4108	0.4108	1.06098	117.0	0.5790000000000001	-0.1	9.300695891492069	0.0	0.0320180136319376	0	0.937741	0,1,9	False	2	0	5	False	False
LLYPHSLSSKL	LLYPHGLSSKL	LLYPHSLSSKL	LLYPHGLSSKL	HLA-A0201	0.4545	0	11	11	11	0.6734	0.6734	1.06098	141.8181818181818	0.0790909090909091	0.2545454545454544	9.300695891492069	0.0	0.1477428719928719	0	0.945528	1,10	False	2	0	5	False	False
LLYQELLPL	LLYQEFLPL	LLYQELLPL	LLYQEFLPL	HLA-A0201	0.1975	1	9	9	9	0.4053	0.4053	8.73072	216.66666666666663	-1.3455555555555554	1.0111111111111108	3.8499827128835022	0.0	0.1012595608191463	0	0.94174	1,8	False	6	0	5	False	False
LMASISSFL	LMASISSSL	LMASISSFL	LMASISSSL	HLA-A0201	0.3946	1	9	9	9	0.3709	0.3709	6.201	141.1111111111111	-1.2999999999999998	1.7999999999999998	6.099999998230487	0.0	0.0252143974117012	-2	0.956706	1,8	False	2	0	7	True	False
LMASISSFLL	LMASISSSLL	LMASISSFL	LMASISSSL	HLA-A0201	0.3946	1	10	9	9	0.3709	0.3709	6.201	141.1111111111111	-1.2999999999999998	1.7999999999999998	6.099999998230487	0.0	0.0252143974117012	-2	0.956706	1,8	False	2	0	7	True	False
LMASISSFLLV	LMASISSSLLV	LMASISSFL	LMASISSSL	HLA-A0201	0.3946	1	11	9	9	0.3709	0.3709	6.201	141.1111111111111	-1.2999999999999998	1.7999999999999998	6.099999998230487	0.0	0.0252143974117012	-2	0.956706	1,8	False	2	0	7	False	False
LMAVAILKEV	PMAVAILKEV	MAVAILKEV	MAVAILKEV	HLA-A0201	2.4412	0	10	9	9	2.4412	2.4412	12.5507	173.33333333333331	-1.281111111111111	1.6444444444444446	6.408795645926148	0.0	0.0	4	1.0	1,8	True	0	1	-1	True	False
LMAVRSKYSEV	LMAVRSKYSED	AVRSKYSEV	AVRSKYSED	HLA-A0201	4.8858	0	11	9	9	28.6296	65.8333	9.9908	75.55555555555556	2.703333333333333	-0.5111111111111112	9.297359791584311	0.0	4.523201715545172	-3	0.971459	1,8	True	2	2	8	False	False
LMFWASSSI	LMLWASSSI	LMFWASSSI	LMLWASSSI	HLA-A0201	1.9625	1	9	9	9	2.5049	2.5049	0.000999989	97.77777777777776	-1.012222222222222	1.2777777777777777	6.099999998230487	0.0	0.42495109585213	0	0.950806	1,8	False	6	0	2	False	False
LMGTEQLFTEL	LMGTEQLSTEL	GTEQLFTEL	GTEQLSTEL	HLA-A0201	6.4921	0	11	9	9	6.6584	7.9702	16.7107	86.66666666666666	1.171111111111111	-0.2111111111111111	3.613691325765103	0.0	1.203981457177988	-2	0.916564	1,8	False	2	2	5	False	False
LMILSANWAY	LMVLSANWAY	LMILSANWAY	LMVLSANWAY	HLA-B1501	0.6942	0	10	10	10	0.83	0.968	0.390989	137.0	-1.288	1.11	6.093198032584041	0.0	0.1963553305785123	3	0.988475	1,9	False	3	0	2	False	False
LMILSANWAYV	LMVLSANWAYV	ILSANWAYV	VLSANWAYV	HLA-A0201	0.5716	0	11	9	9	0.7174	0.7174	0.390989	141.1111111111111	-1.0722222222222222	1.0666666666666669	6.093198032584041	1.20812138761297e-17	0.1161684973515472	3	0.994541	1,8	False	3	2	0	False	False
LMLEISTSL	LMLEMSTSL	LMLEISTSL	LMLEMSTSL	HLA-A0201	0.0424	0	9	9	9	0.0971	0.0971	20.3013	173.33333333333331	-0.65	1.3333333333333333	3.849983240943402	0.0	0.0238854788877445	1	0.958404	1,8	False	3	0	4	False	False
LMLEYQKILWK	LMLKYQKILWK	MLEYQKILWK	MLKYQKILWK	HLA-A1101	2.304	1	11	10	10	2.3837	2.3837	1.27103	117.0	0.4149999999999999	-0.3	9.25604694057256	0.0	0.0770351973822212	1	0.96477	0,1,9	False	2	1	2	False	False
LMMEHPSLQAI	LMMEHPGLQAI	LMMEHPSLQA	LMMEHPGLQA	HLA-A0201	0.5334	0	11	10	10	0.5532	0.5532	11.241	88.0	0.4059999999999998	0.0599999999999999	5.363507221918553	2.0491933110931699e-13	0.0190913232104121	0	0.94152	1,9	False	2	0	6	False	False
LMMPFSIVYI	LVMPFSIVYI	MMPFSIVYI	VMPFSIVYI	HLA-A0201	0.6217	1	10	9	9	0.6981	0.6981	0.061002	118.88888888888889	-2.002222222222222	1.788888888888889	6.093198032584041	0.0	0.0680387910041541	1	0.983456	1,8	False	1	1	0	True	False
LMMSLSALF	LMMSLPALF	LMMSLSALF	LMMSLPALF	HLA-A2402	0.6584	0	9	9	9	0.3878	0.3878	1.01799	141.1111111111111	-1.9388888888888889	2.022222222222222	6.099999998230487	0.0	0.4594199071686436	-1	0.930355	1,8	False	4	0	5	False	False
LMRDHMPPV	LMRDHVPPV	LMRDHMPPV	LMRDHVPPV	HLA-A0203	0.0817	1	9	9	9	0.0491	0.0491	9.71087	75.55555555555556	1.6266666666666667	-0.288888888888889	7.550936504267156	0.0076197710941836	0.0542448065173116	1	0.94151	1,8	False	1	0	5	False	False
LMRVMDISYL	LMRVMDIPYL	RVMDISYL	RVMDIPYL	HLA-A0201	3.4085	0	10	8	8	1.2114	1.2114	22.7816	133.75	1.36875	0.5375000000000001	6.3318953779526055	0.0	6.181950924550106	-1	0.911271	0,1,2,3,5,7	True	4	2	5	False	False
LMTDTQFVL	LMTDTQFVS	LMTDTQFVL	LMTDTQFVS	HLA-A0201	0.3002	0	9	9	9	4.2101	8.1523	0.580996	118.88888888888889	0.0211111111111112	0.8999999999999998	3.749987360555679	0.0	0.2891454460704341	-2	0.976392	1,8	True	2	0	8	False	False
LMTDTQFVLAV	LMTDTQFVSAV	LMTDTQFVL	LMTDTQFVS	HLA-A0201	0.3002	0	11	9	9	2.4079	8.1523	0.580996	118.88888888888889	0.0211111111111112	0.8999999999999998	3.749987360555679	0.0	0.2891454460704341	-2	0.976392	1,8	True	2	0	8	False	False
LMTLHGFMMY	LMTLDGFMMY	MTLHGFMMY	MTLDGFMMY	HLA-A3002	0.124	1	10	9	9	0.0397	0.0397	24.0906	43.33333333333333	-0.9466666666666668	0.7444444444444444	7.542349207215011	0.0	0.2633047858942065	-1	0.902022	8	False	2	1	3	False	False
LMVPHSPSL	LMVLHSPSL	LMVPHSPSL	LMVLHSPSL	HLA-A0201	0.0619	1	9	9	9	0.5552	0.5552	7.63115	118.88888888888889	-0.5299999999999998	0.6333333333333332	7.550323993898928	0.0	0.0549986851585014	-3	0.897768	1,8	False	4	0	3	False	False
LNRSSSQGTQL	LNRSLSQGTQL	RSSSQGTQL	RSLSQGTQL	HLA-B0702	1.0052	0	11	9	9	1.2012	1.2012	30.85	43.33333333333333	3.6566666666666654	-1.2444444444444445	10.550002220086752	0.0	0.164018648018648	-2	0.938754	1,8	False	2	2	2	False	False
LPAEGVSEV	LPGEGVSEV	LPAEGVSEV	LPGEGVSEV	HLA-B0702	0.3063	0	9	9	9	0.7551	0.7551	0.38101	118.88888888888889	0.1411111111111109	0.4666666666666667	3.613691325765103	0.0	0.1820519666269368	0	0.948513	1,8	False	4	0	2	False	False
LPAIMFFVSA	LPAIMFSVSA	LPAIMFFVSA	LPAIMFSVSA	HLA-B5601	0.1449	0	10	10	10	0.061	0.061	41.4816	127.0	-2.241	2.12	6.099999998230487	1.20812138761297e-17	0.1992968852459016	-2	0.931996	1,9	False	2	0	6	False	False
LPALAFTFFSL	LPALAFAFFSL	LPALAFTFF	LPALAFAFF	HLA-B0702	0.5643	1	11	9	9	0.7066	0.7066	0.0309996999999999	108.88888888888889	-2.2033333333333336	1.9222222222222216	6.099999998230487	6.9516080753051415e-09	0.1136426408151712	0	0.956062	1,8	False	4	0	6	False	False
LPALKIWEEL	LPALKIREEL	LPALKIWEEL	LPALKIREEL	HLA-B0702	0.8357	0	10	10	10	0.2277	0.2277	22.7911	166.0	-0.4650000000000001	0.4299999999999999	4.258147296961397	0.999999773666641	2.2314694773825203	-3	0.895406	1,9	False	2	0	6	False	False
LPALSQCSQL	LPALSRCSQL	LPALSQCSQL	LPALSRCSQL	HLA-B3501	2.1394	0	10	10	10	3.325	3.325	0.00199998	127.0	0.0029999999999998	0.5499999999999999	5.922539790626615	0.999999547320041	0.7628489142857143	1	0.948315	1,9	False	2	0	5	False	False
LPALSQCSQL	LPALSRCSQL	LPALSQCSQL	LPALSRCSQL	HLA-B0702	0.3517	0	10	10	10	0.0686	0.0686	0.00199998	127.0	0.0029999999999998	0.5499999999999999	5.922539790626615	0.999999547320041	1.4514033527696797	1	0.948315	1,9	False	2	0	5	False	False
LPAPGGGES	LPAPGGGGS	LPAPGGGES	LPAPGGGGS	HLA-B0702	1.3651	0	9	9	9	2.1171	2.1171	5.59098	54.44444444444444	0.0733333333333332	-0.3444444444444445	3.849983240943402	0.992380228906018	0.4848874403665392	-2	0.951137	1,8	False	2	0	7	False	False
LPAPQQYIV	SPAPQQYIV	LPAPQQYIV	SPAPQQYIV	HLA-B3501	0.3265	0	9	9	9	0.514	0.514	6.32121	129.99999999999997	-0.4966666666666667	0.3111111111111111	6.093198032584041	0.0	0.1191026264591439	-2	0.974721	1,8	False	2	0	0	False	False
LPATGWTKS	LPATGWTES	LPATGWTKS	LPATGWTES	HLA-B0702	3.6306	0	9	9	9	2.6072	2.6072	0.260996	54.44444444444444	0.4544444444444444	-0.3777777777777777	9.700002531521022	0.999970522893835	1.4251135471003369	1	0.964106	1,8	False	2	0	7	False	False
LPATGWTKSM	LPATGWTESM	LPATGWTKSM	LPATGWTESM	HLA-B0702	0.2232	0	10	10	10	0.3252	0.3252	0.260996	49.0	0.174	-0.1499999999999999	9.700002531521022	0.999970522893835	0.0700073800738007	1	0.961293	1,9	False	2	0	7	False	False
LPEMRAYQDKW	LPEMRAHQDKW	LPEMRAYQDKW	LPEMRAHQDKW	HLA-B3501	4.9636	0	11	11	11	3.5768	3.5768	27.6901	44.54545454545455	2.751818181818181	-1.3818181818181818	6.487519402522594	0.0	1.924491299485573	2	0.942096	1,10	False	2	0	6	False	False
LPEPDKMLVAV	LPEQDKMLVAV	LPEPDKMLV	LPEQDKMLV	HLA-B5101	0.1171	0	11	9	9	0.3566	0.3566	0.210998	118.88888888888889	0.538888888888889	-0.0444444444444445	4.184407519642264	0.99999954732045	0.0786468031407739	-1	0.903622	1,8	False	2	0	3	False	False
LPFSPEFSEFF	LPFSPEFSEFI	LPFSPEFSEF	LPFSPEFSEF	HLA-B0702	0.4593	0	11	10	10	0.4593	0.4593	17.5208	39.0	0.6559999999999999	0.0399999999999999	3.613691325765103	0.5	0.0	6	1.0	1,9	True	0	0	-1	False	False
LPFSPEFSEFF	LPFSPEFSEFI	LPFSPEFSEF	LPFSPEFSEF	HLA-B3501	0.0503	0	11	10	10	0.0503	0.0503	17.5208	39.0	0.6559999999999999	0.0399999999999999	3.613691325765103	0.5	0.0	6	1.0	1,9	True	0	0	-1	False	False
LPGEKGHPGL	LPGEKGHPGP	LPGEKGHPGL	LPGEKGHPGP	HLA-B0702	0.3233	0	10	10	10	2.6523	5.9601	0.390989	78.0	0.4359999999999999	-0.7400000000000001	7.549726882018149	0.0002357682009731	0.3057628965956947	-3	0.973258	1,9	True	4	0	9	False	False
LPGFSGLRGI	LPGFPGLRGI	LPGFSGLRGI	LPGFPGLRGI	HLA-B0702	2.1365	0	10	10	10	1.3859	1.3859	70.4291	117.0	-0.2239999999999999	0.6799999999999999	10.550002220086752	0.0	1.1571230969045383	-1	0.921863	1,9	False	4	0	4	False	False
LPGLPGNGL	PPGLPGNGL	LPGLPGNGL	PPGLPGNGL	HLA-B0702	0.1186	0	9	9	9	1.3194	1.3194	0.390989	129.99999999999997	-1.2155555555555555	0.3888888888888888	6.099999998230487	0.0	0.1079391238441715	-3	0.963929	1,8	False	4	0	0	False	False
LPGLPGNGLPG	PPGLPGNGLPG	LPGLPGNGL	PPGLPGNGL	HLA-B0702	0.1186	0	11	9	9	1.3194	1.3194	0.390989	129.99999999999997	-1.2155555555555555	0.3888888888888888	6.099999998230487	9.0883551150714e-07	0.1079391238441715	-3	0.963929	1,8	False	4	0	0	False	False
LPILGEQVV	LPILGGQVV	LPILGEQVV	LPILGGQVV	HLA-B0702	0.898	0	9	9	9	0.3276	0.3276	1.89094	194.44444444444443	-1.27	1.2777777777777777	3.849983240943402	3.47580404973379e-09	1.5635506715506715	-2	0.912801	1,8	False	2	0	5	False	False
LPIQYEPVL	PPIQYEPVL	LPIQYEPVL	PPIQYEPVL	HLA-B3503	0.0039	0	9	9	9	0.244	0.244	16.9311	162.2222222222222	-0.7011111111111111	0.5333333333333333	3.8499827128835022	0.0	0.0038376639344262	-3	0.963323	1,8	False	4	0	0	True	False
LPMETPLVI	LPMETPLVV	LPMETPLVI	LPMETPLVV	HLA-B3501	0.1328	0	9	9	9	0.1176	0.1176	0.000999989	162.2222222222222	-1.307777777777778	1.2000000000000002	3.849983240943402	0.500000000006672	0.0171646258503401	3	0.994682	1,8	True	3	0	8	True	False
LPNEYAFVT	LPDEYAFVT	LPNEYAFVT	LPDEYAFVT	HLA-B3501	0.9226	1	9	9	9	1.2805	1.2805	0.7610169999999999	86.66666666666666	0.2677777777777777	0.2222222222222221	3.8499827128835022	0.0	0.2578668801249512	1	0.945469	1,8	False	2	0	2	True	False
LPNEYAFVTT	LPDEYAFVTT	LPNEYAFVT	LPDEYAFVT	HLA-B3501	0.9226	1	10	9	9	1.2805	1.2805	0.7610169999999999	86.66666666666666	0.2677777777777777	0.2222222222222221	3.8499827128835022	0.0	0.2578668801249512	1	0.945469	1,8	False	2	0	2	True	False
LPPEMTVARSL	LPPEMTVARSS	LPPEMTVAR	LPPEMTVAR	HLA-B3501	1.9934	0	11	9	9	1.9934	1.9934	1.65095	86.66666666666666	1.242222222222222	-0.0222222222222221	6.410149741452187	0.0	0.0	5	1.0	1,8	True	0	0	-1	False	False
LPPEMTVARSL	LPPEMTVARSS	LPPEMTVARSL	LPPEMTVARSS	HLA-B0702	0.4727	0	11	11	11	3.7746	9.8557	1.65095	106.36363636363636	0.8781818181818182	0.2545454545454546	6.410149741452187	0.0	0.4500283186379456	-2	0.98859	1,3,10	True	2	0	10	False	False
LPQGWKMNSTL	LPQGWKMNSTP	LPQGWKMNSTL	LPQGWKMNSTP	HLA-B0702	0.285	0	11	11	11	2.9937	8.062	1.7610100000000002	70.9090909090909	0.7490909090909089	-0.5272727272727274	9.700002531521022	3.47580404973379e-09	0.274924956586455	-3	0.981192	1,3,10	True	4	0	10	False	False
LPRAKKLIL	LPRAKELIL	LPRAKKLIL	LPRAKELIL	HLA-B0801	0.0167	1	9	9	9	0.0357	0.0357	13.341	184.44444444444443	0.5033333333333333	0.4222222222222223	11.823055271990595	0.0	0.0088879551820728	1	0.953032	4,8	False	2	0	5	False	False
LPSWGASQQAL	LPSWGASQQAP	LPSWGASQQAL	LPSWGASQQAP	HLA-B0702	0.298	0	11	11	11	2.4415	8.8375	2.66106	89.0909090909091	0.1045454545454544	-0.0272727272727273	6.099999998230487	0.5	0.2879514568599717	-3	0.983435	1,3,10	True	4	0	10	False	False
LPTLPTREPK	LPTPPTREPK	LPTLPTREP	LPTPPTREP	HLA-B0702	1.7321	0	10	9	9	0.8887	0.8887	1.19102	86.66666666666666	1.8922222222222225	-0.7333333333333335	6.410149741452187	0.0	1.6438090919320352	-3	0.900092	1,8	False	4	0	3	False	False
LPTVKLAEV	LPTVKVAEV	LPTVKLAEV	LPTVKVAEV	HLA-B0702	0.5901	0	9	9	9	0.5248	0.5248	6.51109	162.22222222222223	-0.5333333333333334	0.8999999999999999	6.408795645926148	0.0	0.0734251714939023	1	0.964154	1,8	False	6	0	5	False	False
LPVGSQCLV	LPVGSQCSV	LPVGSQCL	LPVGSQCS	HLA-B0702	1.0255	0	9	8	8	0.7118	12.9412	24.3104	133.75	-0.8950000000000001	1.0	5.922539790626615	5.89524745824431e-05	0.9442362647977004	-2	0.960056	1,7	True	2	0	7	False	False
LPVGSQCLVDL	LPVGSQCSVDL	LPVGSQCL	LPVGSQCS	HLA-B0702	1.0255	0	11	8	8	0.7118	12.9412	24.3104	133.75	-0.8950000000000001	1.0	5.922539790626615	5.89524745824431e-05	0.9442362647977004	-2	0.960056	1,7	True	2	0	7	False	False
LPVGSQCLVDL	LPVGSQCSVDL	LPVGSQCL	LPVGSQCS	HLA-B3501	1.2866	0	11	8	8	0.8484	10.6383	24.3104	133.75	-0.8950000000000001	1.0	5.922539790626615	5.89524745824431e-05	1.1309981124803776	-2	0.960056	0,1,7	True	2	0	7	False	False
LPVTRKNMPL	LPVTRKNMPP	LPVTRKNM	LPVTRKNM	HLA-B0801	0.4909	0	10	8	8	0.4909	0.4909	6.97117	85.0	2.29625	-0.5375000000000001	11.651775666512547	0.0	0.0	5	1.0	1,4,7	True	0	0	-1	True	False
LPWLSAHEL	LPSLSAHEL	LPWLSAHEL	LPSLSAHEL	HLA-B3501	0.0634	0	9	9	9	0.061	0.061	16.0812	141.1111111111111	-0.4477777777777779	0.3555555555555554	5.363507221918553	0.0151242984958687	0.0024944262295081	-3	0.892329	1,8	False	1	0	2	False	False
LQEEAHVPL	LQEGAHVPL	LQEEAHVPL	LQEGAHVPL	HLA-B1501	2.0475	0	9	9	9	2.2732	2.2732	0.34099	129.99999999999997	0.9033333333333332	-0.1888888888888889	4.25426907511428	0.0	0.2032908455041353	-2	0.908388	1,8	False	2	0	3	False	False
LQEEAHVPLQF	LQEGAHVPLQF	LQEEAHVPLQF	LQEGAHVPLQF	HLA-B1501	0.6903	0	11	11	11	0.6901	0.6901	0.34099	106.36363636363636	0.9718181818181816	-0.2181818181818182	4.25426907511428	0.0	0.000200057962614	-2	0.935919	1,10	False	2	0	3	False	False
LQFEYTFEI	LQFEYPFEI	LQFEYTFEI	LQFEYPFEI	HLA-A0210	0.0422	0	9	9	9	0.0226	0.0226	0.160996	86.66666666666666	0.6744444444444443	0.1555555555555555	3.613691097591072	0.0	0.0365982300884955	-1	0.909268	1,8	False	4	0	5	False	False
LQHDKLVRV	LQHDKLVRL	LQHDKLVRV	LQHDKLVRL	HLA-A0201	0.1951	0	9	9	9	0.5206	0.5206	13.2608	151.11111111111111	2.3855555555555554	-0.288888888888889	9.697023999877274	0.0	0.1219843449865539	1	0.987994	1,8	True	6	0	8	False	False
LQINCSHFSTI	LQINCSHFTTI	LQINCSHFSTI	LQINCSHFTTI	HLA-A0201	13.5496	0	11	11	11	10.6777	10.6777	6.85093	106.36363636363636	0.6536363636363638	0.509090909090909	7.359029809944332	0.0	3.6443331653820574	1	0.978198	1,10	False	6	0	8	False	False
LQQYKTLAYSF	LQQYKTLAYPF	QYKTLAYSF	QYKTLAYPF	HLA-A2402	0.0339	0	11	9	9	0.1818	0.1818	12.3112	54.44444444444444	0.8477777777777776	-0.3444444444444443	9.145600226707757	1.5734275536184001e-15	0.0275787128712871	-1	0.948105	1,8	False	4	2	7	False	False
LQREQQHLK	LQREQRHLK	LQREQQHLK	LQREQRHLK	HLA-A1101	1.107	0	9	9	9	2.221	2.221	5.02109	86.66666666666666	4.302222222222222	-2.0	9.697026920504868	0.0	0.5552444844664566	1	0.947955	1,8	False	2	0	5	False	False
LQRIHHMAA	PQRIHHMAA	LQRIHHMAA	PQRIHHMAA	HLA-B0801	0.6371	0	9	9	9	5.1823	5.1823	0.201005	108.88888888888889	1.5522222222222224	-0.0666666666666667	10.553501105867326	0.0	0.5587763965806688	-3	0.966207	4,8	False	4	0	0	False	False
LQTIKDIASPI	LQTIKDIASAI	TIKDIASPI	TIKDIASAI	HLA-B5201	2.6924	1	11	9	9	1.135	1.135	36.9909	141.1111111111111	0.4077777777777778	0.5333333333333332	6.337367167230696	0.0	3.694399788546256	-1	0.953028	1,8	False	4	2	7	False	False
LRAAFFGKCF	LRAASFGKCF	LRAAFFGKCF	LRAASFGKCF	HLA-B2705	2.3265	1	10	10	10	2.3711	2.3711	23.3605	59.00000000000001	0.0769999999999999	0.95	9.833242292515934	0.0	0.0437610813546459	-2	0.920077	0,1,9	False	2	0	4	True	False
LRFNLIANQH	LRFNLTANQH	LRFNLIANQH	LRFNLTANQH	HLA-B2705	0.8731	0	10	10	10	1.1352	1.1352	1.63105	127.00000000000004	1.885	-0.15	10.551758703775704	1.5734275536184001e-15	0.2015851920366455	-1	0.942647	0,1,9	False	3	0	5	True	False
LRFSIIEEF	LRFSTIEEF	LRFSIIEEF	LRFSTIEEF	HLA-B2705	0.0153	0	9	9	9	0.0231	0.0231	19.4312	129.99999999999997	1.2466666666666666	0.6777777777777777	4.258147492539138	0.0	0.0051662337662337	-1	0.938498	1,8	False	3	0	4	False	False
LRILKVTEFK	LRILKETEFK	RILKVTEFK	RILKETEFK	HLA-A1101	0.0528	1	10	9	9	0.1118	0.1118	11.3506	118.88888888888889	2.06	-0.1333333333333333	10.789009301923215	0.0	0.0278640429338103	-2	0.92029	1,8	False	2	1	4	False	False
LRILRIKLR	LRILRMKLR	LRILRIKLR	LRILRMKLR	HLA-B2705	0.7057	0	9	9	9	1.237	1.237	2.70101	216.66666666666663	2.856666666666667	0.3333333333333333	12.807427794672549	0.0	0.3031029991915925	1	0.959277	1,8	False	3	0	5	False	False
LRLNHPAQL	LRLNPPAQL	LRLNHPAQL	LRLNPPAQL	HLA-B2705	0.1512	0	9	9	9	0.0761	0.0761	26.4208	141.1111111111111	1.6877777777777778	-0.3444444444444446	10.551758703775704	0.0	0.1492131406044678	-2	0.875476	1,8	False	2	0	4	False	False
LRMRGTIFR	LRMRGTISR	LRMRGTIFR	LRMRGTISR	HLA-B2705	0.23	0	9	9	9	0.131	0.131	1165.31	86.66666666666666	3.468888888888889	-0.1777777777777779	12.801070996560156	0.0	0.1738167938931298	-2	0.943412	1,8	False	2	0	7	False	False
LRNSGGEVF	LRDSGGEAF	LRNSGGEVF	LRDSGGEAF	HLA-B2705	0.4387	0	9	9	9	0.9681	0.9681	6.21216	75.55555555555556	1.9944444444444445	-0.2555555555555555	6.410149741452187	0.0076197710941836	0.2399006094411734	1	0.922778	1,8	True	6	0	2,7	False	False
LRTKVYAEL	LRTKVHAEL	LRTKVYAEL	LRTKVHAEL	HLA-B2705	0.5543	1	9	9	9	0.5008	0.5008	120.794	129.99999999999997	1.5888888888888888	-0.0333333333333333	9.297359791584311	0.0	0.0592153554313098	2	0.932771	1,8	False	2	0	5	False	False
LSAQSHCSTY	LSAPSHCSTY	AQSHCSTY	APSHCSTY	HLA-B1501	0.2481	0	10	8	8	0.3301	7.4071	0.000999989	12.5	2.0775	-0.75	7.355498301796615	0.999999999973312	0.2397899177815879	-1	0.918947	1,7	True	2	2	1	False	False
LSDSRPRHL	LGDSRPRHL	LSDSRPRHL	LGDSRPRHL	HLA-C0501	0.0507	0	9	9	9	0.1743	0.1743	44.3112	86.66666666666666	4.464444444444444	-1.2555555555555555	10.399534550495446	0.5	0.035952495697074	0	0.958686	2,8	False	2	0	1	False	False
LSEECYWSL	LSEECYWSP	LSEECYWSL	LSEECYWSP	HLA-A0201	15.0356	0	9	9	9	54.0	54.0	12.7409	86.66666666666666	0.7899999999999999	-0.0777777777777777	3.613682009745389	0.999999547320041	10.849132085925929	-3	0.959144	1,8	True	4	0	8	False	False
LSEECYWSL	LSEECYWSP	LSEECYWSL	LSEECYWSP	HLA-A2402	8.9223	0	9	9	9	55.0	55.0	12.7409	86.66666666666666	0.7899999999999999	-0.0777777777777777	3.613682009745389	0.999999547320041	7.474892049272727	-3	0.959144	1,8	True	4	0	8	False	False
LSGEWFTFYL	PSGEWFTFYL	SGEWFTFYL	SGEWFTFYL	HLA-A0201	16.4	0	10	9	9	16.4	16.4	1.7610100000000002	43.33333333333333	-0.1366666666666667	0.1999999999999998	3.8499827128835022	2.0491933110931699e-13	0.0	4	1.0	1,8	True	0	1	-1	False	False
LSGEWFTFYLV	PSGEWFTFYLV	GEWFTFYLV	GEWFTFYLV	HLA-A0201	9.8607	0	11	9	9	9.8607	9.8607	1.7610100000000002	75.55555555555556	-0.9633333333333336	0.7555555555555555	3.8499827128835022	3.47580404973379e-09	0.0	4	1.0	1,8	True	0	2	-1	False	False
LSHSFNWRK	SSHSFNWRK	LSHSFNWRK	SSHSFNWRK	HLA-A1101	0.3125	0	9	9	9	0.0327	0.0327	10.5407	43.33333333333333	3.148888888888889	-1.2222222222222223	11.651789722032843	0.0	2.6739296636085625	-2	0.974672	1,8	False	2	0	0	False	False
LSIGTSYRY	LSIGTPYRY	LSIGTSYRY	LSIGTPYRY	HLA-B1501	0.5721	0	9	9	9	0.5665	0.5665	0.000999989	86.66666666666666	1.5322222222222226	-0.1666666666666666	9.171628129668534	0.0	0.0056553574580759	-1	0.914776	1,8	False	4	0	5	False	False
LSPLSWVSV	LSPLSRVSV	LSPLSWVSV	LSPLSRVSV	HLA-C0501	4.2716	0	9	9	9	3.5681	3.5681	0.061002	151.11111111111111	-1.1166666666666667	1.2333333333333334	6.099999998230487	0.999999999999795	0.8422047027829943	-3	0.87899	2,8	False	2	0	5	False	False
LSQCSQLTTFY	LSRCSQLTTFY	QCSQLTTFY	RCSQLTTFY	HLA-B3501	0.9103	0	11	9	9	2.0677	2.0677	0.00299997	43.33333333333333	1.1755555555555557	-0.1555555555555556	5.919503211509436	0.0	0.5095425932195192	1	0.981771	1,8	False	2	2	0	False	False
LSSFRIHER	LSPFRIHER	LSSFRIHER	LSPFRIHER	HLA-A1101	1.7961	0	9	9	9	3.0506	3.0506	3.79106	86.66666666666666	3.921111111111111	-0.6888888888888889	10.399537132121624	0.0	0.7386112404117224	-1	0.925415	1,8	False	4	0	2	False	False
LSSSGAPSLK	LSSSGAPSPK	SSSGAPSLK	SSSGAPSPK	HLA-A1101	0.0677	0	10	9	9	0.065	0.065	2.24093	54.44444444444444	1.2755555555555556	-0.3888888888888889	9.700002531521022	0.0001178979987861	0.0028121538461538	-3	0.944026	1,8	False	4	1	7	False	False
LSSSSTLTL	LSSSSTLTI	LSSSSTLTL	LSSSSTLTI	HLA-B1501	3.6799	0	9	9	9	8.6372	8.6372	0.0109996	129.99999999999997	0.442222222222222	0.7555555555555554	6.099999998230487	0.0	2.112069683462233	2	0.993023	1,8	True	4	0	8	False	False
LSVEFSEMM	LSVEFPEMM	LSVEFSEMM	LSVEFPEMM	HLA-B1501	6.1475	0	9	9	9	5.4674	5.4674	0.150998	75.55555555555556	0.4199999999999999	0.6666666666666666	3.613691325765103	0.0	0.76469889709917	-1	0.918447	1,8	False	4	0	5	False	False
LSVTHMTSR	LGVTHMTSR	LSVTHMTSR	LGVTHMTSR	HLA-A1101	1.6102	0	9	9	9	6.04	6.04	0.7909729999999999	75.55555555555556	2.245555555555556	-0.0888888888888889	10.551758703775704	0.0	1.1809377417218545	0	0.961813	1,8	True	2	0	1	False	False
LSYCLPPTF	PSYCLPPTF	LSYCLPPTF	PSYCLPPTF	HLA-B1501	1.2828	0	9	9	9	7.877	7.877	8.55104	86.66666666666666	-0.8877777777777778	0.7666666666666666	5.919503211509436	3.47580404973379e-09	1.0738910448140155	-3	0.963543	1,8	False	4	0	0	False	False
LSYTWNIPV	LGYTWNIPV	LSYTWNIPV	LGYTWNIPV	HLA-A0201	3.9378	0	9	9	9	7.8006	7.8006	1.91096	118.88888888888889	-0.3844444444444445	0.4111111111111111	6.093198032584041	1.5734275536184001e-15	1.949969725405738	0	0.952331	1,8	True	2	0	1	False	False
LTATTQAPM	LTAPTQAPM	LTATTQAPM	LTAPTQAPM	HLA-B0702	4.5653	0	9	9	9	2.2682	2.2682	5.05111	65.55555555555554	0.2622222222222221	0.2333333333333332	6.099999998230487	0.0	4.623468225906003	-1	0.922096	1,8	False	4	0	3	False	False
LTEKVSLLK	LTEKVSLLE	LTEKVSLLK	LTEKVSLLE	HLA-A0101	0.7133	0	9	9	9	1.8384	1.8384	10.5108	162.2222222222222	0.5644444444444443	0.311111111111111	9.53730092663318	0.0	0.4365392895996519	1	0.985985	1,8	True	2	0	8	True	False
LTFLERPREK	LTFLEKTREK	LTFLERPREK	LTFLEKTREK	HLA-A1101	0.984	0	10	10	10	0.8323	0.8323	108.82	78.0	3.876	-1.1800000000000002	9.690164214931428	0.0	0.1793497536945812	1	0.903433	0,1,9	True	6	0	5,6	False	False
LTFNQCYGV	LKFNQCYGV	LTFNQCYGV	LKFNQCYGV	HLA-A0201	2.6399	1	9	9	9	30.4545	30.4545	9.1413	75.55555555555556	0.081111111111111	0.4333333333333333	5.919503211509436	0.999999547320041	2.4110644581260567	-1	0.951357	1,8	True	2	0	1	False	False
LTGNESFALPY	LIGNESFALPY	LTGNESFALPY	LIGNESFALPY	HLA-A0101	0.3863	0	11	11	11	1.3158	2.1639	0.0509984999999999	80.0	0.3627272727272725	0.0363636363636362	3.8499827128835022	0.0	0.3173376218864088	-1	0.97807	10	True	3	0	1	False	False
LTHEVIVPL	LTHEVIVPH	LTHEVIVPL	LTHEVIVPH	HLA-C1203	0.5314	0	9	9	9	2.4653	2.4653	8.67101	194.44444444444443	-0.977777777777778	1.2777777777777777	5.363507221918553	2.0491933110931699e-13	0.4168557416947226	-3	0.967135	1,8	True	2	0	8	False	False
LTHKQELQAVK	LTHKQGLQAVK	LTHKQELQAVK	LTHKQGLQAVK	HLA-A1101	1.9123	0	11	11	11	1.4325	1.4325	0.300993	106.36363636363636	1.8663636363636364	-0.7818181818181816	9.539374793879688	0.0	0.6405036928446771	-2	0.931164	0,1,10	False	2	0	5	False	False
LTHNAVCPI	LTHNAVCPN	LTHNAVCPI	LTHNAVCPN	HLA-A0201	17.7548	0	9	9	9	73.75	78.3333	0.061002	129.99999999999997	-0.3444444444444443	0.8666666666666667	7.359029809944332	0.0	13.730548206190726	-3	0.963885	1,8	True	2	0	8	False	False
LTLFWAPPER	LTLSWAPPER	TLFWAPPER	TLSWAPPER	HLA-A1101	0.4071	0	10	9	9	1.1579	1.1579	9.31077	54.44444444444444	1.3622222222222222	-0.4888888888888888	6.410149741452187	0.0	0.2639698419552638	-2	0.910247	1,8	False	2	1	2	False	False
LTLSGFFLR	LTLSGFSLR	LTLSGFFLR	LTLSGFSLR	HLA-A1101	0.3128	0	9	9	9	0.4886	0.4886	1.75103	129.99999999999997	-0.0855555555555557	1.1777777777777778	10.550002220086752	0.0	0.1125465411379451	-2	0.922281	1,8	False	2	0	6	False	False
LTPKWSEKYSK	LTRKWSEKYSK	LTPKWSEKYSK	LTRKWSEKYSK	HLA-A1101	1.5117	0	11	11	11	1.5367	1.5367	4.87094	35.45454545454545	2.338181818181818	-1.5909090909090913	10.119593790732324	0.999941047552103	0.0245932843105354	-2	0.943265	0,1,10	False	4	0	2	False	False
LTSLSGIAHK	LTSLSGIAQK	TSLSGIAHK	TSLSGIAQK	HLA-A1101	0.0387	0	10	9	9	0.0192	0.0192	20.4808	97.77777777777776	0.7766666666666667	0.0333333333333332	9.702001779340208	3.47580404973379e-09	0.0393046875	0	0.953825	1,8	False	4	1	7	False	False
LTSTVQLIM	LTSTVQLIT	LTSTVQLIM	LTSTVQLIT	HLA-C1502	0.3035	1	9	9	9	1.6912	6.3148	11.3506	162.2222222222222	-0.7855555555555556	1.3888888888888888	6.099999998230487	0.0	0.2889132751631089	-1	0.981154	1,8	True	1	0	8	False	False
LTSTVQLIM	LTSTVQLIT	LTSTVQLIM	LTSTVQLIT	HLA-B3501	1.9517	0	9	9	9	27.4375	27.4375	11.3506	162.2222222222222	-0.7855555555555556	1.3888888888888888	6.099999998230487	0.0	1.812870555261959	-1	0.981154	1,8	True	1	0	8	False	False
LTVETLTKV	LTMETLTKV	LTVETLTKV	LTMETLTKV	HLA-A0210	0.1205	0	9	9	9	0.0301	0.0301	9.44074	151.11111111111111	0.2388888888888888	0.7222222222222222	6.408795645926148	0.0	0.3619003322259136	1	0.962125	1,8	False	1	0	2	False	False
LVFPLVMGV	LVLPLVMGV	LVFPLVMGV	LVLPLVMGV	HLA-A0201	0.192	1	9	9	9	0.2173	0.2173	27.3013	183.3333333333333	-3.1366666666666667	2.5444444444444443	6.099999998230487	0.999999996524196	0.0223543488265071	0	0.951825	1,8	False	6	0	2	False	False
LVGPAQLSHW	LVGPAQPSHW	LVGPAQLSHW	LVGPAQPSHW	HLA-B5701	0.1072	0	10	10	10	0.1283	0.1283	35.261	117.0	-0.536	0.3199999999999999	7.550323993898928	0.0001188031448274	0.0176299298519095	-3	0.907624	1,9	False	4	0	6	False	False
LVIGMPPPV	RVIGMPPPV	LVIGMPPPV	RVIGMPPPV	HLA-A0201	0.4657	1	9	9	9	0.279	0.279	0.0109996	151.11111111111111	-2.356666666666667	1.4888888888888887	6.099999998230487	0.0	0.3116350896057347	-2	0.97541	1,8	False	4	0	0	False	False
LVLFEDAVAY	LVLFEDAVAH	VLFEDAVAY	VLFEDAVAH	HLA-B1501	0.0195	1	10	9	9	1.1205	1.1205	0.7210139999999999	129.99999999999997	-0.4366666666666667	1.1444444444444444	3.550073361489922	3.47580404973379e-09	0.0191606425702811	2	0.978266	1,8	True	2	1	8	False	False
LVLLFLRDPYV	PVLLFLRDPYV	LLFLRDPYV	LLFLRDPYV	HLA-A0201	0.1009	0	11	9	9	0.1009	0.1009	11.2107	162.2222222222222	0.2222222222222221	0.8333333333333333	6.3318953779526055	0.0	0.0	4	1.0	1,8	True	0	2	-1	False	False
LVNSLSLEF	PVNSLSLEF	LVNSLSLEF	PVNSLSLEF	HLA-A2402	1.5457	0	9	9	9	1.6393	1.6393	70.4389	162.2222222222222	-0.1700000000000002	1.088888888888889	3.849983240943402	0.0	0.0882556701030927	-3	0.970379	1,8	False	4	0	0	False	False
LVRDRWQKV	LVRDRWHKV	LVRDRWQKV	LVRDRWHKV	HLA-B0702	2.3325	0	9	9	9	2.3545	2.3545	5.89095	107.77777777777776	3.8133333333333335	-0.9555555555555556	11.479699642397463	0.0	0.0217944361860265	0	0.921722	1,8	False	4	0	6	False	False
LVRDRWQKVLV	LVRDRWHKVLV	LVRDRWQKVL	LVRDRWHKVL	HLA-B0702	2.2681	0	11	10	10	2.1993	2.1993	5.89095	136.0	2.94	-0.4800000000000001	11.479699642397463	0.992380228905816	0.0709522484426862	0	0.924324	1,9	False	4	0	6	False	False
LVRGATLYI	LVRGATLDI	LVRGATLYI	LVRGATLDI	HLA-B0702	1.9181	0	9	9	9	2.4907	2.4907	35.3417	173.33333333333331	-0.4355555555555556	1.2444444444444445	9.348807885311544	0.0	0.4409620026498575	-3	0.931807	1,8	False	2	0	7	False	False
LVRGVRLSF	LVRGVRLSS	LVRGVRLSF	LVRGVRLSS	HLA-B0702	0.4575	0	9	9	9	3.1338	3.1338	3.00091	151.11111111111111	1.2666666666666666	0.9555555555555556	12.500109306536617	0.0	0.3907100804135555	-2	0.972981	1,8	True	2	0	8	False	False
LVRLGIQTF	LVRLGTQTF	LVRLGIQTF	LVRLGTQTF	HLA-B0702	1.0596	0	9	9	9	0.6723	0.6723	50.6995	162.2222222222222	0.0344444444444443	1.1111111111111112	10.550002220086752	0.0	0.6104165997322626	-1	0.93729	1,8	False	3	0	5	False	False
LVRLGIQTF	LVRLGTQTF	LVRLGIQTF	LVRLGTQTF	HLA-A2402	2.4395	0	9	9	9	2.2577	2.2577	50.6995	162.2222222222222	0.0344444444444443	1.1111111111111112	10.550002220086752	0.0	0.1964393409221774	-1	0.93729	1,8	False	3	0	5	False	False
LVRRSRTYSL	LVRRSRTDSL	LVRRSRTYSL	LVRRSRTDSL	HLA-B0702	0.8574	0	10	10	10	0.8522	0.8522	5.42115	107.0	4.039	-0.5300000000000001	12.204206247814	0.0	0.0052317296409294	-3	0.933256	1,9	False	2	0	7	False	False
LVRRTLLHV	LVRRTLLHA	LVRRTLLHV	LVRRTLLHA	HLA-C1502	1.3372	1	9	9	9	7.6695	7.6695	0.00199998	194.44444444444443	1.5811111111111111	0.7666666666666666	12.50011018011719	0.0	1.104055226546711	0	0.984607	1,8	True	4	0	8	False	False
LVTKGEHMTEK	LVTKGEHMTEE	VTKGEHMTEK	VTKGEHMTEE	HLA-A1101	0.5161	0	11	10	10	11.6642	18.7105	2.13095	29.0	2.719	-1.37	7.54913695435971	0.0	0.5018641853504716	1	0.987986	0,1,9	True	2	1	9	False	False
LVTYSGKFLIL	LVTNSGKFLIL	TYSGKFLIL	TNSGKFLIL	HLA-B0702	5.5327	0	11	9	9	5.8333	7.5194	4.62098	129.99999999999997	-0.7799999999999999	0.8666666666666667	9.298300650902092	3.47580404973379e-09	1.4617941710774796	-2	0.937407	1,8	True	2	2	1	False	False
LVVVGASGVGK	LVVVGAGGVGK	VVVGASGVGK	VVVGAGGVGK	HLA-A6801	1.1835	0	11	10	10	1.322	1.322	83.5417	126.0	-1.1840000000000004	1.27	9.700002531521022	0.0	0.1239899773071104	0	0.954214	0,1,9	False	2	1	5	True	False
LVYGPLGAGK	LVYGPSGAGK	LVYGPLGAGK	LVYGPSGAGK	HLA-A0301	0.0494	0	10	10	10	0.0438	0.0438	7.23102	117.0	-1.282	0.5599999999999998	9.298300650902092	0.997447108000161	0.0063159817351598	-2	0.925487	0,9	False	2	0	5	False	False
LWMNLFVGF	LWMNPFVGF	LWMNLFVGF	LWMNPFVGF	HLA-A2402	0.3437	0	9	9	9	0.1297	0.1297	23.3007	118.88888888888889	-2.091111111111111	1.6111111111111112	6.099999998230487	0.0	0.5670917501927525	-3	0.876968	1,8	False	4	0	4	False	False
LWMNLFVGFRF	LWMNPFVGFRF	LWMNLFVGF	LWMNPFVGF	HLA-A2402	0.3437	0	11	9	9	0.1297	0.1297	23.3007	118.88888888888889	-2.091111111111111	1.6111111111111112	6.099999998230487	0.0	0.5670917501927525	-3	0.876968	1,8	False	4	0	4	False	False
LWTEMITNI	LWTETITNI	LWTEMITNI	LWTETITNI	HLA-A2402	0.8196	0	9	9	9	0.6961	0.6961	7.96073	129.99999999999997	-0.0944444444444446	0.6000000000000001	3.849983240943402	0.0076197710941836	0.145411004166068	-1	0.924888	1,8	False	1	0	4	False	False
LYCVLIESL	LYCVLIESP	LYCVLIESL	LYCVLIESP	HLA-A2402	0.3978	0	9	9	9	10.7137	10.7137	1.98096	205.5555555555556	-1.627777777777778	1.8888888888888888	3.849961610045284	0.0	0.3830296741555204	-3	0.969492	1,8	True	4	0	8	False	False
LYIVDGMAQLM	LDIVDGMAQLM	LYIVDGMAQL	LDIVDGMAQL	HLA-A2402	0.5153	0	11	10	10	6.7565	23.8125	35.3417	156.0	-0.95	1.13	3.7499869628809392	0.0	0.5041489620997376	-3	0.949488	1,9	True	2	0	1	False	False
LYIWFKTACL	LYLWFKTACL	YIWFKTACL	YLWFKTACL	HLA-C0702	3.5331	1	10	9	9	1.6155	1.6155	10.9807	97.77777777777776	-1.108888888888889	0.9555555555555556	8.522939047776163	0.999999999986656	4.193792980501393	2	0.97602	1,8	True	4	1	1	False	False
LYLDYQIQATV	LYPDYQIQATV	LYLDYQIQATV	LYPDYQIQATV	HLA-A2402	1.8822	0	11	11	11	0.9177	0.9177	0.0209994999999999	141.8181818181818	0.1854545454545454	0.390909090909091	3.7499865652062	0.0	1.9781866623079445	-3	0.94138	1,10	False	4	0	2	False	False
LYNAGLFLW	LYHAGLFLW	LYNAGLFLW	LYHAGLFLW	HLA-A2402	0.0862	0	9	9	9	0.06	0.06	4.91094	141.1111111111111	-1.7822222222222222	1.1	6.093198032584041	0.0	0.0376406666666666	1	0.930368	1,8	False	2	0	2	False	False
LYNGMEHLI	LYDGMEHLI	LYNGMEHLI	LYDGMEHLI	HLA-A2402	0.1066	1	9	9	9	0.2544	0.2544	0.000999989	129.99999999999997	0.022222222222222	0.2333333333333332	5.363445803988725	0.0	0.0619319182389937	1	0.944032	1,8	False	2	0	2	False	False
LYPEFIASI	LYPELIASI	LYPEFIASI	LYPELIASI	HLA-A2402	0.0502	1	9	9	9	0.0445	0.0445	9.9211	141.1111111111111	-1.0222222222222224	1.1333333333333335	3.8499827128835022	0.0	0.0064301123595505	0	0.93744	1,8	False	6	0	4	False	False
LYQFILKAL	LYQIILKAL	LYQFILKAL	LYQIILKAL	HLA-A2402	0.4134	0	9	9	9	0.3514	0.3514	103.645	184.44444444444443	-1.471111111111111	1.3111111111111111	9.298300650902092	0.0	0.0729391007398975	0	0.937999	1,8	False	2	0	3	False	False
LYQRWEAQNKV	LYQRWEAQNKG	LYQRWEAQNKV	LYQRWEAQNKG	HLA-A2402	2.3263	0	11	11	11	12.7639	17.8222	0.671007	70.9090909090909	2.9127272727272726	-1.3454545454545457	9.297359791584311	0.999999999999998	2.0226522073593607	-3	0.98381	1,10	True	4	0	10	False	False
LYTSEILSPI	LYTSEISSPI	LYTSEILSPI	LYTSEISSPI	HLA-A2402	1.2209	0	10	10	10	1.7983	1.7983	2.53099	156.0	-0.3360000000000001	0.79	3.8499827128835022	0.0	0.3920078184952455	-2	0.943315	1,9	False	2	0	6	False	False
LYWHVSHDF	LYRHVSHDF	LYWHVSHDF	LYRHVSHDF	HLA-A2402	0.0328	0	9	9	9	0.1511	0.1511	9.43093	75.55555555555556	0.8122222222222221	-0.2333333333333334	6.496292765717953	0.999999547320041	0.0256799470549305	-3	0.879616	1,8	False	2	0	2	False	False
LYYEYWSNF	LYYEYWSTF	LYYEYWSNF	LYYEYWSTF	HLA-A2402	0.0203	0	9	9	9	0.008	0.008	0.000999989	43.33333333333333	0.7822222222222222	-0.6666666666666667	3.8499816502444446	0.0	0.0312112499999999	0	0.955539	1,8	False	2	0	7	False	False
MAASLPPTL	MAASFPPTL	MAASLPPTL	MAASFPPTL	HLA-C1202	0.0246	0	9	9	9	0.0136	0.0136	0.410997	108.88888888888889	-1.0933333333333333	0.9333333333333332	6.099999998230487	0.0	0.0198970588235294	0	0.941045	1,8	False	6	0	4	False	False
MAEGIFHSPGY	MAEGIFNSPGY	MAEGIFHSPGY	MAEGIFNSPGY	HLA-A0101	0.3715	0	11	11	11	0.4331	0.4331	0.201005	44.54545454545455	0.0972727272727272	-0.0181818181818181	5.363445803988725	0.666666666666667	0.0528386054029092	1	0.932818	10	False	2	0	6	False	False
MAGPKGFQY	MAGPEGFQY	MAGPKGFQY	MAGPEGFQY	HLA-B3501	0.0582	0	9	9	9	0.0346	0.0346	31.5626	11.11111111111111	0.2455555555555556	-0.5111111111111111	9.298300650902092	0.0076197710941836	0.0396971098265896	1	0.940146	1,8	False	2	0	4	True	False
MAGSLVFLSSL	MAGSPVFLSSL	SLVFLSSL	SPVFLSSL	HLA-B0702	10.7707	0	11	8	8	0.2451	0.2451	0.93103	182.5	-1.4474999999999998	2.0	6.099999998230487	0.0	462.53806576907374	-3	0.924779	1,7	True	4	3	1	False	False
MAHVSVVPVF	MAHVSVVPVS	HVSVVPVF	HVSVVPVS	HLA-B1501	2.4474	0	10	8	8	12.3397	30.5833	17.8308	145.0	-1.3849999999999998	1.75	7.550323993898928	0.0	2.25154910228785	-2	0.962412	1,7	True	2	2	7	False	False
MAKTSTSLPY	TAKTSTSLPY	MAKTSTSLPY	TAKTSTSLPY	HLA-B1501	0.7223	0	10	10	10	0.8624	0.8624	0.0410009	49.0	0.8549999999999999	-0.2299999999999999	9.298300650902092	0.0	0.1173402481447124	-1	0.987289	1,9	False	1	0	0	False	False
MALTASTVPL	MALTASPVPL	MALTASTVPL	MALTASPVPL	HLA-C0303	0.8282	0	10	10	10	0.9677	0.9994	3.22098	127.0	-1.131	1.35	6.099999998230487	0.0	0.1418729637782669	-1	0.937622	0,1,4,9	False	4	0	6	True	False
MASGDHSAY	MASGDYSAY	MASGDHSAY	MASGDYSAY	HLA-B3501	0.0151	0	9	9	9	0.0218	0.0218	0.0109996	22.22222222222222	1.49	-0.5	5.292197432834655	0.0	0.0046408256880733	2	0.931951	1,8	False	2	0	5	False	False
MASILKGYRLY	MASILKGYRSY	MASILKGY	MASILKGY	HLA-B3501	1.5256	0	11	8	8	1.0833	1.5256	6.03101	110.0	-0.73125	0.7	9.298300650902092	0.0	0.0	7	1.0	0,1,7	True	0	0	-1	False	False
MASISSFLL	MASISSSLL	MASISSFLL	MASISSSLL	HLA-A0201	7.1579	0	9	9	9	12.3398	12.3398	6.201	141.1111111111111	-1.2999999999999998	1.7999999999999998	6.099999998230487	0.0	3.0058446660399687	-2	0.942173	1,8	False	2	0	6	False	False
MASISSFLL	MASISSSLL	MASISSFLL	MASISSSLL	HLA-B3501	1.1775	0	9	9	9	0.9825	0.9825	6.201	141.1111111111111	-1.2999999999999998	1.7999999999999998	6.099999998230487	0.0	0.2337022900763358	-2	0.942173	1,8	False	2	0	6	False	False
MASISSFLLV	MASISSSLLV	ASISSFLLV	ASISSSLLV	HLA-A0201	2.4203	0	10	9	9	3.9559	3.9559	6.201	173.33333333333331	-1.487777777777778	2.055555555555556	6.099999998230487	0.0	0.9395112818827576	-2	0.933795	1,8	False	2	1	5	False	False
MASISSFLLVR	MASISSSLLVR	SISSFLLVR	SISSSLLVR	HLA-A1101	0.1737	0	11	9	9	0.2496	0.2496	6.201	162.2222222222222	0.3711111111111111	1.3555555555555554	10.550002220086752	0.0	0.0528198317307692	-2	0.928498	1,8	False	2	2	4	False	False
MASMSGRWKR	MATMSGRWKR	ASMSGRWKR	ATMSGRWKR	HLA-A1101	0.1379	0	10	9	9	0.0441	0.0441	6.11096	11.11111111111111	3.862222222222222	-1.3444444444444443	12.51647814642638	0.0	0.2933111111111111	1	0.976133	1,8	True	6	1	1	False	False
MASMSGRWKRK	MATMSGRWKRK	ASMSGRWKR	ATMSGRWKR	HLA-A1101	0.1379	0	11	9	9	0.0441	0.0441	6.11096	11.11111111111111	3.862222222222222	-1.3444444444444443	12.51647814642638	0.0	0.2933111111111111	1	0.976133	1,8	True	6	1	1	False	False
MAVGISHLK	MAVGISDLK	MAVGISHLK	MAVGISDLK	HLA-A1101	0.1922	0	9	9	9	0.8187	0.8187	3.15098	129.99999999999997	-0.5966666666666667	0.8777777777777778	9.702001779340208	0.0	0.1470786612922926	-1	0.92134	1,8	False	2	0	6	False	False
MEAIRLYQF	MEAIWLYQF	MEAIRLYQF	MEAIWLYQF	HLA-B1801	0.0525	1	9	9	9	0.0613	0.0613	0.501006	97.77777777777776	1.1588888888888886	0.2222222222222221	6.403313373681158	0.0	0.0075367047308319	-3	0.867488	1,8	False	2	0	4	False	False
MEAVALVGAW	MEALALVGAW	MEAVALVGAW	MEALALVGAW	HLA-B4403	0.2926	0	10	10	10	0.2724	0.2724	10.521	127.0	-1.7240000000000002	1.4700000000000002	3.849983240943402	0.0	0.0216979441997063	1	0.972096	1,9	False	6	0	3	True	False
MEAVALVGAWY	MEALALVGAWY	MEAVALVGAW	MEALALVGAW	HLA-B4403	0.2926	0	11	10	10	0.2724	0.2724	10.521	127.0	-1.7240000000000002	1.4700000000000002	3.849983240943402	0.0	0.0216979441997063	1	0.972096	1,9	False	6	0	3	True	False
METLHIIYLEA	METLHIIYSEA	METLHIIYL	METLHIIYS	HLA-B4402	0.4132	1	11	9	9	0.8675	6.5553	2.87109	173.33333333333331	-0.8722222222222223	1.088888888888889	5.363445803988725	0.0	0.3871547785761139	-2	0.976221	1,8	True	2	0	8	False	False
MGFFRRSVIK	KGFFRRSVIK	GFFRRSVIK	GFFRRSVIK	HLA-A1101	3.1519	0	10	9	9	3.1519	3.1519	24.7302	75.55555555555556	2.5477777777777777	0.0222222222222221	12.51647814642638	0.0	0.0	5	1.0	1,8	True	0	1	-1	False	False
MGMNSIEPAK	MEMNSIEPAK	GMNSIEPAK	EMNSIEPAK	HLA-A1101	0.5412	0	10	9	9	1.5234	1.5234	11.9613	54.44444444444444	1.3755555555555554	-0.6111111111111112	6.408795645926148	0.0	0.3489343836155967	-2	0.970762	1,8	False	2	1	0	False	False
MHENFTNLL	MLENFTNLL	MHENFTNLL	MLENFTNLL	HLA-B3801	0.0054	0	9	9	9	3.285	3.285	1.5410400000000002	86.66666666666666	1.35	-0.2333333333333335	5.363507221918553	0.0	0.0053911232876712	-3	0.933775	1,8	True	2	0	1	False	False
MIISHLYLI	MIISHLSLI	MIISHLYLI	MIISHLSLI	HLA-A0201	0.4688	1	9	9	9	0.9773	0.9773	0.000999989	216.66666666666663	-2.083333333333333	1.966666666666667	7.542349207215011	0.0076197710941836	0.2439218254374296	-2	0.930489	1,8	False	2	0	6	False	False
MILTGILLIEI	MINTSILLIFI	MILTGILLI	MINTSILLI	HLA-A0201	0.8271	1	11	9	9	2.0733	2.0733	2.63098	259.99999999999994	-3.3600000000000003	2.855555555555556	6.099999998230487	0.0	0.4971456229199826	-3	0.884824	1,8	True	2	0	2,4	False	False
MIMLGDKKKTF	MIMLGDKEKTF	MLGDKKKTF	MLGDKEKTF	HLA-B3501	5.1028	0	11	9	9	3.1866	3.1866	1.881	43.33333333333333	1.8611111111111112	-0.8666666666666667	10.50691890809685	0.0	3.0684696416243025	1	0.950042	1,8	False	2	2	5	False	False
MISPNSFFH	TISPNSFFH	MISPNSFFH	TISPNSFFH	HLA-A0301	1.2023	0	9	9	9	1.2879	1.2879	1.27103	43.33333333333333	0.541111111111111	0.2333333333333332	7.550323993898928	0.0151242984958687	0.0799106141781195	-1	0.978266	1,8	False	1	0	0	False	False
MIYGYDTWI	MIYGSDTWI	MIYGYDTWI	MIYGSDTWI	HLA-A0201	1.3742	0	9	9	9	2.443	2.443	19.411	86.66666666666666	-0.432222222222222	0.3111111111111111	3.7499865652062	0.999970522893835	0.6012054686860417	-2	0.897676	1,8	False	2	0	4	False	False
MLAEKTVQV	MPAEKTVQV	MLAEKTVQV	MPAEKTVQV	HLA-A0201	0.0028	0	9	9	9	2.7602	2.7602	14.7813	118.88888888888889	0.3677777777777777	0.4777777777777777	6.408795645926148	0.0	0.002797159626114	-3	0.940171	1,8	True	4	0	1	False	False
MLAEQLKQA	KLAEQLKQA	MLAEQLKQA	KLAEQLKQA	HLA-A0201	0.1563	0	9	9	9	0.1022	0.1022	59.2105	108.88888888888889	0.8477777777777779	-0.1444444444444446	6.408795645926148	0.0	0.0827380626223091	-1	0.978429	1,8	False	1	0	0	False	False
MLEYQKILWK	MLKYQKILWK	MLEYQKILWK	MLKYQKILWK	HLA-A1101	2.304	1	10	10	10	2.3837	2.3837	1.27103	117.0	0.4149999999999999	-0.3	9.25604694057256	0.0	0.0770351973822212	1	0.96477	0,1,9	False	2	0	2	False	False
MLEYQKILWKV	MLKYQKILWKV	YQKILWKV	YQKILWKV	HLA-A0201	2.1404	1	11	8	8	2.1404	2.1404	1.27103	133.75	0.0712499999999999	-0.1249999999999998	10.24760792311281	0.0	0.0	4	1.0	0,1,2,3,5,7	True	0	3	-1	False	False
MLGEQLFPL	MLGERLFPL	MLGEQLFPL	MLGERLFPL	HLA-A0201	0.1553	1	9	9	9	0.2156	0.2156	1200.42	129.99999999999997	-0.9644444444444444	0.7888888888888888	3.849983240943402	0.999941047525418	0.0434350185528757	1	0.936677	1,8	False	2	0	4	False	False
MLIGIPVYV	MVIGIPVYV	MLIGIPVYV	MVIGIPVYV	HLA-A0201	0.015	1	9	9	9	0.0609	0.0609	18.4008	194.44444444444443	-2.8877777777777776	2.2	6.093198032584041	1.0	0.0113054187192118	1	0.976148	1,8	True	6	0	1	False	False
MLKAKSQFK	MIKAKSQFK	MLKAKSQFK	MIKAKSQFK	HLA-A0301	0.1343	0	9	9	9	0.2335	0.2335	33.9703	54.44444444444444	1.5033333333333334	-0.6333333333333334	11.10307073686272	0.0	0.057055931477516	2	0.982498	1,8	True	4	0	1	False	False
MLLENKAVEK	MLLENKAVKK	MLLENKAVEK	MLLENKAVKK	HLA-A0301	0.581	1	10	10	10	0.4571	0.4571	3.55094	117.0	1.332	-0.2800000000000001	6.5307594472542405	0.0	0.1574839203675343	1	0.979132	0,9	False	2	0	8	False	False
MLLENKAVEKA	MLLENKAVKKA	MLLENKAVEKA	MLLENKAVKKA	HLA-A0201	1.2103	1	11	11	11	2.1861	2.1861	3.55094	115.45454545454544	1.0463636363636364	-0.090909090909091	6.5307594472542405	2.6688189211265488e-11	0.5402363752801794	1	0.976748	1,10	False	2	0	8	False	False
MLLENVLKPL	ILLENVLKPL	MLLENVLKPL	ILLENVLKPL	HLA-A0201	0.3637	0	10	10	10	0.2387	0.2387	22.8117	185.0	-0.7070000000000001	0.8800000000000001	6.408795645926148	0.0	0.1904587348135735	1	0.990435	1,9	False	3	0	0	False	False
MLLIGFLSGSL	MLLIGLLSGSL	LLIGFLSGSL	LLIGLLSGSL	HLA-A0201	1.8091	0	11	10	10	2.1005	2.1005	1.93094	195.0	-2.2660000000000005	2.01	6.099999998230487	0.5	0.2509744060937871	0	0.952619	1,9	False	6	1	4	False	False
MLLKHDVSL	MLLKQDVSL	MLLKHDVSL	MLLKQDVSL	HLA-A0201	0.0524	1	9	9	9	0.0827	0.0827	1.6010300000000002	162.2222222222222	0.1311111111111111	0.6777777777777777	7.549350681714714	0.0	0.0191985489721886	0	0.921859	1,8	False	4	0	4	False	False
MLLLGLLHA	MLLLGLLQA	MLLLGLLHA	MLLLGLLQA	HLA-A0201	0.5328	0	9	9	9	0.4318	0.4318	29.0406	227.77777777777777	-2.782222222222222	2.122222222222222	7.550323993898928	0.999999999973312	0.1246243631310792	0	0.960412	1,8	False	4	0	7	False	False
MLLLMEREDKV	VLLLMEREDKV	LLMEREDKV	LLMEREDKV	HLA-A0201	0.1052	0	11	9	9	0.1052	0.1052	0.061002	118.88888888888889	2.953333333333333	-0.5777777777777778	4.426407462451607	0.0	0.0	4	1.0	1,8	True	0	2	-1	False	False
MLLQTCQDF	MLLQTCRDF	MLLQTCQDF	MLLQTCRDF	HLA-B1501	1.6827	0	9	9	9	2.0961	2.0961	15.1411	86.66666666666666	0.657777777777778	0.3999999999999998	3.749971453566104	0.0	0.3318678402747959	1	0.946338	1,8	False	2	0	6	False	False
MLMKNISTK	MLMENISTK	MLMKNISTK	MLMENISTK	HLA-A0301	0.0651	0	9	9	9	0.0986	0.0986	36.0618	86.66666666666666	1.0188888888888887	-0.0777777777777778	10.805379563011227	0.0	0.022118154158215	1	0.952089	1,8	False	2	0	3	True	False
MLMLAVIVA	MLMFAVIVA	MLMLAVIVA	MLMFAVIVA	HLA-A0201	2.1606	1	9	9	9	1.8384	1.8384	15.4614	216.66666666666663	-3.462222222222222	3.1	6.099999998230487	3.47580404973379e-09	0.3786691253263708	0	0.954558	1,8	False	6	0	3	False	False
MLQIINIVL	MLQIINVVL	MLQIINIVL	MLQIINVVL	HLA-A0201	1.0372	0	9	9	9	0.9142	0.9142	0.000999989	248.88888888888889	-2.0900000000000003	2.2444444444444445	6.099999998230487	0.0	0.1395488952089257	3	0.986902	1,8	False	3	0	6	False	False
MLQQQPSPPV	MLQQQPSAPV	LQQQPSPPV	LQQQPSAPV	HLA-A0201	1.2274	0	10	9	9	2.4999	2.4999	100.88	75.55555555555556	1.2288888888888887	-0.9000000000000001	6.099999998230487	0.0	0.6247715908636345	-1	0.939636	1,8	False	4	1	6	False	False
MLQYKKKAAV	MLQYKKKAAA	LQYKKKAAV	LQYKKKAAA	HLA-B0801	0.1412	0	10	9	9	0.4535	0.5185	15.8609	97.77777777777776	1.0833333333333333	-0.5444444444444444	10.642922717146575	0.0	0.1027478495660559	0	0.987688	4,8	True	4	1	8	False	False
MLREEIAML	MLREEIAKL	MLREEIAML	MLREEIAKL	HLA-A0201	0.2296	0	9	9	9	0.1713	0.1713	0.00199998	141.1111111111111	0.8077777777777779	0.6888888888888888	4.258147492539138	0.0151242984958687	0.0781417396380618	-1	0.955484	1,8	False	1	0	7	False	False
MLSSNVINF	MLPSNVINF	MLSSNVINF	MLPSNVINF	HLA-B1501	0.3065	0	9	9	9	0.6609	0.6609	0.000999989	118.88888888888889	0.0966666666666666	0.9555555555555556	6.099999998230487	0.0	0.1643570888182781	-1	0.934354	1,8	False	4	0	2	False	False
MLTRYARAQFV	MLTRYARTQFV	MLTRYARAQFV	MLTRYARTQFV	HLA-A0201	3.978	0	11	11	11	2.384	2.384	26.2219	80.0	1.8345454545454545	0.1636363636363635	11.14762292895466	0.0	2.6597869127516787	0	0.963203	1,10	False	4	0	7	False	False
MLVLTFRDVAV	MGVLTFRDVAV	VLTFRDVAV	VLTFRDVAV	HLA-A0201	1.1308	0	11	9	9	1.1308	1.1308	3.25104	151.11111111111111	0.4866666666666664	1.3666666666666667	6.338718596380204	0.0076197745172198	0.0	4	1.0	1,8	True	0	2	-1	False	False
MLVRRTEGI	MLVRGTEGI	MLVRRTEGI	MLVRGTEGI	HLA-A0201	2.7221	0	9	9	9	1.3117	1.3117	13.2608	118.88888888888889	2.45	0.0888888888888888	10.397771482355893	0.0	2.926926766791187	-2	0.902695	1,8	False	6	0	4	False	False
MMDYPYPTNFL	MMDYPYPTDFL	MMDYPYPTNFL	MMDYPYPTDFL	HLA-A0201	2.3987	1	11	11	11	3.0481	3.0481	118.373	35.45454545454545	0.5100000000000001	-0.2818181818181818	3.7499865652062	0.999999996524196	0.511044841048522	1	0.965831	1,10	False	2	0	8	False	False
MMFPAQPFGL	MMFPAPPFGL	MMFPAQPFGL	MMFPAPPFGL	HLA-A0201	0.5237	0	10	10	10	0.3646	0.3646	0.34099	49.0	-1.279	0.7899999999999999	6.099999998230487	0.500014738553083	0.2285262479429513	-1	0.90475	1,9	False	2	0	5	False	False
MMMWDCWHA	MMMRDCWHA	MMMWDCWHA	MMMRDCWHA	HLA-A0201	0.8267	1	9	9	9	1.1135	1.1135	33.2517	11.11111111111111	-0.1577777777777777	0.1666666666666666	5.28987737884745	1.04276169960409e-08	0.2129300044903457	-3	0.845657	1,8	False	2	0	3	False	False
MMMWDCWHAV	MMMRDCWHAV	MMWDCWHAV	MMRDCWHAV	HLA-A0201	0.1711	1	10	9	9	1.1135	1.5896	33.2517	43.33333333333333	-0.3455555555555555	0.4222222222222222	5.28987737884745	1.39034225587947e-08	0.1526832851031706	-3	0.859214	1,8	False	2	1	2	False	False
MMPFSIVYI	VMPFSIVYI	MMPFSIVYI	VMPFSIVYI	HLA-A0201	0.6217	1	9	9	9	0.6981	0.6981	0.061002	118.88888888888889	-2.002222222222222	1.788888888888889	6.093198032584041	0.0	0.0680387910041541	1	0.983456	1,8	False	1	0	0	False	False
MMPFSIVYIV	VMPFSIVYIV	MMPFSIVYI	VMPFSIVYI	HLA-A0201	0.6217	1	10	9	9	0.6981	0.6981	0.061002	118.88888888888889	-2.002222222222222	1.788888888888889	6.093198032584041	0.0	0.0680387910041541	1	0.983456	1,8	False	1	0	0	False	False
MMWDCWHAV	MMRDCWHAV	MMWDCWHAV	MMRDCWHAV	HLA-A0201	0.1711	1	9	9	9	1.5896	1.5896	33.2517	43.33333333333333	-0.3455555555555555	0.4222222222222222	5.28987737884745	1.39034225587947e-08	0.1526832851031706	-3	0.859214	1,8	False	2	0	2	False	False
MNLFVGFRF	MNPFVGFRF	MNLFVGFRF	MNPFVGFRF	HLA-A2402	2.6085	0	9	9	9	1.0067	1.0067	23.3007	75.55555555555556	0.0411111111111108	1.1	10.550002220086752	0.0	4.150487036853084	-3	0.903254	1,8	False	4	0	2	False	False
MNLRPILTI	MNRRPILTI	MNLRPILTI	MNRRPILTI	HLA-B5201	0.0812	0	9	9	9	0.1282	0.1282	30.7902	173.33333333333331	0.2333333333333332	0.911111111111111	10.550002220086752	0.0	0.0297691107644305	-2	0.923075	1,8	False	4	0	2	False	False
MNLRPILTII	MNRRPILTII	MNLRPILTI	MNRRPILTI	HLA-B5201	0.0812	0	10	9	9	0.1282	0.1282	30.7902	173.33333333333331	0.2333333333333332	0.911111111111111	10.550002220086752	0.0	0.0297691107644305	-2	0.923075	1,8	False	4	0	2	False	False
MPAAEEMRKNV	MPAAEEMHKNV	MPAAEEMRKNV	MPAAEEMHKNV	HLA-B0702	2.2437	0	11	11	11	3.5825	3.5825	37.6401	44.54545454545455	2.5790909090909087	-0.809090909090909	6.532108646817505	0.0	0.83848305931612	0	0.944938	1,3,10	False	2	0	7	False	False
MPFTTVSELM	MPFTTVSELV	MPFTTVSEL	MPFTTVSEL	HLA-B3501	0.0308	0	10	9	9	0.0308	0.0308	41.1124	75.55555555555556	0.1177777777777776	0.6	3.849983240943402	4.52679959335127e-07	0.0	4	1.0	1,8	True	0	0	-1	True	False
MPGRSSSNSA	MPGRSSSNSG	MPGRSSSNSA	MPGRSSSNSG	HLA-B0702	0.4125	0	10	10	10	2.133	2.133	21.7916	10.0	3.006	-0.95	10.550002220086752	0.0	0.3327267932489451	0	0.989667	1,9	True	4	0	9	False	False
MPIEPGDIGC	MPIEPGDIGY	MPIEPGDIG	MPIEPGDIG	HLA-B3501	1.217	1	10	9	9	0.0144	1.217	25.9111	86.66666666666666	0.1622222222222222	-0.0111111111111111	3.5500735570676625	4.52706647500176e-07	0.0	6	1.0	1,8	True	0	0	-1	True	False
MPLVILIVL	VPLVILIVL	MPLVILIVL	VPLVILIVL	HLA-B0702	0.5862	1	9	9	9	0.5868	0.5868	0.8610089999999999	281.1111111111111	-3.8922222222222222	3.2333333333333334	6.099999998230487	0.0	0.0005993865030674	1	0.987905	1,8	False	1	0	0	False	False
MPLVILIVLVL	VPLVILIVLVL	MPLVILIVL	VPLVILIVL	HLA-B0702	0.5862	1	11	9	9	0.5868	0.5868	0.8610089999999999	281.1111111111111	-3.8922222222222222	3.2333333333333334	6.099999998230487	0.0	0.0005993865030674	1	0.987905	1,8	False	1	0	0	False	False
MPSHCNTQY	MPSRCNTQY	MPSHCNTQY	MPSRCNTQY	HLA-B3501	0.0251	0	9	9	9	0.0326	0.0326	25.4801	0.0	2.1466666666666665	-1.1333333333333335	7.355498301796615	0.0	0.0057745398773006	0	0.901758	1,8	False	2	0	3	False	False
MQAFAQVFSK	MQAFAQVFNK	QAFAQVFSK	QAFAQVFNK	HLA-A0301	0.2911	0	10	9	9	0.3035	0.3035	87.6329	54.44444444444444	0.7122222222222222	0.1888888888888888	9.700002531521022	0.0	0.0118933772652388	1	0.966441	1,8	False	2	1	7	False	False
MQLLFDNEV	VQLLFDNEV	MQLLFDNEV	VQLLFDNEV	HLA-A0201	1.8175	0	9	9	9	2.3484	2.3484	19.6915	118.88888888888889	0.944444444444444	0.2777777777777778	3.5500735570676625	0.0	0.41088006727985	1	0.984413	1,8	False	1	0	0	False	False
MQLMPFGCL	TQLMPFGCL	MQLMPFGCL	TQLMPFGCL	HLA-A0206	2.9937	0	9	9	9	3.5967	3.5967	11.3506	86.66666666666666	-1.5777777777777775	1.2444444444444445	5.922539790626615	0.0	0.5019048294269746	-1	0.975501	1,8	False	1	0	0	False	False
MQLMPFGCLL	TQLMPFGCLL	QLMPFGCLL	QLMPFGCLL	HLA-A0201	0.5522	1	10	9	9	0.5522	0.5522	11.3506	129.99999999999997	-1.8633333333333333	1.4555555555555553	5.922539790626615	0.0	0.0	4	1.0	1,8	True	0	1	-1	False	False
MQLMPFGSLL	TQLMPFGCLL	QLMPFGSLL	QLMPFGCLL	HLA-A0201	0.2979	1	10	9	9	0.5522	0.5522	11.3506	129.99999999999997	-1.3433333333333333	1.088888888888889	6.099999998230487	0.0	0.137189369793553	-1	0.913623	1,8	False	4	1	6	False	False
MRMNQGVCC	MRMSQGVCC	MRMNQGVCC	MRMSQGVCC	HLA-B3906	0.4182	1	9	9	9	0.2728	0.2728	0.8210259999999999	32.22222222222222	1.6511111111111112	0.1222222222222222	8.231408963911235	0.0	0.2228969208211144	1	0.942468	1,8	False	2	0	3	True	False
MRRTRPSAA	MRRTRPPAA	MRRTRPSAA	MRRTRPPAA	HLA-B0702	5.7717	0	9	9	9	5.6629	5.6629	10.1211	22.22222222222222	4.973333333333333	-1.2333333333333334	12.801070996560156	0.0	0.1108903494675877	-1	0.937408	1,8	False	4	0	6	False	False
MSQPDAQRY	ISQPDAQRY	MSQPDAQRY	ISQPDAQRY	HLA-B1501	0.6139	0	9	9	9	0.662	0.662	17.4409	11.11111111111111	3.788888888888889	-1.6666666666666667	6.3318953779526055	0.0	0.0446051208459214	1	0.985486	1,8	False	3	0	0	False	False
MTDTQFVLAV	MTDTQFVSAV	MTDTQFVLA	MTDTQFVSA	HLA-A0201	4.4707	0	10	9	9	3.6787	3.6787	0.580996	86.66666666666666	0.3666666666666668	0.6777777777777777	3.749987360555679	0.0	0.9625124092750154	-2	0.953526	1,8	False	2	0	7	False	False
MTEHHAGRY	ITEHHAGRY	MTEHHAGRY	ITEHHAGRY	HLA-A0101	0.0123	0	9	9	9	0.0182	0.0182	1.07103	11.11111111111111	3.1844444444444444	-1.4555555555555555	7.706531531177461	0.0	0.0039873626373626	1	0.985342	1,8	False	3	0	0	False	False
MTFSDVLTL	MTFSDGLTL	MTFSDVLTL	MTFSDGLTL	HLA-A0201	0.5639	0	9	9	9	1.7197	1.7197	46.5242	118.88888888888889	-0.2166666666666666	1.2000000000000002	3.749987360555679	4.52679959335127e-07	0.3789937896144676	-3	0.907889	1,8	False	4	0	5	False	False
MTFSSTKDYV	MTFSSTKDLC	MTFSSTKDYV	MTFSSTKDLC	HLA-A0201	5.4517	0	10	10	10	10.7232	23.3091	5.43093	29.0	1.698	-0.2800000000000001	6.330585691612214	0.0	4.176617182988618	-2	0.95153	1,9	True	0	0	8,9	False	False
MTLHGFMMY	MTLDGFMMY	MTLHGFMMY	MTLDGFMMY	HLA-A3001	1.8539	1	9	9	9	1.6395	1.6395	24.0906	43.33333333333333	-0.9466666666666668	0.7444444444444444	7.542349207215011	0.0	0.2424374260445259	-1	0.902022	0,1,2,8	False	2	0	3	False	False
MTLHGFMMY	MTLDGFMMY	MTLHGFMMY	MTLDGFMMY	HLA-A3002	0.124	1	9	9	9	0.0397	0.0397	24.0906	43.33333333333333	-0.9466666666666668	0.7444444444444444	7.542349207215011	0.0	0.2633047858942065	-1	0.902022	8	False	2	0	3	False	False
MTLKEYHYV	MTLQEYHYV	MTLKEYHYV	MTLQEYHYV	HLA-A0201	0.6495	0	9	9	9	0.6725	0.6725	0.2809919999999999	75.55555555555556	0.951111111111111	-0.4444444444444445	7.534170080907643	0.0	0.0222133828996282	1	0.953035	1,8	False	2	0	3	False	False
MTSLHLTTR	MTPLHLTTR	MTSLHLTTR	MTPLHLTTR	HLA-A1101	0.5547	0	9	9	9	1.1762	1.1762	4.231	86.66666666666666	2.055555555555556	-0.1222222222222222	10.551758703775704	0.0	0.2931015558578473	-1	0.932063	1,8	False	4	0	2	False	False
MTSPHFIEFV	MTSPRFIEFV	TSPHFIEFV	TSPRFIEFV	HLA-A0201	2.8963	0	10	9	9	4.1146	4.4771	3.86107	75.55555555555556	0.2799999999999998	0.4999999999999999	5.363507221918553	0.0	1.022642121015836	0	0.906326	1,8	False	2	1	3	False	False
MTVARSLVK	MTVARSSVK	MTVARSLVK	MTVARSSVK	HLA-A1101	0.2071	0	9	9	9	0.5108	0.5108	1.65095	118.88888888888889	1.031111111111111	0.6666666666666666	11.651775666512547	0.0	0.1231328700078308	-2	0.943948	1,8	False	2	0	6	False	False
MVDTRGGSM	MVDARGGSM	MVDTRGGSM	MVDARGGSM	HLA-B0702	0.8573	0	9	9	9	0.803	0.803	11.7319	32.22222222222222	2.1100000000000003	-0.2555555555555557	6.338718596380204	0.0	0.0579718430884183	0	0.945033	1,8	False	4	0	3	False	False
MVLAELYVSER	MVLAELYVSDR	VLAELYVSER	VLAELYVSDR	HLA-A1101	4.2119	0	11	10	10	4.778	4.778	66.7132	146.0	1.235	0.4199999999999999	4.258146501611918	0.0	0.499028168689828	2	0.977723	0,1,9	False	4	1	8	False	False
MVVHEIQNY	MVVHEIRNY	MVVHEIQNY	MVVHEIRNY	HLA-A2501	0.0165	0	9	9	9	0.0321	0.0321	0.590988	107.77777777777776	0.937777777777778	-0.0222222222222222	5.363445803988725	0.0	0.008018691588785	1	0.949568	0,1,8	False	2	0	6	False	False
MVYWTGGIPA	MVYWTGDIPA	MVYWTGGIPA	MVYWTGDIPA	HLA-A0201	6.4021	0	10	10	10	7.0949	7.0949	27.4608	78.0	-1.462	0.7099999999999999	6.093198032584041	0.0	0.6251497385445884	-1	0.915661	1,9	False	2	0	6	False	False
MWMTLTFFV	MWKTLTFFV	MWMTLTFF	MWKTLTFF	HLA-A2402	1.13	0	9	8	8	1.1501	1.1501	555.121	48.75	-1.59625	1.3624999999999998	6.099999998230487	0.0	0.0197487175028258	-1	0.914139	1,7	False	1	0	2	False	False
MYSNADIYL	VYSNADIYL	MYSNADIYL	VYSNADIYL	HLA-A2402	0.2616	0	9	9	9	0.1828	0.1828	13.2507	97.77777777777776	0.5599999999999999	0.1777777777777777	3.7499865652062	0.505693138116012	0.1127684901531728	1	0.983537	1,8	False	1	0	0	False	False
MYSNADIYLF	VYSNADIYLF	MYSNADIYLF	VYSNADIYLF	HLA-A2402	0.0451	0	10	10	10	0.0136	0.0136	13.2507	88.0	0.2059999999999999	0.4399999999999999	3.7499865652062	0.505693138116012	0.1044595588235294	1	0.988111	1,9	False	1	0	0	False	False
MYSNADIYLFD	VYSNADIYLFD	MYSNADIYLF	VYSNADIYLF	HLA-A2402	0.0451	0	11	10	10	0.0136	0.0136	13.2507	88.0	0.2059999999999999	0.4399999999999999	3.7499865652062	0.505693138116012	0.1044595588235294	1	0.988111	1,9	False	1	0	0	False	False
MYSRAQVEL	MYSRAQEEL	MYSRAQVEL	MYSRAQEEL	HLA-A2402	0.1148	0	9	9	9	0.164	0.164	7.47099	86.66666666666666	1.9655555555555555	-0.2111111111111111	6.403313373681158	0.0	0.03444	-2	0.931779	1,8	False	2	0	6	False	False
MYSRAQVELNL	MYSRAQEELNL	MYSRAQVEL	MYSRAQEEL	HLA-A2402	0.1148	0	11	9	9	0.164	0.164	7.47099	86.66666666666666	1.9655555555555555	-0.2111111111111111	6.403313373681158	0.0	0.03444	-2	0.931779	1,8	False	2	0	6	False	False
NAFSGEYIPTV	NAFPGEYIPTV	FSGEYIPTV	FPGEYIPTV	HLA-A0201	0.1292	1	11	9	9	1.3615	1.3615	279.213	75.55555555555556	0.0044444444444442	0.3555555555555555	3.8499827128835022	0.999941047525419	0.1169395225853837	-1	0.942042	1,8	True	4	2	1	False	False
NETPVAVLTI	NETPVAGLTI	NETPVAVLTI	NETPVAGLTI	HLA-B4403	0.8333	0	10	10	10	0.7392	0.7392	1.39098	146.0	-0.1140000000000001	0.85	3.849983240943402	0.0076197710941852	0.1060789096320347	-3	0.927758	1,9	False	4	0	6	False	False
NEVSEVTVF	NEVPEVTVF	NEVSEVTVF	NEVPEVTVF	HLA-B1801	0.0067	0	9	9	9	0.0033	0.0033	45.5112	96.66666666666666	1.2366666666666664	0.3777777777777778	3.613691325765103	0.0	0.0069030303030303	-1	0.926508	1,8	False	4	0	3	True	False
NEYAFVTTF	DEYAFVTTF	NEYAFVTTF	DEYAFVTTF	HLA-B4102	0.0892	0	9	9	9	0.3088	0.3088	0.7610169999999999	43.33333333333333	0.7688888888888887	0.211111111111111	3.8499827128835022	0.0	0.0634336787564767	1	0.981931	1,8	False	2	0	0	True	False
NFFKTSAQVVL	NFSKTSAQVVL	NFFKTSAQV	NFSKTSAQV	HLA-A2402	2.9204	0	11	9	9	3.671	3.671	30.94	43.33333333333333	1.3211111111111111	-0.0888888888888888	9.700002531521022	0.0	0.5971267338599836	-2	0.930996	1,8	False	2	0	2	False	False
NFLNNSGIL	NILNNSGIL	NFLNNSGIL	NILNNSGIL	HLA-A2402	3.959	0	9	9	9	30.3333	30.3333	11.5707	129.99999999999997	0.5155555555555554	0.3555555555555554	6.099999998230487	5.89524745824429e-05	3.4422846739392026	0	0.959637	1,8	True	2	0	1	False	False
NGTSSLIIYK	NGTSSLFIYK	GTSSLIIYK	GTSSLFIYK	HLA-A1101	0.0032	0	10	9	9	0.0034	0.0034	5.16118	129.99999999999997	-0.0711111111111112	0.5444444444444445	9.298300650902092	0.0	0.0001882352941176	0	0.940473	1,8	False	2	1	5	False	False
NHARIDAAKV	NHARIDAAEG	NHARIDAAKV	NHARIDAAEG	HLA-B3801	1.2771	0	10	10	10	3.6569	13.1851	8.59085	98.0	2.6100000000000003	-0.45	9.697023999877274	0.0	1.1534009450061051	-2	0.962136	1,9	True	6	0	8,9	False	False
NHDETSFLL	NHDETSSLL	NHDETSFLL	NHDETSSLL	HLA-B3801	0.0015	0	9	9	9	0.0023	0.0023	0.870973	86.66666666666666	2.2200000000000006	-0.5333333333333333	4.181153034325689	0.0	0.0005217391304347	-2	0.933244	1,8	False	2	0	6	True	False
NISEDVIFF	NISEDVIFS	NISEDVIFF	NISEDVIFS	HLA-A2501	0.2942	1	9	9	9	8.4263	29.6667	14.9109	118.88888888888889	0.6366666666666667	0.8333333333333334	3.5500735570676625	0.0	0.2912824648511631	-2	0.972689	0,1,8	True	2	0	8	False	False
NISSGTRML	NISSGTRVL	NISSGTRML	NISSGTRVL	HLA-B0702	2.3451	0	9	9	9	1.3622	1.3622	0.32099	86.66666666666666	1.9777777777777767	-0.0555555555555556	10.550002220086752	0.0	1.692114806929966	1	0.970441	1,8	False	1	0	7	False	False
NIYVDALFK	NIYVDALLK	NIYVDALFK	NIYVDALLK	HLA-A1101	0.2974	0	9	9	9	0.3377	0.3377	8.28097	129.99999999999997	0.2644444444444443	0.5444444444444445	6.330585691612214	0.0	0.0354907314184187	0	0.964005	1,8	False	6	0	7	False	False
NIYVDALFK	NIYVDALLK	NIYVDALFK	NIYVDALLK	HLA-A0301	0.5609	0	9	9	9	0.539	0.539	8.28097	129.99999999999997	0.2644444444444443	0.5444444444444445	6.330585691612214	0.0	0.0227898144712429	0	0.964005	1,8	False	6	0	7	False	False
NLDEKANEI	NLDEKAKEI	NLDEKANEI	NLDEKAKEI	HLA-A0201	0.2767	0	9	9	9	0.5551	0.5551	22.9004	97.77777777777776	3.28	-1.2555555555555555	3.927550605032593	0.0	0.1387736984327148	0	0.94695	1,8	False	4	0	6	False	False
NLFNRYLAL	NLFNRYPAL	NLFNRYLAL	NLFNRYPAL	HLA-A0201	0.3017	1	9	9	9	0.2078	0.2078	29.5708	141.1111111111111	0.9766666666666666	0.3555555555555554	9.348807885311544	0.0	0.1363312319538017	-3	0.905288	1,8	False	4	0	6	False	False
NLGENKHYDV	NLGENKHYEV	NLGENKHYDV	NLGENKHYEV	HLA-A0201	3.0115	0	10	10	10	2.338	2.338	9.23108	68.0	2.926	-1.48	5.454234712291509	0.0	0.867512938408896	2	0.974792	1,9	False	4	0	8	False	False
NLGNREAEL	NLGDREAEL	NLGNREAEL	NLGDREAEL	HLA-A0201	2.3784	0	9	9	9	1.0072	1.0072	8.45087	97.77777777777776	3.247777777777777	-1.0555555555555556	4.258147492539138	0.0	3.237948848292295	1	0.942371	1,8	False	2	0	3	False	False
NLIFVFYML	NLFFVFYML	NLIFVFYML	NLFFVFYML	HLA-A0201	2.2216	0	9	9	9	1.7489	1.7489	2.28105	162.2222222222222	-2.2588888888888885	2.111111111111111	6.093198032584041	0.0	0.6004633312367775	0	0.952138	1,8	False	2	0	2	True	False
NLKRVVEDSEY	NPKRVVEDSEY	RVVEDSEY	RVVEDSEY	HLA-B1501	1.0961	0	11	8	8	1.0961	1.0961	8.69087	72.5	4.09	-1.0875	3.927550357300788	0.0	0.0	7	1.0	1,7	True	0	3	-1	False	False
NLLGGNSFEVR	NLLGRNSFEVR	NLLGGNSFEVR	NLLGRNSFEVR	HLA-A3301	1.516	0	11	11	11	1.027	1.027	30.7902	97.27272727272728	1.788181818181818	-0.1818181818181818	6.410149741452187	1.0	0.7218344693281404	-2	0.92429	0,10	False	6	0	4	False	False
NLLNHSWLV	NLLNHPWLV	NLLNHSWLV	NLLNHPWLV	HLA-A0201	0.0522	0	9	9	9	0.0309	0.0309	9.3308	162.2222222222222	0.0233333333333333	0.4111111111111111	7.550323993898928	3.47580404973379e-09	0.0359825242718446	-1	0.903925	1,8	False	4	0	5	False	False
NLNCCSVPV	NLNRCSVPV	NLNCCSVPV	NLNRCSVPV	HLA-A0201	3.3391	1	9	9	9	2.3523	2.3523	5.29085	107.77777777777776	0.1244444444444443	0.8666666666666667	5.826007311698049	0.0	1.4007668579687966	-3	0.871132	1,8	False	2	0	3	True	False
NLNKHRRYK	NLNKHRRYE	NLNKHRRYK	NLNKHRRYE	HLA-A1101	2.4965	0	9	9	9	31.0	44.0	0.621015	43.33333333333333	6.01111111111111	-2.7222222222222223	11.676687967963517	0.0	2.354851994318182	1	0.983825	1,8	True	2	0	8	False	False
NLNPNVDPQV	DLNPNVDPQV	NLNPNVDPQV	DLNPNVDPQV	HLA-A0201	0.3899	0	10	10	10	3.0591	3.0591	0.311003	97.0	2.118	-0.85	3.749987360555679	0.0	0.3402049883952796	1	0.986323	1,9	False	2	0	0	False	False
NLQERIDYCHL	NPQERIDYCHL	NLQERIDYC	NPQERIDYC	HLA-A0201	1.711	0	11	9	9	28.1111	28.1111	11.9912	86.66666666666666	3.5166666666666666	-1.0	4.1843738672323525	3.47580404973379e-09	1.6068588955964016	-3	0.930358	1,8	True	4	0	1	False	False
NLQNQMSSL	NLQNQMCSL	NLQNQMSSL	NLQNQMCSL	HLA-A0201	1.2427	0	9	9	9	1.5524	1.5524	0.0909992999999999	86.66666666666666	2.1077777777777778	-0.6777777777777778	6.099999998230487	0.0	0.2479156080906983	-1	0.924873	1,8	False	4	0	6	False	False
NLQNQMSSL	NLQNQMCSL	NLQNQMSSL	NLQNQMCSL	HLA-B0702	3.1221	0	9	9	9	6.349	6.349	0.0909992999999999	86.66666666666666	2.1077777777777778	-0.6777777777777778	6.099999998230487	0.0	1.5868175287446842	-1	0.924873	1,8	False	4	0	6	False	False
NLQREEYTV	NLEREEYTV	NLQREEYTV	NLEREEYTV	HLA-A0201	0.6725	1	9	9	9	2.0937	2.0937	31.0818	75.55555555555556	3.83	-1.3888888888888888	4.258146501611918	0.0	0.4564918565219468	2	0.964913	1,8	False	2	0	2	False	False
NLRYFAKSL	NLRYSAKSL	NLRYFAKSL	NLRYSAKSL	HLA-B0801	0.1277	1	9	9	9	0.1629	0.1629	21.5408	97.77777777777776	1.7800000000000002	-0.2	10.454924617893994	0.0	0.0275938612645794	-2	0.910329	4,8	True	2	0	4	False	False
NLSPALGQMPL	NLSPALGQMPI	NLSPALGQM	NLSPALGQM	HLA-A0201	2.6364	0	11	9	9	2.6364	2.6364	1.07103	97.77777777777776	0.0711111111111109	0.1666666666666665	6.099999998230487	0.0	0.0	5	1.0	1,8	True	0	0	-1	False	False
NLTEGPYPL	NLTAGPYPL	NLTEGPYPL	NLTAGPYPL	HLA-A0201	0.2897	0	9	9	9	1.0519	1.0519	6.27102	86.66666666666666	0.5977777777777775	-0.5555555555555557	3.8499827128835022	0.0	0.2099147637608137	-1	0.926982	1,8	False	2	0	3	False	False
NLWIPSSSLAK	NLWIPSSSLAE	WIPSSSLAK	WIPSSSLAE	HLA-A1101	1.3004	0	11	9	9	19.2581	30.0	24.9005	97.77777777777776	0.1966666666666665	0.1444444444444443	9.700002531521022	0.0	1.2440319946666667	1	0.986898	1,8	True	2	2	8	False	False
NPALCVQPHY	NPALCVQPHH	NPALCVQPHY	NPALCVQPHH	HLA-B3501	0.3563	0	10	10	10	1.2486	3.4546	10.3711	78.0	0.4929999999999999	-0.2399999999999999	7.355498301796615	0.999941047525418	0.3195519857581196	2	0.979724	1,9	True	2	0	9	False	False
NPDVNITNLEF	DPDVNITNLEF	NPDVNITNL	DPDVNITNL	HLA-B0702	0.3673	0	11	9	9	0.9436	0.9436	3.24091	118.88888888888889	1.925555555555556	-0.4222222222222222	3.749987360555679	0.0	0.2243270347604917	1	0.980445	1,8	False	2	0	0	False	False
NPEAIAEVV	NPEAITEVV	NPEAIAEVV	NPEAITEVV	HLA-B0702	3.1311	0	9	9	9	1.9948	1.9948	5.71083	129.99999999999997	0.4044444444444444	0.4888888888888889	3.613691325765103	0.0	1.7835717515540406	0	0.949848	1,8	False	4	0	5	False	False
NPHYHENAGI	NPHYHENAVI	NPHYHENAGI	NPHYHENAVI	HLA-B0702	2.0834	0	10	10	10	0.4169	1.5855	25.8609	49.0	2.188	-1.39	6.497538426425308	0.0	0.6542572437716812	-3	0.958487	1,9	False	4	0	8	False	False
NPKSDELKL	NPKSDELKS	NPKSDELKL	NPKSDELKS	HLA-B0702	0.3442	0	9	9	9	7.5954	7.5954	63.2415	86.66666666666666	2.981111111111111	-1.4555555555555553	6.492975460831076	0.007619777940256	0.3286019222160782	-2	0.977983	1,8	True	2	0	8	False	False
NPLMCRLLGI	NPHVCRLLGI	PLMCRLLGI	PHVCRLLGI	HLA-A0201	8.4252	0	10	9	9	26.8947	90.0	11.3506	173.33333333333331	-1.0366666666666666	1.5333333333333332	8.549912034533918	4.52679959335127e-07	7.636488943999999	-2	0.890182	1,8	True	3	1	1,2	False	False
NPLVNSLSL	NPPVNSLSL	NPLVNSLSL	NPPVNSLSL	HLA-B0702	0.1929	0	9	9	9	0.4028	0.4028	70.4389	162.2222222222222	0.142222222222222	0.6000000000000001	6.099999998230487	3.47580404973379e-09	0.1005206305858987	-3	0.914989	1,8	False	4	0	2	False	False
NPLVNSLSLEF	NPPVNSLSLEF	NPLVNSLSL	NPPVNSLSL	HLA-B0702	0.1929	0	11	9	9	0.4028	0.4028	70.4389	162.2222222222222	0.142222222222222	0.6000000000000001	6.099999998230487	3.47580404973379e-09	0.1005206305858987	-3	0.914989	1,8	False	4	0	2	False	False
NQLIYELYV	NQLIYESYV	NQLIYELYV	NQLIYESYV	HLA-A0201	1.314	0	9	9	9	2.5449	2.5449	0.110998	162.2222222222222	0.052222222222222	0.3555555555555557	3.849982178304344	0.0	0.6355466226570788	-2	0.933049	1,8	False	2	0	6	False	False
NRHDCWSLISL	NGHDCWSLISL	NRHDCWSLISL	NGHDCWSLISL	HLA-C0702	1.4352	1	11	11	11	9.25	27.25	0.000999989	106.36363636363636	2.1245454545454536	-0.2363636363636363	7.359696703962982	0.999999547320041	1.3596110444036698	-2	0.953087	0,1,10	True	6	0	1	False	False
NSKKKWFLF	NSKKKWFFF	NSKKKWFLF	NSKKKWFFF	HLA-A2402	1.0977	0	9	9	9	1.4794	1.4794	0.32099	43.33333333333333	1.497777777777778	-0.8333333333333335	11.10307073686272	3.47580404973379e-09	0.2832175814519401	0	0.960991	1,8	False	6	0	7	True	False
NSLIQRINLKK	NSLIQRINLRK	SLIQRINLK	SLIQRINLR	HLA-A1101	0.149	0	11	9	9	0.3378	1.0576	17.6207	173.33333333333331	1.8188888888888888	0.0444444444444444	11.651775666512547	0.0	0.1280081316187594	2	0.988154	1,8	True	2	1	8	False	False
NSTLSGEWFTF	NSTPSGEWFTF	TLSGEWFTF	TPSGEWFTF	HLA-A2402	0.3648	0	11	9	9	0.573	1.7136	1.7610100000000002	43.33333333333333	0.1333333333333333	0.2666666666666665	3.849983240943402	0.0	0.2871394957983193	-3	0.928317	1,8	True	4	2	1	False	False
NTATNLPSV	NTGTNLPSV	NTATNLPSV	NTGTNLPSV	HLA-A0201	0.7152	0	9	9	9	1.6188	1.6188	10.5013	86.66666666666666	1.2277777777777774	-0.1111111111111112	6.099999998230487	0.0	0.3992183839881393	0	0.949947	1,8	False	4	0	2	False	False
NTHSDGAILPF	NTHSDGAISPF	HSDGAILPF	HSDGAISPF	HLA-B3501	0.4854	0	11	9	9	0.4711	0.4711	22.8006	97.77777777777776	0.1344444444444446	0.3777777777777777	5.292257586028427	1.85525832930959e-19	0.0147340691997452	-2	0.931446	1,8	False	2	2	6	False	False
NTLPNYQSF	NTLPNYQSS	NTLPNYQSF	NTLPNYQSS	HLA-A2402	0.2731	0	9	9	9	26.7	26.7	0.110998	43.33333333333333	1.892222222222222	-0.9222222222222224	6.093198032584041	0.0	0.2703066063670412	-2	0.970267	1,8	True	2	0	8	False	False
NTSRYATAL	NTSRYAAAL	TSRYATAL	TSRYAAAL	HLA-B0702	2.6931	0	9	8	8	3.1703	3.1703	21.6216	73.75	1.8825	-0.075	9.348807885311544	0.0225161770524397	0.405370886036022	0	0.946319	1,7	False	4	1	5	False	False
NTVILETLK	NTDILETLK	NTVILETLK	NTDILETLK	HLA-A1102	0.7976	1	9	9	9	0.8991	0.8991	7.49192	162.2222222222222	0.5933333333333332	0.4444444444444443	6.408795645926148	0.0	0.0900415971527082	-3	0.925195	1,8	False	2	0	2	False	False
NVDMRTISF	KVDMRTISF	NVDMRTISF	KVDMRTISF	HLA-B0801	0.1247	0	9	9	9	0.3588	0.3588	84.7123	75.55555555555556	2.4399999999999995	0.0444444444444444	6.338718596380204	5.89524745824429e-05	0.0813608416945373	0	0.978862	4,8	False	4	0	0	True	False
NVDQKVIQASM	NVDQKVIQAGM	DQKVIQASM	DQKVIQAGM	HLA-B3501	2.396	0	11	9	9	6.1654	6.313	109.933	86.66666666666666	1.7366666666666668	-0.311111111111111	6.337367167230696	0.0	1.486635830825281	0	0.962859	1,8	False	2	2	7	False	False
NVELRRNVL	NVELPRNVL	NVELRRNVL	NVELPRNVL	HLA-B0801	0.0956	0	9	9	9	1.276	1.276	16.7107	151.11111111111111	3.556666666666666	-0.388888888888889	10.397771482355893	0.0	0.0884374921630094	-2	0.891996	4,8	True	4	0	4	True	False
NVLEWIIYA	NVLEWIIYT	NVLEWIIYA	NVLEWIIYT	HLA-A0201	0.2905	0	9	9	9	1.2071	1.2071	0.541	173.33333333333331	-1.038888888888889	1.0666666666666669	3.8499827128835022	0.0	0.2205884350923701	0	0.981557	1,8	True	4	0	8	False	False
NVLSSLVLV	NVLPSLVLV	NVLSSLVLV	NVLPSLVLV	HLA-A0201	0.41	0	9	9	9	0.1541	0.1541	21.6111	226.66666666666663	-1.4933333333333334	2.1	6.099999998230487	0.0	0.6808500973393901	-1	0.932195	1,8	False	4	0	3	True	False
NVYEVVNSK	NVYEVVNPK	NVYEVVNSK	NVYEVVNPK	HLA-A1101	0.0646	0	9	9	9	0.0782	0.0782	3.52104	96.66666666666666	1.895555555555556	-0.4333333333333332	6.40200117090717	0.0	0.0112347826086956	-1	0.950335	1,8	False	4	0	7	False	False
NVYEVVNSKK	NVYEVVNPKK	NVYEVVNSK	NVYEVVNPK	HLA-A1101	0.0646	0	10	9	9	0.0782	0.0782	3.52104	96.66666666666666	1.895555555555556	-0.4333333333333332	6.40200117090717	0.0	0.0112347826086956	-1	0.950335	1,8	False	4	0	7	False	False
NVYEVVNSKKK	NVYEVVNPKKK	NVYEVVNSK	NVYEVVNPK	HLA-A1101	0.0646	0	11	9	9	0.0782	0.0782	3.52104	96.66666666666666	1.895555555555556	-0.4333333333333332	6.40200117090717	5.89524745824429e-05	0.0112347826086956	-1	0.950335	1,8	False	4	0	7	False	False
NWPTRVCADV	NWPTRVRADV	NWPTRVCADV	NWPTRVRADV	HLA-A2402	12.9514	0	10	10	10	10.5992	10.5992	14.7108	68.0	1.935	-0.2	6.161167718935758	4.52679959335127e-07	2.874205891010642	-3	0.887785	1,9	False	2	0	6	False	False
NYICNSSCM	NYMCNSSCM	NYICNSSCM	NYMCNSSCM	HLA-C0702	1.4185	0	9	9	9	1.8283	1.8283	30.7902	43.33333333333333	1.1544444444444444	0.1666666666666667	5.82405257737264	0.0	0.3179463435978777	1	0.955966	1,8	False	3	0	2	False	False
NYIPSNDLRAF	NHIPSNDLRAF	NYIPSNDLRAF	NHIPSNDLRAF	HLA-A2402	0.0864	0	11	11	11	2.7773	2.8757	8.19077	80.0	2.348181818181818	-0.5272727272727272	6.3318953779526055	0.0	0.083804124213235	2	0.972507	1,10	True	2	0	1	False	False
NYMISPNSFF	NYTISPNSFF	NYMISPNSF	NYTISPNSF	HLA-A2402	0.0091	0	10	9	9	0.0392	0.0392	1.27103	43.33333333333333	1.1077777777777778	-0.2555555555555555	6.093198032584041	0.0151242984958687	0.0069875	-1	0.935836	1,8	False	1	0	2	False	False
NYNENTGEKL	NHNENTGEKL	NYNENTGEKL	NHNENTGEKL	HLA-A2402	0.808	0	10	10	10	9.0218	9.0218	0.550991	39.0	3.593999999999999	-2.0	4.2581463060341775	0.0	0.7356348400540913	2	0.967928	1,9	True	2	0	1	False	False
NYQSFSSTSAL	NYQSSSSTSAL	NYQSFSSTSAL	NYQSSSSTSAL	HLA-A2402	0.9669	0	11	11	11	1.0284	1.0284	0.110998	44.54545454545455	1.7072727272727273	-0.3454545454545455	6.093198032584041	0.0	0.0578221995332555	-2	0.946814	1,10	False	2	0	4	False	False
NYVAGGQEV	NYVAGGQEA	NYVAGGQEV	NYVAGGQEA	HLA-A2402	1.3138	0	9	9	9	7.2411	7.2411	0.680987	75.55555555555556	0.8177777777777776	-0.2666666666666666	3.8499827128835022	0.0	1.075428697297372	0	0.984746	1,8	True	4	0	8	False	False
NYVAGGQEVF	NYVAGGQEAF	NYVAGGQEVF	NYVAGGQEAF	HLA-A2402	0.2367	0	10	10	10	0.2801	0.2801	0.680987	68.0	0.4379999999999999	0.04	3.8499827128835022	0.0	0.0366754016422706	0	0.977173	1,9	False	4	0	8	False	False
[truncated: 1,221 more rows]
