# Supplementary material for: A large-scale study of peptide features defining immunogenicity of cancer neo-epitopes
Source: NAR Cancer. 2024 Jan 29;6(1):zcae002. doi: 10.1093/narcan/zcae002 (PMC10823584; doi:10.1093/narcan/zcae002)
Supplement: zcae002_Supplemental_Files [file zcae002_supplemental_files.zip › 231121_revised_nepdb_benchmark_predictions_scored_with_all_models.csv]

Peptide	wild_type	icore_mut	icore_wt_aligned	HLA	EL_rank_mut	target	len	icore_len_mut	icore_len_wt	EL_rank_wt	EL_rank_wt_aligned	Total_Gene_TPM	aliphatic_index	boman	hydrophobicity	isoelectric_point	foreignness_score	ratio_rank	icore_blsm_mut_score	icore_dissimilarity_score	icore_anchor	icore_anchor_mutation	icore_mut_score	icore_mut_start	icore_mutation_position	in_prime	in_cedar
AFGSAHLFR	AFGSAHLYR	AFGSAHLFR	AFGSAHLYR	HLA-A3101	0.247	1	9	9	9	0.1952	0.1952	2.22099	65.55555555555554	0.8377777777777777	0.4555555555555553	10.551758703775704	0.0	0.065546106557377	3	0.970142	8	False	2	0	7	False	False
AIANRIKFK	AIANRIKSK	AIANRIKFK	AIANRIKSK	HLA-A1101	0.138	0	9	9	9	0.2147	0.2147	8.9507	108.88888888888889	1.8022222222222224	-0.0444444444444444	11.823055271990595	0.0	0.049299487657196	-2	0.945678	1,8	False	2	0	7	True	False
AICKPLHYV	AICKPLHYM	AICKPLHYV	AICKPLHYM	HLA-A0201	0.361	0	9	9	9	2.3945	2.3945	0.0900017999999999	129.99999999999997	-0.7355555555555556	0.7555555555555556	8.53052634280175	0.0	0.3065748590519941	1	0.980775	1,8	True	1	0	8	True	False
AIPAMVVPNV	AIPAMVVPNA	AIPAMVVPNV	AIPAMVVPNA	HLA-A0201	2.2606	0	10	10	10	5.4562	5.4562	3.11105	146.0	-1.6369999999999998	1.59	6.099999998230487	2.06492758662935e-13	1.3239935046369269	0	0.988621	1,9	True	4	0	9	True	False
ALEVLQSIPY	APEVLQSIPY	ALEVLQSIPY	APEVLQSIPY	HLA-A0101	0.623	0	10	10	10	1.8876	1.8876	0.000999989	156.0	-0.4720000000000001	0.7400000000000001	3.8499827128835022	0.0	0.4173796355159991	-3	0.956203	9	False	4	0	1	True	False
ALGTLLHTNV	ALGTLLHTNL	ALGTLLHTNV	ALGTLLHTNL	HLA-A0201	0.8919	0	10	10	10	1.4776	1.4776	15.6414	156.0	-0.511	0.8899999999999999	7.550323993898928	0.0	0.3535367014076881	1	0.991012	1,9	True	6	0	9	True	False
ALLMCLLPL	ALLMCPLPL	ALLMCLLPL	ALLMCPLPL	HLA-A0201	1.9643	0	9	9	9	1.1262	1.1262	0.601999	227.77777777777777	-3.3377777777777777	2.622222222222222	5.922539790626615	0.50007368407744	1.4618005949209727	-3	0.902431	1,8	False	4	0	5	True	False
ALVGAISSI	ALVGAIPSI	ALVGAISSI	ALVGAIPSI	HLA-A0201	0.2293	0	9	9	9	0.0276	0.0276	0.643988	184.4444444444444	-1.8400000000000003	2.066666666666667	6.099999998230487	0.0	1.6757177536231882	-1	0.937684	1,8	False	4	0	6	True	False
AMIAKISNEL	AMITKISNEL	MIAKISNEL	MITKISNEL	HLA-A0201	0.7029	0	10	9	9	1.5379	1.5379	5.51095	141.1111111111111	0.3866666666666667	0.5333333333333334	6.408795645926148	0.0	0.3816382729696339	0	0.956414	1,8	False	4	1	2	True	False
ASIRNANLY	ASIRDANLY	ASIRNANLY	ASIRDANLY	HLA-A0101	0.2469	0	9	9	9	0.1751	0.1751	0.292993	108.88888888888889	2.031111111111111	-0.1888888888888889	9.348807885311544	0.0	0.1012416904625928	1	0.940499	1,8	False	2	0	4	False	False
ASLDGASLEK	ASPDGASLEK	ASLDGASLEK	ASPDGASLEK	HLA-A1101	0.0389	0	10	10	10	0.3122	0.3122	5.47098	98.0	1.348	-0.1699999999999999	4.184407519642264	0.0	0.0340530749519538	-3	0.932526	0,1,9	False	4	0	2	True	False
ATALLEYLEY	ATALLEYPEY	ATALLEYLEY	ATALLEYPEY	HLA-A0101	0.1842	0	10	10	10	0.3525	0.3525	39.58	137.0	-0.1910000000000001	0.47	3.6136908694170415	0.0	0.0879457021276595	-3	0.930698	9	False	4	0	7	True	False
CILGKLFTK	CILGELFTK	CILGKLFTK	CILGELFTK	HLA-A1101	0.2786	1	9	9	9	0.3867	0.3867	28.332	129.99999999999997	-0.6988888888888889	0.9444444444444444	9.676237541250885	9.05359508832148e-07	0.0778811998965606	1	0.945364	1,8	False	2	0	4	True	False
CILGKLFTKK	CILGELFTKK	CILGKLFTK	CILGELFTK	HLA-A1101	0.2786	1	10	9	9	0.3867	0.3867	28.332	129.99999999999997	-0.6988888888888889	0.9444444444444444	9.676237541250885	9.05359508832148e-07	0.0778811998965606	1	0.945364	1,8	False	2	0	4	True	False
CLFLEIYTV	CLFLGIYTV	CLFLEIYTV	CLFLGIYTV	HLA-A0201	0.4353	0	9	9	9	0.4224	0.4224	0.000999989	162.2222222222222	-1.5044444444444447	1.7888888888888888	3.849961610045284	0.0	0.0132939630681818	-2	0.9069	1,8	False	2	0	4	True	False
CMQANSHYA	CMQANPHYA	CMQANSHYA	CMQANPHYA	HLA-A0201	2.9839	0	9	9	9	1.8685	1.8685	3.11105	22.22222222222222	1.458888888888889	-0.4777777777777778	7.355498301796615	0.0	1.7812373882793688	-1	0.912801	1,8	False	4	0	5	True	False
CSNFLLLAY	CSNFSLLAY	CSNFLLLAY	CSNFSLLAY	HLA-A0101	0.4651	0	9	9	9	0.2113	0.2113	0.0909992999999999	141.1111111111111	-1.1833333333333331	1.4333333333333331	5.919503211509436	2.0491933110931699e-13	0.5586482725982017	-2	0.923117	1,8	False	2	0	4	True	False
CTAGASSLLV	CTAGAGSLLV	CTAGASSLL	CTAGAGSLL	HLA-A0101	3.8174	0	10	9	9	3.5872	3.5872	12.2814	108.88888888888889	-0.7011111111111111	1.2222222222222223	5.922539790626615	0.999999547320041	0.2449725356824263	0	0.946832	1,8	False	2	0	5	True	False
CTDTYMLEL	CTDTHMLEL	CTDTYMLEL	CTDTHMLEL	HLA-A0101	0.5168	0	9	9	9	0.3064	0.3064	0.000999989	86.66666666666666	0.8155555555555556	0.2555555555555554	3.5500656818039715	0.0	0.3548783289817233	2	0.925915	1,8	False	2	0	4	True	False
CTDTYMLELF	CTDTHMLELF	CTDTYMLEL	CTDTHMLEL	HLA-A0101	0.5168	0	10	9	9	0.3064	0.3064	0.000999989	86.66666666666666	0.8155555555555556	0.2555555555555554	3.5500656818039715	0.0	0.3548783289817233	2	0.925915	1,8	False	2	0	4	True	False
CVDSPPPLF	CVDSPPPLS	CVDSPPPLF	CVDSPPPLS	HLA-A0101	0.242	0	9	9	9	2.2701	2.2701	0.000999989	75.55555555555556	-0.1222222222222221	0.4666666666666665	3.749971453566104	0.5	0.2162020175322672	-2	0.972513	1,8	True	2	0	8	False	False
CVDSPPPLFF	CVDSPPPLSF	CVDSPPPLF	CVDSPPPLS	HLA-A0101	0.242	0	10	9	9	0.5002	2.2701	0.000999989	75.55555555555556	-0.1222222222222221	0.4666666666666665	3.749971453566104	0.5	0.2162020175322672	-2	0.972513	1,8	True	2	0	8	True	False
DLIEIFRFGY	DLIEIFRLGY	DLIEIFRFGY	DLIEIFRLGY	HLA-A2601	0.1187	0	10	10	10	0.0991	0.0991	75.4788	117.0	0.8930000000000001	0.5199999999999999	4.184406848158687	0.0	0.02347648839556	0	0.957003	0,9	False	6	0	7	False	False
DMIFFSIDRY	DMISFSIDRY	MIFFSIDRY	MISFSIDRY	HLA-A2601	0.1346	0	10	9	9	0.3019	0.3019	0.34099	86.66666666666666	1.0033333333333334	0.7111111111111111	6.3318953779526055	0.0	0.0745895329579331	-2	0.922813	0,1,8	False	2	1	2	False	False
DVFKVIAYLK	DVSKVIAYLK	DVFKVIAYLK	DVSKVIAYLK	HLA-A1101	2.4494	0	10	10	10	0.5821	2.7572	0.770999	146.0	-0.2750000000000001	0.8699999999999998	9.256043354980648	0.0	0.2734387494559701	-2	0.944756	0,1,9	False	2	0	2	True	False
EATNPYMVY	GATNPYMVY	EATNPYMVY	GATNPYMVY	HLA-A2601	0.0238	0	9	9	9	0.9027	0.9027	0.000999989	43.33333333333333	0.8999999999999998	-0.4444444444444445	3.849982178304344	0.0	0.0231725047080979	-2	0.970524	0,1,8	True	2	0	0	False	False
EIKKDGVGF	EIKEDGVGF	EIKKDGVGF	EIKEDGVGF	HLA-A2601	0.0829	0	9	9	9	0.0242	0.0242	0.941022	75.55555555555556	1.4233333333333331	-0.4555555555555555	6.492975460831076	6.9516080753051415e-09	0.2010838842975206	1	0.949496	0,1,8	False	2	0	3	False	False
EINPSLHTPM	GINPSLHTPM	EINPSLHTPM	GINPSLHTPM	HLA-A2601	0.2256	0	10	10	10	5.9162	5.9162	0.000999989	78.0	1.189	-0.4699999999999999	5.363507221918553	0.992380228905816	0.2169972888002433	-2	0.978513	0,9	True	2	0	0	False	False
EIPLIGLIPF	EIPLIGLIPS	EIPLIGLIPF	EIPLIGLIPS	HLA-A2601	1.1654	0	10	10	10	10.9584	24.7333	0.061002	195.0	-2.1710000000000003	1.6800000000000002	3.849983240943402	3.5825568058282e-09	1.110487911439234	-2	0.979364	0,9	True	2	0	9	False	False
ELDEETNLKF	ELDGETNLKF	ELDEETNLKF	ELDGETNLKF	HLA-A0101	0.6529	0	10	10	10	0.7132	0.7132	9.49126	78.0	3.109	-1.1700000000000004	3.778239151928574	0.0	0.0552017246214244	-2	0.925343	9	False	2	0	3	True	False
ELKHILYYAF	ELKHILYHAF	ELKHILYY	ELKHILYH	HLA-A2601	0.5536	0	10	8	8	1.0125	9.0814	0.0309996999999999	146.25	0.3175000000000001	-0.1374999999999998	7.534170080907643	0.5	0.5198526746977338	2	0.966072	0,1,7	True	2	0	7	False	False
ELPIFQQPFY	EPPIFQQPFY	ELPIFQQPFY	EPPIFQQPFY	HLA-A2601	0.3096	0	10	10	10	1.7646	1.7646	8.13082	78.0	0.2229999999999999	-0.11	3.8499827128835022	0.992380674687544	0.2552805168310098	-3	0.948736	0,9	False	4	0	1	False	False
ELSFHPSGNY	GLSFHPSGNY	ELSFHPSGNY	GLSFHPSGNY	HLA-A2601	0.0876	0	10	10	10	0.3812	1.8641	5.43093	39.0	1.621	-0.8500000000000002	5.363445803988725	0.0	0.0834833968134756	-2	0.978345	0,9	True	2	0	0	False	False
ELVGYGQKF	EFVGYGQKF	ELVGYGQKF	EFVGYGQKF	HLA-A2601	0.0952	0	9	9	9	0.6418	0.6418	0.0509984999999999	75.55555555555556	0.4688888888888887	-0.2444444444444446	6.40200117090717	0.0	0.0810787161109379	0	0.961178	0,1,8	True	6	0	1	False	False
ELVGYGQKFF	EFVGYGQKFF	ELVGYGQKF	EFVGYGQKF	HLA-A2601	0.0952	0	10	9	9	0.6418	0.6418	0.0509984999999999	75.55555555555556	0.4688888888888887	-0.2444444444444446	6.40200117090717	5.9857727348103e-05	0.0810787161109379	0	0.961178	0,1,8	True	6	0	1	False	False
EMLFSHGLVK	EMLFSRGLVK	MLFSHGLVK	MLFSRGLVK	HLA-A0301	0.0114	1	10	9	9	0.0165	0.0165	32.512	118.88888888888889	-0.7266666666666667	0.911111111111111	9.702001779340208	0.999999547320041	0.0035236363636363	0	0.908507	1,8	False	2	1	4	False	False
ESDKEELVGY	ESDKEEFVGY	ESDKEELVGY	ESDKEEFVGY	HLA-A0101	0.0137	0	10	10	10	0.0305	0.0305	0.0509984999999999	68.0	2.833999999999999	-1.24	3.778238969389349	0.0	0.0075462295081967	0	0.953997	9	False	6	0	6	True	False
ESDQPDLSSF	ESDQPDLSNF	ESDQPDLSSF	ESDQPDLSNF	HLA-A0101	0.3712	0	10	10	10	0.399	0.399	0.260996	39.0	3.2090000000000005	-1.14	3.3800301984883845	0.0	0.0258630576441103	1	0.975293	9	False	2	0	8	True	False
ESFFWLEEM	ESFSWLEEM	ESFFWLEEM	ESFSWLEEM	HLA-A2601	0.2892	0	9	9	9	0.1229	0.1229	10.9914	43.33333333333333	0.9188888888888886	-0.0999999999999999	3.4727998333983123	0.0	0.3913259560618389	-2	0.901152	0,1,8	False	2	0	3	False	False
ESVINQGPM	GSVINQGPM	ESVINQGPM	GSVINQGPM	HLA-A2601	1.4224	0	9	9	9	8.0279	16.9346	0.000999989	75.55555555555556	1.1266666666666665	-0.3	3.849983240943402	0.0	1.3029273369314895	-2	0.972385	0,1,8	True	2	0	0	False	False
ESVTSCEAY	EPVTSCEAY	ESVTSCEAY	EPVTSCEAY	HLA-A2601	0.2321	0	9	9	9	1.4057	1.4057	0.0909992999999999	43.33333333333333	1.7777777777777777	-0.2333333333333332	3.613682009745389	0.0	0.1937771644020772	-1	0.950924	0,1,8	True	4	0	1	False	False
ETADTKVHF	GTADTKVHF	ETADTKVHF	GTADTKVHF	HLA-A2601	0.0071	0	9	9	9	0.535	0.535	0.0509984999999999	43.33333333333333	2.45	-0.7444444444444445	5.454297225456685	0.0	0.0070057757009345	-2	0.972964	0,1,8	True	2	0	0	False	False
ETCTAGASSL	ETCTAGAGSL	ETCTAGASSL	ETCTAGAGSL	HLA-A2601	2.0689	0	10	10	10	3.0686	3.0686	12.2814	59.00000000000001	0.7989999999999998	0.2999999999999999	3.849962144624442	0.999999547320041	0.6740139900932021	0	0.962906	0,9	False	2	0	7	False	False
ETLSPTPSY	ETPSPTPSY	ETLSPTPSY	ETPSPTPSY	HLA-A2601	0.0043	0	9	9	9	0.0025	0.0025	4.14106	43.33333333333333	1.5522222222222222	-0.8	3.8499827128835022	0.0	0.003096	-3	0.921578	0,1,8	False	4	0	2	False	False
ETWRETGIF	ETWRETGIS	ETWRETGIF	ETWRETGIS	HLA-A2601	0.194	0	9	9	9	13.4745	13.4745	0.210998	43.33333333333333	2.501111111111111	-0.766666666666667	4.258147492539138	0.0	0.1912068722401573	-2	0.970474	0,1,8	True	2	0	8	False	False
ETWRETGIFF	ETWRETGISF	ETWRETGIF	ETWRETGIS	HLA-A2601	0.194	0	10	9	9	0.0947	13.4745	0.210998	43.33333333333333	2.501111111111111	-0.766666666666667	4.258147492539138	0.0	0.1912068722401573	-2	0.970474	0,1,8	True	2	0	8	False	False
EVLVEYSFF	EVLVEYPFF	EVLVEYSFF	EVLVEYPFF	HLA-A2601	0.1993	0	9	9	9	0.3745	0.3745	6.96103	107.77777777777776	-0.2000000000000002	0.9666666666666666	3.613691097591072	4.52679959335127e-07	0.0932372763684913	-1	0.92891	0,1,8	False	4	0	6	False	False
EVSDGFTAV	EVPDGFTAV	EVSDGFTAV	EVPDGFTAV	HLA-A2601	0.1027	0	9	9	9	0.1261	0.1261	49.3815	75.55555555555556	0.8544444444444445	0.4555555555555556	3.5500735570676625	0.0	0.0190577319587628	-1	0.925867	0,1,8	False	4	0	2	False	False
EVSDGFTAVM	EVPDGFTAVM	EVSDGFTAVM	EVPDGFTAVM	HLA-A2601	0.0699	0	10	10	10	0.0893	0.0893	49.3815	68.0	0.534	0.6	3.5500735570676625	0.0	0.0151854423292273	-1	0.941293	0,9	False	4	0	2	False	False
EVYFGPCSLY	EVYFGPCSPY	EVYFGPCSLY	EVYFGPCSPY	HLA-A2601	0.0097	0	10	10	10	0.02	0.02	1.09104	68.0	-0.367	0.44	3.849961081985384	5.89524745824429e-05	0.0049955	-3	0.941215	0,9	False	4	0	8	False	False
FAHFHSGEM	FAHFHSGGM	FAHFHSGEM	FAHFHSGGM	HLA-A2601	1.1294	0	9	9	9	1.5026	1.5026	0.000999989	11.11111111111111	0.9411111111111112	-0.2000000000000001	6.497749819885939	0.0	0.2805085052575535	-2	0.940958	0,1,8	False	2	0	7	False	False
FGYEHWALY	LGYEHWALY	FGYEHWALY	LGYEHWALY	HLA-A0101	0.6785	0	9	9	9	1.0858	1.0858	75.4788	54.44444444444444	-0.1366666666666667	-0.2444444444444445	5.363384399097413	0.0	0.2545156106096887	0	0.978455	1,8	False	6	0	0	True	False
FGYEHWALY	LGYEHWALY	FGYEHWALY	LGYEHWALY	HLA-A2601	0.4043	0	9	9	9	1.3482	1.3482	75.4788	54.44444444444444	-0.1366666666666667	-0.2444444444444445	5.363384399097413	0.0	0.2830579810117193	0	0.978455	0,1,8	True	6	0	0	False	False
FLEIYTVTVV	FLGIYTVTVV	FLEIYTVTV	FLGIYTVTV	HLA-A0201	0.1075	0	10	9	9	0.0823	0.0823	0.000999989	151.11111111111111	-0.9788888888888893	1.477777777777778	3.8499827128835022	0.0	0.0329161603888213	-2	0.927181	1,8	False	2	0	2	True	False
FLFINTSSY	SLFINTSSY	FLFINTSSY	SLFINTSSY	HLA-A2601	0.1914	0	9	9	9	0.2263	0.2263	5.0711	86.66666666666666	0.0388888888888885	0.7555555555555553	6.093198032584041	0.0	0.0295177198409191	-2	0.974322	0,1,8	True	2	0	0	False	False
FLLGKTSSV	FLQGKTSSV	FLLGKTSSV	FLQGKTSSV	HLA-A0201	0.0064	0	9	9	9	0.0239	0.0239	10.2018	118.88888888888889	-0.3200000000000002	0.8888888888888888	9.700002531521022	0.0	0.0046861924686192	-2	0.935932	1,8	False	2	0	2	True	False
FLLGKTSSVV	FLQGKTSSVV	FLLGKTSSV	FLQGKTSSV	HLA-A0201	0.0064	0	10	9	9	0.0239	0.0239	10.2018	118.88888888888889	-0.3200000000000002	0.8888888888888888	9.700002531521022	0.0	0.0046861924686192	-2	0.935932	1,8	False	2	0	2	False	False
FLQKYTVKL	FLQEYTVKL	FLQKYTVKL	FLQEYTVKL	HLA-A0201	0.0178	0	9	9	9	0.0026	0.0026	18.7615	118.88888888888889	0.2766666666666666	0.1444444444444443	10.24760792311281	0.0	0.1040615384615384	1	0.949231	1,8	False	2	0	3	True	False
FSDKKVGTY	LSDKKVGTY	FSDKKVGTY	LSDKKVGTY	HLA-A0101	0.0043	0	9	9	9	0.0102	0.0102	4.31093	32.22222222222222	1.9966666666666664	-0.8333333333333334	9.256043354980648	0.0	0.0024872549019607	0	0.98238	1,8	False	6	0	0	True	False
FSDKKVGTYV	LSDKKVGTYV	FSDKKVGTY	LSDKKVGTY	HLA-A0101	0.0043	0	10	9	9	0.0102	0.0102	4.31093	32.22222222222222	1.9966666666666664	-0.8333333333333334	9.256043354980648	0.0	0.0024872549019607	0	0.98238	1,8	False	6	0	0	True	False
FSDYERAEW	SSDYERAEW	FSDYERAEW	SSDYERAEW	HLA-A0101	0.4756	0	9	9	9	0.6281	0.6281	30.211	11.11111111111111	3.742222222222223	-1.488888888888889	3.927550357300788	0.0	0.1154736506925648	-2	0.972598	1,8	False	2	0	0	True	False
FSDYYDLSY	FSDYYDLGY	FSDYYDLSY	FSDYYDLGY	HLA-A0101	0.0021	0	9	9	9	0.0047	0.0047	0.000999989	43.33333333333333	1.862222222222223	-0.6555555555555554	3.4918810040690005	0.5	0.0011617021276595	0	0.957721	1,8	False	2	0	7	True	False
FSFSLDFLV	FSFPLDFLV	FSFSLDFLV	FSFPLDFLV	HLA-A0201	1.1315	0	9	9	9	0.5869	0.5869	0.201005	118.88888888888889	-0.8111111111111111	1.6777777777777776	3.749987360555679	0.0	1.049948713579826	-1	0.918608	1,8	False	4	0	3	True	False
FSLRACYHMK	FSLRARYHMK	SLRACYHMK	SLRARYHMK	HLA-A1101	1.6442	0	10	9	9	2.1422	2.1422	0.0109996	54.44444444444444	2.0344444444444445	-0.4111111111111111	9.449118782766163	0.0	0.3822292969844084	-3	0.860887	1,8	False	2	1	4	True	False
FSQESPLDTF	FPQESPLDTF	FSQESPLDTF	FPQESPLDTF	HLA-A0101	0.9208	0	10	10	10	2.8487	2.8487	0.000999989	39.0	1.956	-0.5000000000000001	3.5500735570676625	0.0	0.6231650647663847	-1	0.961507	9	False	4	0	1	True	False
FSSYYEPWGY	FPSYYEPWGY	SSYYEPWGY	PSYYEPWGY	HLA-A0101	0.1603	0	10	9	9	0.5314	0.5314	23.2813	0.0	1.1955555555555557	-1.3222222222222222	3.8499816502444446	2.0491933110931699e-13	0.1119445427173504	-1	0.97206	1,8	False	4	1	0	True	False
FTGTISVMY	FTGTIPVMY	FTGTISVMY	FTGTIPVMY	HLA-A0101	0.0646	0	9	9	9	0.0513	0.0513	7.98117	75.55555555555556	-0.7277777777777779	1.0555555555555556	6.093198032584041	2.0491933110931699e-13	0.0167481481481481	-1	0.922451	1,8	False	4	0	5	True	False
FTGTISVMY	FTGTIPVMY	FTGTISVMY	FTGTIPVMY	HLA-A2601	0.1945	0	9	9	9	0.1865	0.1865	7.98117	75.55555555555556	-0.7277777777777779	1.0555555555555556	6.093198032584041	2.0491933110931699e-13	0.008343163538874	-1	0.922451	0,1,8	False	4	0	5	False	False
FTMVILYVVY	FTMVISYVVY	FTMVILYVVY	FTMVISYVVY	HLA-A0101	2.7469	0	10	10	10	1.2396	1.2396	0.0410009	165.0	-2.444	2.2299999999999995	6.086602629628032	0.0	3.340111624717651	-2	0.941571	9	False	2	0	5	True	False
FTMVILYVVY	FTMVISYVVY	MVILYVVY	MVISYVVY	HLA-A2601	2.442	0	10	8	8	1.1273	1.1273	0.0410009	206.25	-3.00375	2.5250000000000004	6.086602629628032	0.0	2.847952985008428	-2	0.922362	0,1,7	False	2	2	3	False	False
FTNFWGLLI	FTDFWGLLI	FTNFWGLLI	FTDFWGLLI	HLA-A0101	2.3477	0	9	9	9	0.3695	0.3695	0.0209994999999999	129.99999999999997	-1.6422222222222222	1.3555555555555554	6.099999998230487	4.19919322623072e-26	12.568931366711777	1	0.941762	1,8	False	2	0	2	True	False
FVASRTRPDY	SVASRTRPDY	FVASRTRPDY	SVASRTRPDY	HLA-A0101	1.4281	0	10	10	10	1.5081	1.5081	1.58096	39.0	3.584	-0.8100000000000002	9.347625291906295	3.47580404973379e-09	0.0757562495855713	-2	0.982324	9	False	2	0	0	True	False
FVDENVDRM	FVDENLDRM	FVDENVDRM	FVDENLDRM	HLA-A0101	0.3698	0	9	9	9	0.4122	0.4122	9.30169	64.44444444444444	3.6	-0.6000000000000001	3.876012108754367	0.0	0.0380386220281416	1	0.959766	1,8	False	6	0	5	True	False
GLDGYREYSL	GLDGYRGYSL	GLDGYREYSL	GLDGYRGYSL	HLA-A0201	0.8164	0	10	10	10	1.1305	1.1305	0.000999989	78.0	2.241	-0.8100000000000002	4.184406020212919	0.0	0.2268299336576736	-2	0.91715	1,9	False	2	0	6	True	False
GLFGDIYLA	GSFGDIYLA	GLFGDIYLA	GSFGDIYLA	HLA-A0201	0.0523	1	9	9	9	2.8567	2.8567	87.8214	141.1111111111111	-1.3966666666666665	1.2333333333333334	3.7499869628809392	0.0	0.0513425000875135	-2	0.946627	1,8	True	2	0	1	True	False
GLFGDIYLAI	GSFGDIYLAI	GLFGDIYLA	GSFGDIYLA	HLA-A0201	0.0523	1	10	9	9	2.8567	2.8567	87.8214	141.1111111111111	-1.3966666666666665	1.2333333333333334	3.7499869628809392	0.0	0.0513425000875135	-2	0.946627	1,8	True	2	0	1	True	False
GLNETIAKL	GLDETIAKL	GLNETIAKL	GLDETIAKL	HLA-A0201	0.0259	0	9	9	9	0.0156	0.0156	0.604985	141.1111111111111	0.4511111111111112	0.2111111111111111	6.408795645926148	0.0	0.017100641025641	1	0.951584	1,8	False	2	0	2	True	False
GLPFMCHAEV	GLPFMCHAGV	GLPFMCHAEV	GLPFMCHAGV	HLA-A0201	3.7468	0	10	10	10	5.4749	5.4749	0.770999	78.0	-0.6849999999999999	0.8300000000000001	5.36107725976035	0.833333333333333	1.1826417066978392	-2	0.950937	1,9	False	2	0	8	True	False
GMDGAYLNGY	GMDVAYLNGY	GMDGAYLNGY	GMDVAYLNGY	HLA-A0101	0.3266	0	10	10	10	0.5537	0.5537	6.52188	49.0	0.3740000000000001	-0.3299999999999999	3.7499865652062	0.0	0.1339549575582445	-3	0.916579	9	False	4	0	3	True	False
GSYECHVGIY	GPYECHVGIY	GSYECHVGIY	GPYECHVGIY	HLA-A0101	0.8339	0	10	10	10	3.9957	3.9957	1.04102	68.0	0.303	0.03	5.3609558255411685	0.0	0.6598656105313212	-1	0.953662	9	False	4	0	1	True	False
GTFFVLAYY	GTFSVLAYY	GTFFVLAYY	GTFSVLAYY	HLA-A0101	0.6732	0	9	9	9	0.2965	0.2965	0.0810019	86.66666666666666	-1.6466666666666667	1.2999999999999998	6.086602629628032	5.89524745824429e-05	0.8552932209106241	-2	0.918109	1,8	False	2	0	3	True	False
GTFFVLAYY	GTFSVLAYY	GTFFVLAYY	GTFSVLAYY	HLA-A2601	0.2519	0	9	9	9	0.0793	0.0793	0.0810019	86.66666666666666	-1.6466666666666667	1.2999999999999998	6.086602629628032	5.89524745824429e-05	0.548271626733922	-2	0.918109	0,1,8	False	2	0	3	False	False
GVYPMPGTQK	GVSPMPGTQK	GVYPMPGTQK	GVSPMPGTQK	HLA-A0301	0.0048	1	10	10	10	0.0373	0.0373	28.6706	29.0	0.5529999999999999	-0.7300000000000001	9.298300650902092	9.05359508832148e-07	0.0041823056300268	-2	0.934225	0,9	False	2	0	2	False	False
HINTVMEVK	HKNTVMEVK	HINTVMEVK	HKNTVMEVK	HLA-A1101	0.3635	0	9	9	9	7.8365	7.8365	16.0411	107.77777777777776	1.208888888888889	-4.9343245538895844e-17	7.549726882018149	0.0	0.3466388693932239	-3	0.947754	1,8	True	1	0	1	True	False
HLEKLCHGLY	HLGKLCHGLY	HLEKLCHGLY	HLGKLCHGLY	HLA-A0101	0.3402	0	10	10	10	1.814	1.814	0.210998	117.0	0.4839999999999999	-0.1600000000000001	7.520168579183519	5.89524745840161e-05	0.276398434399118	-2	0.929317	9	False	2	0	2	True	False
HLFCVFYGL	RLFCVFYGL	HLFCVFYGL	RLFCVFYGL	HLA-A0201	1.136	0	9	9	9	0.8695	0.8695	3.44093	118.88888888888889	-1.9177777777777776	1.6666666666666667	7.355498301796615	0.0	0.3481817136285219	0	0.970303	1,8	False	2	0	0	True	False
HLGVFSSYY	HLGVFPSYY	HLGVFSSYY	HLGVFPSYY	HLA-A0101	0.4683	0	9	9	9	0.3895	0.3895	23.2813	75.55555555555556	-0.1266666666666666	0.3333333333333333	7.534655152820051	0.0	0.0947420795892169	-1	0.91517	1,8	False	4	0	5	True	False
HLMDGDLGLI	NLMDGDLGLI	HLMDGDLGL	NLMDGDLGL	HLA-A0201	0.0345	0	10	9	9	0.078	0.078	90.134	129.99999999999997	0.3455555555555559	0.2555555555555555	4.106574652250856	0.0	0.0192403846153846	1	0.973966	1,8	False	2	0	0	False	False
HLSHQAHRY	HPSHQAHRY	HLSHQAHRY	HPSHQAHRY	HLA-A0101	0.2052	0	9	9	9	0.5747	0.5747	6.81116	54.44444444444444	3.4722222222222223	-1.5666666666666669	9.355860744602978	0.0	0.1319321385070471	-3	0.934691	1,8	True	4	0	1	True	False
HMIVISIAY	HMIVVSIAY	HMIVISIAY	HMIVVSIAY	HLA-A2601	0.5007	0	9	9	9	0.4908	0.4908	0.000999989	173.33333333333331	-1.64	1.7888888888888888	7.542349207215011	0.0	0.0100996943765281	3	0.984634	0,1,8	False	3	0	4	False	False
HMSSYIASF	HMSSYIASL	HMSSYIASF	HMSSYIASL	HLA-A2601	0.5217	0	9	9	9	2.3969	2.3969	0.000999989	54.44444444444444	0.3266666666666665	0.4555555555555555	7.542349207215011	0.0	0.408148792189912	0	0.983966	0,1,8	True	6	0	8	False	False
HSEYSSFFY	HSEYSSFFH	HSEYSSFFY	HSEYSSFFH	HLA-A0101	0.0098	0	9	9	9	0.8325	0.8325	10.1711	0.0	1.7766666666666666	-0.6777777777777778	5.363384399097413	0.0	0.0096846366366366	2	0.978731	1,8	True	2	0	8	True	False
HTAKDSFECK	HTAKDPFECK	HTAKDSFECK	HTAKDPFECK	HLA-A1101	0.4496	0	10	10	10	0.2368	0.2368	12.2814	10.0	3.119	-1.24	7.359368198551238	0.0	0.4040324324324323	-1	0.919458	0,1,9	False	4	0	5	True	False
HTIPQAYWTK	HTIPQAHWTK	HTIPQAYWTK	HTIPQAHWTK	HLA-A1101	0.0878	0	10	10	10	0.0694	0.0694	0.610981	49.0	1.1969999999999998	-0.95	9.300695891492069	0.999999547320044	0.0232783861671469	2	0.930134	0,1,9	False	2	0	6	True	False
ISANSPYISY	ISANSPYIPY	SANSPYISY	SANSPYIPY	HLA-A0101	0.2051	0	10	9	9	0.4003	0.4356	0.110998	54.44444444444444	1.1544444444444446	-0.4222222222222222	6.086602629628032	0.0	0.1085297291092745	-1	0.946353	1,8	False	4	1	7	True	False
ISISSEQTFY	IPISSEQTFY	ISISSEQTFY	IPISSEQTFY	HLA-A0101	0.1494	0	10	10	10	0.4047	0.6375	1.45095	78.0	1.2440000000000002	0.04	3.8499827128835022	0.0	0.1143876705882352	-1	0.968455	9	False	4	0	1	True	False
ISVMYQGNTY	IPVMYQGNTY	SVMYQGNTY	PVMYQGNTY	HLA-A0101	0.5578	0	10	9	9	1.4554	1.4554	7.98117	32.22222222222222	1.2333333333333334	-0.6	6.086602629628032	0.5	0.3440162704411158	-1	0.973448	1,8	False	4	1	0	True	False
ITDVDELPI	ITDVDEPPI	ITDVDELPI	ITDVDEPPI	HLA-A0101	1.6291	0	9	9	9	2.4164	2.4164	8.13082	162.2222222222222	0.8911111111111113	0.4666666666666665	3.3800301984883845	0.0	0.5307856439331236	-3	0.909089	1,8	False	4	0	6	False	False
ITDVDELPIF	ITDVDEPPIF	ITDVDELPIF	ITDVDEPPIF	HLA-A0101	0.6669	0	10	10	10	0.5157	0.5157	8.13082	146.00000000000003	0.5040000000000001	0.7	3.3800301984883845	0.0	0.195530890052356	-3	0.909884	9	False	4	0	6	True	False
ITNQMSIDK	ITNQMSIDE	ITNQMSIDK	ITNQMSIDE	HLA-A1101	0.2459	0	9	9	9	22.8333	22.8333	1.7010200000000002	86.66666666666666	2.247777777777778	-0.5555555555555556	6.337367167230696	0.0	0.243251814674182	1	0.984378	1,8	True	2	0	8	True	False
ITSFIIERK	ITGFIIERK	ITSFIIERK	ITGFIIERK	HLA-A1101	0.135	0	9	9	9	0.3687	0.3687	0.0810019	129.99999999999997	1.7233333333333336	0.3222222222222222	9.6950276857242	0.0	0.0855695687550854	0	0.94614	1,8	False	2	0	2	True	False
ITSSAELLK	ITSSAELFK	ITSSAELLK	ITSSAELFK	HLA-A1101	0.1089	0	9	9	9	0.079	0.079	11.8507	141.1111111111111	0.5733333333333333	0.4666666666666665	6.408795645926148	0.0	0.041216582278481	0	0.968561	1,8	False	6	0	7	True	False
KAERSYYIFY	KAERSYHIFY	KAERSYYIFY	KAERSYHIFY	HLA-A0101	0.6883	0	10	10	10	0.4436	0.4436	0.604985	49.0	2.139	-0.75	9.048589221201835	0.0	0.3796821686203787	2	0.941598	9	False	2	0	6	True	False
KAIANRIKFK	KAIANRIKSK	AIANRIKFK	AIANRIKSK	HLA-A1101	0.138	0	10	9	9	0.2147	0.2147	8.9507	108.88888888888889	1.8022222222222224	-0.0444444444444444	11.823055271990595	0.0	0.049299487657196	-2	0.945678	1,8	False	2	1	7	True	False
KANRNLARK	NANRNLARK	KANRNLARK	NANRNLARK	HLA-A1101	0.5141	0	9	9	9	1.832	1.832	0.0909992999999999	65.55555555555554	5.075555555555555	-1.822222222222222	12.531747031025589	0.0	0.3698320906113537	0	0.98	1,8	False	4	0	0	True	False
KLLPTNTNI	KLLPTNTDI	KLLPTNTNI	KLLPTNTDI	HLA-A0201	0.0608	0	9	9	9	0.39	0.39	0.000999989	129.99999999999997	1.0233333333333332	-0.2	9.700002531521022	0.0076778286089567	0.0513214358974358	1	0.964613	1,8	False	2	0	7	True	False
KLYFDEKYSI	ELYFDEKYSI	KLYFDEKYSI	ELYFDEKYSI	HLA-A0201	0.1534	0	10	10	10	2.8368	2.8368	0.110998	78.0	1.7489999999999994	-0.71	6.479656049516052	0.0	0.1451048928369994	1	0.987793	1,9	False	2	0	0	True	False
KMTVVILQK	KMTVVVLQK	KMTVVILQK	KMTVVVLQK	HLA-A1101	0.1716	0	9	9	9	0.1945	0.1945	14.5415	151.11111111111111	-0.1177777777777778	0.7333333333333333	10.805379563011227	4.52679959335127e-07	0.0202038046272493	3	0.986048	1,8	False	3	0	5	True	False
KSGTFFVLAY	KSGTFSVLAY	KSGTFFVLAY	KSGTFSVLAY	HLA-A0101	1.5674	0	10	10	10	0.7206	0.7206	0.0810019	78.0	-0.6010000000000004	0.8299999999999998	9.298300650902092	4.52679959335127e-07	1.841901637524285	-2	0.924146	9	False	2	0	5	True	False
KSSSIYSIVK	KSSSIYSIVN	SSSIYSIVK	SSSIYSIVN	HLA-A1101	0.1265	0	10	9	9	9.848	28.7143	0.000999989	118.88888888888889	0.6011111111111109	0.5333333333333332	9.298300650902092	0.0	0.1259427079887025	0	0.981744	1,8	True	4	1	8	True	False
KTLTSVFQK	ETLTSVFQK	KTLTSVFQK	ETLTSVFQK	HLA-A1101	0.0043	1	9	9	9	0.0891	0.0891	15.0105	75.55555555555556	1.471111111111111	-0.3	10.805379563011227	0.0	0.004092480359147	1	0.985654	1,8	False	2	0	0	True	False
KTLTSVFQKK	ETLTSVFQKK	KTLTSVFQK	ETLTSVFQK	HLA-A1101	0.0043	1	10	9	9	0.0891	0.0891	15.0105	75.55555555555556	1.471111111111111	-0.3	10.805379563011227	0.0	0.004092480359147	1	0.985654	1,8	False	2	0	0	True	False
KTMCECMSFY	KTMCECMSSY	KTMCECMSFY	KTMCECMSSY	HLA-A0101	0.8971	0	10	10	10	0.9432	0.9432	45.8421	0.0	0.8229999999999998	0.14	6.133393515367061	0.0369719832731605	0.0438468087362171	-2	0.956693	9	False	2	0	8	True	False
KTMCECMSFY	KTMCECMSSY	KTMCECMSFY	KTMCECMSSY	HLA-A1101	1.4522	0	10	10	10	1.5092	1.5092	45.8421	0.0	0.8229999999999998	0.14	6.133393515367061	0.0369719832731605	0.0548472038165917	-2	0.956693	0,1,9	False	2	0	8	True	False
LGDIYNEKRY	LGDIYNEKGY	LGDIYNEKRY	LGDIYNEKGY	HLA-A0101	0.7906	0	10	10	10	0.8897	0.8897	0.0309996999999999	78.0	3.214	-1.36	6.4809230216778815	0.0	0.0880616612341239	-2	0.951912	9	False	6	0	8	True	False
LLADQNFKFI	LLADQNLKFI	LLADQNFKFI	LLADQNLKFI	HLA-A0201	0.8903	0	10	10	10	1.1688	1.1688	10.581	127.00000000000004	0.392	0.51	6.337367167230696	0.0	0.212139416495551	0	0.949824	1,9	False	6	0	6	True	False
LLDLMAYDRY	LLGLMAYDRY	LLDLMAYDRY	LLGLMAYDRY	HLA-A0101	0.1738	0	10	10	10	2.9763	3.0356	0.00599993	127.0	1.3720000000000003	0.0999999999999999	4.109249575529248	0.0	0.1638492686783502	-1	0.942323	9	False	2	0	2	True	False
LLGDPGWRV	LLGDPGRRV	LLGDPGWRV	LLGDPGRRV	HLA-A0201	0.0696	0	9	9	9	0.8069	0.8069	0.000999989	118.88888888888889	0.6166666666666668	0.0555555555555555	6.338718596380204	0.0	0.063596579501797	-3	0.873257	1,8	False	2	0	6	True	False
LLQAYRLISV	PLQAYRLISV	LQAYRLISV	LQAYRLISV	HLA-A0201	0.6214	0	10	9	9	0.6214	0.6214	0.000999989	173.33333333333331	0.3766666666666667	0.8888888888888888	9.348807885311544	0.0	0.0	4	1.0	1,8	True	0	1	-1	True	False
LLQCTQQAV	LLQCTRQAV	LLQCTQQAV	LLQCTRQAV	HLA-A0201	1.5961	1	9	9	9	3.6935	3.6935	37.2921	129.99999999999997	0.2466666666666666	0.5444444444444444	5.922539790626615	0.0	0.9063652741302288	1	0.943685	1,8	False	2	0	5	False	False
LMDDSLMQIF	LMDDSLMQIS	LMDDSLMQIF	LMDDSLMQIS	HLA-A0101	0.982	0	10	10	10	1.1791	8.0123	4.57097	117.0	0.3940000000000002	0.74	3.49188149953261	0.0	0.8616445465097412	-2	0.981116	9	True	2	0	9	True	False
LSFFTVMAY	LSLFTVMAY	LSFFTVMAY	LSLFTVMAY	HLA-A0101	0.4867	0	9	9	9	0.5914	0.5914	1.66106	86.66666666666666	-1.4411111111111112	1.6111111111111112	6.093198032584041	0.0	0.0861641697666554	0	0.954197	1,8	False	6	0	2	True	False
LSYNSHYSR	LSYNSHYFR	LSYNSHYSR	LSYNSHYFR	HLA-A1101	0.4731	0	9	9	9	0.3385	0.3385	0.451	43.33333333333333	3.531111111111111	-1.3777777777777775	9.17420503590256	0.0	0.1881218906942393	-2	0.942088	1,8	False	2	0	7	True	False
LTDTSLTAL	PTDTSLTAL	LTDTSLTAL	PTDTSLTAL	HLA-A0101	0.5943	0	9	9	9	1.6353	1.6353	0.00199998	141.1111111111111	0.3622222222222224	0.7555555555555554	3.749987360555679	0.0	0.3783197578425977	-3	0.97096	1,8	False	4	0	0	True	False
LTDTSLTALS	PTDTSLTALS	LTDTSLTAL	PTDTSLTAL	HLA-A0101	0.5943	0	10	9	9	1.6353	1.6353	0.00199998	141.1111111111111	0.3622222222222224	0.7555555555555554	3.749987360555679	0.0	0.3783197578425977	-3	0.97096	1,8	False	4	0	0	False	False
LTERANFQY	LTERADFQY	LTERANFQY	LTERADFQY	HLA-A0101	0.0091	0	9	9	9	0.0111	0.0111	39.5608	54.44444444444444	2.99	-0.9555555555555556	6.403313373681158	0.0	0.0016396396396396	1	0.939729	1,8	False	2	0	5	True	False
LTSMAYDCY	LTSMAYDRY	LTSMAYDCY	LTSMAYDRY	HLA-A0101	0.1527	0	9	9	9	0.0762	0.0762	0.0139996	54.44444444444444	0.5122222222222222	0.2666666666666666	3.749970651697368	5.89524745824429e-05	0.1533011811023622	-3	0.914796	1,8	False	2	0	7	True	False
LVANFSQIK	LVANFSQIE	LVANFSQIK	LVANFSQIE	HLA-A1101	0.2274	0	9	9	9	20.2	20.2	15.0105	129.99999999999997	0.2733333333333332	0.6000000000000001	9.700002531521022	0.0	0.2248400613861386	1	0.98401	1,8	True	2	0	8	True	False
LVEQALRFY	LVEQALRFH	LVEQALRFY	LVEQALRFH	HLA-A0101	0.2143	0	9	9	9	4.5692	5.6618	19.8807	129.99999999999997	0.9711111111111108	0.3999999999999999	6.403313373681158	0.0	0.2061887120703663	2	0.976575	1,8	True	2	0	8	True	False
LVKFPEMFQK	PVKFPEMFQK	LVKFPEMFQK	PVKFPEMFQK	HLA-A1101	0.2755	0	10	10	10	1.3242	1.3242	0.5610109999999999	68.0	0.6179999999999999	-0.09	9.53730092663318	0.0	0.2181821854704727	-3	0.975172	0,1,9	True	4	0	0	True	False
LVVLAPLLY	PVVLAPLLY	LVVLAPLLY	PVVLAPLLY	HLA-A0101	0.5369	0	9	9	9	0.7803	0.7803	94.753	248.88888888888889	-3.27	2.5	6.093198032584041	0.0	0.167475919518134	-3	0.972653	1,8	False	4	0	0	True	False
MIFFSIDRY	MISFSIDRY	MIFFSIDRY	MISFSIDRY	HLA-A2601	0.1346	0	9	9	9	0.3019	0.3019	0.34099	86.66666666666666	1.0033333333333334	0.7111111111111111	6.3318953779526055	0.0	0.0745895329579331	-2	0.922813	0,1,8	False	2	0	2	False	False
MLAVFKLYPT	MLAVSKLYPT	MLAVFKLYP	MLAVSKLYP	HLA-A0201	6.4641	0	10	9	9	7.3877	9.4911	0.4609879999999999	129.99999999999997	-1.7033333333333334	1.2777777777777777	9.298300650902092	0.999999999973312	2.061597781079116	-2	0.912988	1,8	False	2	0	4	True	False
MLFLRFCYI	MLFLRFRYI	MLFLRFCYI	MLFLRFRYI	HLA-A0201	1.5567	0	9	9	9	1.6887	1.6887	4.81088	129.99999999999997	-1.0322222222222224	1.811111111111111	8.527213490568101	0.0	0.1216820039083319	-3	0.893847	1,8	False	2	0	6	True	False
MLFSHGLVK	MLFSRGLVK	MLFSHGLVK	MLFSRGLVK	HLA-A0301	0.0114	1	9	9	9	0.0165	0.0165	32.512	118.88888888888889	-0.7266666666666667	0.911111111111111	9.702001779340208	0.999999547320041	0.0035236363636363	0	0.908507	1,8	False	2	0	4	False	False
MLNPLIYSFR	MLNPLIYSLR	MLNPLIYSFR	MLNPLIYSLR	HLA-A1101	3.1344	0	10	10	10	3.7258	3.7258	0.0629994	117.0	0.501	0.5100000000000001	9.348807885311544	0.0001178979987861	0.4975264802190134	0	0.972342	0,1,9	False	6	0	8	True	False
MQANSHYARV	MQANPHYARV	MQANSHYARV	MQANPHYARV	HLA-A0201	7.103	0	10	10	10	4.0633	4.2574	3.11105	49.0	2.529	-0.7100000000000001	9.351184298284352	0.0	4.747568187156481	-1	0.921666	1,9	False	4	0	4	True	False
MSFSHLFYL	MSSSHLFYL	MSFSHLFYL	MSSSHLFYL	HLA-A0201	0.7086	0	9	9	9	2.0644	2.0644	1.90105	86.66666666666666	-0.7277777777777777	1.0	7.542349207215011	0.0	0.4653748692113931	-2	0.923577	1,8	False	2	0	2	False	False
MSFYLREQGK	MSSYLREQGK	MSFYLREQGK	MSSYLREQGK	HLA-A1101	1.5801	0	10	10	10	0.2058	2.1777	45.8421	39.0	2.5170000000000003	-0.94	9.297359791584311	0.0	0.433607824769252	-2	0.940388	0,1,9	False	2	0	2	True	False
MSHNTEMNNY	MSHDTEMNNY	MSHNTEMNNY	MSHDTEMNNY	HLA-A0101	0.376	0	10	10	10	0.0325	0.0325	0.0209994999999999	0.0	3.28	-1.6200000000000003	5.363445803988725	0.0	3.9740307692307697	1	0.951958	9	False	2	0	3	True	False
MSSYIASFTY	MSSYIASLTY	SSYIASFTY	SSYIASLTY	HLA-A0101	0.248	0	10	9	9	0.1459	0.1459	0.000999989	54.44444444444444	0.371111111111111	0.3777777777777777	6.086602629628032	0.0	0.1735490061686086	0	0.954013	1,8	False	6	1	6	True	False
MTFLGGNLVK	MTFLGGNPVK	MTFLGGNLVK	MTFLGGNPVK	HLA-A1101	0.147	0	10	10	10	0.2583	0.2583	0.5610109999999999	107.0	-0.6330000000000001	0.76	9.700002531521022	0.0	0.0633414634146341	-3	0.926737	0,1,9	False	4	0	7	True	False
MVILYVVYY	MVISYVVYY	MVILYVVYY	MVISYVVYY	HLA-A2601	0.13	0	9	9	9	0.02	0.02	0.0410009	183.3333333333333	-2.6544444444444446	2.1	6.080201585311443	0.0	0.715	-2	0.936184	0,1,8	False	2	0	3	False	False
MVSSNENCRK	MVPSNENCRK	VSSNENCRK	VPSNENCRK	HLA-A1101	1.4458	0	10	9	9	2.3755	8.2802	1.20097	32.22222222222222	4.67111111111111	-1.5333333333333332	8.545125282369554	0.0	1.193349861114466	-1	0.950334	1,8	True	4	1	1	True	False
NSDLSPYLCH	NSDLSPYPCH	NSDLSPYLCH	NSDLSPYPCH	HLA-A0101	0.6527	0	10	10	10	1.4013	1.4013	6.3612	78.0	1.584	-0.4600000000000001	5.2898178906179965	0.0	0.3486842360665096	-3	0.914189	9	False	4	0	7	True	False
NSGGYPPLCY	NSGGYPPSCY	NSGGYPPLCY	NSGGYPPSCY	HLA-A0101	0.3592	0	10	10	10	0.5413	0.5413	10.431	39.0	0.2239999999999999	-0.4600000000000001	5.9165084338746965	0.0	0.1208393127655643	-2	0.935352	9	False	2	0	7	True	False
NTASSSLAF	DTASSSLAF	NTASSSLAF	DTASSSLAF	HLA-A2601	0.0986	0	9	9	9	0.0166	0.0166	0.000999989	65.55555555555554	0.8766666666666664	0.3999999999999999	6.099999998230487	0.0	0.4870602409638553	1	0.986086	0,1,8	True	2	0	0	False	False
NTLEQTVPY	NTPEQTVPY	NTLEQTVPY	NTPEQTVPY	HLA-A0101	0.2446	0	9	9	9	0.2968	0.2968	0.0810019	75.55555555555556	1.701111111111111	-0.7555555555555555	3.8499827128835022	0.0	0.0430192722371967	-3	0.912583	1,8	False	4	0	2	True	False
QALRFYDYK	QALRFHDYK	QALRFYDYK	QALRFHDYK	HLA-A1101	0.8493	0	9	9	9	0.8177	0.8177	19.8807	54.44444444444444	2.811111111111112	-1.0666666666666669	9.145093667320907	0.0	0.0328211813623579	2	0.925325	1,8	False	2	0	5	True	False
QLFNCQALQK	QLFNCQALRK	QLFNCQALQK	QLFNCQALRK	HLA-A1101	0.4888	0	10	10	10	0.8384	0.8384	0.150998	88.0	1.2899999999999998	-0.32	8.545189979486167	0.0	0.2038221374045801	1	0.972708	0,1,9	False	2	0	8	True	False
QSARLYIVAY	QSARLYTVAY	QSARLYIVAY	QSARLYTVAY	HLA-A0101	0.8842	0	10	10	10	0.4988	0.4988	0.0410009	127.0	0.6639999999999995	0.4699999999999999	9.171628129668534	0.0	0.6831809943865275	-1	0.950519	9	False	3	0	6	True	False
QTACCACRK	QTARCACRK	QTACCACRK	QTARCACRK	HLA-A1101	2.3837	0	9	9	9	1.0374	1.0374	1.78102	22.22222222222222	2.3466666666666667	-0.1666666666666667	8.52263127360493	0.999999547320041	3.0934791883555044	-3	0.880429	1,8	False	2	0	3	True	False
QTQSVVFLY	QTQSVVFSY	QTQSVVFLY	QTQSVVFSY	HLA-A0101	0.0643	0	9	9	9	0.0937	0.0937	0.150998	107.77777777777776	0.1344444444444441	0.5777777777777778	6.093198032584041	0.0	0.0201752401280683	-2	0.95562	1,8	False	2	0	7	True	False
RIHTSAKPYK	RIHTSEKPYK	RIHTSAKPYK	RIHTSEKPYK	HLA-A1101	0.3684	0	10	10	10	0.5014	0.5014	1.35097	49.0	3.006	-1.36	10.901836457662284	0.0	0.0977207818109293	-1	0.939581	0,1,9	False	2	0	5	True	False
RLAVCHFPCL	HLAVCHFPCL	RLAVCHFPCL	HLAVCHFPCL	HLA-A0201	4.6667	0	10	10	10	5.9806	5.9806	3.56104	117.0	-0.1649999999999999	1.2099999999999995	8.24295184481889	0.0	1.0252444788148347	0	0.97916	1,9	False	2	0	0	True	False
RMLDKNPEV	RMLDKNPES	RMLDKNPEV	RMLDKNPES	HLA-A0201	0.0111	0	9	9	9	1.7369	1.7369	17.4614	75.55555555555556	3.481111111111112	-1.177777777777778	6.494323082733899	0.0370266573203599	0.0110290632736484	-2	0.977723	1,8	True	0	0	8	True	False
RSNPYFVASR	RSNPYSVASR	RSNPYFVASR	RSNPYSVASR	HLA-A1101	0.5243	0	10	10	10	0.3654	0.3654	1.58096	39.0	3.4590000000000005	-0.82	11.14762292895466	0.0	0.2280001915708812	-2	0.914676	0,1,9	False	2	0	5	True	False
RTMMFFAEH	RTMMFLAEH	RTMMFFAEH	RTMMFLAEH	HLA-A1101	0.8518	0	9	9	9	0.8486	0.8486	31.5201	11.11111111111111	1.832222222222222	-0.0777777777777778	7.5513127176091075	0.0	0.0032120669337732	0	0.945497	1,8	False	6	0	5	True	False
RVRDFIQMK	RVGDFIQMK	RVRDFIQMK	RVGDFIQMK	HLA-A1101	0.0463	0	9	9	9	0.008	0.008	0.260996	75.55555555555556	3.928888888888888	-0.7222222222222224	11.479699642397463	7.122594434143239e-22	0.22166125	-2	0.911746	1,8	False	6	0	2	True	False
SASIRNANLY	SASIRDANLY	ASIRNANLY	ASIRDANLY	HLA-A0101	0.2469	0	10	9	9	0.1751	0.1751	0.292993	108.88888888888889	2.031111111111111	-0.1888888888888889	9.348807885311544	0.0	0.1012416904625928	1	0.940499	1,8	False	2	1	4	True	False
SCDSLCGGY	SCDALCGGY	SCDSLCGGY	SCDALCGGY	HLA-A0101	0.3976	0	9	9	9	0.5329	0.5329	0.0710017999999999	43.33333333333333	0.7000000000000002	0.1777777777777778	3.749955142382533	2.26355582671052e-06	0.1009481703884406	1	0.959278	1,8	False	4	0	3	True	False
SCSNFLLLAY	SCSNFSLLAY	CSNFLLLAY	CSNFSLLAY	HLA-A0101	0.4651	0	10	9	9	0.2113	0.2113	0.0909992999999999	141.1111111111111	-1.1833333333333331	1.4333333333333331	5.919503211509436	2.0491933110931699e-13	0.5586482725982017	-2	0.923117	1,8	False	2	1	4	True	False
SIPGIMGALY	SIPGTMGALY	SIPGIMGALY	SIPGTMGALY	HLA-A2601	0.0834	0	10	10	10	0.134	0.134	8.93087	127.00000000000004	-1.7259999999999998	1.2	6.093198032584041	4.0983866221855097e-13	0.0314928358208955	-1	0.941429	0,9	False	3	0	4	False	False
SISSEQTFY	PISSEQTFY	SISSEQTFY	PISSEQTFY	HLA-A0101	0.1727	0	9	9	9	0.4047	0.4047	1.45095	43.33333333333333	1.9288888888888889	-0.4555555555555556	3.8499827128835022	0.0	0.0990027180627625	-1	0.978075	1,8	False	4	0	0	True	False
SIYSIVKIK	SIYSIVNIK	SIYSIVKIK	SIYSIVNIK	HLA-A1101	0.0691	0	9	9	9	0.0281	0.0281	0.000999989	162.2222222222222	-0.0844444444444447	0.7777777777777776	10.24760792311281	5.89594253709134e-05	0.1008220640569394	0	0.948431	1,8	False	4	0	6	True	False
SLDLPLNPL	SLDLPLDPL	SLDLPLNPL	SLDLPLDPL	HLA-A0201	0.4788	0	9	9	9	0.9209	0.9209	3.00091	173.33333333333331	-0.1022222222222222	0.4666666666666665	3.749987360555679	0.0	0.2298593549788251	1	0.947592	1,8	False	2	0	6	True	False
SLFGLSFVR	SPFGLSFVR	SLFGLSFVR	SPFGLSFVR	HLA-A1101	0.518	0	9	9	9	4.8076	4.8076	27.3108	118.88888888888889	0.1044444444444445	1.2111111111111112	10.550002220086752	0.0	0.4621875364006989	-3	0.933354	1,8	True	4	0	1	True	False
SLFKGLHHKA	SLSKGLHHKA	SLFKGLHHKA	SLSKGLHHKA	HLA-A0201	0.2894	0	10	10	10	1.8078	1.8078	2.82099	88.0	0.825	-0.32	10.805464482866228	2.0491933110931699e-13	0.2430716672198252	-2	0.93858	1,9	False	2	0	2	True	False
SLGDHNFLRK	SLGDHNFLRR	SLGDHNFLRK	SLGDHNFLRR	HLA-A1101	0.5037	0	10	10	10	0.8264	1.9704	0.0209994999999999	78.0	3.0130000000000003	-0.94	9.697023999877274	0.0076197710941836	0.3749374695493301	2	0.990191	0,1,9	True	2	0	9	True	False
SLLSLLYAL	SSLSLLYAL	SLLSLLYAL	SSLSLLYAL	HLA-A0201	0.079	0	9	9	9	2.1445	2.9764	0.000999989	227.77777777777777	-2.163333333333333	1.9888888888888887	6.093198032584041	0.0	0.0769031716167181	-2	0.963288	1,8	True	2	0	1	True	False
SLQDHCCRAV	SLQDLCCRAV	SLQDHCCRA	SLQDLCCRA	HLA-A0201	1.5509	0	10	9	9	1.5166	1.5166	12.2109	54.44444444444444	3.105555555555556	-0.5444444444444445	7.253858075477183	0.0	0.0350757417908479	-3	0.876989	1,8	False	2	0	4	True	False
SLSPIEMKK	SPSPIEMKK	SLSPIEMKK	SPSPIEMKK	HLA-A1101	0.0226	0	9	9	9	1.7976	1.7976	3.37105	86.66666666666666	1.391111111111111	-0.4777777777777778	9.53730092663318	0.0	0.0223158655985758	-3	0.936756	1,8	True	4	0	1	True	False
SLSSVTLLL	SSSSVTLLL	SLSSVTLLL	SSSSVTLLL	HLA-A0201	0.1072	0	9	9	9	4.2798	4.2798	0.0410009	205.5555555555556	-1.2166666666666668	1.8111111111111111	6.099999998230487	0.0	0.1045148651806159	-2	0.962418	1,8	True	2	0	1	True	False
SLSTSLSSV	SLSTSSSSV	SLSTSLSSV	SLSTSSSSV	HLA-A0201	0.0874	0	9	9	9	0.466	0.466	0.0410009	118.88888888888889	0.632222222222222	0.7888888888888889	6.099999998230487	0.0	0.0710078111587982	-2	0.942856	1,8	False	2	0	5	True	False
SSDFTVLQEI	SSDFTILQEI	SSDFTVLQE	SSDFTILQE	HLA-A0101	1.5485	0	10	9	9	1.5527	1.5527	49.6802	75.55555555555556	2.055555555555556	-0.2222222222222222	3.5500735570676625	0.0	0.0041886391447156	3	0.982677	1,8	False	3	0	5	True	False
SSDSQEENY	SSDSQEGNY	SSDSQEENY	SSDSQEGNY	HLA-A0101	0.0068	0	9	9	9	0.0118	0.0118	0.4809969999999999	0.0	4.984444444444445	-2.355555555555556	3.4247118630446494	0.0	0.0028813559322033	-2	0.931417	1,8	False	2	0	6	True	False
SSEMAENEDY	SPEMAENEDY	SSEMAENEDY	SPEMAENEDY	HLA-A0101	0.0755	0	10	10	10	1.667	1.667	9.39114	10.0	3.857	-1.67	3.33170502493158	0.0	0.0720805338932213	-1	0.966686	9	False	4	0	1	True	False
SSFLVPSLPY	PSFLVPSLPY	SSFLVPSLPY	PSFLVPSLPY	HLA-A0101	0.3298	0	10	10	10	0.9155	0.9155	0.921017	107.0	-0.6520000000000001	0.77	6.093198032584041	0.0076197710941836	0.2109927471327143	-1	0.982334	9	False	4	0	0	True	False
SSIYSIVKIK	SSIYSIVNIK	SIYSIVKIK	SIYSIVNIK	HLA-A1101	0.0691	0	10	9	9	0.0281	0.0281	0.000999989	162.2222222222222	-0.0844444444444447	0.7777777777777776	10.24760792311281	5.89594253709134e-05	0.1008220640569394	0	0.948431	1,8	False	4	1	6	True	False
SSSIYSIVK	SSSIYSIVN	SSSIYSIVK	SSSIYSIVN	HLA-A1101	0.1265	0	9	9	9	25.4	28.7143	0.000999989	118.88888888888889	0.6011111111111109	0.5333333333333332	9.298300650902092	0.0	0.1259427079887025	0	0.981744	1,8	True	4	0	8	True	False
SSYIASFTY	SSYIASLTY	SSYIASFTY	SSYIASLTY	HLA-A0101	0.248	0	9	9	9	0.1459	0.1459	0.000999989	54.44444444444444	0.371111111111111	0.3777777777777777	6.086602629628032	0.0	0.1735490061686086	0	0.954013	1,8	False	6	0	6	True	False
SSYYEPWGY	PSYYEPWGY	SSYYEPWGY	PSYYEPWGY	HLA-A0101	0.1603	0	9	9	9	0.5314	0.5314	23.2813	0.0	1.1955555555555557	-1.3222222222222222	3.8499816502444446	2.0491933110931699e-13	0.1119445427173504	-1	0.97206	1,8	False	4	0	0	False	False
STEDCLILL	STEDCLIPL	STEDCLILL	STEDCLIPL	HLA-A0101	1.1144	0	9	9	9	2.3833	2.3833	8.71077	173.33333333333331	0.0600000000000001	1.1000000000000003	3.550065870862454	0.0	0.5933210926026938	-3	0.932841	1,8	False	4	0	7	False	False
STEDCLILLF	STEDCLIPLF	STEDCLILLF	STEDCLIPLF	HLA-A0101	0.3878	0	10	10	10	0.7414	0.7414	8.71077	156.0	-0.2439999999999999	1.2700000000000002	3.550065870862454	4.52679959335127e-07	0.1849555975182087	-3	0.925578	9	False	4	0	7	True	False
STFFLAHGLK	STFSLAHGLK	STFFLAHGLK	STFSLAHGLK	HLA-A1101	0.1793	0	10	10	10	0.0461	0.0461	0.141003	88.0	-0.237	0.5999999999999999	9.702001779340208	0.0	0.51806420824295	-2	0.922401	0,1,9	False	2	0	3	True	False
STGLKMAMEK	STGLKMAMER	STGLKMAMEK	STGLKMAMER	HLA-A1101	0.2623	0	10	10	10	1.2077	1.2077	0.000999989	49.0	1.1509999999999998	-0.38	9.53730092663318	0.0	0.2053311418398608	2	0.991674	0,1,9	True	2	0	9	True	False
SVKSCKHTEK	SVKSCKHKEK	SVKSCKHTEK	SVKSCKHKEK	HLA-A3001	0.1766	1	10	10	10	0.5329	0.5329	6.3612	29.0	3.217	-1.4	9.582615793682637	0.0	0.118075774066429	-1	0.952021	0,9	False	2	0	7	False	False
SVMYQGNTY	PVMYQGNTY	SVMYQGNTY	PVMYQGNTY	HLA-A2601	0.0576	0	9	9	9	0.9675	0.9675	7.98117	32.22222222222222	1.2333333333333334	-0.6	6.086602629628032	0.5	0.0541707906976744	-1	0.973448	0,1,8	True	4	0	0	False	False
SVVDVFFQL	SVVDVFSQL	SVVDVFFQL	SVVDVFSQL	HLA-A0201	0.1034	0	9	9	9	0.3149	0.3149	0.1009979999999999	140.0	-0.5933333333333332	1.5777777777777775	3.749987360555679	0.0	0.0694477611940298	-2	0.928123	1,8	False	2	0	6	True	False
SVVNPIIYF	SVVNPIIYS	SVVNPIIYF	SVVNPIIYS	HLA-A2601	0.0231	0	9	9	9	0.7406	3.5012	0.300993	151.11111111111111	-1.1911111111111112	1.4444444444444444	6.093198032584041	0.999941047525419	0.0229475922540843	-2	0.971099	0,1,8	True	2	0	8	False	False
SVVNPIIYFY	SVVNPIIYSY	SVVNPIIYF	SVVNPIIYS	HLA-A2601	0.0231	0	10	9	9	0.0252	3.5012	0.300993	151.11111111111111	-1.1911111111111112	1.4444444444444444	6.093198032584041	0.999941047525419	0.0229475922540843	-2	0.971099	0,1,8	True	2	0	8	False	False
TFFLAHGLK	TFSLAHGLK	TFFLAHGLK	TFSLAHGLK	HLA-A1101	2.7225	0	9	9	9	4.2935	4.2935	0.141003	97.77777777777776	-0.6411111111111112	0.7555555555555554	9.702001779340208	0.0	0.9961680447187607	-2	0.918912	1,8	False	2	0	2	True	False
TITSSAELLK	TITSSAELFK	ITSSAELLK	ITSSAELFK	HLA-A1101	0.1089	0	10	9	9	0.079	0.079	11.8507	141.1111111111111	0.5733333333333333	0.4666666666666665	6.408795645926148	0.0	0.041216582278481	0	0.968561	1,8	False	6	1	7	True	False
TLLGDPGWRV	TLLGDPGRRV	LLGDPGWRV	LLGDPGRRV	HLA-A0201	0.0696	0	10	9	9	0.8069	0.8069	0.000999989	118.88888888888889	0.6166666666666668	0.0555555555555555	6.338718596380204	0.0	0.063596579501797	-3	0.873257	1,8	False	2	1	6	False	False
TMCECMSFY	TMCECMSSY	TMCECMSFY	TMCECMSSY	HLA-A0101	0.9103	0	9	9	9	1.1168	1.1168	45.8421	0.0	0.2977777777777777	0.588888888888889	3.849940513726324	0.0369719832731605	0.1683174695558739	-2	0.940819	1,8	False	2	0	7	False	False
TMMFFAEHDY	TMMFLAEHDY	MMFFAEHDY	MMFLAEHDY	HLA-A0101	1.0722	0	10	9	9	1.1442	1.1442	31.5201	11.11111111111111	0.8733333333333335	-0.0333333333333335	4.181152219418436	0.0	0.0674693235448348	0	0.941615	1,8	False	6	1	3	True	False
TTATISGLV	TTATVSGLV	TTATISGLV	TTATVSGLV	HLA-A2601	1.6355	0	9	9	9	1.7325	1.7325	8.87102	129.99999999999997	-0.6133333333333333	1.2222222222222223	6.099999998230487	0.0	0.0915691197691197	3	0.984189	0,1,8	False	3	0	4	False	False
TTTATISGL	TTTATVSGL	TTTATISGL	TTTATVSGL	HLA-A2601	1.0496	0	9	9	9	1.2556	1.2556	8.87102	97.77777777777776	0.1211111111111111	0.6777777777777777	6.099999998230487	0.0	0.1722026122969098	3	0.985964	0,1,8	False	3	0	5	False	False
VIAFGSAHLFR	VIAFGSAHLYR	AFGSAHLFR	AFGSAHLYR	HLA-A3101	0.247	1	11	9	9	0.1952	0.1952	2.22099	65.55555555555554	0.8377777777777777	0.4555555555555553	10.551758703775704	4.52679959335127e-07	0.065546106557377	3	0.970142	8	False	2	2	7	False	False
VIIGITIDSV	VIIGITIASV	VIIGITIDSV	VIIGITIASV	HLA-A0201	1.5047	0	10	10	10	1.1314	1.4556	0.0509984999999999	214.0	-1.4009999999999998	2.1	3.749987360555679	0.0	0.050756231107447	-2	0.953417	1,9	False	2	0	7	True	False
VINLLSCLPY	VIDLLSCLPY	VINLLSCLPY	VIDLLSCLPY	HLA-A0101	3.1166	0	10	10	10	0.3173	0.3173	0.0519984999999999	185.0	-1.482	1.5399999999999998	5.919503211509436	0.666666666666667	27.495425086668767	1	0.96242	9	False	2	0	2	True	False
VLMMPFSIV	VLVMPFSIV	VLMMPFSIV	VLVMPFSIV	HLA-A0201	1.1586	0	9	9	9	2.2785	2.2785	0.061002	151.11111111111111	-2.466666666666667	2.3222222222222224	6.099999998230487	0.0	0.5694606714944043	1	0.957204	1,8	False	1	0	2	False	False
VSDGFTAVM	VPDGFTAVM	VSDGFTAVM	VPDGFTAVM	HLA-A0101	0.4033	0	9	9	9	2.396	2.396	49.3815	75.55555555555556	-0.1633333333333332	1.0555555555555556	3.749987360555679	0.0	0.3354156552587646	-1	0.946296	1,8	True	4	0	1	True	False
VSDMSLSLS	VSDMGLSLS	VSDMSLSLS	VSDMGLSLS	HLA-A0101	1.8251	0	9	9	9	1.805	1.805	0.000999989	118.88888888888889	0.6766666666666666	0.7777777777777779	3.749987360555679	0.0	0.0203238282548476	0	0.938749	1,8	False	2	0	4	False	False
VSDMSLSLSS	VSDMGLSLSS	VSDMSLSLS	VSDMGLSLS	HLA-A0101	1.8251	0	10	9	9	1.805	1.805	0.000999989	118.88888888888889	0.6766666666666666	0.7777777777777779	3.749987360555679	0.0	0.0203238282548476	0	0.938749	1,8	False	2	0	4	True	False
VTLGIFFFFY	VTLGIFSFFY	TLGIFFFFY	TLGIFSFFY	HLA-A0101	1.7737	0	10	9	9	0.7482	0.8843	0.371002	86.66666666666666	-2.221111111111111	1.9	6.093198032584041	5.89524745824429e-05	1.7839294130951038	-2	0.914554	1,8	False	2	1	5	True	False
VVGAAGVGK	VVGAGGVGK	VVGAAGVGK	VVGAGGVGK	HLA-A1101	0.2061	1	9	9	9	0.2133	0.2133	83.5417	118.88888888888889	-1.4455555555555557	1.2333333333333334	9.700002531521022	0.0	0.0069569620253164	0	0.953356	1,8	False	4	0	4	False	False
VVGADGVGK	VVGAGGVGK	VVGADGVGK	VVGAGGVGK	HLA-A1101	0.4518	1	9	9	9	0.2133	0.2133	83.5417	107.77777777777776	-0.2755555555555555	0.6444444444444445	6.337367167230696	0.0	0.5051772151898735	-1	0.919927	1,8	False	2	0	4	False	False
VVGAVGVGK	VVGAGGVGK	VVGAVGVGK	VVGAGGVGK	HLA-A1101	0.1277	1	9	9	9	0.2133	0.2133	83.5417	140.0	-1.6933333333333331	1.5000000000000002	9.700002531521022	0.0	0.0512476324425691	-3	0.924743	1,8	False	4	0	4	False	False
VVNPIIYFY	VVNPIIYSY	VVNPIIYFY	VVNPIIYSY	HLA-A0101	0.1702	0	9	9	9	0.2027	0.2027	0.300993	151.11111111111111	-1.5533333333333337	1.3888888888888888	6.086602629628032	0.0	0.0272890971879625	-2	0.940978	1,8	False	2	0	7	True	False
VVPCEPPEV	VVPYEPPEV	VVPCEPPEV	VVPYEPPEV	HLA-A0201	0.751	1	9	9	9	0.3995	0.3995	30.7902	96.66666666666666	0.0244444444444444	0.3666666666666668	3.61368223791942	0.0	0.6607672090112641	-2	0.869257	1,8	False	2	0	3	False	False
WADWGHRTY	WADWGHRAY	WADWGHRTY	WADWGHRAY	HLA-A0101	0.0969	0	9	9	9	0.1306	0.1306	0.260996	11.11111111111111	2.622222222222222	-1.5111111111111113	7.542962956242263	0.0	0.0250040581929555	0	0.957968	1,8	False	4	0	7	True	False
WLSFFTVMAY	WLSLFTVMAY	LSFFTVMAY	LSLFTVMAY	HLA-A0101	0.4867	0	10	9	9	0.5914	0.5914	1.66106	86.66666666666666	-1.4411111111111112	1.6111111111111112	6.093198032584041	0.0	0.0861641697666554	0	0.954197	1,8	False	6	1	2	True	False
WMSDSGTRL	WMSDSGTGL	WMSDSGTRL	WMSDSGTGL	HLA-A0201	0.7418	0	9	9	9	0.863	0.863	6.4509	43.33333333333333	2.4966666666666666	-0.6555555555555554	6.338718596380204	0.999999996524196	0.1041786326767091	-2	0.94315	1,8	False	6	0	7	True	False
WSCLGHLGY	RSCLGHLGY	WSCLGHLGY	RSCLGHLGY	HLA-A0101	0.4178	0	9	9	9	0.5692	0.5692	50.0119	86.66666666666666	-0.7922222222222222	0.3444444444444444	7.355498301796615	4.19919322623072e-26	0.1111295151089248	-3	0.953271	1,8	False	2	0	0	True	False
YLIGVIGNF	YLIGVIGNS	YLIGVIGNF	YLIGVIGNS	HLA-A2601	0.2147	0	9	9	9	11.5399	11.5399	0.000999989	162.2222222222222	-1.875555555555556	1.5777777777777775	6.093198032584041	1.5734275536184001e-15	0.2107055035138952	-2	0.972579	0,1,8	True	2	0	8	False	False
YLTSLACVEI	YPTSLACVEI	YLTSLACVEI	YPTSLACVEI	HLA-A0201	2.5772	0	10	10	10	22.8308	22.8308	1.34099	156.0	-0.8970000000000002	1.4300000000000002	3.849961610045284	0.0	2.2862789705135165	-3	0.95417	1,9	True	4	0	1	True	False
YMAELFSFI	YMAELFPFI	YMAELFSFI	YMAELFPFI	HLA-A2601	3.5923	0	9	9	9	3.7665	3.7665	1.5009800000000002	97.77777777777776	-1.0677777777777775	1.3333333333333333	3.8499827128835022	0.0	0.1661432789061466	-1	0.929083	0,1,8	False	4	0	6	False	False
YMFSDCSTSL	YMFSDRSTSL	YMFSDCSTSL	YMFSDRSTSL	HLA-A0201	0.3347	0	10	10	10	0.1681	0.1681	0.740977	39.0	1.0100000000000002	0.3099999999999999	3.749971055891365	0.999999773659969	0.3317133848899464	-3	0.892542	1,9	False	2	0	5	True	False
YSSALDLCY	YSSALNLCY	YSSALDLCY	YSSALNLCY	HLA-A0101	0.0396	0	9	9	9	0.0371	0.0371	0.061002	97.77777777777776	0.3188888888888889	0.4666666666666667	3.749970651697368	0.0	0.0026684636118598	1	0.94305	1,8	False	2	0	5	True	False
YSSEENLIF	YSSEGNLIF	YSSEENLIF	YSSEGNLIF	HLA-A0101	0.5513	0	9	9	9	0.4778	0.4778	0.391988	86.66666666666666	1.5977777777777775	-0.2555555555555555	3.613691097591072	0.0	0.0848065089995814	-2	0.911567	1,8	False	2	0	4	True	False
YTAPYPHPA	YTAPHPHPA	YTAPYPHPA	YTAPHPHPA	HLA-A0201	0.4598	0	9	9	9	0.4933	0.4933	0.0209994999999999	22.22222222222222	0.4322222222222221	-0.8555555555555557	7.534655152820051	0.500000000006672	0.03122501520373	2	0.923447	1,8	False	2	0	4	True	False
YTDFHCQYV	YTDFPCQYV	YTDFHCQY	YTDFPCQY	HLA-A0101	0.0241	1	9	8	8	0.0261	0.0261	8.54097	0.0	2.18875	-1.025	5.289758428465575	0.0	0.0018467432950191	-2	0.837918	1,2,7	False	2	0	4	True	False
YTDFHCQYVK	YTDFPCQYVK	YTDFHCQY	YTDFPCQY	HLA-A0101	0.0241	1	10	8	8	0.0261	0.0261	8.54097	0.0	2.18875	-1.025	5.289758428465575	0.0	0.0018467432950191	-2	0.837918	1,2,7	False	2	0	4	True	False
YTFLIFSDY	YTFLISSDY	YTFLIFSDY	YTFLISSDY	HLA-A0101	0.3937	0	9	9	9	0.1717	0.1717	30.211	86.66666666666666	-0.0922222222222221	0.7	3.7499865652062	0.0	0.5090355270821201	-2	0.917383	1,8	False	2	0	5	True	False
YTFLIFSDY	YTFLISSDY	YTFLIFSDY	YTFLISSDY	HLA-A2601	0.1328	0	9	9	9	0.0805	0.0805	30.211	86.66666666666666	-0.0922222222222221	0.7	3.7499865652062	0.0	0.0862787577639751	-2	0.917383	0,1,8	False	2	0	5	False	False
YTIEEFMEL	YTMEEFMEL	YTIEEFMEL	YTMEEFMEL	HLA-A2601	0.0888	0	9	9	9	0.1655	0.1655	0.141003	86.66666666666666	0.8855555555555554	0.0555555555555555	3.472799689974636	2.06492758662935e-13	0.041153836858006	1	0.961049	0,1,8	False	3	0	2	False	False
YTSEHAASV	YTPEHAASV	YTSEHAASV	YTPEHAASV	HLA-A0201	0.2463	0	9	9	9	0.2824	0.2824	0.8610089999999999	54.44444444444444	1.48	-0.2777777777777778	5.363445803988725	0.5	0.0314852337110481	-1	0.933204	1,8	False	4	0	2	True	False
YVDVTYNFI	YVDVTYDFI	YVDVTYNF	YVDVTYDF	HLA-A0101	1.1718	0	9	8	8	1.2899	1.8002	0.150998	72.5	0.89375	0.1125	3.7499865652062	4.52679959335127e-07	0.4090429507832463	1	0.951051	1,2,7	False	2	0	6	True	False
YVDVTYNFII	YVDVTYDFII	YVDVTYNF	YVDVTYDF	HLA-A0101	1.1718	0	10	8	8	1.2899	1.8002	0.150998	72.5	0.89375	0.1125	3.7499865652062	5.89524745824429e-05	0.4090429507832463	1	0.951051	1,2,7	False	2	0	6	True	False
YVKLANLSY	YVKLANLPY	YVKLANLSY	YVKLANLPY	HLA-A2601	0.0914	0	9	9	9	0.2358	0.2358	0.000999989	129.99999999999997	0.02	0.3111111111111111	9.145600226707757	0.0	0.0559718405428329	-1	0.949411	0,1,8	False	4	0	7	False	False
YVVTISSLL	HVVTISSLL	YVVTISSLL	HVVTISSLL	HLA-A2601	0.353	0	9	9	9	0.2708	0.2708	1.30098	194.44444444444443	-1.481111111111111	1.877777777777778	6.093198032584041	0.0	0.1071514032496307	2	0.981502	0,1,8	True	2	0	0	False	False
