# Supplementary material for: A large-scale study of peptide features defining immunogenicity of cancer neo-epitopes
Source: NAR Cancer. 2024 Jan 29;6(1):zcae002. doi: 10.1093/narcan/zcae002 (PMC10823584; doi:10.1093/narcan/zcae002)
Supplement: zcae002_Supplemental_Files [file zcae002_supplemental_files.zip › 231121_revised_prime_benchmark_predictions_scored_with_all_models.csv]

Peptide	wild_type	icore_mut	icore_wt_aligned	HLA	EL_rank_mut	target	len	icore_len_mut	icore_len_wt	EL_rank_wt	EL_rank_wt_aligned	Total_Gene_TPM	aliphatic_index	boman	hydrophobicity	isoelectric_point	foreignness_score	ratio_rank	icore_blsm_mut_score	icore_dissimilarity_score	icore_anchor	icore_anchor_mutation	icore_mut_score	icore_mut_start	icore_mutation_position	in_cedar	in_nepdb
AAAAAAAAVL	AAAAAAAAVI	AAAAAAAVL	AAAAAAAVI	HLA-B0702	0.9883	0	10	9	9	2.6958	3.9965	26.2614	153.33333333333334	-2.4033333333333338	2.288888888888889	6.099999998230487	0.0	0.7439019291880397	2	0.994706	1,8	True	4	1	8	False	False
AAAAAAAVL	AAAAAAAVI	AAAAAAAVL	AAAAAAAVI	HLA-B0702	0.9883	0	9	9	9	3.9965	3.9965	26.2614	153.33333333333334	-2.4033333333333338	2.288888888888889	6.099999998230487	0.0	0.7439019291880397	2	0.994706	1,8	True	4	0	8	False	False
AAAALHMQR	AAAALHMLR	AAAALHMQR	AAAALHMLR	HLA-A1101	0.3609	0	9	9	9	0.3717	0.3717	5.33098	87.77777777777777	1.1788888888888889	0.1888888888888888	10.551758703775704	0.0	0.0104861985472154	-2	0.953264	1,8	False	2	0	7	False	False
AAAKAKNIPK	AAAKAKFIPK	AAKAKNIPK	AAKAKFIPK	HLA-A0301	0.6	0	10	9	9	0.364	0.364	7.75109	76.66666666666666	1.4377777777777776	-0.7666666666666666	11.10307073686272	3.47580404973379e-09	0.3890109890109889	-3	0.903724	1,8	False	0	1	5	False	False
AAAPAVGPPL	AAATAVGPPL	APAVGPPL	ATAVGPPL	HLA-B0702	0.0897	0	10	8	8	1.1108	4.7794	0.630995	110.0	-1.69	0.8	6.099999998230487	0.0	0.0880165062560154	-1	0.933406	1,7	True	4	2	1	False	False
AAAPLRGRAL	AAAPLRVRAL	APLRGRAL	APLRVRAL	HLA-B0702	0.052	0	10	8	8	0.0686	0.0686	16.0812	122.5	1.93	0.0249999999999998	12.500109306536617	0.0	0.0125830903790087	-3	0.889486	1,7	False	4	2	4	False	False
AAATAATTAA	AAATAPTTAA	AATAATTAA	AATAPTTAA	HLA-B0702	4.3239	0	10	9	9	1.957	1.957	363.245	66.66666666666666	-0.3500000000000001	0.9666666666666668	6.099999998230487	0.0	5.229554885028105	-1	0.937946	1,8	False	4	1	4	False	False
AAFHGVFQKY	AAFHGVFEKY	AAFHGVFQKY	AAFHGVFEKY	HLA-B1501	0.3068	0	10	10	10	0.4908	0.4908	2.00097	49.0	0.1329999999999999	0.1099999999999999	9.300695891492069	4.52679959335127e-07	0.1150187449062754	2	0.967848	1,9	False	2	0	7	False	False
AAGFVTEIK	AAGVVTEIK	AAGFVTEIK	AAGVVTEIK	HLA-A1101	0.6719	0	9	9	9	1.0859	1.0859	25.8304	97.77777777777776	-0.1744444444444445	0.7333333333333333	6.408795645926148	0.0	0.2561622617183903	-1	0.933034	1,8	False	2	0	3	False	False
AAKWKANLR	PAKWKANLR	AAKWKANLR	PAKWKANLR	HLA-A6801	1.622	0	9	9	9	4.7495	4.7495	7.49122	76.66666666666666	2.22	-0.8333333333333334	11.823055271990595	5.89524745824429e-05	1.068071375934309	-1	0.972777	1,8	False	4	0	0	False	False
AALMELLWEK	AALMELLREK	ALMELLWEK	ALMELLREK	HLA-A1101	0.0608	0	10	9	9	0.1145	0.1145	4.65087	141.1111111111111	-0.2311111111111113	0.3666666666666666	4.258147296961397	0.999941047525418	0.0285149344978165	-3	0.900501	1,8	False	2	1	6	False	False
AALNPLVYGVK	PALNPLVYGVK	AALNPLVYGVK	PALNPLVYGVK	HLA-A1101	0.1216	0	11	11	11	0.8254	3.7259	0.000999989	141.8181818181818	-0.9227272727272726	0.8090909090909091	9.298300650902092	0.0	0.11763141254462	-1	0.985477	0,1,10	True	4	0	0	False	False
AALPMGLSL	AALPVGLSL	AALPMGLSL	AALPVGLSL	HLA-B0702	0.5834	0	9	9	9	0.449	0.449	0.0410009	152.22222222222223	-2.03	1.5666666666666669	6.099999998230487	0.0	0.1746302004454343	1	0.948189	1,8	False	1	0	4	False	False
AAPLRGRAL	AAPLRVRAL	APLRGRAL	APLRVRAL	HLA-B0702	0.052	0	9	8	8	0.0686	0.0686	16.0812	122.5	1.93	0.0249999999999998	12.500109306536617	0.0	0.0125830903790087	-3	0.889486	1,7	False	4	1	4	False	False
AAPTAVGPPL	AAATAVGPPL	APTAVGPPL	AATAVGPPL	HLA-C0303	2.0192	0	10	9	9	0.1084	0.1084	0.630995	97.77777777777776	-1.2166666666666668	0.6333333333333333	6.099999998230487	3.50249223875953e-09	35.59305682656827	-1	0.952649	1,8	True	4	1	1	False	False
AARGAACAR	AALGAACAR	AARGAACAR	AALGAACAR	HLA-A3101	0.8232	0	9	9	9	1.3993	1.3993	45.9311	55.55555555555556	2.063333333333333	0.2333333333333332	10.52640717383474	0.0	0.3389162581290645	-2	0.937614	8	False	4	0	2	False	False
AARGAACARR	AALGAACARR	AARGAACAR	AALGAACAR	HLA-A3101	0.8232	0	10	9	9	1.3993	1.3993	45.9311	55.55555555555556	2.063333333333333	0.2333333333333332	10.52640717383474	0.0	0.3389162581290645	-2	0.937614	8	False	4	0	2	False	False
AARGHRWPC	AARGHSWPC	AARGHRWPC	AARGHSWPC	HLA-B0702	2.3854	0	9	9	9	2.7254	2.7254	2.161	22.22222222222222	2.9255555555555555	-1.0	10.52738690096885	0.999999999973312	0.2975842078227048	-1	0.912969	1,8	False	6	0	5	False	False
AARGHRWPCL	AARGHSWPCL	AARGHRWPCL	AARGHSWPCL	HLA-B0702	1.4121	0	10	10	10	1.4755	1.4755	2.161	59.00000000000001	2.141	-0.52	10.52738690096885	1.0	0.0606757980345646	-1	0.917578	1,9	False	6	0	5	False	False
AARQKLLDREL	AARQQLLDREL	AARQKLLDREL	AARQQLLDREL	HLA-B0702	2.9346	0	11	11	11	3.2298	3.2298	17.0713	124.54545454545452	3.461818181818181	-0.7636363636363638	9.690161255188286	0.0	0.2682190600037153	1	0.966779	1,3,10	False	2	0	4	False	False
AASENARQPAK	AASEDARQPAK	ASENARQPAK	ASEDARQPAK	HLA-A1101	0.8291	0	11	10	10	0.6896	0.6896	0.4460079999999999	30.0	3.743	-1.59	9.6950276857242	0.0	0.1677196200696055	1	0.955283	0,1,9	False	2	1	3	False	False
AASESPSLK	AASESPSVK	AASESPSLK	AASESPSVK	HLA-A1101	0.0694	0	9	9	9	0.2369	0.2369	6.48093	65.55555555555554	1.5577777777777777	-0.4444444444444444	6.408795645926148	0.0	0.0490692275221612	1	0.978949	1,8	False	6	0	7	False	False
AASSSVQRHPF	AASSSVHRHPF	SSSVQRHPF	SSSVHRHPF	HLA-B3501	2.7131	0	11	9	9	2.3844	2.3844	5.20104	32.22222222222222	3.1444444444444444	-0.911111111111111	10.551758703775704	0.0	0.3740127369568864	0	0.919213	1,8	False	4	2	4	False	False
AATLKALAGL	AATLKALAVL	ATLKALAGL	ATLKALAVL	HLA-C0303	2.7069	0	10	9	9	0.8548	0.8957	0.891002	163.33333333333331	-1.4455555555555557	1.3111111111111111	9.700002531521022	0.0	5.473637691191247	-3	0.950599	1,8	False	4	1	7	False	False
AAYKFRVIAK	AAYEFRVIAK	AAYKFRVIAK	AAYEFRVIAK	HLA-A1101	0.3074	0	10	10	10	0.1405	0.1405	0.0810019	98.0	0.8789999999999998	0.3299999999999998	10.901809546165168	0.0	0.3651605693950177	1	0.957	0,1,9	False	2	0	3	False	False
ACNIRELHR	ACSIRELHR	ACNIRELHR	ACSIRELHR	HLA-A3101	1.9684	0	9	9	9	2.8307	2.8307	7.53078	97.77777777777776	3.891111111111112	-0.7333333333333334	8.557410550303757	0.0	0.5996224679407922	1	0.948642	8	False	2	0	2	False	False
AESGLPDLLL	AESGLPALLL	AESGLPDLL	AESGLPALL	HLA-B4403	0.1694	0	10	9	9	0.0598	0.0598	2.04103	141.1111111111111	0.1577777777777778	0.3777777777777776	3.5500735570676625	0.0	0.3104722408026756	-2	0.928541	1,8	False	2	0	6	False	False
AFIETVNAYFK	AFTETVNAYFK	FIETVNAYFK	FTETVNAYFK	HLA-A1101	2.449	0	11	10	10	1.3065	1.3065	1.7910400000000002	78.0	0.4979999999999999	0.3199999999999999	6.40200117090717	0.0	2.141586299272866	-1	0.972203	0,1,9	True	3	1	1	False	False
AFIRRGILK	AFIRRGNLK	AFIRRGILK	AFIRRGNLK	HLA-A1101	2.0272	0	9	9	9	3.3375	3.3375	0.941022	141.1111111111111	1.655555555555556	0.4555555555555555	12.51647814642638	0.0076197710941836	0.7958772014981274	-3	0.916408	1,8	False	2	0	6	False	False
AFLFVWEPF	AFLFVREPF	AFLFVWEPF	AFLFVREPF	HLA-A2402	0.5766	0	9	9	9	0.5859	0.5859	0.300993	86.66666666666666	-1.6922222222222223	1.3555555555555554	3.849983240943402	0.0	0.0091523809523809	-3	0.868037	1,8	False	2	0	5	False	False
AFLPMCRYYR	AFNPMCRYYR	AFLPMCRYY	AFNPMCRYY	HLA-A1101	7.107	0	10	9	9	6.2283	6.2283	1.42099	54.44444444444444	0.2066666666666665	0.4555555555555555	8.506546086631715	0.0	1.0026686094118784	-3	0.899308	1,8	False	0	0	2	False	False
AFQELLCLCR	AFQELLCLRR	AFQELLCLCR	AFQELLCLRR	HLA-A3301	1.1358	0	10	10	10	0.2768	1.0569	0.841013	127.0	0.516	0.9499999999999998	6.13573748851195	0.999941047525418	0.0847900652852682	-3	0.942075	0,9	False	2	0	8	False	False
AFQEYDSFEK	AFQEDDSFEK	AFQEYDSFEK	AFQEDDSFEK	HLA-A1101	2.821	0	10	10	10	2.4881	2.6709	2.161	10.0	2.92	-1.26	3.927550298627466	0.0	0.1585353626118538	-3	0.897324	0,1,9	False	2	0	4	False	False
AGIICTLWAL	AGIVCTLWAL	GIICTLWAL	GIVCTLWAL	HLA-C0303	9.2463	0	10	9	9	10.657	11.6299	0.32099	184.44444444444443	-2.6077777777777778	2.1	5.922539790626615	5.89524745824429e-05	1.8950705233922904	3	0.983362	1,8	False	3	1	2	False	False
AHWDRYMGTL	ALWDRYMGTL	AHWDRYMGTL	ALWDRYMGTL	HLA-C0602	3.6715	0	10	10	10	11.4941	11.4941	66.8289	49.0	1.866	-0.7000000000000001	7.542962956242263	0.0	2.4987320364360848	-3	0.938636	0,1,9	True	2	0	1	False	False
AIFCGNTEPR	AIFCENTEPR	IFCGNTEPR	IFCENTEPR	HLA-A3101	1.4347	0	10	9	9	1.3812	1.3812	43.6709	43.33333333333333	2.313333333333333	-0.4888888888888889	6.232433001045138	4.0983866221855097e-13	0.0555722922096728	-2	0.896008	8	False	2	1	3	False	False
AISCSYGQV	GISCSYGQV	AISCSYGQV	GISCSYGQV	HLA-A0206	10.3439	0	9	9	9	16.0819	16.0819	0.000999989	86.66666666666666	-0.0566666666666666	0.6888888888888889	5.919503211509436	0.999999547320041	3.690689421026123	0	0.980661	1,8	False	4	0	0	False	False
ALAFVIRPTA	ALAFIIRPTA	ALAFVIRPTA	ALAFIIRPTA	HLA-A0201	1.5014	0	10	10	10	1.4918	1.4918	10.1612	137.0	-0.4800000000000001	1.39	10.550002220086752	0.0	0.0096617777181928	3	0.983921	1,9	False	3	0	4	False	False
ALAISPDSMV	ALAISPDSKV	ALAISPDSMV	ALAISPDSKV	HLA-A0201	1.6965	0	10	10	10	1.4133	1.4133	29.3614	127.0	-0.433	1.1299999999999997	3.749987360555679	0.0	0.3399482063256207	-1	0.965185	1,9	False	1	0	8	False	False
ALAQVTKSSAL	ALAQVPKSSAL	ALAQVTKSSAL	ALAQVPKSSAL	HLA-A0201	1.6301	0	11	11	11	1.4183	1.4312	27.2107	124.54545454545456	0.1045454545454544	0.6818181818181818	9.700002531521022	0.0	0.226541985746227	-1	0.940962	1,10	False	4	0	5	False	False
ALAQVTKSSAL	ALAQVPKSSAL	AQVTKSSAL	AQVPKSSAL	HLA-B1501	0.1276	0	11	9	9	0.028	0.028	27.2107	97.77777777777776	0.8755555555555554	0.211111111111111	9.700002531521022	0.0	0.4538914285714285	-1	0.925391	1,8	False	4	2	3	False	False
ALATEFAEI	ALAKEFAEI	ALATEFAEI	ALAKEFAEI	HLA-A0201	0.1745	0	9	9	9	0.1367	0.1367	3.60101	120.0	-0.2288888888888889	0.9777777777777776	3.613691325765103	0.0	0.04825237746891	-1	0.938041	1,8	False	2	0	3	False	False
ALCGEDLYV	ALCGEHLYV	ALCGEDLYV	ALCGEHLYV	HLA-A0201	0.323	0	9	9	9	0.2571	0.2571	13.6412	129.99999999999997	-0.2488888888888888	0.8222222222222222	3.5500656818039715	0.0	0.0827915208090237	-1	0.893502	1,8	False	2	0	5	False	False
ALCGEDLYVL	ALCGEHLYVL	ALCGEDLYV	ALCGEHLYV	HLA-A0201	0.323	0	10	9	9	0.2571	0.2571	13.6412	129.99999999999997	-0.2488888888888888	0.8222222222222222	3.5500656818039715	0.0	0.0827915208090237	-1	0.893502	1,8	False	2	0	5	False	False
ALDAPLFGI	GLDAPLFGI	ALDAPLFGI	GLDAPLFGI	HLA-A0206	0.2917	0	9	9	9	0.473	0.473	0.00199998	152.22222222222223	-1.508888888888889	1.4444444444444444	3.749987360555679	0.0	0.1118080549682875	0	0.980311	1,8	False	4	0	0	False	False
ALDEVTAMI	ALDEVTAMD	ALDEVTAMI	ALDEVTAMD	HLA-A0201	0.0421	0	9	9	9	1.7524	10.9041	1.33099	141.1111111111111	-0.1944444444444444	1.1444444444444446	3.5500735570676625	0.0	0.0419374547188672	-3	0.971042	1,8	True	0	0	8	False	False
ALDYEWGTV	ALDYEGGTV	ALDYEWGTV	ALDYEGGTV	HLA-A0201	1.8097	0	9	9	9	1.5768	1.5768	28.4114	86.66666666666666	0.4666666666666667	-0.0555555555555555	3.550073361489922	0.0	0.2673003107559615	-2	0.859476	1,8	False	1	0	5	False	False
ALDYGGAPPL	ALDYGGASPL	ALDYGGAPPL	ALDYGGASPL	HLA-A0201	0.476	0	10	10	10	1.1928	1.1928	0.000999989	98.0	-0.6479999999999999	0.2399999999999999	3.7499869628809392	2.6688189211265488e-11	0.2860469483568075	-1	0.942723	1,9	False	4	0	7	False	False
ALFLIFFFV	ALFLIFSFV	ALFLIFFFV	ALFLIFSFV	HLA-A0201	1.0065	0	9	9	9	0.8509	0.8509	35.9719	173.33333333333331	-3.614444444444445	3.255555555555555	6.099999998230487	0.0	0.184053825361382	-2	0.933578	1,8	False	2	0	6	False	False
ALFNRAQKL	ALFNGAQKL	ALFNRAQKL	ALFNGAQKL	HLA-C0602	0.2941	0	9	9	9	0.7703	0.7703	138.484	108.88888888888889	1.801111111111111	-0.1555555555555557	11.651775666512547	4.52679959335127e-07	0.1818128261716214	-2	0.899194	1,8	False	6	0	4	False	False
ALFTWTNL	AVFTWTNL	ALFTWTNL	AVFTWTNL	HLA-A0201	2.4013	0	8	8	8	9.0138	9.0138	22.8427	110.0	-0.6475000000000002	0.7999999999999998	6.099999998230487	0.0	1.7615873715857906	1	0.966675	0,1,2,3,5,7	True	6	0	1	False	False
ALGSLATAQI	ALGSLTTAQI	ALGSLATAQI	ALGSLTTAQI	HLA-A0201	3.1462	0	10	10	10	2.7027	2.7027	7.1211	147.00000000000003	-0.962	1.2099999999999995	6.099999998230487	0.0	0.516276205276205	0	0.957356	1,9	False	4	0	5	False	False
ALHITKTLIEF	ALHITKRLIEF	HITKTLIEF	HITKRLIEF	HLA-B1501	0.4625	0	11	9	9	0.8565	0.8565	0.110998	129.99999999999997	0.4911111111111109	0.3999999999999999	7.549726882018149	0.0	0.2127553998832458	-1	0.924719	1,8	False	2	2	4	False	False
ALIDLSSGL	ALIDPSSGL	ALIDLSSGL	ALIDPSSGL	HLA-A0201	0.0674	0	9	9	9	0.0659	0.0659	102.544	184.44444444444443	-0.7677777777777778	1.3555555555555554	3.749987360555679	0.0	0.0015341426403641	-3	0.897949	1,8	False	4	0	4	False	False
ALIGSSSHV	TLIGSSSHV	ALIGSSSHV	TLIGSSSHV	HLA-A0201	0.1169	0	9	9	9	0.2318	0.2318	59.2105	129.99999999999997	-0.1966666666666667	0.9222222222222224	7.550323993898928	1.20812138761297e-17	0.0579456859361518	0	0.985345	1,8	False	4	0	0	False	False
ALIHCSIGDI	ALIHGSIGDI	ALIHCSIGDI	ALIHGSIGDI	HLA-A0201	4.4161	0	10	10	10	1.5505	1.5505	10.061	166.0	-0.693	1.37	5.28987737884745	0.0	8.16173889712996	-3	0.889888	1,9	False	2	0	4	False	False
ALLDGGLPA	ALLGGGLPA	ALLDGGLPA	ALLGGGLPA	HLA-A0206	0.3694	0	9	9	9	0.9234	0.9234	0.073998	152.22222222222223	-1.2822222222222224	1.011111111111111	3.749987360555679	4.52679959335127e-07	0.2216239982672731	-1	0.917886	1,8	False	2	0	3	False	False
ALLVAAEPYL	ALPVAAEPYL	LLVAAEPYL	LPVAAEPYL	HLA-A0201	0.26	0	10	9	9	1.3234	20.0115	34.9204	184.4444444444444	-1.718888888888889	1.4222222222222225	3.8499827128835022	0.0	0.2566219423831297	-3	0.939464	1,8	True	4	1	1	False	False
ALLYFSEMV	ALPYFSEMV	ALLYFSEMV	ALPYFSEMV	HLA-A0201	0.2861	0	9	9	9	0.4819	0.4819	60.5099	129.99999999999997	-1.1855555555555557	1.411111111111111	3.8499827128835022	0.0	0.1162448225772981	-3	0.909503	1,8	False	4	0	2	False	False
ALMELLWEK	ALMELLREK	ALMELLWEK	ALMELLREK	HLA-A1101	0.0608	0	9	9	9	0.1145	0.1145	4.65087	141.1111111111111	-0.2311111111111113	0.3666666666666666	4.258147296961397	0.999941047525418	0.0285149344978165	-3	0.900501	1,8	False	2	0	6	False	False
ALMGPQYCV	APMGPQYCV	ALMGPQYCV	APMGPQYCV	HLA-A0201	0.0519	0	9	9	9	9.8387	9.8387	29.7105	86.66666666666666	-1.0733333333333333	0.8222222222222223	5.919503211509436	0.0076197710941836	0.0516262229766127	-3	0.925248	1,8	True	4	0	1	False	False
ALMMSLSAL	ALMMSLPAL	ALMMSLSAL	ALMMSLPAL	HLA-A0201	0.4589	0	9	9	9	0.1004	0.1004	1.01799	152.22222222222223	-1.808888888888889	1.911111111111111	6.099999998230487	0.0	1.638602091633466	-1	0.941952	1,8	False	4	0	6	False	False
ALNLQDFYM	ALNLQDFHM	ALNLQDFYM	ALNLQDFHM	HLA-A0201	0.8833	0	9	9	9	1.0137	1.0137	8.56112	97.77777777777776	0.4511111111111112	0.2555555555555555	3.7499869628809392	0.0	0.1136256486139884	2	0.950921	1,8	False	2	0	7	False	False
ALNLQDFYMHL	ALNLQDFHMHL	NLQDFYMHL	NLQDFHMHL	HLA-A0201	0.1167	0	11	9	9	0.0946	0.0946	8.56112	86.66666666666666	1.1700000000000002	-0.3000000000000001	5.292197432834655	0.0	0.0272628964059196	2	0.922434	1,8	False	2	2	5	False	False
ALPDPILQSI	ALPGPILQSI	ALPDPILQSI	ALPGPILQSI	HLA-A0201	0.1517	0	10	10	10	0.4195	0.4195	42.412	166.0	-0.3829999999999999	0.74	3.749987360555679	0.0	0.0968420977353992	-1	0.921994	1,9	False	2	0	3	False	False
ALPPGLSHSK	VLPPGLSHSK	ALPPGLSHSK	VLPPGLSHSK	HLA-A1101	0.3767	0	10	10	10	0.6422	0.6422	0.0309996999999999	88.0	0.442	-0.29	9.702001779340208	0.0	0.155736297103706	0	0.987453	0,1,9	True	4	0	0	False	False
ALQKGRSFNL	ALQKGRTFNL	ALQKGRSFNL	ALQKGRTFNL	HLA-A0201	1.625	0	10	10	10	1.3382	1.3382	49.3405	88.0	2.048	-0.4400000000000001	11.651775666512547	0.0	0.3482663279031534	1	0.967482	1,9	False	6	0	6	False	False
ALQSRLQAL	ALQSRRQAL	ALQSRLQAL	ALQSRRQAL	HLA-A0201	0.2055	1	9	9	9	2.2601	2.2601	0.0509984999999999	152.22222222222223	1.2244444444444444	0.2999999999999999	10.550002220086752	0.0	0.186814875447989	-2	0.923475	1,8	False	4	0	5	False	False
ALSAMMQWV	ALPAMMQWV	ALSAMMQWV	ALPAMMQWV	HLA-A0201	0.4553	0	9	9	9	0.5775	0.5775	0.110998	97.77777777777776	-1.1855555555555557	1.1333333333333333	6.099999998230487	0.0	0.0963422683982684	-1	0.933582	1,8	False	4	0	2	False	False
ALSDITFSGA	ALSDITSSGA	ALSDITFSGA	ALSDITSSGA	HLA-A0201	0.6329	0	10	10	10	1.4295	1.4295	44.2222	98.0	0.071	0.85	3.749987360555679	0.0	0.3526884505071703	-2	0.93061	1,9	False	2	0	6	False	False
ALSFYPAEI	ALGFYPAEI	ALSFYPAEI	ALGFYPAEI	HLA-A0201	0.3378	0	9	9	9	0.5628	0.5628	2882.8	108.88888888888889	-0.6766666666666667	0.8333333333333333	3.8499827128835022	0.0	0.135047974413646	0	0.940151	1,8	False	2	0	2	False	False
ALSRSALVRV	ALSREALVRV	ALSRSALVRV	ALSREALVRV	HLA-A0211	0.5953	0	10	10	10	0.1757	0.1757	2.46205	156.0	1.5100000000000002	0.9	12.500109306536617	0.0	1.4216726237905526	0	0.954764	1,9	False	0	0	4	False	False
ALSTCTSHI	ALSACTSHI	ALSTCTSHI	ALSACTSHI	HLA-A0201	1.4618	0	9	9	9	1.5042	1.5042	0.000999989	97.77777777777776	0.4077777777777778	0.711111111111111	7.359029809944332	0.0	0.0412048397819438	0	0.947517	1,8	False	4	0	3	False	False
ALSTCTSHII	ALSACTSHII	ALSTCTSHI	ALSACTSHI	HLA-A0201	1.4618	0	10	9	9	1.5042	1.5042	0.000999989	97.77777777777776	0.4077777777777778	0.711111111111111	7.359029809944332	0.0	0.0412048397819438	0	0.947517	1,8	False	4	0	3	False	False
ALSTCTSHIIV	ALSACTSHIIV	ALSTCTSHI	ALSACTSHI	HLA-A0201	1.4618	0	11	9	9	1.5042	1.5042	0.000999989	97.77777777777776	0.4077777777777778	0.711111111111111	7.359029809944332	0.0	0.0412048397819438	0	0.947517	1,8	False	4	0	3	False	False
ALSTIWYEL	ALGTIWYEL	ALSTIWYEL	ALGTIWYEL	HLA-A0201	0.2344	0	9	9	9	0.5115	0.5115	0.1009979999999999	141.1111111111111	-0.6644444444444446	0.7444444444444444	3.8499827128835022	0.0	0.1269838514173998	0	0.940998	1,8	False	2	0	2	False	False
ALTFPMTAL	ALTSPMTAL	ALTFPMTAL	ALTSPMTAL	HLA-A0201	0.8872	0	9	9	9	0.3848	0.3848	33.3404	108.88888888888889	-1.5166666666666666	1.4333333333333331	6.099999998230487	0.0	1.1583401247401246	-2	0.91093	1,8	False	2	0	3	False	False
ALVGNPIDRL	ARVGNPIDRL	ALVGNPIDRL	ARVGNPIDRL	HLA-A0201	1.0412	0	10	10	10	3.3163	10.6359	0.110998	156.0	0.873	0.4600000000000001	6.338718596380204	0.0	0.939271866038605	-2	0.958613	1,9	True	4	0	1	False	False
ALVPLQWLV	ALVVLQELV	ALVPLQWLV	ALVVLQELV	HLA-A0201	0.0247	0	9	9	9	0.7198	0.7198	1.18099	205.5555555555556	-2.382222222222222	1.7333333333333332	6.099999998230487	0.5	0.0238524173381494	-5	0.831129	1,8	True	0	0	3,6	False	False
ALWWYPNGK	ALWWSPNGK	ALWWYPNGK	ALWWSPNGK	HLA-A1101	0.3805	0	9	9	9	0.204	0.204	5.20104	54.44444444444444	-1.973729821555833e-16	-0.7666666666666667	9.298300650902092	0.99872355400008	0.3292071078431373	-2	0.889165	1,8	False	2	0	4	False	False
ALYFAWIGFY	ALYFAWLGFY	ALYFAWIGFY	ALYFAWLGFY	HLA-A1101	4.1634	0	10	10	10	3.8783	3.8783	1.26103	98.0	-2.241	1.36	6.086602629628032	4.52679959335127e-07	0.3060581543459767	2	0.970083	0,1,9	False	4	0	6	False	False
ALYGFVPVLL	ALYGSVPVLL	ALYGFVPVL	ALYGSVPVL	HLA-A0201	0.0216	1	10	9	9	0.0257	0.0257	155.827	162.22222222222223	-2.612222222222222	1.9222222222222225	6.093198032584041	0.999999996576765	0.0034459143968871	-2	0.902943	1,8	False	2	0	4	False	False
ALYGLIQKCKK	ALYGLIQKCKN	ALYGLIQKCK	ALYGLIQKCK	HLA-A1101	0.44	0	11	10	10	0.44	0.44	2.741	127.00000000000004	-0.201	0.3399999999999999	9.4057747265324	3.47580404973379e-09	0.0	5	1.0	0,1,9	True	0	0	-1	False	False
ALYSDVTLYI	ASYSDVTLYI	ALYSDVTLYI	ASYSDVTLYI	HLA-A0201	0.1867	0	10	10	10	3.9446	5.2884	12.7312	156.0	-0.564	1.05	3.7499865652062	0.0151242984958687	0.1801088022842447	-2	0.965896	1,9	True	2	0	1	False	False
AMFDFIDCK	AMFDFIDRK	AMFDFIDCK	AMFDFIDRK	HLA-A1101	0.1404	0	9	9	9	0.0608	0.0608	1.62102	54.44444444444444	0.741111111111111	0.6000000000000001	4.109223739709705	0.0	0.1838131578947368	-3	0.915372	1,8	False	2	0	7	False	False
AMFKVQEDI	AMLKVQEDI	AMFKVQEDI	AMLKVQEDI	HLA-A0201	1.3115	0	9	9	9	1.6534	1.6534	12.9807	86.66666666666666	1.168888888888889	0.0888888888888889	4.184407519642264	0.0	0.2711998608927058	0	0.951357	1,8	False	6	0	2	False	False
AMFKVQEDIKA	AMLKVQEDIKA	AMFKVQEDI	AMLKVQEDI	HLA-A0201	1.3115	0	11	9	9	1.6534	1.6534	12.9807	86.66666666666666	1.168888888888889	0.0888888888888889	4.184407519642264	0.0	0.2711998608927058	0	0.951357	1,8	False	6	0	2	False	False
AMGPLAVDNF	AMGPLAGDNF	AMGPLAVDNF	AMGPLAGDNF	HLA-B1501	2.0554	0	10	10	10	2.2376	2.2376	4.31093	88.0	-0.349	0.73	3.749987360555679	0.0	0.1673640865212727	-3	0.916956	1,9	False	4	0	6	False	False
AMGPLAVDNFV	AMGPLAGDNFV	AMGPLAVDNFV	AMGPLAGDNFV	HLA-A0201	2.4132	0	11	11	11	2.4777	2.4777	4.31093	106.36363636363636	-0.6845454545454545	1.0454545454545454	3.749987360555679	0.0	0.0628209226298585	-3	0.923632	1,10	False	4	0	6	False	False
AMGVALWGV	AMGVAPWGV	AMGVALWGV	AMGVAPWGV	HLA-A0201	0.5046	0	9	9	9	0.48	0.48	15.8005	129.99999999999997	-2.575555555555556	1.7777777777777777	6.099999998230487	3.1468551072368002e-15	0.02586075	-3	0.8863	1,8	False	4	0	5	False	False
AMINHVAGL	AMDNHVAGL	AMINHVAGL	AMDNHVAGL	HLA-A0201	0.1277	0	9	9	9	0.1017	0.1017	1.33099	141.1111111111111	-1.0544444444444443	1.211111111111111	7.550323993898928	0.0	0.0326470009832841	-3	0.912758	1,8	False	0	0	2	False	False
AMLDLGLAA	AMLDLDLAA	AMLDLGLAA	AMLDLDLAA	HLA-B1501	4.629	0	9	9	9	7.6982	7.6982	0.171004	163.33333333333331	-1.64	1.6444444444444446	3.749987360555679	0.0	1.845538801278221	-1	0.923107	1,8	False	2	0	5	False	False
AMLDLGLAAF	AMLDLDLAAF	AMLDLGLAAF	AMLDLDLAAF	HLA-B1501	0.2837	0	10	10	10	0.5872	0.5872	0.171004	147.0	-1.7739999999999998	1.7600000000000002	3.749987360555679	0.0	0.1466330892370572	-1	0.930728	1,9	False	2	0	5	False	False
AMRKVCCCQI	AMRKVWCCQI	AMRKVCCCQ	AMRKVWCCQ	HLA-B1501	17.9824	0	10	9	9	19.3571	19.3571	0.000999989	43.33333333333333	1.5522222222222222	0.3888888888888888	8.52263127360493	0.0076197710941836	1.277071734918971	-2	0.833097	1,8	False	2	0	5	False	False
AMRKVCCCQIL	AMRKVWCCQIL	AMRKVCCCQIL	AMRKVWCCQIL	HLA-B1501	16.5619	0	11	11	11	13.5854	13.5854	0.000999989	106.36363636363636	0.3754545454545454	1.0727272727272723	8.52263127360493	0.999999547320041	3.628637754501158	-2	0.862034	1,10	False	2	0	5	False	False
ANLENHALFK	ADLENHALFK	ANLENHALFK	ADLENHALFK	HLA-A1101	1.0931	0	10	10	10	1.3237	1.3237	0.000999989	98.0	1.386	-0.3600000000000001	7.549726882018149	0.0	0.1904274835687845	1	0.973051	0,1,9	True	2	0	1	False	False
APAAAATAA	APAAAATAP	APAAAATAA	APAAAATAP	HLA-B0702	0.2275	0	9	9	9	0.9549	0.9549	363.245	77.77777777777779	-1.1222222222222222	1.1444444444444446	6.099999998230487	0.0	0.1732992983558487	-1	0.983303	1,8	True	4	0	8	False	False
APAAAATAAT	APAAAATAPT	APAAAATAA	APAAAATAP	HLA-B0702	0.2275	0	10	9	9	0.9549	0.9549	363.245	77.77777777777779	-1.1222222222222222	1.1444444444444446	6.099999998230487	0.0	0.1732992983558487	-1	0.983303	1,8	True	4	0	8	False	False
APAESPAPEV	APAEAPAPEV	APAESPAPEV	APAEAPAPEV	HLA-B0702	0.3769	0	10	10	10	0.4162	0.4162	7.52087	59.0	0.755	-0.3	3.613691325765103	9.05386196973035e-07	0.0355890677558865	1	0.970137	1,9	False	4	0	4	False	False
APALDAPLF	APGLDAPLF	APALDAPLF	APGLDAPLF	HLA-B3501	0.1251	0	9	9	9	0.4998	0.4998	0.00199998	120.0	-1.058888888888889	1.011111111111111	3.749987360555679	0.0	0.0937874549819928	0	0.946386	1,8	False	4	0	2	False	False
APGITSVEI	APGLTSVEI	APGITSVEI	APGLTSVEI	HLA-B0702	0.3442	0	9	9	9	0.2991	0.2991	6.641	129.99999999999997	-0.4277777777777779	0.8888888888888888	3.849983240943402	0.0	0.0519004346372451	2	0.969033	1,8	False	4	0	3	False	False
APGITSVEII	APGLTSVEII	APGITSVEI	APGLTSVEI	HLA-B0702	0.3442	0	10	9	9	0.2991	0.2991	6.641	129.99999999999997	-0.4277777777777779	0.8888888888888888	3.849983240943402	0.0	0.0519004346372451	2	0.969033	1,8	False	4	0	3	False	False
APHRGHPSL	APHRGRPSL	APHRGHPSL	APHRGRPSL	HLA-B0702	0.0025	0	9	9	9	0.0017	0.0017	4.08094	54.44444444444444	2.218888888888889	-1.0777777777777775	10.553501105867326	0.0	0.0011764705882352	0	0.903899	1,8	False	2	0	5	False	False
APLKEDGIL	APLKEDGLL	APLKEDGIL	APLKEDGLL	HLA-B0702	0.4981	0	9	9	9	0.6462	0.6462	65.7902	141.1111111111111	0.3966666666666669	0.111111111111111	4.184407519642264	0.0	0.1141575518415351	2	0.979548	1,8	False	4	0	7	False	False
APLRGRALEV	APLRVRALEV	APLRGRAL	APLRVRAL	HLA-B0702	0.052	0	10	8	8	0.0686	0.0686	16.0812	122.5	1.93	0.0249999999999998	12.500109306536617	0.0	0.0125830903790087	-3	0.889486	1,7	False	4	0	4	False	False
APNLMCTPHAA	APNLICTPHAA	APNLMCTPHAA	APNLICTPHAA	HLA-B0702	0.9423	0	11	11	11	0.948	0.948	95.8894	62.72727272727272	-0.01	0.2727272727272727	7.359029809944332	0.0076202169017922	0.0056657278481011	1	0.958073	1,3,10	False	3	0	4	False	False
APPAAAAPA	APPAAAATA	APPAAAAPA	APPAAAATA	HLA-B0702	1.1135	0	9	9	9	0.9554	0.9554	0.630995	66.66666666666666	-1.2066666666666668	0.6666666666666665	6.099999998230487	0.0	0.1842624555160141	-1	0.962278	1,8	False	4	0	7	False	False
APPAAAAPAV	APPAAAATAV	APPAAAAPAV	APPAAAATAV	HLA-B0702	0.6017	0	10	10	10	0.4569	0.4569	0.630995	88.99999999999999	-1.4900000000000002	1.02	6.099999998230487	0.0	0.1906897789450646	-1	0.960122	1,9	False	4	0	7	False	False
APPILSRGL	APPMLSRGL	APPILSRGL	APPMLSRGL	HLA-B0702	0.2436	0	9	9	9	0.2264	0.2264	0.171004	141.1111111111111	0.09	0.5555555555555555	10.550002220086752	1.5734275536184001e-15	0.0185067137809187	1	0.951812	1,8	False	3	0	3	False	False
APPTQPLPL	APPTQHLPL	APPTQPLPL	APPTQHLPL	HLA-B0702	0.0857	0	9	9	9	0.0677	0.0677	2.39098	97.77777777777776	-0.3933333333333333	-0.1333333333333333	6.099999998230487	0.999999999999998	0.0227858197932053	-2	0.884074	1,8	False	2	0	5	False	False
APQRQFTEV	APQRQCTEV	APQRQFTEV	APQRQCTEV	HLA-B0702	0.1262	0	9	9	9	0.4602	0.4602	5.7909500000000005	43.33333333333333	2.9500000000000006	-0.9444444444444444	6.410149741452187	0.0	0.0915923511516731	-2	0.879448	1,8	False	2	0	5	False	False
APQRQFTEVHL	APQRQCTEVHL	APQRQFTEV	APQRQCTEV	HLA-B0702	0.1262	0	11	9	9	0.4602	0.4602	5.7909500000000005	43.33333333333333	2.9500000000000006	-0.9444444444444444	6.410149741452187	0.0	0.0915923511516731	-2	0.879448	1,8	False	2	0	5	False	False
APRAGPGVV	APRAGPGVG	APRAGPGVV	APRAGPGVG	HLA-B0702	0.0161	0	9	9	9	0.2835	0.5387	3.16104	86.66666666666666	0.1488888888888887	0.3888888888888889	10.550002220086752	0.0003536106163902	0.0156188230926304	-3	0.970576	1,8	True	4	0	8	False	False
APRAGPGVVE	APRAGPGVGE	APRAGPGVV	APRAGPGVG	HLA-B0702	0.0161	0	10	9	9	0.2835	0.5387	3.16104	86.66666666666666	0.1488888888888887	0.3888888888888889	10.550002220086752	0.0003536106163902	0.0156188230926304	-3	0.970576	1,8	True	4	0	8	False	False
APTAVGPPL	AATAVGPPL	APTAVGPPL	AATAVGPPL	HLA-B3501	0.3653	0	9	9	9	2.7542	2.7542	0.630995	97.77777777777776	-1.2166666666666668	0.6333333333333333	6.099999998230487	3.50249223875953e-09	0.3168488744463002	-1	0.952649	1,8	True	4	0	1	False	False
APTRSNLWEAA	APTRSHLWEAA	APTRSNLWEA	APTRSHLWEA	HLA-B0702	1.2786	0	11	10	10	0.8429	0.8429	12.8411	59.00000000000001	2.347	-0.8099999999999999	6.410149741452187	0.0	0.660915909360541	1	0.922056	1,9	False	2	0	5	False	False
APVCRNEMSV	APVCRNETSV	APVCRNEM	APVCRNET	HLA-B0702	0.4007	0	10	8	8	1.0485	4.9198	0.0109996	48.75	2.361249999999999	-0.3374999999999999	6.232433001045138	0.0	0.3680644274157486	-1	0.963155	1,7	True	1	0	7	False	False
APVTRRKFPH	APVTRRQFPH	APVTRRKF	APVTRRQF	HLA-B0702	0.5444	0	10	8	8	0.3579	0.3579	1.07103	48.75	3.64125	-0.7999999999999999	12.51647814642638	4.52679959335127e-07	0.2836842693489801	1	0.962647	1,7	False	2	0	6	False	False
AQFIGPLVFV	AQFIGPLVFG	AQFIGPLVFV	AQFIGPLVFG	HLA-A0201	0.4931	0	10	10	10	3.2403	19.6408	24.4506	146.0	-2.109	1.86	6.099999998230487	0.5	0.4807202797238402	-3	0.977089	1,9	True	4	0	9	False	False
AQGPRFALTL	ARGPRFALTL	AQGPRFALTL	ARGPRFALTL	HLA-B1501	1.9448	0	10	10	10	10.6964	24.6	9.55132	98.0	0.5649999999999998	0.3299999999999999	10.550002220086752	0.0	1.7910501203252032	1	0.970634	1,9	True	2	0	1	False	False
AQHPTGAGPH	VQHPTGAGPH	AQHPTGAGPH	VQHPTGAGPH	HLA-B1501	0.8773	0	10	10	10	1.1364	1.1364	13.8912	20.0	1.193	-1.1	7.714356231503189	0.999999996524196	0.2000250175994369	0	0.987657	1,9	False	4	0	0	False	False
AQKATSLYR	AEKATSLYR	AQKATSLYR	AEKATSLYR	HLA-A1101	0.7911	0	9	9	9	4.603	4.603	0.0109996	65.55555555555554	2.62	-0.8111111111111111	10.454924617893994	0.0	0.6551366695633283	2	0.976081	1,8	True	2	0	1	False	False
AQLKNLYLK	AQLKNLYPK	AQLKNLYLK	AQLKNLYPK	HLA-A1101	0.1649	0	9	9	9	0.2462	0.2462	72.4995	141.1111111111111	0.761111111111111	-0.3222222222222222	10.24760792311281	0.0	0.0544531681559707	-3	0.933187	1,8	False	4	0	7	False	False
AQLKNLYLKK	AQLKNLYPKK	AQLKNLYLK	AQLKNLYPK	HLA-A1101	0.1649	0	10	9	9	0.2462	0.2462	72.4995	141.1111111111111	0.761111111111111	-0.3222222222222222	10.24760792311281	0.0	0.0544531681559707	-3	0.933187	1,8	False	4	0	7	False	False
AQLVALLVF	AQLDALLVF	AQLVALLVF	AQLDALLVF	HLA-B1501	0.138	0	9	9	9	0.0169	0.0169	0.891002	216.66666666666663	-2.655555555555556	2.522222222222222	6.099999998230487	5.89524745824429e-05	0.988863905325444	-3	0.920437	1,8	False	2	0	3	False	False
AQVLQLVAK	AQVLQLVAE	AQVLQLVAK	AQVLQLVAE	HLA-A1101	0.2999	0	9	9	9	17.26	17.26	1.20097	173.33333333333331	-0.5455555555555557	0.9666666666666666	9.700002531521022	0.0	0.294689107184241	1	0.986523	1,8	True	2	0	8	False	False
AQVTKSSAL	AQVPKSSAL	AQVTKSSAL	AQVPKSSAL	HLA-B1501	0.1276	0	9	9	9	0.028	0.028	27.2107	97.77777777777776	0.8755555555555554	0.211111111111111	9.700002531521022	0.0	0.4538914285714285	-1	0.925391	1,8	False	4	0	3	False	False
AQWRHDFVL	AQWRHDFVH	AQWRHDFVL	AQWRHDFVH	HLA-A0201	0.6048	0	9	9	9	10.4588	14.9589	3.55094	86.66666666666666	1.9733333333333327	-0.3333333333333334	7.550936504267156	0.666666666666667	0.5803474640515011	-3	0.962787	1,8	True	2	0	8	False	False
ARHSPPGCHL	DRHSPPGCHL	ARHSPPGCHL	DRHSPPGCHL	HLA-C0602	0.8128	0	10	10	10	0.8834	2.2846	42.6922	49.0	1.8690000000000004	-0.72	8.564795174635947	2.0491933110931699e-13	0.523627348332312	-2	0.979098	0,1,9	True	2	0	0	False	False
ARRMGWLSLL	ARRMGWLPLL	RRMGWLSLL	RRMGWLPLL	HLA-C0602	0.0451	0	10	9	9	0.0505	0.0505	8.53091	129.99999999999997	1.428888888888889	0.2444444444444444	12.500109306536617	0.992380228905816	0.0048225742574257	-1	0.923156	1,8	False	4	1	6	False	False
ASAELNAALEK	ASAELNAALEE	ASAELNAALEK	ASAELNAALEE	HLA-A1101	0.1775	0	11	11	11	11.2151	23.8	6.06193	107.27272727272728	1.1027272727272726	-0.0363636363636363	4.258147296961397	0.0	0.1761762079831932	1	0.992345	0,1,10	True	2	0	10	False	False
ASFQPFGSQY	ASFPPFGSQY	ASFQPFGSQY	ASFPPFGSQY	HLA-A1101	0.4809	0	10	10	10	0.2659	0.2659	0.000999989	10.0	0.931	-0.45	6.093198032584041	0.00017683657384	0.3888435502068446	-1	0.91088	0,1,9	False	2	0	3	False	False
ASGAFGTVY	GSGAFGTVY	ASGAFGTVY	GSGAFGTVY	HLA-B1501	0.4239	0	9	9	9	0.6208	0.6208	61.2135	54.44444444444444	-0.7122222222222223	0.7777777777777779	6.093198032584041	0.0	0.1344489529639175	0	0.982664	1,8	False	4	0	0	False	False
ASHGSVFYFR	ASHGSVFHFR	ASHGSVFYFR	ASHGSVFHFR	HLA-A1101	0.4521	0	10	10	10	0.4591	0.4591	0.000999989	39.0	1.377	0.0599999999999999	9.351184298284352	0.0	0.0068932694402091	2	0.948273	0,1,9	False	2	0	7	False	False
ASHPILEDK	ASHPIPEDK	ASHPILEDK	ASHPIPEDK	HLA-A1101	0.141	0	9	9	9	0.1837	0.1837	1.20097	97.77777777777776	1.9433333333333336	-0.7111111111111111	5.454297225456685	0.0	0.0327746325530756	-3	0.890217	1,8	False	4	0	5	False	False
ASKGCLRGLAM	ASKGCLRALAM	ASKGCLRGLAM	ASKGCLRALAM	HLA-B1501	5.823	0	11	11	11	3.9392	8.7309	0.0109996	89.0909090909091	0.4454545454545455	0.509090909090909	9.833242292515934	5.89524745824429e-05	1.9393993402741985	0	0.958428	1,10	False	4	0	7	False	False
ASLPSKNTPK	ASLPSKDTPK	ASLPSKNTPK	ASLPSKDTPK	HLA-A1101	0.0781	0	10	10	10	0.1294	0.1294	0.141003	49.0	2.038	-1.12	10.805379563011227	0.5	0.0309623647604327	1	0.953097	0,1,9	False	2	0	6	False	False
ASNFDDYEEK	ASNFDDYEEE	ASNFDDYEEK	ASNFDDYEEE	HLA-A1101	0.4676	0	10	10	10	24.3846	31.6	0.000999989	10.0	4.2	-1.89	3.7379201748408377	4.52679959335127e-07	0.4606807037974683	1	0.988533	0,1,9	True	2	0	9	False	False
ASNSCFIRY	ASNSCFIRC	ASNSCFIRY	ASNSCFIRC	HLA-A0101	0.2323	0	9	9	9	11.7036	11.7036	33.8105	54.44444444444444	1.945555555555556	0.0777777777777777	8.527213490568101	0.0	0.2276891717078505	-2	0.955517	1,8	True	2	0	8	False	False
ASTGDATPL	ASTGHATPL	ASTGDATPL	ASTGHATPL	HLA-C1502	2.504	0	9	9	9	0.4119	0.4119	0.511002	65.55555555555554	0.8644444444444443	-0.0333333333333333	3.749987360555679	0.0	12.718180140810876	-1	0.904994	1,8	False	2	0	4	False	False
ASTGHTTPL	ASTGHATPL	ASTGHTTPL	ASTGHATPL	HLA-C1502	0.2982	0	9	9	9	0.4119	0.4119	0.511002	54.44444444444444	0.8999999999999999	-0.2777777777777779	7.550323993898928	0.0	0.0823144938091769	0	0.944893	1,8	False	4	0	5	False	False
ASTGQHTPL	ASTGQATPL	ASTGQHTPL	ASTGQATPL	HLA-C1502	0.6274	0	9	9	9	0.9802	0.9802	0.511002	54.44444444444444	1.2299999999999998	-0.5888888888888889	7.550323993898928	0.0	0.2258179147112834	-2	0.909871	1,8	False	0	0	5	False	False
ASVPSAATF	ASVPPAATF	ASVPSAATF	ASVPPAATF	HLA-B1501	0.157	0	9	9	9	0.1011	0.1011	103.63	65.55555555555554	-0.3422222222222222	0.9444444444444444	6.099999998230487	0.0	0.0868081107814045	-1	0.928415	1,8	False	4	0	4	False	False
ASYSLSEDK	ASQSLSEDK	ASYSLSEDK	ASQSLSEDK	HLA-A1101	0.1405	0	9	9	9	0.6128	0.6128	4.36112	54.44444444444444	2.7433333333333336	-1.0	4.184406685177237	0.0	0.108286798302872	-1	0.93326	1,8	False	0	0	2	False	False
ATAATQRPK	ATAATQGPK	ATAATQRPK	ATAATQGPK	HLA-A1101	0.0341	0	9	9	9	0.1124	0.1124	5.86081	33.33333333333333	2.857777777777778	-1.0555555555555556	11.651775666512547	0.0	0.0237547153024911	-2	0.925067	1,8	False	6	0	6	False	False
ATALPFCGPR	ATALPFSGPR	ATALPFCGPR	ATALPFSGPR	HLA-A1101	0.9174	0	10	10	10	0.2967	0.2967	6.35107	59.00000000000001	0.375	0.39	8.549912034533918	0.0	1.9192119312436804	-1	0.912672	0,1,9	False	4	0	6	False	False
ATKVTADGK	ATKVTADGE	ATKVTADGK	ATKVTADGE	HLA-A1101	0.3377	0	9	9	9	17.44	17.44	1.87099	54.44444444444444	1.8177777777777773	-0.5888888888888888	9.537297862581909	0.0	0.331160935206422	1	0.984678	1,8	True	2	0	8	False	False
ATLKALAGL	ATLKALAVL	ATLKALAGL	ATLKALAVL	HLA-A6901	0.9177	0	9	9	9	1.7995	1.7995	0.891002	163.33333333333331	-1.4455555555555557	1.3111111111111111	9.700002531521022	0.0	0.4496959488746874	-3	0.950599	1,8	False	4	0	7	False	False
ATLSASAAWV	ATLSASAAWG	TLSASAAWV	TLSASAAWG	HLA-A0201	1.4733	0	10	9	9	21.9474	36.8333	6.04105	108.88888888888889	-0.8166666666666669	1.1333333333333333	6.099999998230487	0.0	1.4143692799721992	-3	0.972808	1,8	True	4	1	8	False	False
ATPAYPGVVY	AIPAYPGVVY	ATPAYPGVVY	AIPAYPGVVY	HLA-B1501	0.4305	0	10	10	10	0.2241	0.2241	21.5408	78.0	-0.979	0.51	6.086602629628032	5.89524745824429e-05	0.3964979919678715	-1	0.969088	1,9	True	3	0	1	False	False
ATPYRIRFPR	ATPDRIRFPR	ATPYRIRFPR	ATPDRIRFPR	HLA-A1101	1.0958	0	10	10	10	0.8019	0.8019	37.1116	49.0	3.776	-0.9600000000000002	12.204206247814	0.0	0.4016156877416139	-3	0.897838	0,1,9	False	2	0	3	False	False
ATQHSMDLLH	ATQHSMALLH	ATQHSMDLLH	ATQHSMALLH	HLA-A1101	1.6875	0	10	10	10	1.3959	1.3959	18.3207	88.0	1.555	-0.36	6.496504159178585	0.0	0.352514506769826	-2	0.934092	0,1,9	False	2	0	6	False	False
ATSELILFPV	ATSELILLPV	ATSELILFPV	ATSELILLPV	HLA-A0201	2.4804	0	10	10	10	2.784	2.784	66.9216	156.0	-1.0810000000000002	1.4300000000000002	3.849983240943402	3.47580404973379e-09	0.270491896551724	0	0.96341	1,9	False	6	0	7	False	False
ATSSPMTVK	ATSSPMPVK	ATSSPMTVK	ATSSPMPVK	HLA-A1101	0.0048	0	9	9	9	0.0042	0.0042	0.150998	43.33333333333333	1.0322222222222222	-0.0666666666666666	9.700002531521022	0.0	0.0006857142857142	-1	0.931023	1,8	False	4	0	6	False	False
ATVPLPTAPK	ATVPPPTAPK	ATVPLPTAPK	ATVPPPTAPK	HLA-A1101	0.0079	0	10	10	10	0.0047	0.0047	1.39098	88.0	-0.189	0.15	9.700002531521022	4.56155760238008e-07	0.0053787234042553	-3	0.906325	0,1,9	False	4	0	4	False	False
AVAGEGRAL	AVAGEVRAL	AVAGEGRAL	AVAGEVRAL	HLA-B0702	0.5339	0	9	9	9	0.7805	0.7805	0.271007	108.88888888888889	0.6066666666666664	0.5111111111111112	6.410149741452187	0.0	0.1686864061499038	-3	0.911068	1,8	False	4	0	5	False	False
AVAGEGRAL	AVAGEVRAL	AVAGEGRAL	AVAGEVRAL	HLA-C0303	0.178	0	9	9	9	0.1939	0.1939	0.271007	108.88888888888889	0.6066666666666664	0.5111111111111112	6.410149741452187	0.0	0.0145961835997937	-3	0.911068	1,8	False	4	0	5	False	False
AVARSNEMIQR	AVARRNEMIQR	AVARSNEMIQR	AVARRNEMIQR	HLA-A1101	0.649	0	11	11	11	0.892	0.892	0.000999989	80.0	3.3909090909090907	-0.5545454545454546	10.397771482355893	0.0	0.1768015695067264	-1	0.950778	0,1,10	False	6	0	4	False	False
AVATFYLYM	AVATYYLYM	AVATFYLYM	AVATYYLYM	HLA-C0303	1.7681	0	9	9	9	1.4429	1.4429	12.0612	97.77777777777776	-1.6733333333333331	1.4444444444444444	6.086602629628032	0.0	0.3984933952456857	3	0.957389	1,8	False	2	0	4	False	False
AVATFYLYMK	AVATYYLYMK	AVATFYLYMK	AVATYYLYMK	HLA-A3101	3.5609	0	10	10	10	4.5246	4.7483	12.0612	88.0	-0.9510000000000002	0.91	9.145600226707757	0.0	0.8904687277551968	3	0.962809	0,9	False	2	0	4	False	False
AVDFSHLYV	AVDFSHLFV	AVDFSHLY	AVDFSHLF	HLA-A0101	0.0815	0	9	8	8	0.7406	1.2301	59.2605	97.5	0.3962500000000001	0.475	5.292197432834655	0.666666716964455	0.0761002357531908	3	0.977226	1,2,7	True	2	0	7	False	False
AVDKQLASELK	AVDKQLASELE	AVDKQLASELK	AVDKQLASELE	HLA-A1101	0.4923	0	11	11	11	9.4643	24.5385	9.44074	115.45454545454544	1.6427272727272724	-0.3363636363636364	6.492975460831076	0.0	0.4824233046029709	1	0.992264	0,1,10	True	2	0	10	False	False
AVDNFVRFV	AGDNFVRFV	AVDNFVRFV	AGDNFVRFV	HLA-A0201	0.311	0	9	9	9	4.5111	4.5111	4.31093	107.77777777777776	1.1544444444444446	0.9444444444444444	6.338718596380204	4.52679959335127e-07	0.2895593314269247	-3	0.93725	1,8	True	4	0	1	False	False
AVEAMSVRSK	AGEAMSVRSK	AVEAMSVRSK	AGEAMSVRSK	HLA-A1101	0.4232	0	10	10	10	2.9879	2.9879	7.61107	78.0	2.003	0.0399999999999999	9.6950276857242	0.0	0.3632588239231567	-3	0.961836	0,1,9	True	4	0	1	False	False
AVFSFTATL	ADFSFTATL	AVFSFTATL	ADFSFTATL	HLA-A6901	0.1105	0	9	9	9	4.1915	4.1915	0.231006	97.77777777777776	-1.1111111111111112	1.6666666666666667	6.099999998230487	0.0	0.1075869020637003	-3	0.944307	1,8	True	2	0	1	False	False
AVHPSSPPV	AGHPSSPPV	AVHPSSPPV	AGHPSSPPV	HLA-A0201	0.4762	0	9	9	9	4.9423	4.9423	6.04105	75.55555555555556	0.1744444444444444	0.0666666666666665	7.550323993898928	0.0	0.4303172247738907	-3	0.941246	1,8	True	4	0	1	False	False
AVILCRIRK	AVILCRIRE	AVILCRIRK	AVILCRIRE	HLA-A1101	0.1947	0	9	9	9	9.1136	13.2071	0.000999989	173.33333333333331	1.5	0.9333333333333332	11.481192552484572	0.0	0.1918297188633387	1	0.98382	1,8	True	2	0	8	False	False
AVIYVNSCL	AVTYVNSCL	AVIYVNSCL	AVTYVNSCL	HLA-C0303	1.2173	0	9	9	9	1.855	1.855	0.181005	162.22222222222223	-1.2033333333333331	1.711111111111111	5.919503211509436	0.0	0.4184755849056603	-1	0.946575	1,8	False	3	0	2	False	False
AVIYVNSCLF	AVTYVNSCLF	VIYVNSCLF	VTYVNSCLF	HLA-B1501	1.0058	0	10	9	9	1.2499	1.2499	0.181005	151.11111111111111	-1.3333333333333337	1.822222222222222	5.919503211509436	5.89629007651124e-05	0.1964283382670613	-1	0.959418	1,8	True	3	1	1	False	False
AVKEAVDILK	VVKEAVDILK	AVKEAVDILK	VVKEAVDILK	HLA-A1101	0.1166	0	10	10	10	0.3797	0.3797	7.18108	156.0	0.5090000000000001	0.5499999999999998	6.492975460831076	0.0	0.0807939425862523	0	0.98958	0,1,9	True	4	0	0	False	False
AVLLALVLL	AVVLALVLL	AVLLALVLL	AVVLALVLL	HLA-A0201	2.2586	0	9	9	9	3.3123	3.3123	4.91094	303.3333333333333	-4.033333333333334	3.4444444444444446	6.099999998230487	0.0	0.718499779609335	1	0.97767	1,8	False	6	0	2	False	False
AVLLALVLLL	AVVLALVLLL	VLLALVLLL	VVLALVLLL	HLA-A0201	0.307	0	10	9	9	1.1704	1.1704	4.91094	335.55555555555554	-4.3788888888888895	3.6666666666666665	6.099999998230487	0.0	0.2264728298017772	1	0.984417	1,8	True	6	1	1	False	False
AVLLALVLLLL	AVVLALVLLLL	VLLALVLLL	VVLALVLLL	HLA-A0201	0.307	0	11	9	9	1.095	1.1704	4.91094	335.55555555555554	-4.3788888888888895	3.6666666666666665	6.099999998230487	0.0	0.2264728298017772	1	0.984417	1,8	True	6	1	1	False	False
AVLLQIMER	TVLLQIMER	AVLLQIMER	TVLLQIMER	HLA-A1101	0.1719	0	9	9	9	0.3787	0.3787	0.550991	173.33333333333331	0.4788888888888889	0.9444444444444444	6.410149741452187	1.5734275536184001e-15	0.0938709268550303	0	0.985871	1,8	False	4	0	0	False	False
AVLQFPVGR	AGLQFPVGR	AVLQFPVGR	AGLQFPVGR	HLA-A1101	0.0375	0	9	9	9	1.2456	1.2456	526.247	118.88888888888889	0.192222222222222	0.7555555555555556	10.550002220086752	0.0	0.0363710260115606	-3	0.936317	1,8	True	4	0	1	False	False
AVLVIKAHK	AVLVIKARK	AVLVIKAHK	AVLVIKARK	HLA-A1101	0.1135	0	9	9	9	0.1557	0.1557	0.0810019	173.33333333333331	-0.6422222222222222	1.0333333333333332	10.805422029457986	0.0	0.0307623635195889	0	0.953724	1,8	False	2	0	7	False	False
AVMGRSYAPY	AGMGRSYAPY	AVMGRSYAPY	AGMGRSYAPY	HLA-B1501	0.6546	0	10	10	10	0.8879	2.6848	0.371002	49.0	0.7649999999999998	-0.0199999999999999	9.171628129668534	4.52679959335127e-07	0.494997362932062	-3	0.956724	1,9	True	4	0	1	False	False
AVNAAGTVF	ALNAAGTVF	AVNAAGTVF	ALNAAGTVF	HLA-B0702	1.1774	0	9	9	9	2.2826	2.2826	0.610981	97.77777777777776	-0.9133333333333334	1.3333333333333333	6.099999998230487	0.0	0.5700790677297818	1	0.978145	1,8	True	6	0	1	False	False
AVNQKPTNLHK	AVNQKPTNLPK	AVNQKPTNLHK	AVNQKPTNLPK	HLA-A1101	0.0419	0	11	11	11	0.0846	0.0846	0.0209994999999999	70.9090909090909	2.398181818181818	-1.2727272727272727	10.805422029457986	0.0	0.0211481087470449	-2	0.958561	0,1,10	False	2	0	9	False	False
AVPPTATPAY	AVPPTAIPAY	AVPPTATPAY	AVPPTAIPAY	HLA-B1501	0.1953	0	10	10	10	0.2751	0.2751	21.5408	59.0	-0.419	0.21	6.093198032584041	0.999999996550681	0.0566519083969465	-1	0.9507	1,9	False	3	0	6	False	False
AVSKSASRTHR	AGSKSASRTHR	AVSKSASRTHR	AGSKSASRTHR	HLA-A1101	1.6437	0	11	11	11	2.7411	9.0519	16.0611	44.54545454545455	4.1054545454545455	-1.0363636363636364	12.516478954814374	0.0	1.345226785536738	-3	0.975875	0,1,10	True	4	0	1	False	False
AVTKEEFQR	AVTKEEFQG	AVTKEEFQR	AVTKEEFQG	HLA-A1101	1.0063	0	9	9	9	41.5	42.5	1165.31	43.33333333333333	3.7077777777777774	-1.2000000000000002	6.532108646817505	0.999999999973312	0.9824731837647058	-2	0.970196	1,8	True	6	0	8	False	False
AVVMSWAPPV	AVVLSWAPPV	VVMSWAPPV	VVLSWAPPV	HLA-A0201	0.4355	0	10	9	9	0.6234	0.6234	17.2712	107.77777777777776	-1.6900000000000002	1.2666666666666666	6.099999998230487	0.0	0.1312647577799165	2	0.967947	1,8	False	2	1	2	False	False
AVWEYQKPV	AVWEYQKPI	AVWEYQKPV	AVWEYQKPI	HLA-A0201	0.2241	0	9	9	9	0.7976	0.7976	0.000999989	75.55555555555556	0.6466666666666666	-0.5000000000000001	6.40200117090717	0.0	0.161135092778335	3	0.993705	1,8	True	3	0	8	False	False
AWIGFYTGWLL	AWLGFYTGWLL	AWIGFYTGW	AWLGFYTGW	HLA-A2402	0.3678	0	11	9	9	0.3742	0.3742	1.26103	54.44444444444444	-1.5044444444444445	0.4999999999999999	6.093198032584041	0.0001179015010671	0.0062905398182789	2	0.967754	1,8	False	4	0	2	False	False
AYGKSYQVPML	ADGKSYQVPML	AYGKSYQVPML	ADGKSYQVPML	HLA-A2402	1.1471	0	11	11	11	9.1262	35.25	24.8005	70.9090909090909	0.0645454545454544	-0.0999999999999998	9.145600226707757	0.0225161770524397	1.1097712507801418	-3	0.960579	1,10	True	2	0	1	False	False
AYLAFLFVW	AYLAFLFVR	AYLAFLFVW	AYLAFLFVR	HLA-A2402	0.2044	0	9	9	9	3.4097	6.476	0.300993	141.1111111111111	-2.85	2.088888888888889	6.093198032584041	0.992380228905818	0.1979485855466337	-3	0.963053	1,8	True	2	0	8	False	False
AYQLYTLYPGK	AYQLYTLYRGK	QLYTLYPGK	QLYTLYRGK	HLA-A1101	0.6241	0	11	9	9	1.2257	1.2257	4.84098	86.66666666666666	0.351111111111111	-0.5666666666666667	9.145600226707757	0.5	0.3063217426776536	-2	0.907236	1,8	False	4	2	6	False	False
AYQNQQFTK	AYQNQQITK	AYQNQQFTK	AYQNQQITK	HLA-A1101	1.9259	0	9	9	9	2.0505	2.0505	0.000999989	11.11111111111111	2.97	-1.7000000000000002	9.298300650902092	0.0	0.1170285979029505	0	0.946052	1,8	False	2	0	6	False	False
AYQNQQFTKLK	AYQNQQITKLK	YQNQQFTKLK	YQNQQITKLK	HLA-A1101	1.5382	0	11	10	10	1.3936	1.3936	0.000999989	39.0	2.917	-1.72	10.24760792311281	0.0	0.159603702640643	0	0.944103	0,1,9	False	2	1	5	False	False
AYVTPPGTGF	TYVTPPGTGF	YVTPPGTGF	YVTPPGTGF	HLA-C0702	0.4096	0	10	9	9	0.4096	0.4096	25.0511	32.22222222222222	-0.4022222222222222	0.0333333333333333	6.093198032584041	0.999999996524196	0.0	6	1.0	1,8	True	0	1	-1	False	False
CAFAHGPLY	CAFAHGPLD	CAFAHGPLY	CAFAHGPLD	HLA-A1101	1.8295	0	9	9	9	53.75	85.0	5.9011700000000005	65.55555555555554	-0.9933333333333332	0.6888888888888887	7.355498301796615	0.0	1.7901227029411764	-3	0.960675	1,8	True	2	0	8	False	False
CAFAHGPLYLR	CAFAHGPLDLR	AFAHGPLYLR	AFAHGPLDLR	HLA-A1101	1.1596	0	11	10	10	2.2637	2.2637	5.9011700000000005	98.0	0.2339999999999999	0.2999999999999999	9.351184298284352	0.0	0.5655848213102442	-3	0.914503	0,1,9	False	2	1	7	False	False
CAFRFADLR	CAFRFADVR	CAFRFADLR	CAFRFADVR	HLA-A1101	3.3643	0	9	9	9	5.1788	5.1788	52.6003	65.55555555555554	2.531111111111111	0.3333333333333332	8.549833829514682	6.9516080753051415e-09	1.1787522881748669	1	0.974115	1,8	False	6	0	7	False	False
CAFTRNIIK	RAFTRNIIK	CAFTRNIIK	RAFTRNIIK	HLA-A1101	1.089	0	9	9	9	0.2538	0.2538	9.6311	97.77777777777776	1.53	0.3888888888888888	9.833242292515934	0.0	3.5836595744680846	-3	0.958665	1,8	False	2	0	0	False	False
CAIIVVVMR	GAIIVVVMR	CAIIVVVMR	GAIIVVVMR	HLA-A3301	0.6708	0	9	9	9	1.0982	1.0982	7.70076	194.44444444444443	-1.3866666666666665	2.588888888888889	8.549912034533918	0.0	0.2610634857038791	-3	0.974675	8	False	2	0	0	False	False
CASSSSSFR	SASSSSSFR	CASSSSSFR	SASSSSSFR	HLA-A1101	1.9725	0	9	9	9	0.4941	0.4941	11.7411	11.11111111111111	2.8722222222222222	-0.1555555555555555	8.549912034533918	0.0	5.901930783242258	-1	0.981416	1,8	False	4	0	0	False	False
CATCAENFY	CATCAENSY	ATCAENFY	ATCAENSY	HLA-A0101	1.2749	0	9	8	8	1.6943	1.6943	85.7818	25.0	1.035	-0.0124999999999999	3.849961610045284	0.0	0.3155834621967774	-2	0.925423	1,2,7	False	2	1	6	False	False
CFLGSQNMYF	PFLGSQNMYF	CFLGSQNMYF	PFLGSQNMYF	HLA-A2402	0.9724	0	10	10	10	0.5498	0.5498	12.2508	39.0	0.0269999999999999	0.4299999999999999	5.919503211509436	0.0	0.7474285922153513	-3	0.968847	1,9	False	0	0	0	False	False
CGKVFSCSSY	CGKVFSWSSY	KVFSCSSY	KVFSWSSY	HLA-B1501	0.7697	0	10	8	8	0.674	0.674	5.05111	36.25	0.94875	0.2374999999999999	8.522939047776163	0.0	0.1092882640949555	-2	0.82916	1,7	False	2	2	4	False	False
CGYSGEPRPTY	CGYAGEPRPTY	YSGEPRPTY	YAGEPRPTY	HLA-B3501	0.1123	0	11	9	9	0.0151	0.0151	0.000999989	0.0	3.0044444444444443	-1.7444444444444445	6.396685941610485	0.999999999999795	0.7228847682119205	1	0.975244	1,8	True	4	2	1	False	False
CISNAYITR	CISNAYFTR	CISNAYITR	CISNAYFTR	HLA-A1101	1.6295	0	9	9	9	2.0061	2.0061	13.7313	97.77777777777776	1.6377777777777776	0.2777777777777778	8.527213490568101	6.9516080753051415e-09	0.3059018493594537	0	0.941826	1,8	False	2	0	6	False	False
CLAFVLSWLV	CLAFVLSWLF	CLAFVLSWL	CLAFVLSWL	HLA-A0201	4.9872	0	10	9	9	4.9872	4.9872	1.08103	173.33333333333331	-2.644444444444445	2.333333333333333	5.922539790626615	9.05359508832148e-07	0.0	4	1.0	1,8	True	0	0	-1	False	False
CLDPAQQNLY	CLDPAQQNLY	CLDPAQQNLY	CLDPAQQNLY	HLA-A0101	0.0285	0	10	10	10	0.0285	0.0285	16.8841	88.0	1.365	-0.4999999999999999	3.749971055891365	2.0491933110931699e-13	0.0	7	1.0	9	False	0	0	-1	False	False
CLFAKLIAI	CLSAKLIAI	CLFAKLIAI	CLSAKLIAI	HLA-A0201	0.5482	0	9	9	9	1.4782	1.4782	5.88116	195.55555555555551	-2.4455555555555555	2.4	8.545189979486167	0.0	0.3448964957380598	-2	0.930064	1,8	False	2	0	2	False	False
CLFPAMLCK	MLFPAMLCK	CLFPAMLCK	MLFPAMLCK	HLA-A1101	0.4539	0	9	9	9	0.1337	0.1337	84.4017	97.77777777777776	-1.5544444444444443	1.511111111111111	8.22969116549939	0.0	1.0870514584891549	-1	0.965459	1,8	False	0	0	0	False	False
CLFWSTASGV	CLSWSTASGV	CLFWSTASGV	CLSWSTASGV	HLA-A0201	4.3965	0	10	10	10	5.0606	6.0552	3.4909	78.0	-0.8930000000000003	1.15	5.922539790626615	0.0	1.2043325653983354	-2	0.934425	1,9	False	2	0	2	False	False
CLISAKMPEV	RLISAKMPEV	LISAKMPEV	LISAKMPEV	HLA-A0201	0.2417	0	10	9	9	0.2417	0.2417	23.8613	129.99999999999997	-0.2533333333333333	0.7111111111111112	6.408795645926148	0.0	0.0	4	1.0	1,8	True	0	1	-1	False	False
CLLLDIVAPK	CLLLDILAPK	LLLDIVAPK	LLLDILAPK	HLA-A1101	0.5521	0	10	9	9	0.6065	0.6065	8.8012	216.66666666666663	-1.2511111111111113	1.433333333333333	6.337367167230696	3.47580404973379e-09	0.049520593569662	1	0.963723	1,8	False	6	1	5	False	False
CLLMLLIPL	CVLMLLIPL	LLMLLIPL	VLMLLIPL	HLA-A0201	3.499	0	9	8	8	2.6576	2.6576	0.00199998	292.5	-3.98375	2.975	6.099999998230487	0.750000000651713	1.1077884557495483	1	0.986716	0,1,2,3,5,7	True	6	1	0	False	False
CLLSIDLFYV	CLLSIDLFHV	LLSIDLFYV	LLSIDLFHV	HLA-A0201	0.1614	0	10	9	9	0.1583	0.1583	5.23105	205.5555555555556	-1.604444444444444	1.9222222222222225	3.7499869628809392	0.0	0.003160707517372	2	0.95538	1,8	False	2	1	7	False	False
CLLTTIYFFL	CLLTTIYIFL	LLTTIYFFL	LLTTIYIFL	HLA-A0201	0.8216	0	10	9	9	0.7158	0.7158	2.00097	173.33333333333331	-2.2622222222222224	2.088888888888889	6.093198032584041	1.20812138761297e-17	0.1214379435596535	0	0.946765	1,8	False	2	1	6	False	False
CLQELSLPNL	CPQELSLPNL	CLQELSLPNL	CPQELSLPNL	HLA-A0201	1.7758	0	10	10	10	20.2529	25.7561	47.2322	156.0	0.1429999999999999	0.4799999999999998	3.849962144624442	0.0	1.6533643191321667	-3	0.950281	1,9	True	4	0	1	False	False
CLVGLGLTY	GLVGLGLTY	CLVGLGLTY	GLVGLGLTY	HLA-B3501	1.3521	0	9	9	9	1.4345	1.4345	0.311003	162.2222222222222	-2.138888888888889	1.7000000000000002	5.919503211509436	0.999941047525419	0.0776668107354479	-3	0.966113	1,8	False	2	0	0	False	False
CLYFIPYMF	CLYFIPYVF	LYFIPYMF	LYFIPYVF	HLA-A2402	0.1999	0	9	8	8	0.2203	0.2203	0.431012	97.5	-2.23375	1.45	6.086602629628032	3.47580404973379e-09	0.0185109396277803	1	0.956649	1,7	False	1	1	6	False	False
CLYFIPYMFL	CLYFIPYVFL	YFIPYMFL	YFIPYVFL	HLA-C0303	4.9788	0	10	8	8	3.646	3.646	0.431012	97.5	-2.23375	1.4499999999999995	6.086602629628032	3.47580404973379e-09	1.8200067580910584	1	0.944475	0,1,7	False	1	2	5	False	False
CPILRGPDGL	CRILRGPDGL	CPILRGPDGL	CRILRGPDGL	HLA-B5101	4.8987	0	10	10	10	30.5741	55.8	31.0621	117.0	0.5720000000000004	0.2600000000000001	6.161167718935758	0.0	4.468641546774194	-2	0.94548	0,1,9	True	4	0	1	False	False
CPMEIERIKI	CPLEIERIKI	CPMEIERI	CPLEIERI	HLA-B5101	0.2036	0	10	8	8	0.2724	0.2724	5.04097	97.5	1.88375	0.0374999999999999	4.258108090143651	0.0	0.051423201174743	2	0.960384	1,7	False	2	0	2	False	False
CPNGGSSWM	GPNGGSSWM	CPNGGSSWM	GPNGGSSWM	HLA-B3501	0.4612	0	9	9	9	0.7872	0.7872	0.32099	0.0	0.6222222222222222	-0.4444444444444444	5.922539790626615	0.996175656014943	0.190994918699187	-3	0.961625	1,8	False	2	0	0	False	False
CPNSGEQLQPA	CPDSGEQLQPA	CPNSGEQL	CPDSGEQL	HLA-B3501	2.7266	0	11	8	8	2.7404	2.7404	16.8713	48.75	1.90625	-0.875	3.849962144624442	0.0	0.0137305064954023	1	0.93484	0,1,7	False	2	0	2	False	False
CPVTGYWLEM	SPVTGYWLEM	CPVTGYWLEM	SPVTGYWLEM	HLA-B0702	2.8009	0	10	10	10	0.4657	0.4657	0.0810019	68.0	-0.6340000000000001	0.3999999999999999	3.849961610045284	0.999999999973312	14.044796392527378	-1	0.975037	1,9	False	4	0	0	False	False
CQNMIRSHVR	CQNMLRSHVR	QNMIRSHVR	QNMLRSHVR	HLA-A3101	1.4379	0	10	9	9	1.3297	1.3297	19.2715	75.55555555555556	4.307777777777778	-1.0444444444444445	12.50011018011719	0.0	0.1170044220500863	2	0.96752	8	False	4	1	3	False	False
CQPDLWKFAPV	GQPDLWKFAPV	CQPDLWKFA	GQPDLWKFA	HLA-A0201	9.9847	0	11	9	9	5.3934	6.3032	23.3007	54.44444444444444	0.7211111111111111	-0.2777777777777778	6.160569088067859	0.0	5.83174785029826	-3	0.953339	1,8	False	2	0	0	False	False
CQRESSCGTGY	CQRDSSCGTGY	CQRESSCGTGY	CQRDSSCGTGY	HLA-B1501	0.2254	0	11	11	11	0.188	0.188	52.382	0.0	2.9400000000000004	-0.990909090909091	6.133775204885751	0.0	0.0448402127659574	2	0.965375	1,10	False	4	0	3	False	False
CQYVVKQSQLK	CQYVVKQSELK	YVVKQSQLK	YVVKQSELK	HLA-A1101	0.3403	0	11	9	9	0.5188	0.5188	0.0410009	107.77777777777776	1.413333333333333	-0.5222222222222221	10.24760792311281	0.0	0.1170847147262914	2	0.967396	1,8	False	2	2	6	False	False
CSAYLGLHY	CSAYLGLHD	CSAYLGLHY	CSAYLGLHD	HLA-A0101	0.1633	0	9	9	9	24.587	41.1667	81.5631	97.77777777777776	-0.6144444444444443	0.5444444444444444	7.352020694874227	0.0	0.1626522218200633	-3	0.962228	1,8	True	2	0	8	False	False
CSCGQVLFAV	CSYGQVLFAV	SCGQVLFAV	SYGQVLFAV	HLA-A0206	4.2848	0	10	9	9	3.2739	8.3179	0.000999989	118.88888888888889	-1.23	1.622222222222222	5.922539790626615	0.0	2.0775708868825062	-2	0.918624	1,8	True	2	1	1	False	False
CSDSKLIGY	CWDSKLIGY	CSDSKLIGY	CWDSKLIGY	HLA-A0101	0.0157	0	9	9	9	1.1413	1.1413	9.8008	86.66666666666666	1.0166666666666668	0.011111111111111	6.157533512916416	0.0	0.0154840269867694	-3	0.915199	1,8	True	1	0	1	False	False
CSHSMRYFY	CSHSMRYFD	CSHSMRYFY	CSHSMRYFD	HLA-A6801	5.034	0	9	9	9	41.8	70.0	627.512	0.0	2.227777777777778	-0.5222222222222223	8.514166460372508	0.0	4.671983485714286	-3	0.962798	1,8	True	2	0	8	False	False
CSIQNDVPF	CSIQNDLPF	CSIQNDVPF	CSIQNDLPF	HLA-B3501	1.6037	0	9	9	9	1.8239	1.8239	0.7909729999999999	75.55555555555556	1.231111111111111	0.1222222222222221	3.749971453566104	0.0	0.1936151872361425	1	0.962152	1,8	False	6	0	6	False	False
CSNAAAAALDK	RSNAAAAALDK	SNAAAAALDK	SNAAAAALDK	HLA-A1101	2.0504	0	11	10	10	1.0519	2.0504	0.0119996	89.0	1.0339999999999998	0.11	6.337367167230696	0.0	0.0	5	1.0	0,1,9	True	0	1	-1	False	False
CSQDHDTQK	CSQDRDTQK	CSQDHDTQK	CSQDRDTQK	HLA-A1101	1.1112	0	9	9	9	1.6054	1.6054	18.5816	0.0	4.8244444444444445	-2.233333333333333	5.405695857014507	8.006456762952278e-11	0.3420674224492338	0	0.91217	1,8	False	2	0	4	False	False
CSYGRVLFAV	CSYGQVLFAV	CSYGRVLFA	CSYGQVLFA	HLA-A0206	2.8341	0	10	9	9	3.2739	3.2739	0.000999989	86.66666666666666	0.2766666666666665	0.8999999999999999	8.527213490568101	0.0	0.3807193805553009	1	0.937113	1,8	False	2	0	4	False	False
CSYTFAYRTK	CSYTFAYRTQ	SYTFAYRTK	SYTFAYRTQ	HLA-A3101	1.4749	0	10	9	9	2.6667	12.2874	12.9319	11.11111111111111	2.7222222222222223	-0.9555555555555556	10.008618925698102	0.0078519604017561	1.297862546185523	1	0.985273	8	True	2	1	8	False	False
CVAETMCYAY	RVAETMCYAY	CVAETMCYAY	RVAETMCYAY	HLA-A2601	0.4432	0	10	10	10	0.5816	0.5816	28.0009	49.0	-0.291	0.7900000000000001	3.849939985666424	0.0	0.105465749656121	-3	0.972168	0,9	True	2	0	0	False	False
CVWRYYIFSV	CVWRYYNFSV	CVWRYYIFSV	CVWRYYNFSV	HLA-A0201	10.8364	0	10	10	10	11.2623	11.2623	25.4801	97.0	-0.099	0.9399999999999998	8.506546086631715	9.27629164654794e-20	0.4097939816911291	-3	0.912035	1,9	False	2	0	6	False	False
CYDHVADQWEF	CYDPVADQWEF	CYDHVADQW	CYDPVADQW	HLA-A2402	0.3946	0	11	9	9	0.1804	0.1804	3.89089	43.33333333333333	2.035555555555556	-0.8222222222222223	4.106547303963453	2.6688189211265488e-11	0.4685328159645233	-2	0.87104	1,8	False	2	0	3	False	False
CYLNLALAVF	CYLNLALADF	CYLNLALAVF	CYLNLALADF	HLA-A2402	0.6459	0	10	10	10	0.9853	0.9853	5.20188	166.0	-1.99	1.97	5.919503211509436	0.0	0.2224890490206028	-3	0.961913	1,9	False	2	0	8	False	False
CYMEAVAL	CYMEALAL	CYMEAVAL	CYMEALAL	HLA-C1403	0.3103	1	8	8	8	0.3381	0.3381	10.521	110.0	-1.1575000000000002	1.4	3.849961610045284	0.0	0.0255141674060928	1	0.960742	1,7	False	6	0	5	False	False
DAAKWKANLR	DPAKWKANLR	DAAKWKANLR	DPAKWKANLR	HLA-A6801	0.45	0	10	10	10	2.6101	2.6101	7.49122	69.0	2.87	-1.1	10.789009236730635	5.89524745824429e-05	0.3724167656411631	-1	0.96012	0,1,9	True	4	0	1	False	False
DAALCRTYY	DAALWRTYY	DAALCRTYY	DAALWRTYY	HLA-B3501	0.389	0	9	9	9	0.2238	0.2238	5.45092	65.55555555555554	1.8522222222222224	-0.1555555555555556	6.155122000258416	0.0	0.2871438784629133	-2	0.837622	1,8	False	2	0	4	False	False
DAITGEASY	DAITGEARY	DAITGEASY	DAITGEARY	HLA-B3501	0.0274	0	9	9	9	0.0913	0.0913	33.0643	65.55555555555554	1.3511111111111112	-0.2333333333333334	3.550073361489922	6.9516080753051415e-09	0.0191769989047097	-1	0.957705	1,8	False	6	0	7	False	False
DAVATFYLYM	DAVATYYLYM	AVATFYLYM	AVATYYLYM	HLA-C0303	1.7681	0	10	9	9	1.4429	1.4429	12.0612	97.77777777777776	-1.6733333333333331	1.4444444444444444	6.086602629628032	0.0	0.3984933952456857	3	0.957389	1,8	False	2	1	4	False	False
DEERIPVL	DEERIPML	DEERIPVL	DEERIPML	HLA-B1801	0.1039	0	8	8	8	0.2276	0.2276	13.6214	133.75	2.9225000000000003	-0.5125	3.927550663705915	0.0	0.0564693760984182	1	0.958984	1,7	False	1	0	6	False	False
DEGKCVAETM	DEGKRVAETM	DEGKCVAETM	DEGKRVAETM	HLA-B1801	0.6933	0	10	10	10	0.5302	0.5302	28.0009	39.0	2.004	-0.5100000000000001	3.927538348827511	0.0	0.213272783855149	-3	0.891093	0,1,9	False	2	0	4	False	False
DENLVGSEV	DKNLVGSEV	DENLVGSEV	DKNLVGSEV	HLA-B1801	0.0833	0	9	9	9	3.006	3.006	17.7113	107.77777777777776	2.0488888888888885	-0.3333333333333332	3.42471199342981	9.27629164654794e-20	0.0809916533599467	1	0.967526	1,8	True	2	0	1	False	False
DFDTYDDQAY	DFDTYDDRAY	DFDTYDDQAY	DFDTYDDRAY	HLA-A0101	0.9001	0	10	10	10	1.1226	1.1226	184.759	10.0	3.848	-1.6200000000000003	3.2280289304908365	0.0	0.1784003652235881	1	0.960341	9	False	2	0	7	False	False
DGVGKSAL	GGVGKSAL	DGVGKSAL	GGVGKSAL	HLA-B0801	0.6899	0	8	8	8	5.8127	5.8127	402.43	97.5	0.6275	0.0999999999999999	6.337367167230696	0.0	0.6080168802793883	-1	0.961868	1,4,7	False	2	0	0	False	False
DHCDNPFAEV	DRCDNPFAEV	HCDNPFAEV	RCDNPFAEV	HLA-C0701	6.4053	0	10	9	9	8.6979	8.6979	10.3711	43.33333333333333	1.8577777777777773	-0.4444444444444445	4.181120614055544	0.0	1.688314510399062	0	0.964042	1,8	False	2	1	0	False	False
DLFHWKATI	DLFHWQATI	DLFHWKATI	DLFHWQATI	HLA-A0211	2.926	0	9	9	9	1.8601	1.8601	25.9322	97.77777777777776	0.5044444444444446	0.0777777777777777	7.549350681714714	1.6465641772904402e-15	1.6766966292134833	1	0.944138	1,8	False	2	0	5	False	False
DLGLAAFLAV	DLDLAAFLAV	DLGLAAFLAV	DLDLAAFLAV	HLA-A6901	6.1252	0	10	10	10	4.5966	4.7357	0.171004	175.99999999999997	-1.943	1.99	3.749987360555679	0.0	1.7971926853474685	-1	0.94846	0,1,9	False	2	0	2	False	False
DLQKFKFLK	DLKKFKFLK	DLQKFKFLK	DLKKFKFLK	HLA-A1101	1.9312	0	9	9	9	3.0312	3.0312	0.371002	86.66666666666666	1.6788888888888889	-0.6111111111111112	10.50691890809685	0.0	0.7008181578252837	1	0.961565	1,8	False	2	0	2	False	False
DLSLIQKNR	DLSLIRKNR	DLSLIQKNR	DLSLIRKNR	HLA-A6801	0.4903	0	9	9	9	0.8412	0.8412	22.5914	129.99999999999997	3.3344444444444443	-0.8444444444444446	9.695024739019573	0.0	0.2045248097955301	1	0.947144	1,8	False	2	0	5	False	False
DMAPEVVEAF	YMAPEVVEAF	MAPEVVEAF	MAPEVVEAF	HLA-B1501	1.0062	0	10	9	9	0.1958	1.0062	66.6716	86.66666666666666	-0.3788888888888889	0.9000000000000001	3.613691325765103	0.0	0.0	6	1.0	1,8	True	0	1	-1	False	False
DPSAAKNPKLM	DASAAKNPKLM	SAAKNPKLM	SAAKNPKLM	HLA-B3501	1.2101	0	11	9	9	1.2101	1.2101	52.6003	65.55555555555554	1.1388888888888888	-0.4888888888888887	10.805379563011227	0.0	0.0	5	1.0	1,8	True	0	2	-1	False	False
DPVTEVTARM	DTVTEVTARM	DPVTEVTARM	DTVTEVTARM	HLA-B3501	0.756	0	10	10	10	0.9536	4.6931	0.0309996999999999	68.0	2.335	-0.2399999999999999	4.184407676104456	3.47580404973379e-09	0.6342178091240331	-1	0.964904	1,9	True	4	0	1	False	False
DQCKENHQFR	DQCKENHRFR	DQCKENHQFR	DQCKENHRFR	HLA-A3301	0.4713	0	10	10	10	0.6519	0.6519	3.99114	0.0	5.412000000000001	-2.38	7.360061638988554	3.47580404973379e-09	0.1305672342383801	1	0.956756	0,9	False	2	0	7	False	False
DRYAAVYRPL	DRYAAVCRPL	DRYAAVYRPL	DRYAAVCRPL	HLA-B2705	2.1482	0	10	10	10	3.873	3.873	0.00599993	88.0	2.626	-0.51	9.171062766574323	0.500000113170067	0.9566783785179448	-2	0.89358	0,1,9	False	2	0	6	False	False
DSDEYFNPA	DSDEYSNPA	DSDEYFNPA	DSDEYSNPA	HLA-A0101	2.8539	0	9	9	9	3.3508	3.3508	9.23108	11.11111111111111	3.293333333333334	-1.4555555555555555	3.38003008114174	2.0491933110931699e-13	0.4232132356452191	-2	0.906947	1,8	False	2	0	5	False	False
DSEPNRGILY	DSEPNRGISY	DSEPNRGILY	DSEPNRGISY	HLA-A0101	0.0356	0	10	10	10	0.0744	0.0744	45.8103	78.0	2.9849999999999994	-1.08	4.184406848158687	0.0076778286089567	0.0185655913978494	-2	0.961918	9	False	2	0	8	False	False
DSFKKVTLR	DSFEKVTLR	SFKKVTLR	SFEKVTLR	HLA-A3101	0.678	0	9	8	8	0.886	1.7429	3.89089	85.0	2.50625	-0.375	11.823055271990595	0.0	0.4142533708187503	1	0.948847	0,1,2,3,7	True	2	1	2	False	False
DSFKKVTLRR	DSFEKVTLRR	SFKKVTLRR	SFEKVTLRR	HLA-A3101	0.043	0	10	9	9	0.5067	0.5067	3.89089	75.55555555555556	3.885555555555555	-0.8333333333333334	12.531747031025589	0.0	0.039350897967239	1	0.958885	8	False	2	1	2	False	False
DSFVGADLQK	DSFVGADLKK	SFVGADLQK	SFVGADLKK	HLA-A1101	2.0177	0	10	9	9	2.4523	2.4523	0.371002	86.66666666666666	0.9466666666666668	0.0555555555555555	6.337367167230696	0.0	0.3575795865106227	1	0.970197	1,8	False	2	1	7	False	False
DSLMCGTWYK	DSLKCGTWYK	SLMCGTWYK	SLKCGTWYK	HLA-A1101	0.2085	0	10	9	9	0.4151	0.4151	0.141003	43.33333333333333	-0.0177777777777778	0.0222222222222221	8.522939047776163	0.0	0.1037728258251023	-1	0.91914	1,8	False	1	1	2	False	False
DTYGVRLLFK	DTYGVRPLFK	DTYGVRLLFK	DTYGVRPLFK	HLA-A1101	0.7612	0	10	10	10	0.4215	0.4215	19.6016	107.0	1.4099999999999997	0.0299999999999999	9.297356245107949	0.0	0.6134748279952551	-3	0.907692	0,1,9	False	4	0	6	False	False
DVCHIAFESK	DVCHIAFGSK	DVCHIAFESK	DVCHIAFGSK	HLA-A1101	5.6784	0	10	10	10	6.1663	6.1663	1.57102	78.0	1.411	0.09	5.451825038064271	0.0	0.4492955840617548	-2	0.933298	0,1,9	False	2	0	7	False	False
DVIGWTSTY	DVIGWTSTD	DVIGWTSTY	DVIGWTSTD	HLA-B3501	0.0961	0	9	9	9	15.2126	21.122	20.3013	75.55555555555556	0.5744444444444444	0.0444444444444444	3.7499869628809392	0.0	0.0956627682037686	-3	0.962729	1,8	True	2	0	8	False	False
DVLDVHQAF	DVLDVHLAF	DVLDVHQAF	DVLDVHLAF	HLA-A2501	0.0091	0	9	9	9	0.0175	0.0175	138.227	118.88888888888889	1.0944444444444443	0.3444444444444444	4.106574652250856	0.0	0.004368	-2	0.925493	0,1,8	False	2	0	6	False	False
DVSVQVER	DVSVQVEM	DVSVQVER	DVSVQVEM	HLA-A6801	0.7234	0	8	8	8	13.5149	13.5149	0.323995	108.75	3.4087500000000004	-0.3999999999999999	4.184407676104456	0.0	0.6846792133127141	-1	0.965177	0,1,2,3,7	True	1	0	7	False	False
DWIMVLVLPK	DWIMALVLPK	DWIMVLVLPK	DWIMALVLPK	HLA-A3301	2.364	0	10	10	10	2.4722	2.4722	12.5108	175.0	-1.325	1.2499999999999998	6.337367167230696	4.52679959335127e-07	0.1034644446242214	0	0.956595	0,9	False	4	0	4	False	False
EAAADETPA	EAPADETPA	EAAADETPA	EAPADETPA	HLA-B3501	4.3647	0	9	9	9	7.29	9.0751	0.000999989	44.44444444444444	1.9633333333333336	-0.6222222222222222	3.42471199342981	0.0	2.2654827913742	-1	0.935102	1,8	False	4	0	2	False	False
EAALNNPKMY	EAALNDPKMY	EAALNNPK	EAALNDPK	HLA-A6801	3.3939	0	10	8	8	5.8559	5.8559	27.6307	73.75	2.1375	-1.0750000000000002	6.408795645926148	0.999941047525418	1.4268996738332282	1	0.939209	0,1,2,3,7	False	2	0	5	False	False
EAFSLCWHS	EAFSLSWHS	EAFSLCWHS	EAFSLSWHS	HLA-A3301	8.5733	0	9	9	9	6.6943	6.6943	1.58096	54.44444444444444	0.5499999999999999	0.1888888888888887	5.36107725976035	0.0	2.4064100354032525	-1	0.894832	8	False	4	0	5	False	False
EAMIETSCR	EAMLETSCR	EAMIETSCR	EAMLETSCR	HLA-A3301	0.3448	0	9	9	9	0.2839	0.2839	5.7211300000000005	54.44444444444444	2.683333333333333	-0.2555555555555555	4.258108090143651	3.47580404973379e-09	0.073963790066925	2	0.969205	8	False	4	0	3	False	False
EAPDALSLL	EAPDALPLL	EAPDALSLL	EAPDALPLL	HLA-C0303	0.983	0	9	9	9	0.8305	0.8305	0.6910200000000001	152.22222222222223	0.0611111111111111	0.6222222222222222	3.5500735570676625	0.0	0.1805027092113184	-1	0.934572	1,8	False	4	0	6	False	False
EELDGVAISTY	EEPDGVAISTY	EELDGVAISTY	EEPDGVAISTY	HLA-B4402	0.0524	0	11	11	11	0.2672	0.2672	3.68101	106.36363636363636	1.0745454545454547	0.0545454545454545	3.4247118630446494	0.0	0.0421239520958083	-3	0.946168	1,10	False	4	0	2	False	False
EEQRYTCHM	QEQRYTCHM	EEQRYTCHM	QEQRYTCHM	HLA-B4403	0.5347	0	9	9	9	0.5862	0.5862	627.512	0.0	4.202222222222222	-1.7555555555555555	5.490521502215415	0.0	0.0469755203002389	2	0.985812	1,8	False	2	0	0	False	False
EEYQPATPRL	EEYQPATPGL	YQPATPRL	YQPATPGL	HLA-C0303	1.8428	0	10	8	8	2.6736	2.6736	175.254	61.25000000000001	2.055	-0.95	9.348807885311544	0.999999547320041	0.5726354877318971	-2	0.920462	0,1,7	False	6	2	6	False	False
EFCLKHFLI	EFCRKHFLI	EFCLKHFLI	EFCRKHFLI	HLA-A2402	1.1441	0	9	9	9	0.9612	0.9612	5.08096	129.99999999999997	-0.5533333333333333	1.0666666666666669	7.359398108907044	0.5	0.2177027569704533	-2	0.904099	1,8	False	4	0	3	False	False
EGWLHKPGEY	EGWLHKRGEY	WLHKPGEY	WLHKRGEY	HLA-B3501	3.6306	0	10	8	8	7.9517	7.9517	149.412	48.75	1.12125	-1.375	7.5418101428076625	0.0	1.9729348013632304	-2	0.865379	0,1,7	False	4	2	4	False	False
EHEEVVLEEL	EPEEVVLEEL	HEEVVLEEL	PEEVVLEEL	HLA-C0602	12.8989	0	10	9	9	29.8182	48.5	2.211	151.11111111111111	1.5533333333333332	-0.1333333333333333	3.818924569990486	0.0	9.468351109072165	-2	0.967412	1,8	False	2	1	0	False	False
EICGVGSTLVF	EICGVGPTLVF	CGVGSTLVF	CGVGPTLVF	HLA-B1501	2.9507	0	11	9	9	2.3397	2.3397	0.0209994999999999	107.77777777777776	-1.4633333333333336	1.6888888888888889	5.922539790626615	0.999999996524196	0.7705593452151981	-1	0.916115	1,8	False	4	2	4	False	False
EILPRLRLQK	EILTRLRLQK	ILPRLRLQK	ILTRLRLQK	HLA-A1101	0.7715	0	10	9	9	0.9511	0.9511	0.1009979999999999	173.33333333333331	2.361111111111111	-0.2333333333333332	12.51647814642638	0.0	0.1456854168857112	-1	0.931804	1,8	False	4	1	2	False	False
EKRGGYPLR	EKREGYPLR	EKRGGYPLR	EKREGYPLR	HLA-A3301	1.389	0	9	9	9	1.2507	1.2507	22.7611	43.33333333333333	3.948888888888889	-1.8111111111111111	10.446455827914178	0.0	0.1535929479491485	-2	0.902246	8	False	2	0	3	False	False
ELAELLPRL	ELAELVPRL	ELAELLPRL	ELAELVPRL	HLA-A0201	0.1018	0	9	9	9	0.1045	0.1045	0.940012	184.44444444444443	0.7833333333333332	0.4333333333333333	4.258147492539138	0.0	0.0026302392344497	1	0.961993	1,8	False	6	0	5	False	False
ELFDAAIVAGI	EVFDAAIVAGI	ELFDAAIVA	EVFDAAIVA	HLA-A0201	2.0512	0	11	9	9	6.3283	6.3283	9.3308	152.22222222222223	-0.7511111111111113	1.522222222222222	3.5500735570676625	0.0	1.3863419117298483	1	0.976763	1,8	True	6	0	1	False	False
ELLEQHYAK	ELLEQHYAQ	ELLEQHYAK	ELLEQHYAQ	HLA-A3301	0.6545	0	9	9	9	5.0741	5.0741	2.13095	97.77777777777776	1.9844444444444445	-1.0555555555555556	5.493011780548841	1.85525832930959e-19	0.5700770974162906	1	0.984973	8	True	2	0	8	False	False
ELLPRLFRV	ELVPRLFRV	ELLPRLFRV	ELVPRLFRV	HLA-A0201	0.0971	0	9	9	9	0.2344	0.2344	0.778019	162.2222222222222	1.652222222222222	0.4777777777777776	10.397771482355893	0.0	0.0568764078498293	1	0.9652	1,8	False	6	0	2	False	False
ELLSESMVEYK	ELLSESMVESK	LLSESMVEYK	LLSESMVESK	HLA-A1101	0.9534	0	11	10	10	1.3323	1.3323	0.0109996	107.0	0.988	-0.01	4.2581463060341775	0.0	0.2711425804998874	-2	0.964057	0,1,9	False	2	1	8	False	False
ELNKSLDAF	ELSKSLDAF	ELNKSLDAF	ELSKSLDAF	HLA-B1501	0.8068	0	9	9	9	1.2152	1.2152	60.8506	97.77777777777776	1.832222222222222	-0.3333333333333334	4.184407519642264	0.0	0.2711464121132324	1	0.956005	1,8	False	2	0	2	False	False
ELSEENIEFWI	EFSEENIEFWI	ELSEENIEF	EFSEENIEF	HLA-A0201	4.509	0	11	9	9	13.8472	20.931	0.730978	86.66666666666666	2.7177777777777776	-0.8	3.37083698855713	3.47580404973379e-09	3.53766174573599	0	0.966015	1,8	True	6	0	1	False	False
ELWCRQPPY	ELWRRQPPY	ELWCRQPPY	ELWRRQPPY	HLA-B3501	2.196	0	9	9	9	1.5035	1.5035	25.6805	43.33333333333333	2.097777777777778	-1.1777777777777778	6.229383416008204	0.999999547320041	1.0114599268373796	-3	0.851614	1,8	False	2	0	3	False	False
ELWCRQPPYR	ELWRRQPPYR	ELWCRQPPYR	ELWRRQPPYR	HLA-A3301	0.3311	0	10	10	10	0.2445	0.2445	25.6805	39.0	3.3800000000000003	-1.51	8.527156199328601	0.999999547320041	0.1172730470347648	-3	0.87298	0,9	False	2	0	3	False	False
ELYDFLDYYY	ELYDCLDYYY	ELYDFLDYYY	ELYDCLDYYY	HLA-A0101	0.2	0	10	10	10	0.4112	0.4112	0.390989	78.0	1.1990000000000005	-0.53	3.380029742140323	0.0151242984958687	0.1027237354085603	-2	0.886992	9	False	2	0	4	False	False
EMDTISEYIY	EDDTISEYIY	EMDTISEYIY	EDDTISEYIY	HLA-A0101	0.0758	0	10	10	10	0.6755	0.6755	19.411	78.0	1.64	-0.37	3.424711739178747	0.0	0.0672942413027387	-3	0.954224	9	False	0	0	1	False	False
EMLIKPKEL	EMLSKPKEL	EMLIKPKEL	EMLSKPKEL	HLA-B0801	0.0105	0	9	9	9	0.015	0.015	0.941976	129.99999999999997	0.8455555555555555	-0.2666666666666666	6.5307594472542405	0.0	0.0031499999999999	-2	0.926204	4,8	False	2	0	3	False	False
EMWKCQNMIR	EMWKCQNMLR	MWKCQNMIR	MWKCQNMLR	HLA-A3101	1.63	0	10	9	9	1.0671	1.0671	19.2715	43.33333333333333	2.157777777777778	-0.6111111111111112	9.833242292515934	0.999999999999795	0.8598322556461436	2	0.977279	8	False	4	1	7	False	False
ENDPIQGPV	ENDPIQGPD	ENDPIQGPV	ENDPIQGPD	HLA-B3801	8.1254	0	9	9	9	42.0	65.0	0.550991	75.55555555555556	1.9788888888888887	-0.9888888888888888	3.5500735570676625	0.992380228906018	7.109674997538463	-3	0.965508	1,8	True	2	0	8	False	False
ENVLHRTYTW	QNVLHRTYTW	NVLHRTYTW	NVLHRTYTW	HLA-A2501	0.0689	0	10	9	9	0.0689	0.0689	3.07098	75.55555555555556	2.245555555555556	-0.7555555555555556	9.351184298284352	2.6688189211265488e-11	0.0	11	1.0	0,1,8	True	0	1	-1	False	False
EPAGLRQEV	EPAGLRQDV	EPAGLRQEV	EPAGLRQDV	HLA-B0702	0.3555	0	9	9	9	0.9491	0.9491	26.5511	86.66666666666666	2.4855555555555555	-0.8	4.258147492539138	0.0	0.2223420082183121	2	0.967259	1,8	False	4	0	7	False	False
EPAGLRQEVL	EPAGLRQDVL	EPAGLRQEV	EPAGLRQDV	HLA-B0702	0.3555	0	10	9	9	0.416	0.9491	26.5511	86.66666666666666	2.4855555555555555	-0.8	4.258147492539138	0.0	0.2223420082183121	2	0.967259	1,8	False	4	0	7	False	False
EPAQAAQQS	EPAQAGQQS	EPAQAAQQS	EPAQAGQQS	HLA-B3501	4.1247	0	9	9	9	3.8117	3.8117	0.0309996999999999	33.33333333333333	2.3777777777777778	-1.2222222222222223	3.849983240943402	0.0	0.3387021801296006	0	0.949544	1,8	False	4	0	5	False	False
EPCEETTSDM	EPGEETTSDM	EPCEETTSDM	EPGEETTSDM	HLA-B3501	0.7277	0	10	10	10	1.1126	1.1126	21.781	0.0	3.406	-1.34	3.331701289396733	0.0076197710941836	0.2517452184073342	-3	0.925192	1,9	False	2	0	2	False	False
EPLERSKQM	EPLERGKQM	EPLERSKQM	EPLERGKQM	HLA-B3501	0.3807	0	9	9	9	0.4886	0.4886	0.35099	43.33333333333333	3.973333333333333	-1.7333333333333334	6.532108646817505	0.0	0.0840718993041342	0	0.936152	1,8	False	2	0	5	False	False
EPQGCFREELM	ELQGCFREELM	EPQGCFREEL	ELQGCFREEL	HLA-B3501	4.7435	0	11	10	10	18.6324	32.625	52.7793	39.0	3.0769999999999995	-1.14	3.980040789116174	0.0	4.053820544061303	-3	0.942706	1,9	True	4	0	1	False	False
EPRSSINISAF	EPRSSIKISAF	EPRSSINISAF	EPRSSIKISAF	HLA-B3501	0.7478	0	11	11	11	1.023	1.023	0.171004	80.0	2.1763636363636363	-0.1727272727272726	6.410149741452187	5.89524745824429e-05	0.2011677028347995	0	0.954539	1,10	False	4	0	6	False	False
EPVGVVCRVY	EPVGVVCRVD	EPVGVVCRVY	EPVGVVCRVD	HLA-B3501	0.2314	0	10	10	10	1.9751	25.8	32.2919	116.0	0.349	0.8	6.229383416008204	0.992380228905816	0.2293245751937984	-3	0.973647	1,9	True	2	0	9	False	False
EPVTATGSG	EPGTATGSG	EPVTATGSG	EPGTATGSG	HLA-B3501	8.424	0	9	9	9	18.9265	18.9265	9.91079	43.33333333333333	0.8466666666666666	-0.2333333333333332	3.849983240943402	0.0	4.674560008453756	-3	0.926512	1,8	False	4	0	2	False	False
EQEERLQRL	EQEERLQQL	EQEERLQRL	EQEERLQQL	HLA-C0701	4.2539	0	9	9	9	2.198	2.198	0.0830018999999999	86.66666666666666	5.723333333333333	-2.1	4.479432890657336	0.0	3.9788867197452222	1	0.970129	1,8	False	2	0	7	False	False
EQMDFCWDPW	KQMDFCWDPW	EQMDFCWDPW	KQMDFCWDPW	HLA-B4403	1.6101	0	10	10	10	2.6328	2.6328	0.531006	0.0	1.8520000000000003	-1.02	3.380025654565543	5.89524745824429e-05	0.6254365200546946	1	0.986394	1,9	False	2	0	0	False	False
EQYSAVMGRSY	EQYSAGMGRSY	EQYSAVMGRSY	EQYSAGMGRSY	HLA-B1501	0.1548	0	11	11	11	0.1176	0.1176	0.371002	35.45454545454545	2.291818181818182	-0.7454545454545454	6.396685941610485	0.0	0.0489673469387755	-3	0.925507	1,10	False	4	0	5	False	False
ERDPRTLTL	ERDPRSLTL	ERDPRTLTL	ERDPRSLTL	HLA-C0702	0.0312	0	9	9	9	0.0478	0.0478	44.0601	86.66666666666666	4.518888888888889	-1.2666666666666666	6.495679140556604	0.0	0.0108351464435146	1	0.962567	1,8	False	6	0	5	False	False
ERLDEGLWKE	ERLDEGLRKE	ERLDEGLWK	ERLDEGLRK	HLA-C0702	10.8508	0	10	9	9	5.5134	5.5134	52.7427	86.66666666666666	3.3	-1.4	4.426407462451607	0.0076197710941836	10.504418311749555	-3	0.91522	1,8	False	2	0	7	False	False
ERRQKSSEV	ERRQKSSEA	ERRQKSSEV	ERRQKSSEA	HLA-C0602	0.5514	0	9	9	9	4.4673	4.4673	10.9207	32.22222222222222	6.3677777777777775	-2.311111111111112	9.690164214931428	0.0	0.4833405546974682	0	0.987782	1,8	True	4	0	8	False	False
ESDQLIAMTY	ERDQLIAMTY	ESDQLIAMTY	ERDQLIAMTY	HLA-B3501	1.0363	0	10	10	10	1.3819	5.0503	0.000999989	88.0	1.318	-0.13	3.550073361489922	0.0	0.8236556640199592	-1	0.97003	1,9	True	6	0	1	False	False
ESDVSKGAPY	EGDVSKGAPY	ESDVSKGAPY	EGDVSKGAPY	HLA-A0101	0.0733	0	10	10	10	0.7826	0.7826	3.22098	39.0	2.123	-0.98	4.184406685177237	0.0	0.0664345642729363	0	0.97222	9	False	2	0	1	False	False
ESLGYHCKYK	ESLGYHCEYK	SLGYHCKYK	SLGYHCEYK	HLA-A1101	2.3971	0	10	9	9	1.7861	1.7861	11.4708	43.33333333333333	1.3666666666666667	-0.9444444444444444	9.276278023608027	0.0	0.8200146128436256	1	0.945705	1,8	False	2	1	6	False	False
ESNCCIKHR	ESNCGIKHR	ESNCCIKHR	ESNCGIKHR	HLA-A3101	3.5774	0	9	9	9	2.8847	2.8847	0.121002	43.33333333333333	3.8333333333333335	-1.1	8.241258298046887	0.999999996524196	0.8590373279717127	-3	0.864204	8	False	2	0	4	False	False
ESTAFSWPVY	ESTAFSWPVC	TAFSWPVY	TAFSWPVC	HLA-B3501	0.396	0	10	8	8	10.9387	13.951	27.9601	48.75	-0.6312500000000001	0.4375	6.093198032584041	0.999980348402799	0.3847595154469213	-2	0.92991	0,1,7	True	2	2	7	False	False
ESYLKEFPK	ESYLKEFPE	ESYLKEFPK	ESYLKEFPE	HLA-A1101	0.5876	0	9	9	9	22.6667	22.6667	2.04103	43.33333333333333	2.2622222222222224	-1.3222222222222222	6.523989745415747	0.992380674687746	0.5723673565185934	1	0.982173	1,8	True	2	0	8	False	False
ESYMCASNEPF	ESYVCASNEPF	YMCASNEPF	YVCASNEPF	HLA-B3501	1.866	0	11	9	9	0.7008	0.7008	1.71095	11.11111111111111	0.952222222222222	-0.1888888888888888	3.849961610045284	0.0076197710945873	3.102544520547945	1	0.9652	1,8	True	1	2	1	False	False
ETALAAFLFY	ETALAAFLSY	ETALAAFLFY	ETALAAFLSY	HLA-A0101	0.2425	0	10	10	10	0.2477	0.2477	284.881	108.0	-1.171	1.3099999999999998	3.8499827128835022	0.0	0.0050908356883326	-2	0.963896	9	False	2	0	8	False	False
ETESEAEDY	ETESEAEDN	ETESEAEDY	ETESEAEDN	HLA-A0101	0.0412	0	9	9	9	28.9333	28.9333	37.3206	11.11111111111111	4.473333333333333	-2.055555555555556	3.2571731789503247	0.0	0.0411413326513049	-2	0.973737	1,8	True	2	0	8	False	False
ETPQETYTK	ETPQETYRK	ETPQETYTK	ETPQETYRK	HLA-A6801	0.166	0	9	9	9	0.2386	0.2386	11.9613	0.0	3.617777777777777	-2.1555555555555554	4.2581463060341775	4.52679959335127e-07	0.050509639564124	-1	0.952241	1,8	False	2	0	7	False	False
ETWELFPVK	ETWELCPVK	ETWELFPVK	ETWELCPVK	HLA-A1101	0.5419	0	9	9	9	1.5398	1.5398	8.28097	75.55555555555556	0.8299999999999997	-0.3666666666666669	4.258147296961397	0.5	0.3511897713988829	-2	0.862804	1,8	False	2	0	5	False	False
ETYTKVMNWK	ETYRKVMNWK	ETYTKVMNWK	ETYRKVMNWK	HLA-A6801	0.2258	0	10	10	10	0.45	0.45	11.9613	29.0	2.111	-1.23	9.25604694057256	4.56155760238101e-07	0.1124985777777777	-1	0.933123	0,1,9	False	2	0	3	False	False
EVHLHSEPF	EVHLHSEPV	EVHLHSEPF	EVHLHSEPV	HLA-B1501	1.7506	0	9	9	9	21.25	21.25	1.39098	75.55555555555556	1.6000000000000003	-0.5555555555555556	5.334142749663442	0.996190114452908	1.6063835124705883	-1	0.975398	1,8	True	2	0	8	False	False
EVLQFARAHA	EVLQFARAHP	EVLQFARAHA	EVLQFARAHP	HLA-A6901	2.6393	0	10	10	10	7.5066	12.7868	2.211	98.0	1.456	0.1499999999999999	7.5513127176091075	0.0	2.0945269144743013	-1	0.979905	0,1,9	True	4	0	9	False	False
EVRALLTQY	EVRALLTQF	EVRALLTQY	EVRALLTQF	HLA-A2501	0.0047	1	9	9	9	0.0058	0.0058	6.77115	129.99999999999997	1.5877777777777775	0.011111111111111	6.403313373681158	0.0	0.0008913793103448	3	0.986321	0,1,8	True	2	0	8	False	False
EVRLLGIPF	EVRLLGIPL	EVRLLGIPF	EVRLLGIPL	HLA-B3501	1.7201	0	9	9	9	5.6935	5.6935	4.9909	162.2222222222222	-0.1099999999999999	1.011111111111111	6.410149741452187	0.0	1.2004294967945903	0	0.980485	1,8	True	6	0	8	False	False
EVSSSIYLHK	EVSSSIYFHK	VSSSIYLHK	VSSSIYFHK	HLA-A1101	0.0369	0	10	9	9	0.0493	0.0493	0.0909992999999999	118.88888888888889	0.741111111111111	0.1888888888888888	9.300695891492069	0.0	0.0092811359026369	0	0.950839	1,8	False	6	1	6	False	False
EVWVFNKNYK	EVWVFNKNYT	EVWVFNKNYK	EVWVFNKNYT	HLA-A1101	2.5096	0	10	10	10	6.7289	50.0	10.1008	57.99999999999999	1.794	-0.93	9.25604694057256	0.0	2.3836381568	-1	0.983465	0,1,9	True	2	0	9	False	False
EWHDAISRK	EWHDAVSRK	WHDAISRK	WHDAVSRK	HLA-B3801	6.4118	0	9	8	8	7.404	7.404	92.5212	61.25000000000001	3.52375	-1.3125	9.697023999877274	0.0	0.8592366234467852	3	0.978056	1,7	False	3	1	4	False	False
EWVPEPPER	EWVPEPPEL	WVPEPPER	WVPEPPEL	HLA-A6801	2.5852	0	9	8	8	16.0216	27.6552	4.84098	36.25	2.77125	-1.6249999999999998	4.258147492539138	0.0076197710943854	2.34353626081171	-2	0.960338	0,1,2,3,7	True	4	1	7	False	False
EYMLPFLEEI	EYMLPFEEEI	EYMLPFLEEI	EYMLPFEEEI	HLA-A2402	0.5443	0	10	10	10	0.7864	0.7864	5.77199	117.0	0.0479999999999998	0.3399999999999999	3.472799689974636	0.0	0.1675674338758901	-3	0.925277	1,9	False	0	0	6	False	False
EYVHLTYQDW	EDVHLTYQDW	EYVHLTYQDW	EDVHLTYQDW	HLA-A2402	0.5018	0	10	10	10	4.7126	15.029	9.94106	68.0	1.729	-0.99	4.181151404511184	0.0076197710941836	0.4850455093485927	-3	0.948071	1,9	True	2	0	1	False	False
FAAGSAAGLY	SAAGSAAGLY	FAAGSAAGLY	SAAGSAAGLY	HLA-A0101	0.4073	0	10	10	10	0.4658	0.4857	0.00199998	79.0	-1.348	1.09	6.093198032584041	0.0	0.0657449454395717	-2	0.984732	9	False	2	0	0	False	False
FAEMHAYMGKF	YAEMHAYMGKF	FAEMHAYM	YAEMHAYM	HLA-B3501	3.0791	0	11	8	8	3.0477	3.0477	0.0109996	25.0	0.0387499999999998	0.2749999999999999	5.363445803988725	5.89524745824429e-05	0.0317235095317781	3	0.97853	0,1,7	True	2	0	0	False	False
FAERREARKY	FPERREARKY	FAERREARKY	FPERREARKY	HLA-C0303	9.6195	0	10	10	10	21.8333	21.8333	17.1912	20.0	5.747	-1.93	10.438300809822977	0.0	5.381259319479877	-1	0.96658	0,1,4,9	True	4	0	1	False	False
FAFQEYDSF	FAFQEDDSF	FAFQEYDSF	FAFQEDDSF	HLA-B3501	0.0708	1	9	9	9	0.0794	0.0794	2.161	11.11111111111111	1.54	-0.2666666666666667	3.550073361489922	0.0	0.0076685138539042	-3	0.886007	1,8	False	2	0	5	False	False
FAISLTCGY	FAISLTCGD	FAISLTCGY	FAISLTCGD	HLA-B3501	0.0898	0	9	9	9	34.4286	34.4286	7.81096	97.77777777777776	-1.1933333333333334	1.3555555555555554	5.919503211509436	3.47580404973379e-09	0.0895657749661618	-3	0.961914	1,8	True	2	0	8	False	False
FAKNFHFKAVM	FAKNFHVKAVM	FAKNFHFKA	FAKNFHVKA	HLA-B3501	6.1752	0	11	9	9	4.573	4.573	1.11103	22.22222222222222	1.093333333333333	-0.2777777777777779	10.805422029457986	0.0	2.1635480953422257	-1	0.9343	1,8	False	2	0	6	False	False
FALDITNLMPL	FSLDITNLMPL	FALDITNLM	FSLDITNLM	HLA-B3501	0.1046	0	11	9	9	0.5669	0.5669	0.000999989	141.1111111111111	-0.441111111111111	1.2111111111111112	3.749987360555679	0.0	0.0853000176397953	1	0.977808	1,8	True	4	0	1	False	False
FALDRYYSV	IALDRYYSV	FALDRYYSV	IALDRYYSV	HLA-A0201	0.247	0	9	9	9	0.663	0.663	3.611	86.66666666666666	1.507777777777778	0.1333333333333332	6.325280332472175	0.0	0.1549803921568627	0	0.978862	1,8	False	2	0	0	False	False
FAQWRHDFVL	FAQWRHDFVH	FAQWRHDFVL	FAQWRHDFVH	HLA-C0303	0.9663	0	10	10	10	1.4234	11.2598	3.55094	78.0	1.4780000000000002	-0.0200000000000001	7.550936504267156	0.666666666666667	0.8833735101866819	-3	0.972625	0,1,4,9	True	2	0	9	False	False
FASMPSSPP	FAIMPSSPP	FASMPSSPP	FAIMPSSPP	HLA-C0303	3.5222	0	9	9	9	2.4401	2.4401	6.97117	11.11111111111111	0.3399999999999999	-0.0777777777777779	6.099999998230487	3.47580404973379e-09	1.5619739436908324	-2	0.939171	1,8	False	2	0	2	False	False
FASMPSSPPL	FAIMPSSPPL	ASMPSSPPL	AIMPSSPPL	HLA-C0303	0.066	0	10	9	9	0.0881	0.1998	6.97117	54.44444444444444	0.1244444444444443	0.0333333333333332	6.099999998230487	3.47580404973379e-09	0.0441981981981981	-2	0.95614	1,8	True	2	1	1	False	False
FAVYRMKSA	FAVYHMKSA	FAVYRMKSA	FAVYHMKSA	HLA-C0303	1.9677	0	9	9	9	1.1617	1.1617	0.000999989	54.44444444444444	1.2244444444444444	0.2222222222222221	10.454924617893994	0.0	1.3652115003873635	0	0.910839	1,8	False	2	0	4	False	False
FAVYRMKSAE	FAVYHMKSAE	FAVYRMKSA	FAVYHMKSA	HLA-C0303	1.9677	0	10	9	9	1.1617	1.1617	0.000999989	54.44444444444444	1.2244444444444444	0.2222222222222221	10.454924617893994	0.0	1.3652115003873635	0	0.910839	1,8	False	2	0	4	False	False
FAYRTKLER	FAYRTQLER	FAYRTKLER	FAYRTQLER	HLA-A3101	0.3983	0	9	9	9	0.611	0.611	12.9319	54.44444444444444	3.911111111111111	-1.1111111111111112	10.446455827914178	0.0	0.1386553355155482	1	0.95365	8	False	2	0	5	False	False
FCGNTEPRSL	FCENTEPRSL	CGNTEPRSL	CENTEPRSL	HLA-C0303	2.5984	0	10	9	9	3.4269	8.9911	43.6709	43.33333333333333	3.0222222222222217	-0.9666666666666666	6.232433001045138	5.89524745824429e-05	1.8474704630134244	-2	0.93772	1,8	True	2	1	1	False	False
FEIQAVNGI	FEIQAVNGV	FEIQAVNGI	FEIQAVNGV	HLA-C0303	10.0	0	9	9	9	10.4942	10.4942	3.64091	129.99999999999997	-0.068888888888889	0.7666666666666667	3.849983240943402	0.0	0.470926797659659	3	0.994513	1,8	True	3	0	8	False	False
FEMDTISEYI	FEDDTISEYI	FEMDTISEY	FEDDTISEY	HLA-C0602	0.5505	0	10	9	9	1.6171	1.6171	19.411	43.33333333333333	2.0222222222222226	-0.4555555555555556	3.4247118630446494	0.0	0.363096468987694	-3	0.911888	1,8	False	0	0	2	False	False
FFEMDTISEY	FFEDDTISEY	EMDTISEY	EDDTISEY	HLA-A0101	0.2454	0	10	8	8	0.1587	0.89	19.411	48.75	2.6475	-0.8625	3.4247118630446494	0.0	0.1777357752808989	-3	0.919132	1,2,7	True	0	2	1	False	False
FFNATSYPEV	FFNATSYLEV	FNATSYPEV	FNATSYLEV	HLA-A0201	5.285	0	10	9	9	7.7438	7.7438	0.5210159999999999	43.33333333333333	1.1922222222222223	-0.2888888888888887	3.8499827128835022	0.0	1.6780854360908082	-3	0.912445	1,8	False	4	1	6	False	False
FGLSFTCPSV	FGLSFTCPSL	GLSFTCPSV	GLSFTCPSL	HLA-A0201	0.5404	0	10	9	9	0.8256	0.8256	0.260996	75.55555555555556	-0.5322222222222223	1.0	5.922539790626615	0.999999996524196	0.1866788759689922	1	0.986383	1,8	True	6	1	8	False	False
FGPTTRSAAM	FGPSTRSAAM	FGPTTRSAAM	FGPSTRSAAM	HLA-C0303	3.9271	0	10	10	10	3.2427	3.2427	0.251007	20.0	1.3569999999999998	-0.0399999999999999	10.550002220086752	0.0	0.8288485644678812	1	0.970811	0,1,4,9	False	6	0	3	False	False
FGVSAAIDY	VGVSAAIDY	FGVSAAIDY	VGVSAAIDY	HLA-B3501	0.7387	0	9	9	9	2.1035	2.1035	11.8507	97.77777777777776	-0.4711111111111111	1.011111111111111	3.7499869628809392	0.0	0.4792858378892322	-1	0.980079	1,8	False	2	0	0	False	False
FHVIQILSF	FHVIQIFSF	FHVIQILSF	FHVIQIFSF	HLA-C0303	2.4643	0	9	9	9	4.141	4.5158	0.8610089999999999	162.2222222222222	-1.2400000000000002	1.6777777777777776	7.550323993898928	0.0	1.1195162429691303	0	0.953052	1,8	False	6	0	6	False	False
FICAIIVVV	FIGAIIVVV	FICAIIVVV	FIGAIIVVV	HLA-A0201	1.2167	1	9	9	9	0.4979	0.4979	7.70076	237.7777777777777	-3.661111111111112	3.688888888888889	5.922539790626615	0.0	1.7565052420164688	-3	0.924526	1,8	False	2	0	2	False	False
FIDFHTPPL	FIDSHTPPL	FIDFHTPPL	FIDSHTPPL	HLA-A0201	0.1637	0	9	9	9	0.053	0.053	6.57094	86.66666666666666	0.0166666666666667	0.3666666666666665	5.292257586028427	0.0	0.3419167924528302	-2	0.900976	1,8	False	2	0	3	False	False
FIFNLINYY	FIFNLINDY	FIFNLINYY	FIFNLINDY	HLA-B1501	0.4355	0	9	9	9	0.6079	0.6079	6.02099	129.99999999999997	-0.7955555555555557	0.977777777777778	6.086602629628032	0.0	0.1235074847836815	-3	0.931514	1,8	False	2	0	7	False	False
FIFNLINYYI	FIFNLINDYI	FIFNLINYYI	FIFNLINDYI	HLA-A0201	1.5936	0	10	10	10	2.2178	2.2178	6.02099	156.0	-1.2080000000000002	1.33	6.086602629628032	0.0	0.4485188565244837	-3	0.926424	1,9	False	2	0	7	False	False
FIFTLVEVWL	FIFTLVGVWL	FIFTLVEV	FIFTLVGV	HLA-A0201	1.3118	0	10	8	8	2.8077	2.8077	2.03101	170.0	-1.8125	2.2625	3.849983240943402	0.999941047525418	0.6989071553228622	-2	0.935788	0,1,2,3,5,7	False	2	0	6	False	False
FIGPLVFVGM	FIGPLVFGGM	FIGPLVFV	FIGPLVFG	HLA-A0201	1.2805	0	10	8	8	9.3992	36.9167	24.4506	170.0	-3.1025	2.5375	6.099999998230487	0.5	1.2360843222714923	-3	0.95406	0,1,2,3,5,7	True	4	0	7	False	False
FIISRETLV	FIIPRETLV	FIISRETLV	FIIPRETLV	HLA-A0201	0.2895	0	9	9	9	0.093	0.093	7.93098	162.2222222222222	0.6577777777777777	1.1444444444444446	6.410149741452187	0.0	0.6116854838709677	-1	0.921089	1,8	False	4	0	3	False	False
FILEIINAL	FILEIINAV	FILEIINAL	FILEIINAV	HLA-A0201	0.0427	0	9	9	9	0.0227	0.0227	0.201005	227.77777777777777	-1.771111111111111	2.077777777777777	3.849983240943402	0.0	0.0376211453744493	1	0.989129	1,8	True	6	0	8	False	False
FILEIINALPF	FILEIINAVPF	FILEIINAL	FILEIINAV	HLA-B1501	3.3509	0	11	9	9	3.6354	8.3354	0.201005	227.77777777777777	-1.771111111111111	2.077777777777777	3.849983240943402	0.0	2.003810381025506	1	0.989129	1,8	True	6	0	8	False	False
FILFLFFCFV	FILILFFTTV	ILFLFFCFV	ILILFFTTV	HLA-A0201	1.8139	0	10	9	9	0.4244	0.4244	0.000999989	162.2222222222222	-3.555555555555556	3.333333333333333	5.922539790626615	0.0	5.938770146088595	-3	0.838769	1,8	True	2	1	2,6,7	False	False
FILLAVLLLL	LILLAVLLLL	ILLAVLLLL	ILLAVLLLL	HLA-A0201	0.3454	0	10	9	9	0.3454	0.3454	1.46104	346.6666666666666	-4.476666666666668	3.7	6.099999998230487	0.0001178979987861	0.0	4	1.0	1,8	True	0	1	-1	False	False
FILMGLFRR	FILMGLFRQ	FILMGLFRR	FILMGLFRQ	HLA-A1101	2.7953	0	9	9	9	10.1746	15.9351	0.000999989	129.99999999999997	0.6477777777777778	1.1333333333333333	12.500109306536617	0.0	2.3049546560737	1	0.982222	1,8	True	2	0	8	False	False
FILTPLGRY	LILTPLGRY	FILTPLGRY	LILTPLGRY	HLA-A2601	0.1649	0	9	9	9	0.6371	0.6371	33.2412	129.99999999999997	-0.1166666666666666	0.7111111111111108	9.348807885311544	0.0	0.122219086485638	0	0.98191	0,1,8	True	6	0	0	False	False
FINTGPEFPV	FINTGPEFLV	FINTGPEFPV	FINTGPEFLV	HLA-A0201	1.2839	0	10	10	10	0.3409	1.0216	19.7612	68.0	0.0159999999999998	0.2999999999999999	3.849983240943402	0.0	0.329646603367267	-3	0.945905	1,9	False	4	0	8	False	False
FIPAPAYYA	SIPAPAYYA	FIPAPAYYA	SIPAPAYYA	HLA-A0201	1.242	0	9	9	9	2.6901	2.6901	18.7639	76.66666666666666	-1.4500000000000002	0.7666666666666666	6.086602629628032	0.0	0.6685774506523922	-2	0.972564	1,8	False	2	0	0	False	False
FISGRFPYS	FISGRFPYY	FISGRFPYS	FISGRFPYY	HLA-A0206	2.0297	0	9	9	9	3.0281	3.0281	1.12698	43.33333333333333	1.1155555555555554	0.0777777777777776	9.348807885311544	0.999941047552103	0.6692158383144545	-2	0.966968	1,8	True	2	0	8	False	False
FITPLCDVKV	FITPLSDVKV	FITPLCDVKV	FITPLSDVKV	HLA-A0201	1.6309	0	10	10	10	1.3145	1.3145	0.0810019	136.0	-0.534	1.23	6.160569088067859	0.0	0.3925574438950172	-1	0.913586	1,9	False	4	0	5	False	False
FIVEALTLL	SIVEALTLL	FIVEALTLL	SIVEALTLL	HLA-A0201	0.1214	0	9	9	9	0.3404	0.3404	23.0405	216.66666666666663	-2.125555555555556	2.2777777777777777	3.849983240943402	0.0	0.0781039952996474	-2	0.975775	1,8	False	2	0	0	False	False
FKAHLWTSKAF	FKAHLWTYKAF	HLWTSKAF	HLWTYKAF	HLA-B3501	3.9282	0	11	8	8	5.289	7.4724	0.451	61.25000000000001	0.5174999999999998	-0.1375000000000001	9.702001779340208	0.0	1.8631666452545368	-2	0.8909	0,1,7	False	2	3	4	False	False
FLADENYRPL	FSADENYRPL	FLADENYRPL	FSADENYRPL	HLA-A0201	0.1168	0	10	10	10	5.25	6.5435	42.5415	88.0	2.26	-0.5700000000000002	4.184406848158687	0.0	0.1147151463284175	-2	0.963767	1,9	True	2	0	1	False	False
FLAEHLYAEA	FLAERLYAEA	FLAEHLYAEA	FLAERLYAEA	HLA-A0201	0.127	0	10	10	10	0.2565	0.2565	20.6705	108.0	0.0169999999999999	0.4299999999999999	4.254268103744835	0.0	0.0641189083820662	0	0.924459	1,9	False	2	0	4	False	False
FLAEHLYAEV	FLAERLYAEV	FLAEHLYAEV	FLAERLYAEV	HLA-A0201	0.0489	0	10	10	10	0.1098	0.1098	20.6705	127.0	-0.206	0.6699999999999999	4.254268103744835	1.0	0.0271221311475409	0	0.923743	1,9	False	2	0	4	False	False
FLANQQNKY	FLANQQNKY	FLANQQNKY	FLANQQNKY	HLA-A0101	0.1496	0	9	9	9	0.1496	0.1496	20.9331	54.44444444444444	2.26	-1.2000000000000002	9.298300650902092	0.0	0.0	7	1.0	1,8	True	0	0	-1	False	False
FLATLGVPV	FLATSGVPV	FLATLGVPV	FLATSGVPV	HLA-A0201	0.1774	0	9	9	9	0.174	0.174	0.891002	162.22222222222223	-2.342222222222222	1.9888888888888887	6.099999998230487	0.99238022890622	0.0034664367816092	-2	0.922302	1,8	False	2	0	4	False	False
FLATRCLDEM	SLATRCLDEM	FLATRCLDEM	SLATRCLDEM	HLA-A0201	3.4603	0	10	10	10	7.2056	7.2056	4.0609	88.0	1.476	0.4399999999999998	4.184374695178121	0.0	1.7985818793716	-2	0.979457	1,9	False	2	0	0	False	False
FLCVFSITK	FLCVFSITE	FLCVFSITK	FLCVFSITE	HLA-A1101	1.7209	0	9	9	9	43.0	43.0	28.621	118.88888888888889	-1.0666666666666669	1.688888888888889	8.545189979486167	0.0	1.6520279811627907	1	0.985029	1,8	True	2	0	8	False	False
FLDFNSIISI	FLDFNSIIPI	FLDFNSIISI	FLDFNSIIPI	HLA-A0201	0.2617	0	10	10	10	0.7348	0.7348	11.5707	156.0	-0.3480000000000001	1.43	3.749987360555679	0.0001178979987861	0.1684951959716929	-1	0.965135	1,9	False	4	0	8	False	False
FLDGRSNAHV	SLDGRSNAHV	FLDGRSNAHV	SLDGRSNAHV	HLA-A0201	0.3025	0	10	10	10	0.9285	0.9285	7.97122	78.0	2.365	-0.33	7.550936504267156	0.0	0.2039472267097469	-2	0.979779	1,9	False	2	0	0	False	False
FLEEMATYL	FPEEMATYL	FLEEMATYL	FPEEMATYL	HLA-A0201	0.0353	0	9	9	9	7.4374	7.4374	48.9219	97.77777777777776	-0.0722222222222223	0.5666666666666667	3.613691097591072	0.0	0.0351324562347056	-3	0.935715	1,8	True	4	0	1	False	False
FLFAISVTT	FSFAISVTT	FLFAISVTT	FSFAISVTT	HLA-A0201	0.4039	0	9	9	9	5.7335	5.7335	0.00199998	129.99999999999997	-1.4566666666666668	1.9666666666666663	6.099999998230487	0.0	0.3754470114240865	-2	0.95709	1,8	True	2	0	1	False	False
FLFDAVVAW	FLFAAVVAW	FLFDAVVAW	FLFAAVVAW	HLA-A0201	1.0079	0	9	9	9	3.6571	4.2717	0.000999989	129.99999999999997	-1.7988888888888883	1.8888888888888888	3.749987360555679	2.6688189211265488e-11	0.770087791745675	-2	0.927188	1,8	False	2	0	3	False	False
FLFDAVVAW	FLFAAVVAW	FLFDAVVAW	FLFAAVVAW	HLA-B1501	0.7697	0	9	9	9	1.8535	1.8535	0.000999989	129.99999999999997	-1.7988888888888883	1.8888888888888888	3.749987360555679	2.6688189211265488e-11	0.4500679039654707	-2	0.927188	1,8	False	2	0	3	False	False
FLFDAVVAWC	FLFAAVVAWC	FLFDAVVAW	FLFAAVVAW	HLA-A0201	1.0079	0	10	9	9	3.6571	4.2717	0.000999989	129.99999999999997	-1.7988888888888883	1.8888888888888888	3.749987360555679	2.6688189211265488e-11	0.770087791745675	-2	0.927188	1,8	False	2	0	3	False	False
FLFDAVVAWCT	FLFAAVVAWCT	FLFDAVVAWCT	FLFAAVVAWCT	HLA-A0201	0.9375	0	11	11	11	3.6571	5.7376	0.000999989	106.36363636363636	-1.3545454545454545	1.7090909090909092	3.749971453566104	2.6688189211265488e-11	0.7843163953569436	-2	0.949072	1,10	False	2	0	3	False	False
FLFFCFVLF	FLFLFFVLF	FLFFCFVL	FLFLFFVL	HLA-A0201	6.4092	0	9	8	8	4.786	4.786	0.580996	133.75	-3.385	3.1875	5.922539790626615	0.0	2.1737178102799843	-2	0.881095	0,1,2,3,5,7	True	8	0	3,4	False	False
FLFFFWGVSL	FLFLFWGVSL	FLFFFWGV	FLFLFWGV	HLA-A0201	2.1709	0	10	8	8	0.8724	2.297	2.37202	85.0	-3.01875	2.2375	6.099999998230487	0.0	0.1191774009577711	0	0.932532	0,1,2,3,5,7	True	6	0	3	False	False
FLFHTFLPI	FLFHTSLPI	FLFHTFLPI	FLFHTSLPI	HLA-A0201	0.491	0	9	9	9	0.3299	0.3299	34.5305	129.99999999999997	-1.83	1.6666666666666663	7.550323993898928	2.0491933110931699e-13	0.2397699302819035	-2	0.908131	1,8	False	2	0	5	False	False
FLFHTFLPIA	FLFHTSLPIA	FLFHTFLPI	FLFHTSLPI	HLA-A0201	0.491	0	10	9	9	0.3299	0.3299	34.5305	129.99999999999997	-1.83	1.6666666666666663	7.550323993898928	2.0491933110931699e-13	0.2397699302819035	-2	0.908131	1,8	False	2	0	5	False	False
FLFIVIQLV	FLFILIQLV	FLFIVIQLV	FLFILIQLV	HLA-A0201	0.1882	0	9	9	9	0.2418	0.2418	83.9699	237.7777777777777	-3.131111111111111	3.011111111111111	6.099999998230487	0.0	0.0417184449958643	1	0.966701	1,8	False	6	0	4	False	False
FLFIVIQLVL	FLFILIQLVL	FLFIVIQLV	FLFILIQLV	HLA-A0201	0.1882	0	10	9	9	0.2418	0.2418	83.9699	237.7777777777777	-3.131111111111111	3.011111111111111	6.099999998230487	0.0	0.0417184449958643	1	0.966701	1,8	False	6	0	4	False	False
FLFLGLSGI	FLGLGLSGI	FLFLGLSGI	FLGLGLSGI	HLA-A0201	0.173	0	9	9	9	0.4966	0.4966	28.4509	173.33333333333331	-2.68	2.211111111111111	6.099999998230487	0.0	0.1127321788159484	-3	0.919638	1,8	False	0	0	2	False	False
FLFRPVAMMV	ALFRPVAMMV	FLFRPVAMM	ALFRPVAMM	HLA-A0201	0.2874	0	10	9	9	0.5429	0.5755	1.75103	86.66666666666666	-0.7233333333333333	1.4555555555555555	10.550002220086752	0.0	0.143874787141616	-2	0.971124	1,8	False	0	0	0	False	False
FLFSGVNRL	FSFSGVNRL	FLFSGVNRL	FSFSGVNRL	HLA-A0201	0.0091	0	9	9	9	1.389	1.389	19.2009	118.88888888888889	0.4644444444444442	0.911111111111111	10.550002220086752	0.0	0.0090403815694744	-2	0.949429	1,8	True	2	0	1	False	False
FLFSLSAPM	FLYSLSAPM	FLFSLSAPM	FLYSLSAPM	HLA-A0201	0.5121	0	9	9	9	0.5375	0.5375	65.5489	97.77777777777776	-1.4622222222222223	1.5222222222222224	6.099999998230487	2.6688189211265488e-11	0.0241997023255813	3	0.964136	1,8	False	2	0	2	False	False
FLGAGLFLYF	FLGAGLFIYF	FLGAGLFL	FLGAGLFI	HLA-A0201	1.7144	1	10	8	8	3.2829	3.2829	211.506	158.75	-3.05125	2.25	6.099999998230487	3.47580404973379e-09	0.8191039629595785	2	0.985923	0,1,2,3,5,7	True	4	0	7	False	False
FLGASPYPGV	SLGASPYPGV	FLGASPYPGV	SLGASPYPGV	HLA-A0201	0.439	0	10	10	10	0.7923	0.7923	7.28188	78.0	-1.209	0.65	6.093198032584041	0.0	0.1957575413353527	-2	0.980135	1,9	False	2	0	0	False	False
FLGHMVVSQM	LLGHMVVSQM	LGHMVVSQM	LGHMVVSQM	HLA-C0303	1.8697	0	10	9	9	1.8697	1.8697	3.4909	107.77777777777776	-0.56	0.8999999999999999	7.550323993898928	0.0	0.0	5	1.0	1,8	True	0	1	-1	False	False
FLGLTLVGV	FLGLTPVGV	FLGLTLVGV	FLGLTPVGV	HLA-A0201	0.2006	0	9	9	9	0.1064	0.1064	3.45097	194.44444444444443	-2.792222222222222	2.344444444444444	6.099999998230487	0.0	0.1775988721804511	-3	0.903638	1,8	False	4	0	5	False	False
FLGLTLVGVV	FLGLTPVGVV	FLGLTLVGV	FLGLTPVGV	HLA-A0201	0.2006	0	10	9	9	0.1064	0.1064	3.45097	194.44444444444443	-2.792222222222222	2.344444444444444	6.099999998230487	0.999999547320041	0.1775988721804511	-3	0.903638	1,8	False	4	0	5	False	False
FLGTEDLYDY	FLGTEDLYGY	FLGTEDLYDY	FLGTEDLYGY	HLA-A0101	0.4673	0	10	10	10	0.4604	0.4604	0.580996	78.0	1.334	-0.38	3.3800299703143537	0.0	0.0070034100781928	-1	0.955596	9	False	2	0	8	False	False
FLHQSSVPTL	FTHQSSWPTL	FLHQSSVPTL	FTHQSSWPTL	HLA-A0201	0.2327	0	10	10	10	6.3728	6.3728	50.3598	107.0	0.2709999999999999	0.3999999999999999	7.550323993898928	0.0	0.2242030614486568	-4	0.870649	1,9	True	0	0	1,6	False	False
FLIAFGHRV	LLIAFGHRV	FLIAFGHRV	LLIAFGHRV	HLA-A0201	0.0279	0	9	9	9	0.1238	0.1238	7.211	129.99999999999997	-0.3344444444444447	1.311111111111111	10.551758703775704	3.47580404973379e-09	0.0216123586429725	0	0.98173	1,8	False	6	0	0	False	False
FLIDIILISL	SLIDIILISL	FLIDIILISL	SLIDIILISL	HLA-A0201	0.1154	0	10	10	10	0.0691	0.0691	0.000999989	273.0	-2.53	2.79	3.749987360555679	0.0	0.077323010130246	-2	0.983815	1,9	False	2	0	0	False	False
FLIEMVAAIPF	FLIDMVAAIPF	IEMVAAIPF	IDMVAAIPF	HLA-B3501	3.9562	0	11	9	9	4.2931	8.048	1.36299	141.1111111111111	-1.78	1.822222222222222	3.849983240943402	0.0	2.0114288220675944	2	0.971636	1,8	True	4	2	1	False	False
FLIISYVASL	FLIISSVASL	LIISYVASL	LIISSVASL	HLA-A0201	0.5545	0	10	9	9	0.7555	0.8353	0.000999989	216.66666666666663	-2.065555555555556	2.1888888888888887	6.093198032584041	0.0	0.1864044056027774	-2	0.927648	1,8	False	2	1	4	False	False
FLIISYVASL	FLIISSVASL	LIISYVASL	LIISSVASL	HLA-B1501	2.8678	0	10	9	9	1.4792	1.4792	0.000999989	216.66666666666663	-2.065555555555556	2.1888888888888887	6.093198032584041	0.0	2.692149188750676	-2	0.927648	1,8	False	2	1	4	False	False
FLILAFVAAA	FLILAFVGAA	FLILAFVAA	FLILAFVGA	HLA-A0201	1.58	0	10	9	9	1.5175	1.5175	0.491002	195.55555555555551	-3.354444444444445	3.033333333333333	6.099999998230487	0.0	0.0650741350906095	0	0.968595	1,8	False	4	0	7	False	False
FLIPIVFIS	FLIPIVNIS	FLIPIVFI	FLIPIVNI	HLA-A0201	0.8229	0	9	8	8	0.5857	0.5857	0.000999989	231.25	-3.71	3.1875	6.099999998230487	5.89524745824429e-05	0.3332625576233566	-3	0.923647	0,1,2,3,5,7	False	0	0	6	False	False
FLISAIQLA	FLFSAIQLA	FLISAIQLA	FLFSAIQLA	HLA-A0201	0.083	0	9	9	9	0.0655	0.0655	2.80092	195.55555555555551	-1.9266666666666667	2.077777777777777	6.099999998230487	0.0	0.0221755725190839	0	0.94882	1,8	False	2	0	2	False	False
FLLALYDSV	FLLALHDSV	FLLALYDSV	FLLALHDSV	HLA-A0201	0.2342	0	9	9	9	0.1554	0.1554	7.1211	173.33333333333331	-1.258888888888889	1.622222222222222	3.7499869628809392	0.0	0.1187577863577863	2	0.934665	1,8	False	2	0	5	False	False
FLLAWMIPNV	FLLAWMIPDV	LLAWMIPNV	LLAWMIPDV	HLA-A0201	0.1676	0	10	9	9	0.5401	0.5401	0.401007	173.33333333333331	-2.072222222222222	1.5555555555555556	6.099999998230487	0.999999996524196	0.115591557119052	1	0.958695	1,8	False	2	1	7	False	False
FLLILFAEI	SLLILFAEI	FLLILFAEI	SLLILFAEI	HLA-A0201	1.1888	0	9	9	9	1.2846	1.2846	0.231006	227.77777777777777	-2.8400000000000003	2.7	3.849983240943402	0.0	0.0886556437801649	-2	0.977445	1,8	False	2	0	0	False	False
FLLLFLGMFL	FSLLFLGMFL	LLLFLGMFL	SLLFLGMFL	HLA-A0201	1.5998	0	10	9	9	0.6471	0.6471	71.4915	216.66666666666663	-3.761111111111111	2.9	6.099999998230487	1.20812138761297e-17	2.355322917632515	-2	0.980014	1,8	False	2	1	0	False	False
FLLLVGFLLL	FLLPVGFLLL	LLLVGFLLL	LLPVGFLLL	HLA-A0201	0.9534	0	10	9	9	0.0282	0.9522	0.000999989	292.2222222222222	-4.164444444444445	3.266666666666667	6.099999998230487	0.0	0.0012015122873345	-3	0.920009	1,8	False	4	1	2	False	False
FLLQYSEVA	FLLQYPEVA	FLLQYSEVA	FLLQYPEVA	HLA-A0201	0.3848	0	9	9	9	0.1587	0.1587	4.65087	129.99999999999997	-0.308888888888889	0.8111111111111111	3.8499827128835022	0.0	0.5482248267170762	-1	0.919278	1,8	False	4	0	5	False	False
FLLQYSEVAI	FLLQYPEVAI	FLLQYSEVA	FLLQYPEVA	HLA-A0201	0.3848	0	10	9	9	0.1587	0.1587	4.65087	129.99999999999997	-0.308888888888889	0.8111111111111111	3.8499827128835022	0.0	0.5482248267170762	-1	0.919278	1,8	False	4	0	5	False	False
FLLRVEPQNL	FLLRVEPQNP	FLLRVEPQNL	FLLRVEPQNP	HLA-A0201	0.4372	0	10	10	10	8.4443	8.4443	16.7316	146.0	1.2129999999999996	0.18	6.410149741452187	0.0	0.4145641580711248	-3	0.974092	1,9	True	4	0	9	False	False
FLLTAASPTI	SLLTAASPTI	LLTAASPTI	LLTAASPTI	HLA-A0201	0.5589	0	10	9	9	0.5589	0.5589	38.3512	152.22222222222223	-1.0933333333333333	1.322222222222222	6.099999998230487	0.0	0.0	4	1.0	1,8	True	0	1	-1	False	False
FLLTSIIAI	FPLTSIIAI	FLLTSIIAI	FPLTSIIAI	HLA-A0201	0.0641	0	9	9	9	11.923	11.923	1.59096	227.77777777777777	-2.602222222222222	2.6888888888888887	6.099999998230487	0.0	0.0637553879057284	-3	0.942878	1,8	True	4	0	1	False	False
FLLTSIIAIV	FPLTSIIAIV	FLLTSIIAI	FPLTSIIAI	HLA-A0201	0.0641	0	10	9	9	2.6819	11.923	1.59096	227.77777777777777	-2.602222222222222	2.6888888888888887	6.099999998230487	0.0	0.0637553879057284	-3	0.942878	1,8	True	4	0	1	False	False
FLLYNLGLV	FLLYNLGSV	FLLYNLGLV	FLLYNLGSV	HLA-A0201	0.4425	0	9	9	9	0.252	0.252	12.1813	205.5555555555556	-2.3177777777777777	1.8888888888888888	6.093198032584041	0.0	0.3345089285714285	-2	0.953095	1,8	False	2	0	7	False	False
FLNDIFERI	FVNDIFERI	FLNDIFERI	FVNDIFERI	HLA-A0201	0.0129	0	9	9	9	0.1806	0.1806	137.968	129.99999999999997	1.8188888888888888	0.3777777777777777	4.184407676104456	0.0	0.0119785714285714	1	0.973539	1,8	True	6	0	1	False	False
FLNEIPLFV	FLNEIPPFV	FLNEIPLFV	FLNEIPPFV	HLA-A0201	0.0027	0	9	9	9	0.0015	0.0015	5.82113	162.2222222222222	-1.2566666666666668	1.477777777777778	3.849983240943402	0.0	0.00216	-3	0.905938	1,8	False	4	0	6	False	False
FLNMELLVV	FLNMELLVE	FLNMELLVV	FLNMELLVE	HLA-A0201	0.1716	0	9	9	9	1.8796	10.8487	0.32099	194.44444444444443	-1.635555555555556	1.9444444444444444	3.849983240943402	5.89524745824429e-05	0.1688857061214708	-2	0.977923	1,8	True	2	0	8	False	False
FLNSCFFCI	FLNSCFSCI	FLNSCFFCI	FLNSCFSCI	HLA-A0201	1.1783	0	9	9	9	1.5658	1.5658	0.0509984999999999	86.66666666666666	-1.2555555555555555	1.933333333333333	5.826007311698049	0.0	0.29160253544514	-2	0.913977	1,8	False	2	0	6	False	False
FLNSCFFCIV	FLNSCFSCIV	FLNSCFFCI	FLNSCFSCI	HLA-A0201	1.1783	0	10	9	9	1.5658	1.5658	0.0509984999999999	86.66666666666666	-1.2555555555555555	1.933333333333333	5.826007311698049	0.0	0.29160253544514	-2	0.913977	1,8	False	2	0	6	False	False
FLPAYLNSL	SLPAYLNSL	FLPAYLNSL	SLPAYLNSL	HLA-A0201	0.0648	0	9	9	9	0.1371	0.1371	0.110998	141.1111111111111	-1.041111111111111	0.977777777777778	6.093198032584041	0.0	0.0341724288840262	-2	0.970164	1,8	False	2	0	0	False	False
FLPGGALPSL	FLPGGALPSP	FLPGGALPSL	FLPGGALPSP	HLA-A0201	0.1577	0	10	10	10	2.9759	2.9759	10.2511	127.0	-1.803	1.12	6.099999998230487	0.999999996524199	0.1493431029268456	-3	0.976483	1,9	True	4	0	9	False	False
FLQEETLTQM	FLQEERLTQM	FLQEETLTQM	FLQEERLTQM	HLA-A0201	0.2051	0	10	10	10	0.2957	0.2957	7.15078	78.0	1.467	-0.3100000000000001	3.613691325765103	0.0	0.0628409198512005	-1	0.938503	1,9	False	2	0	5	False	False
FLQEYVTLHK	FLREYVTLHK	LQEYVTLHK	LREYVTLHK	HLA-A1101	0.923	0	10	9	9	2.9072	8.704	5.35097	118.88888888888889	1.2655555555555555	-0.4777777777777778	7.5418101428076625	2.6688189211265488e-11	0.8251221277573529	1	0.96385	1,8	True	2	1	1	False	False
FLQPHMIGA	SLQPHMIGA	FLQPHMIGA	SLQPHMIGA	HLA-A0201	0.0417	0	9	9	9	0.1523	0.1523	19.9111	97.77777777777776	-0.8577777777777779	0.6777777777777776	7.550323993898928	0.0	0.0302824688115561	-2	0.968599	1,8	False	2	0	0	False	False
FLRLPDYAEV	FLRLPGYAEV	FLRLPDYAEV	FLRLPGYAEV	HLA-A0201	0.2455	0	10	10	10	0.2015	0.2015	18.6009	117.0	1.1920000000000002	0.2	4.184406848158687	2.6688189211265488e-11	0.0536079404466501	-1	0.91173	1,9	False	2	0	5	False	False
FLSDMPRSPM	SLSDMPRSPM	FLSDMPRSPM	SLSDMPRSPM	HLA-A0201	1.5333	0	10	10	10	3.6323	3.6323	13.8412	39.0	1.784	-0.24	6.338718596380204	0.0	0.8860492525397131	-2	0.980196	1,9	False	2	0	0	False	False
FLSGQRTVFL	FSSGQRTVFL	FLSGQRTVFL	FSSGQRTVFL	HLA-A0201	0.3631	0	10	10	10	10.9606	11.2689	11.8007	107.0	0.5650000000000001	0.7499999999999999	10.550002220086752	0.0	0.3514004011039232	-2	0.965685	1,9	True	2	0	1	False	False
FLSQEIIIKV	FLPQEIIIKV	FLSQEIIIKV	FLPQEIIIKV	HLA-A0201	0.089	0	10	10	10	0.0788	0.0788	3.20095	185.0	-0.5400000000000001	1.2600000000000002	6.408795645926148	0.0	0.0115203045685279	-1	0.948897	1,9	False	4	0	2	False	False
FLSQIHEAAV	SLSQIHEAAV	FLSQIHEAA	SLSQIHEAA	HLA-A0201	0.3606	0	10	9	9	1.1777	1.1777	29.5708	108.88888888888889	0.441111111111111	0.4111111111111111	5.363507221918553	0.0	0.2501878746709688	-2	0.97311	1,8	False	2	0	0	False	False
FLSQKGQLYT	FLSQKGQVYT	FLSQKGQLYT	FLSQKGQVYT	HLA-A0201	3.0314	0	10	10	10	2.3463	2.3463	13.611	78.0	0.8979999999999999	-0.37	9.298300650902092	9.27629164654794e-20	0.8851434769637305	1	0.972734	1,9	False	6	0	7	False	False
FLSVRPFPSV	FPSVRPFPSV	FLSVRPFPSV	FPSVRPFPSV	HLA-A0201	0.6167	0	10	10	10	6.4397	9.5267	0.960994	97.0	0.2759999999999999	0.85	10.550002220086752	0.0	0.5767786326849801	-3	0.950809	1,9	True	4	0	1	False	False
FLSWYDRGVPF	FLSWYDRGVPS	SWYDRGVPF	SWYDRGVPS	HLA-B1501	1.1937	0	11	9	9	22.3	22.3	2.10103	32.22222222222222	1.8766666666666671	-0.6666666666666667	6.3318953779526055	0.999941047552103	1.1298022560538117	-2	0.966773	1,8	True	2	2	8	False	False
FLTSALWINV	FLTSALWINA	FLTSALWINV	FLTSALWINA	HLA-A0201	0.6015	0	10	10	10	1.5099	1.5099	15.8609	156.0	-1.331	1.5	6.099999998230487	0.0	0.3618799920524538	0	0.987498	1,9	True	4	0	9	False	False
FLVCVVPDV	SLVCVVPDV	FLVCVVPDV	SLVCVVPDV	HLA-A0201	0.518	0	9	9	9	0.7577	0.7577	0.000999989	172.2222222222222	-1.846666666666667	2.311111111111112	3.749971453566104	9.05359508832148e-07	0.1638703972548502	-2	0.973456	1,8	False	2	0	0	False	False
FLVFPFIAI	FLVFPFIGI	FLVFPFIAI	FLVFPFIGI	HLA-A0206	1.4597	0	9	9	9	1.0952	1.0952	0.000999989	173.33333333333331	-3.2833333333333337	2.844444444444445	6.099999998230487	0.0	0.4858114043097151	0	0.963382	1,8	False	4	0	7	False	False
FLYELECFEG	FLYGLECFEG	FLYELECFE	FLYGLECFE	HLA-A0201	3.6868	0	10	9	9	5.4939	5.4939	1.18099	86.66666666666666	0.3877777777777776	0.4333333333333333	3.472793933469802	0.666666666666667	1.2126934017728754	-2	0.900967	1,8	False	2	0	3	False	False
FLYFMIPFFF	SLYFMIPFFF	FLYFMIPFF	SLYFMIPFF	HLA-A0201	2.3666	0	10	9	9	2.9641	2.9641	26.8119	86.66666666666666	-2.6633333333333336	2.055555555555556	6.093198032584041	5.94051278551742e-05	0.477056610775615	-2	0.973312	1,8	False	2	0	0	False	False
FMATYFRQPT	FMATYLRQPT	FMATYFRQP	FMATYLRQP	HLA-A0201	4.5411	0	10	9	9	3.4888	3.4888	14.8119	11.11111111111111	1.4500000000000002	-0.2555555555555557	9.348807885311544	0.0	1.369697182412291	0	0.939179	1,8	False	6	0	5	False	False
FMIDPPRAAV	SMIDPPRAAV	FMIDPPRAA	SMIDPPRAA	HLA-A0201	0.1052	0	10	9	9	0.2514	0.3219	284.952	65.55555555555554	1.0855555555555556	0.1777777777777776	6.338718596380204	0.0	0.0708196334265299	-2	0.970319	1,8	False	2	0	0	False	False
FMKWSISAFL	FMKWSIPAFL	FMKWSISAFL	FMKWSIPAFL	HLA-A0201	1.2768	0	10	10	10	0.8538	0.8538	19.161	88.0	-0.994	1.12	9.700002531521022	0.992380228905816	0.632567814476458	-1	0.927886	1,9	False	4	0	6	False	False
FMMIPLCSI	SMMIPLCSI	FMMIPLCSI	SMMIPLCSI	HLA-A0201	0.566	0	9	9	9	1.1203	1.1203	1.23097	129.99999999999997	-2.2577777777777777	2.1666666666666665	5.922539790626615	0.0	0.2800444523788271	-2	0.971374	1,8	False	2	0	0	False	False
FMSFQSYLL	FMSFQSYFL	FMSFQSYLL	FMSFQSYFL	HLA-A0201	0.2268	0	9	9	9	0.2053	0.2053	10.431	86.66666666666666	-0.6300000000000001	0.9666666666666666	6.093198032584041	0.0	0.0237515830491962	0	0.964984	1,8	False	6	0	7	False	False
FMSFVPIPDT	FMSFVPIPGT	FMSFVPIPDT	FMSFVPIPGT	HLA-A0201	7.687	0	10	10	10	5.2233	5.2233	2.30106	68.0	-0.258	0.7999999999999999	3.749987360555679	0.992380228905816	3.6257656845289374	-1	0.957238	1,9	False	2	0	8	False	False
FMSSHMKSV	FMSSHIKSV	FMSSHMKSV	FMSSHIKSV	HLA-A0201	0.1132	0	9	9	9	0.0285	0.0285	8.28097	32.22222222222222	0.9655555555555556	0.1444444444444443	9.702001779340208	0.0	0.3364224561403508	1	0.956023	1,8	False	3	0	5	False	False
FMSTRFLLV	FMSTWFLLV	FMSTRFLLV	FMSTWFLLV	HLA-A0201	0.2296	0	9	9	9	0.2275	0.2275	8.75071	118.88888888888889	-0.1444444444444445	1.4777777777777774	10.550002220086752	0.0	0.0021193846153846	-3	0.876358	1,8	False	2	0	4	False	False
FNGDADRIVY	FDGDADRIVY	FNGDADRIVY	FDGDADRIVY	HLA-B1501	5.2901	0	10	10	10	7.8592	7.8592	15.3812	78.0	2.4450000000000003	-0.3399999999999999	4.109250253532082	0.0	1.729284903043567	1	0.972013	1,9	True	2	0	1	False	False
FPAESARLV	PPAESARLV	FPAESARLV	PPAESARLV	HLA-B5101	0.0088	0	9	9	9	0.8162	0.8162	9.6311	97.77777777777776	1.0633333333333337	0.4444444444444444	6.410149741452187	0.0076197710941836	0.0087051212938005	-4	0.961393	1,8	False	0	0	0	False	False
FPATVFGVSAA	FPATVVGVSAA	FPATVFGVSA	FPATVVGVSA	HLA-B3501	1.0981	0	11	10	10	1.0846	1.0846	11.8507	78.0	-1.263	1.41	6.099999998230487	0.0	0.0136680342983589	-1	0.939482	1,9	False	2	0	5	False	False
FPCDFGPGEVH	FPCDFGPGEVR	FPCDFGPGEVH	FPCDFGPGEVR	HLA-B3501	0.4338	0	11	11	11	2.3457	2.4781	0.32099	26.36363636363636	0.6390909090909092	-0.1727272727272727	4.181120614055544	0.999941047578791	0.3578618054154392	0	0.983646	1,10	True	2	0	10	False	False
FPETSFIAV	FPETAFIAV	FPETSFIAV	FPETAFIAV	HLA-B5101	0.0532	0	9	9	9	0.0642	0.0642	0.0810019	86.66666666666666	-0.4388888888888891	1.0555555555555556	3.849983240943402	0.0	0.0091152647975077	1	0.962203	1,8	False	4	0	4	False	False
FPETSFIAVT	FPETAFIAVT	FPETSFIAV	FPETAFIAV	HLA-B5101	0.0532	0	10	9	9	0.0642	0.0642	0.0810019	86.66666666666666	-0.4388888888888891	1.0555555555555556	3.849983240943402	0.0	0.0091152647975077	1	0.962203	1,8	False	4	0	4	False	False
FPFIAISCS	FPFIGISCS	FPFIAISCS	FPFIGISCS	HLA-B3501	2.1615	0	9	9	9	1.4683	1.4683	0.000999989	97.77777777777776	-1.3433333333333335	1.7444444444444445	5.922539790626615	2.0491933110931699e-13	1.0204670707621064	0	0.936615	1,8	False	4	0	4	False	False
FPFIAISCSY	FPFIGISCSY	FPFIAISCSY	FPFIGISCSY	HLA-B3501	0.0542	0	10	10	10	0.0188	0.0188	0.000999989	88.0	-1.195	1.44	5.919503211509436	2.0491933110931699e-13	0.1020574468085106	0	0.944843	1,9	False	4	0	4	False	False
FPFIGISCSC	FPFIGISCSY	FPFIGISCS	FPFIGISCS	HLA-B3501	1.4683	0	10	9	9	0.0188	1.4683	0.000999989	86.66666666666666	-1.2466666666666668	1.5	5.922539790626615	0.0076197710941852	0.0	4	1.0	1,8	True	0	0	-1	False	False
FPFNIRPYSQM	FPFNIRPYSEM	FPFNIRPYSQM	FPFNIRPYSEM	HLA-B0702	0.5479	0	11	11	11	0.5416	0.5416	9.10084	35.45454545454545	1.5827272727272728	-0.4363636363636364	9.348807885311544	0.0	0.0063732828655835	2	0.983577	1,3,10	False	2	0	9	False	False
FPLHEADPR	FPLDEADPR	FPLHEADPR	FPLDEADPR	HLA-B3501	2.9957	0	9	9	9	1.86	1.86	0.000999989	54.44444444444444	2.822222222222222	-1.0555555555555556	5.454309455584735	0.999999999973312	1.829148650537633	-1	0.89926	1,8	False	2	0	3	False	False
FPPIRPATVPL	FPPIRPATVPP	FPPIRPATVPL	FPPIRPATVPP	HLA-B3501	1.0022	0	11	11	11	1.1492	6.3205	1.39098	106.36363636363636	-0.1072727272727273	0.5	10.550002220086752	0.0225166095766581	0.8432877557155287	-3	0.982836	1,10	True	4	0	10	False	False
FPYSRRKFPA	FPYYRRKFPA	FPYSRRKF	FPYYRRKF	HLA-B3501	0.6894	0	10	8	8	1.0185	1.0185	0.4460079999999999	0.0	4.12125	-1.375	11.530520518310368	0.0	0.222760471281296	-2	0.899293	0,1,7	False	2	0	3	False	False
FQETHLPI	FRETPLPI	FQETHLPI	FRETPLPI	HLA-B3901	3.9672	0	8	8	8	2.4809	2.4809	43.462	97.5	0.845	-0.1750000000000001	5.363507221918553	0.0	2.3767380224918377	-1	0.825685	1,7	True	4	0	1,4	False	False
FQIDDKTFFV	FQIDDETFFV	QIDDKTFFV	QIDDETFFV	HLA-A0201	0.0762	0	10	9	9	0.2237	0.2237	0.541	75.55555555555556	1.797777777777778	-0.0888888888888888	4.109250801149756	1.20812138761297e-17	0.0502436298614215	1	0.947133	1,8	False	2	1	4	False	False
FQLGLPLVFI	LQLGLPLVFI	QLGLPLVFI	QLGLPLVFI	HLA-A0201	1.1	0	10	9	9	1.1	1.1	3.38112	205.5555555555556	-2.455555555555556	1.933333333333333	6.099999998230487	0.0	0.0	4	1.0	1,8	True	0	1	-1	False	False
FQMSIDMGFET	FQMSIDMGFKT	FQMSIDMGF	FQMSIDMGF	HLA-A0201	2.2878	0	11	9	9	2.2878	2.2878	0.210998	43.33333333333333	0.1266666666666668	0.6333333333333333	3.749987360555679	0.0	0.0	6	1.0	1,8	True	0	0	-1	False	False
FQNYKQVPV	FRNYKQVPV	FQNYKQVPV	FRNYKQVPV	HLA-A0201	0.5463	0	9	9	9	16.515	16.515	7.65074	64.44444444444444	1.3722222222222225	-0.6777777777777778	9.298300650902092	0.0	0.528228931880109	1	0.961561	1,8	True	2	0	1	False	False
FQSAGETGQDL	FQSADETGQDL	FQSAGETGQDL	FQSADETGQDL	HLA-B1501	6.5565	0	11	11	11	7.2673	7.2673	0.0509984999999999	44.54545454545455	1.908181818181817	-0.7181818181818181	3.5500735570676625	0.0	0.6412780812681462	-1	0.939116	1,10	False	2	0	4	False	False
FRHQAHWDRY	FRHQALWDRY	FRHQAHWDRY	FRHQALWDRY	HLA-C0602	1.199	0	10	10	10	1.6621	1.6621	66.8289	10.0	4.644	-2.0000000000000004	9.35235231462866	0.0	0.3340694904037061	-3	0.888694	0,1,9	False	2	0	5	False	False
FRLLHPHHPL	FRLLHPHHHL	RLLHPHHPL	RLLHPHHHL	HLA-C0303	1.0808	0	10	9	9	0.9412	0.9412	3.84105	129.99999999999997	1.5711111111111111	-0.6555555555555559	10.555229634977875	0.0	0.1603056523586909	-2	0.921901	1,8	False	2	1	7	False	False
FRQLGTFKL	FRQLGTFKR	FRQLGTFKL	FRQLGTFKR	HLA-C0701	0.0362	0	9	9	9	2.2629	2.2629	0.0209994999999999	86.66666666666666	1.3155555555555554	0.0222222222222221	11.651775666512547	3.47580404973379e-09	0.0356209023818993	-2	0.972451	1,8	True	4	0	8	False	False
FRRSKHPAL	FRQSKHPAL	FRRSKHPAL	FRQSKHPAL	HLA-B2705	0.5696	0	9	9	9	0.2733	0.2733	0.00199998	54.44444444444444	3.748888888888888	-1.122222222222222	12.516478954814374	0.999999547320041	0.6175356019026711	1	0.950729	1,8	False	2	0	2	False	False
FRRSKHPALL	FRQSKHPALL	RRSKHPALL	RQSKHPALL	HLA-B2705	0.0942	0	10	9	9	0.2733	1.535	0.00199998	97.77777777777776	3.533333333333333	-1.0111111111111113	12.516478954814374	0.999999547320041	0.0884191270358306	1	0.964173	1,8	True	2	1	1	False	False
FSARVLKSY	FPARVLKSY	FSARVLKSY	FPARVLKSY	HLA-A0101	0.2692	0	9	9	9	1.3034	1.3034	0.160996	86.66666666666666	1.5177777777777777	0.1444444444444444	10.454924617893994	0.0	0.2136003068896731	-1	0.950421	1,8	True	4	0	1	False	False
FSCDGLGTGY	FSCDCLGTGY	FSCDGLGTGY	FSCDCLGTGY	HLA-A0101	0.0313	0	10	10	10	0.1214	0.1214	1.83202	39.0	0.2830000000000001	0.1599999999999999	3.749971055891365	0.999999999973312	0.0232300658978583	-3	0.893129	9	False	2	0	4	False	False
FSCTVENIFY	FSRTVENIFY	FSCTVENIFY	FSRTVENIFY	HLA-A0101	0.2906	0	10	10	10	0.3545	0.3545	1.08103	68.0	0.3359999999999999	0.7000000000000001	3.849961610045284	3.47580404973379e-09	0.0523817771509167	-3	0.915076	9	False	2	0	2	False	False
FSDLSSLRL	FSDPSSLRL	FSDLSSLRL	FSDPSSLRL	HLA-A0101	0.1994	0	9	9	9	0.0789	0.0789	8.45087	129.99999999999997	1.788888888888889	0.4222222222222221	6.338718596380204	5.89524745824429e-05	0.3045335868187579	-3	0.903203	1,8	False	4	0	3	False	False
FSEFFLLALY	FSEFFLLALH	FSEFFLLALY	FSEFFLLALH	HLA-A0101	0.1708	0	10	10	10	2.0776	2.8935	7.1211	127.0	-1.516	1.5999999999999996	3.8499827128835022	0.0	0.160717871090375	2	0.986227	9	True	2	0	9	False	False
FSFDGWQISF	FSFDGWEISF	FSFDGWQISF	FSFDGWEISF	HLA-B3501	0.5177	0	10	10	10	0.6487	0.6487	0.0109996	39.0	0.393	0.2999999999999999	3.749987360555679	0.0	0.104545552643749	2	0.956467	1,9	False	2	0	6	False	False
FSGLRHHVK	FSGLRHHEK	FSGLRHHVK	FSGLRHHEK	HLA-A1101	2.3761	0	9	9	9	1.6488	1.6488	4.77103	75.55555555555556	2.2566666666666664	-0.577777777777778	11.651803790591655	0.0002357682009731	1.0481183466763708	-2	0.942658	1,8	False	2	0	7	False	False
FSGPARCPPPY	FSGPARCPAPY	FSGPARCPPPY	FSGPARCPAPY	HLA-B1501	4.5354	0	11	11	11	3.6181	3.6181	0.271007	9.090909090909092	1.040909090909091	-0.5727272727272728	8.527213490568101	5.89524745824429e-05	1.149863856720378	-1	0.945956	1,10	False	4	0	8	False	False
FSKDQFSEVY	FSKDQFPEVY	FSKDQFSEVY	FSKDQFPEVY	HLA-B1501	0.2788	0	10	10	10	0.3464	0.3464	580.06	29.0	2.3560000000000003	-0.75	4.184406685177237	0.0	0.0544078521939953	-1	0.929149	1,9	False	4	0	6	False	False
FSKGLDLSTF	FSKGLDLSTC	FSKGLDLSTF	FSKGLDLSTC	HLA-B1501	0.8022	0	10	10	10	16.6598	28.7931	10.4107	78.0	0.6900000000000001	0.3099999999999999	6.337367167230696	0.0001178979987861	0.7798500328203632	-2	0.97249	1,9	True	2	0	9	False	False
FSLSTIHLRL	FSLSTIHIRL	SLSTIHLRL	SLSTIHIRL	HLA-A0206	0.6717	0	10	9	9	0.4284	0.4284	22.3407	173.33333333333331	1.03	0.6555555555555554	10.551758703775704	0.0	0.3814766806722688	2	0.973497	1,8	False	4	1	6	False	False
FSNFIFLRLK	FSNFIFLHLK	SNFIFLRLK	SNFIFLHLK	HLA-A1101	1.2721	0	10	9	9	0.5803	0.5803	0.000999989	129.99999999999997	1.0877777777777775	0.5555555555555554	11.651775666512547	0.0	1.5165238325004309	0	0.930581	1,8	False	2	1	6	False	False
FSPADGNPI	CSPADGNPI	FSPADGNPI	CSPADGNPI	HLA-C0802	1.7429	0	9	9	9	7.6508	7.6508	23.0006	54.44444444444444	0.9011111111111112	-0.2555555555555556	3.749987360555679	0.0298534158843913	1.345856499973859	-2	0.959687	2,8	False	2	0	0	False	False
FSPADGNPIL	CSPADGNPIL	PADGNPIL	PADGNPIL	HLA-C0802	0.4841	0	10	8	8	0.4841	0.4841	23.0006	110.0	0.34625	-0.0624999999999998	3.749987360555679	0.0298534158843913	0.0	4	1.0	2,7	False	0	2	-1	False	False
FSQSSSLVIY	FSQSSSLVIH	FSQSSSLVIY	FSQSSSLVIH	HLA-A0101	0.1072	0	10	10	10	2.7919	3.7775	5.57086	107.0	0.2419999999999998	0.7300000000000002	6.093198032584041	0.0	0.104157818663137	2	0.987118	9	True	2	0	9	False	False
FSSRSLLDF	SSSRSLLDF	FSSRSLLDF	SSSRSLLDF	HLA-B1501	3.245	0	9	9	9	3.235	3.235	2.10103	86.66666666666666	2.0044444444444447	0.3111111111111111	6.338718596380204	0.0	0.0100309119010821	-2	0.97585	1,8	False	2	0	0	False	False
FSVGYTVAK	FSVGYTVEK	FSVGYTVAK	FSVGYTVEK	HLA-A1101	0.3912	0	9	9	9	0.3215	0.3215	0.0509984999999999	75.55555555555556	-0.2388888888888889	0.6555555555555556	9.298300650902092	0.0	0.0848106998444789	-1	0.959552	1,8	False	2	0	7	False	False
FSVKTVLLL	FSLKTVLLL	FSVKTVLLL	FSLKTVLLL	HLA-C0303	0.11	0	9	9	9	0.1681	0.1681	154.861	194.44444444444443	-1.588888888888889	1.911111111111111	9.700002531521022	0.0	0.0380190362879238	1	0.971832	1,8	False	6	0	2	False	False
FSVMIACNI	FSVMIACSI	FSVMIACNI	FSVMIACSI	HLA-C0303	4.7444	0	9	9	9	1.9834	1.9834	7.53078	129.99999999999997	-1.3622222222222224	1.9888888888888887	5.922539790626615	4.52679959335127e-07	6.604461228194008	1	0.966394	1,8	False	2	0	7	False	False
FTCPSVKNPI	FTCPSLKNPI	FTCPSVKNPI	FTCPSLKNPI	HLA-C0303	9.5398	0	10	10	10	10.2616	10.2616	0.260996	68.0	0.4939999999999999	0.1899999999999999	8.545189979486167	0.992380228906018	0.6710286544008731	1	0.960682	0,1,4,9	False	6	0	5	False	False
FTEGCVQRYK	FTEGCVQRFK	FTEGCVQRYK	FTEGCVQRFK	HLA-A1101	1.4561	0	10	10	10	1.7849	1.7849	0.4619879999999999	29.0	2.6290000000000004	-0.8300000000000001	8.522883438505232	4.52679959335127e-07	0.2682310941789456	3	0.976123	0,1,9	False	2	0	8	False	False
FTGPCPMEI	FTGPCPLEI	FTGPCPMEI	FTGPCPLEI	HLA-A0201	1.2602	0	9	9	9	1.2814	1.2814	5.04097	43.33333333333333	-0.3433333333333335	0.4333333333333333	3.849962144624442	4.52679959335127e-07	0.0208492586233807	2	0.96401	1,8	False	2	0	6	False	False
FTGQYCDSRY	FTGQYCDSLY	GQYCDSRY	GQYCDSLY	HLA-B1501	1.0636	0	10	8	8	1.0849	1.0849	24.8323	0.0	3.83	-1.6	6.155122000258416	0.0	0.0208818139920728	-2	0.922195	1,7	False	4	2	6	False	False
FTLLLRNQK	FTLLLRNRK	FTLLLRNQK	FTLLLRNRK	HLA-A1101	0.5728	0	9	9	9	0.8495	0.8495	0.0710017999999999	129.99999999999997	1.9422222222222223	-0.2111111111111112	11.651775666512547	0.0	0.1865729958799294	1	0.968004	1,8	False	2	0	7	False	False
FTLSYPYDK	FTLSYPDDK	FTLSYPYDK	FTLSYPDDK	HLA-A1101	0.2966	0	9	9	9	1.2052	1.2052	15.9413	43.33333333333333	1.4022222222222225	-0.7222222222222222	6.324009879026562	0.999941047525418	0.2236066710919349	-3	0.895783	1,8	False	2	0	6	False	False
FTLSYPYGSK	FTLSYPDGSK	FTLSYPYGSK	FTLSYPDGSK	HLA-A1101	0.5563	0	10	10	10	0.9477	0.9477	15.9413	39.0	0.6359999999999999	-0.4200000000000001	9.145600226707757	0.00017683657384	0.2297518412999894	-3	0.900663	0,1,9	False	2	0	6	False	False
FTLTVTSLY	FTLTVTSLH	FTLTVTSLY	FTLTVTSLH	HLA-A0101	0.0637	0	9	9	9	1.8335	1.8335	43.0183	118.88888888888889	-0.6233333333333334	1.1555555555555554	6.093198032584041	0.0	0.0614869157349331	2	0.981666	1,8	True	2	0	8	False	False
FTLTVTSLYL	FTLTVTSLHL	TLTVTSLYL	TLTVTSLHL	HLA-A0201	1.0183	0	10	9	9	1.0891	1.0891	43.0183	162.2222222222222	-0.838888888888889	1.2666666666666666	6.093198032584041	0.0	0.0661974474336608	2	0.962881	1,8	False	2	1	7	False	False
FTLVEVWLV	FTLVGVWLV	FTLVEVWLV	FTLVGVWLV	HLA-A0201	0.4342	0	9	9	9	0.4362	0.4362	2.03101	183.3333333333333	-1.9877777777777776	1.9888888888888887	3.849983240943402	0.0076197710941836	0.0019908298945437	-2	0.906217	1,8	False	2	0	4	False	False
FTNYSVQLLAY	FTNYSVQVLAY	YSVQLLAY	YSVQVLAY	HLA-B3501	0.8761	0	11	8	8	0.5935	0.5935	0.141003	146.25	-0.80875	0.8374999999999999	6.086602629628032	0.999999999986656	0.4171623588879527	1	0.957305	0,1,7	False	6	3	4	False	False
FTQLLVFRY	FTQLLVSRY	FTQLLVFRY	FTQLLVSRY	HLA-A0101	0.1605	0	9	9	9	0.0767	0.0767	61.6231	118.88888888888889	0.3699999999999999	0.8222222222222222	9.348807885311544	0.0	0.1753572359843546	-2	0.928445	1,8	False	2	0	6	False	False
FTSDVVRQY	STSDVVRQY	FTSDVVRQY	STSDVVRQY	HLA-A0101	0.0469	0	9	9	9	0.0568	0.0568	7.06113	64.44444444444444	2.6922222222222225	-0.3444444444444444	6.3318953779526055	3.47580404973379e-09	0.0081744718309859	-2	0.974104	1,8	False	2	0	0	False	False
FTSEVTYDL	FTSEVTYDP	FTSEVTYDL	FTSEVTYDP	HLA-A6901	0.104	0	9	9	9	4.2643	4.2643	7.15078	75.55555555555556	1.363333333333333	0.0333333333333333	3.550073361489922	0.0	0.1014635930867903	-3	0.966643	1,8	True	4	0	8	False	False
FTWSMKTSSSM	FTWSMKTTSSM	WSMKTSSSM	WSMKTTSSM	HLA-B3501	0.5845	0	11	9	9	0.5402	0.5402	60.4135	0.0	1.6322222222222222	-0.5444444444444445	9.700002531521022	0.0	0.0479328952239911	1	0.970246	1,8	False	6	2	5	False	False
FVAGAVGPHK	FVAGAVEPHK	VAGAVGPHK	VAGAVEPHK	HLA-A1101	0.669	0	10	9	9	0.7731	1.1325	47.6003	86.66666666666666	-0.3744444444444444	0.2777777777777778	9.702001779340208	0.0076197710941852	0.2738026490066225	-2	0.908517	1,8	False	2	1	5	False	False
FVGADLKNFK	FVGADLKKFK	FVGADLKNFK	FVGADLKKFK	HLA-A1101	0.9432	0	10	10	10	1.7709	1.7709	0.371002	78.0	0.8790000000000001	0.0199999999999999	9.537297862581909	0.0	0.4408417414873792	0	0.952855	0,1,9	False	4	0	7	False	False
FVGADLQKFK	FVGADLKKFK	FVGADLQKFK	FVGADLKKFK	HLA-A1101	1.0746	0	10	10	10	1.7709	1.7709	0.371002	78.0	0.7690000000000001	0.0199999999999999	9.537297862581909	0.0	0.4225218702354734	1	0.960277	0,1,9	False	2	0	6	False	False
FVIRPTAVI	FIIRPTAVI	FVIRPTAVI	FIIRPTAVI	HLA-C0303	0.2094	0	9	9	9	0.3558	0.3558	10.1612	162.22222222222223	-0.5799999999999998	1.6888888888888889	10.550002220086752	0.999999996524196	0.0861612141652613	3	0.988758	1,8	True	3	0	1	False	False
FVIRPTAVIL	FIIRPTAVIL	FVIRPTAVI	FIIRPTAVI	HLA-C0303	0.2094	0	10	9	9	0.3558	0.3558	10.1612	162.22222222222223	-0.5799999999999998	1.6888888888888889	10.550002220086752	0.999999996524196	0.0861612141652613	3	0.988758	1,8	True	3	0	1	False	False
FVLGWIKVPV	FVHGWIKVPV	VLGWIKVPV	VHGWIKVPV	HLA-A0201	1.0622	0	10	9	9	2.068	42.1667	3.55094	183.3333333333333	-2.1866666666666665	1.5666666666666669	9.700002531521022	0.0	1.0354426573575832	-3	0.923957	1,8	True	2	1	1	False	False
FVLVGSLIVAF	FVLVGSVIVAF	LVGSLIVAF	LVGSVIVAF	HLA-B3501	1.1306	0	11	9	9	0.9055	0.9055	39.8111	205.5555555555556	-2.796666666666667	2.655555555555556	6.099999998230487	0.0	0.2810580452788516	1	0.964719	1,8	False	6	2	4	False	False
FVQCGTLLPV	SVQCGTLLPV	VQCGTLLPV	VQCGTLLPV	HLA-A0201	2.2504	0	10	9	9	2.2504	2.2504	6.06119	151.11111111111111	-1.336666666666667	1.3666666666666667	5.922539790626615	0.0	0.0	4	1.0	1,8	True	0	1	-1	False	False
FVRCRKATAEV	FVRCRNATAEV	RCRKATAEV	RCRNATAEV	HLA-B0702	1.904	0	11	9	9	2.2991	2.2991	9.22085	54.44444444444444	3.981111111111111	-0.7555555555555555	9.828251174651086	0.0	0.3272021225697014	0	0.934688	1,8	False	4	2	3	False	False
FVRYHYNATL	FVRYHYNGTL	FVRYHYNATL	FVRYHYNGTL	HLA-B0702	1.8024	0	10	10	10	2.0875	2.0875	46.4305	78.0	1.5320000000000005	-0.19	9.17420503590256	0.0001178979989909	0.2461625101796406	0	0.957225	1,9	False	4	0	7	False	False
FVTPLVLRSHK	FVTPSVLRSHK	VTPLVLRSHK	VTPSVLRSHK	HLA-A1101	1.4255	0	11	10	10	0.6748	0.7198	1.48103	136.0	1.318	0.1299999999999998	11.651789722032843	0.0	1.3975762017227007	-2	0.938348	0,1,9	False	2	1	3	False	False
FWCPFGFIL	FWLPFGFIL	FWCPFGFIL	FWLPFGFIL	HLA-C0702	1.4581	0	9	9	9	0.7854	0.7854	0.441015	86.66666666666666	-2.592222222222222	1.8111111111111111	5.922539790626615	0.0	1.2488717468805703	-1	0.89717	1,8	False	0	0	2	False	False
FWYTHNLI	FWYTHNLF	FWYTHNLI	FWYTHNLF	HLA-C1403	1.282	0	8	8	8	0.2693	0.2693	2.28105	97.5	-0.1424999999999999	0.1875	7.542349207215011	0.999941047525418	4.820948384701078	0	0.96709	1,7	True	2	0	7	False	False
FYGGILWCF	FYGGILWPF	FYGGILWCF	FYGGILWPF	HLA-A2402	0.1693	1	9	9	9	0.1331	0.1331	12.2508	86.66666666666666	-2.35	1.4888888888888887	5.919503211509436	0.999970522893835	0.0460455296769346	-3	0.902143	1,8	False	0	0	7	False	False
FYGGILWCFL	FYGGILWPFL	FYGGILWCF	FYGGILWPF	HLA-A2402	0.1693	0	10	9	9	0.1331	0.1331	12.2508	86.66666666666666	-2.35	1.4888888888888887	5.919503211509436	0.999970522893835	0.0460455296769346	-3	0.902143	1,8	False	0	0	7	False	False
FYNQEEYVR	FYNQEESVR	FYNQEEYVR	FYNQEESVR	HLA-A3101	1.8261	0	9	9	9	2.8289	2.8289	176.656	32.22222222222222	3.775555555555555	-1.5666666666666669	4.258145510684699	0.0	0.6473233695075824	-2	0.930422	8	False	2	0	6	False	False
FYQVGKRCMEI	FYLVGKRCMEI	FYQVGKRCM	FYLVGKRCM	HLA-A2402	1.0915	0	11	9	9	1.0178	1.0178	0.0710017999999999	32.22222222222222	1.6177777777777778	-0.2444444444444444	9.447869836352766	4.52679959335127e-07	0.079036696797013	-2	0.922673	1,8	False	2	0	2	False	False
FYTAVSRPGR	FDTAVSRPGR	YTAVSRPGR	DTAVSRPGR	HLA-A6801	0.1304	0	10	9	9	0.0803	0.0803	627.512	43.33333333333333	3.24	-0.8666666666666667	11.14762292895466	0.0	0.081357907845579	-3	0.966839	1,8	False	2	1	0	False	False
FYYNCAFTRNI	FYYNRAFTRNI	YYNCAFTRNI	YYNRAFTRNI	HLA-A2402	1.3054	0	11	10	10	0.7245	0.7245	9.6311	49.0	2.006	-0.3200000000000001	8.506546086631715	0.0076197710941836	1.046662332643202	-3	0.888594	1,9	False	2	1	3	False	False
GAASESPSLK	GAASESPSVK	AASESPSLK	AASESPSVK	HLA-A1101	0.0694	0	10	9	9	0.2369	0.2369	6.48093	65.55555555555554	1.5577777777777777	-0.4444444444444444	6.408795645926148	0.0	0.0490692275221612	1	0.978949	1,8	False	6	1	7	False	False
GAEGYEDECL	GAEGYEDCCL	EGYEDECL	EGYEDCCL	HLA-C0303	21.0	0	10	8	8	30.0	30.0	0.38101	48.75	2.76875	-1.1749999999999998	3.3317011916078627	2.0491933110931699e-13	6.3	-4	0.864235	0,1,7	False	0	2	5	False	False
GAFAKKLGK	DAFAKKLGK	GAFAKKLGK	DAFAKKLGK	HLA-A1101	0.1971	0	9	9	9	2.84	2.84	27.2107	65.55555555555554	0.3611111111111111	-0.2555555555555556	11.10307073686272	0.0	0.1834209823943662	-1	0.973921	1,8	False	2	0	0	False	False
GAFYYNCAFTR	GAFYYNRAFTR	GAFYYNCAFTR	GAFYYNRAFTR	HLA-A1101	3.9057	0	11	11	11	3.1565	3.1565	9.6311	18.181818181818183	1.1463636363636365	-8.074349270001139e-17	8.506546086631715	0.0076197710941836	0.927023741485823	-3	0.899185	0,1,10	False	2	0	6	False	False
GAGGVQSIAK	GAGGVQSTAK	GAGGVQSIAK	GAGGVQSTAK	HLA-A1101	1.2464	0	10	10	10	1.7592	1.7592	34.1805	88.0	-0.0910000000000001	0.29	9.700002531521022	0.0	0.3633207821737154	-1	0.962276	0,1,9	False	3	0	7	False	False
GAPPLGRVL	GASPLGRVL	GAPPLGRVL	GASPLGRVL	HLA-C0303	0.1634	0	9	9	9	0.066	0.066	0.000999989	129.99999999999997	-0.2944444444444445	0.5666666666666667	10.550002220086752	0.0	0.2411387878787878	-1	0.928451	1,8	False	4	0	2	False	False
GASAPATAK	GDSAPATAK	GASAPATAK	GDSAPATAK	HLA-A1101	0.1609	0	9	9	9	3.001	3.001	11.291	44.44444444444444	0.371111111111111	-0.0222222222222221	9.700002531521022	0.0	0.1522732722425858	-2	0.957158	1,8	True	2	0	1	False	False
GASSMCCQK	GASSLCCQK	GASSMCCQK	GASSLCCQK	HLA-A1101	1.8252	0	9	9	9	1.6324	1.6324	0.000999989	11.11111111111111	1.1366666666666667	-0.0777777777777777	8.22969116549939	0.0076197710941836	0.2155712815486399	2	0.964093	1,8	False	2	0	4	False	False
GATDEKGPV	GATDNKGPV	GATDEKGPV	GATDNKGPV	HLA-C0303	7.6632	0	9	9	9	5.7642	5.7642	0.1009979999999999	43.33333333333333	1.7688888888888892	-0.8888888888888888	4.184407519642264	0.0	2.524620380972208	0	0.925938	1,8	False	0	0	4	False	False
GATDEKGPVL	GATDNKGPVL	ATDEKGPVL	ATDNKGPVL	HLA-C0303	0.0977	0	10	9	9	0.2423	0.2423	0.1009979999999999	86.66666666666666	1.3266666666666669	-0.4222222222222222	4.184407519642264	0.0	0.0583054890631448	0	0.92722	1,8	False	0	1	3	False	False
GAVAGEGRAL	GAVAGEVRAL	AVAGEGRAL	AVAGEVRAL	HLA-C0303	0.178	0	10	9	9	0.1939	0.1939	0.271007	108.88888888888889	0.6066666666666664	0.5111111111111112	6.410149741452187	0.0	0.0145961835997937	-3	0.911068	1,8	False	4	1	5	False	False
GAYFEAMEQL	GADFEAMEQL	AYFEAMEQL	ADFEAMEQL	HLA-C0303	2.2544	0	10	9	9	3.0663	9.4851	117.19	65.55555555555554	0.6033333333333333	0.0333333333333333	3.613691097591072	0.0	1.718578621205891	-3	0.93126	1,8	True	2	1	1	False	False
GEYISCVAW	GEYISSVAW	GEYISCVAW	GEYISSVAW	HLA-B4402	0.0922	0	9	9	9	0.014	0.014	22.3113	86.66666666666666	-0.5522222222222223	0.6777777777777777	3.849961610045284	0.0	0.5150028571428572	-1	0.909145	1,8	False	4	0	5	False	False
GFAERREAR	GFPERREAR	GFAERREAR	GFPERREAR	HLA-A3101	0.8061	0	9	9	9	1.3802	1.3802	17.1912	22.22222222222222	5.648888888888889	-1.6111111111111112	10.3086424684152	0.0	0.3353006883060426	-1	0.932306	8	False	4	0	2	False	False
GFLCVFSITK	GFLCVFSITE	FLCVFSITK	FLCVFSITE	HLA-A1101	1.7209	0	10	9	9	43.0	43.0	28.621	118.88888888888889	-1.0666666666666669	1.688888888888889	8.545189979486167	0.0	1.6520279811627907	1	0.985029	1,8	True	2	1	8	False	False
GFTDRREDR	GFTDRREAR	GFTDRREDR	GFTDRREAR	HLA-A3101	3.4585	0	9	9	9	1.25	1.25	30.6009	0.0	7.517777777777779	-2.477777777777778	6.556971714831889	0.0	6.1104778	-2	0.950358	8	False	2	0	7	False	False
GGAPPLGRVL	GGASPLGRVL	GAPPLGRVL	GASPLGRVL	HLA-C0303	0.1634	0	10	9	9	0.066	0.066	0.000999989	129.99999999999997	-0.2944444444444445	0.5666666666666667	10.550002220086752	0.0	0.2411387878787878	-1	0.928451	1,8	False	4	1	2	False	False
GIILDVPEI	GNILDVPEI	GIILDVPEI	GNILDVPEI	HLA-A0201	0.4984	0	9	9	9	5.5612	10.9582	11.6213	205.5555555555556	-1.0144444444444445	1.3888888888888888	3.5500735570676625	0.0	0.4757318099687905	-3	0.940422	1,8	True	2	0	1	False	False
GIILDVPEIV	GNILDVPEIV	IILDVPEIV	NILDVPEIV	HLA-A0201	0.1783	0	10	9	9	0.5483	0.5483	11.6213	237.7777777777777	-1.358888888888889	1.9	3.5500735570676625	0.0	0.1203191683385008	-3	0.970309	1,8	False	2	1	0	False	False
GIPDEVLESI	GIPDEVLQSI	GIPDEVLESI	GIPDEVLQSI	HLA-A0201	1.8557	0	10	10	10	1.4386	1.4386	5.70094	146.00000000000003	0.6	0.37	3.42471199342981	2.04931412323193e-13	0.5380317461420823	2	0.971448	1,9	False	2	0	7	False	False
GITAGTILV	GIIAGTILV	GITAGTILV	GIIAGTILV	HLA-A0201	1.3247	0	9	9	9	0.3534	0.3534	0.901001	173.33333333333331	-1.927777777777778	1.8444444444444448	6.099999998230487	0.0	3.640863355970572	-1	0.95215	1,8	False	3	0	2	False	False
GLDALLTHGV	GLDALLTHGV	GLDALLTHGV	GLDALLTHGV	HLA-A0201	0.6984	0	10	10	10	0.6984	0.6984	0.00199998	156.0	-0.6539999999999999	0.92	5.292257586028427	0.0	0.0	4	1.0	1,9	True	0	0	-1	False	False
GLDLSTFPI	GLDLSTCPI	GLDLSTFPI	GLDLSTCPI	HLA-A0201	1.1453	0	9	9	9	3.1637	3.1637	10.4107	129.99999999999997	-0.4433333333333332	0.8777777777777778	3.749987360555679	0.0	0.7306867022789771	-2	0.893556	1,8	False	2	0	6	False	False
GLDLSTFPIA	GLDLSTCPIA	GLDLSTFPI	GLDLSTCPI	HLA-A0201	1.1453	0	10	9	9	3.1637	3.1637	10.4107	129.99999999999997	-0.4433333333333332	0.8777777777777778	3.749987360555679	0.0	0.7306867022789771	-2	0.893556	1,8	False	2	0	6	False	False
GLDLSTFPIAL	GLDLSTCPIAL	GLDLSTFPI	GLDLSTCPI	HLA-A0201	1.1453	0	11	9	9	2.2469	3.1637	10.4107	129.99999999999997	-0.4433333333333332	0.8777777777777778	3.749987360555679	0.992380228905816	0.7306867022789771	-2	0.893556	1,8	False	2	0	6	False	False
GLEFQIFNV	GLEFQISNV	GLEFQIFNV	GLEFQISNV	HLA-A0201	0.2933	0	9	9	9	0.8004	0.8004	13.7313	118.88888888888889	-0.1988888888888889	0.7999999999999999	3.849983240943402	0.0	0.1858226261869065	-2	0.921571	1,8	False	2	0	6	False	False
GLFLRLPDYA	GLFLRLPGYA	GLFLRLPDYA	GLFLRLPGYA	HLA-A0201	1.7396	0	10	10	10	1.8172	1.8172	18.6009	127.0	0.3289999999999998	0.47	6.3318953779526055	0.0	0.0742862425709882	-1	0.933903	1,9	False	2	0	7	False	False
GLGGAVLLSV	GLGGAVLLPV	GLGGAVLLSV	GLGGAVLLPV	HLA-A0201	0.5526	0	10	10	10	1.1322	1.1322	12.6918	185.0	-2.407	1.96	6.099999998230487	0.0	0.2828890302066772	-1	0.968957	1,9	False	4	0	8	False	False
GLHVFNLPK	GLHVSNLPK	GLHVFNLPK	GLHVSNLPK	HLA-A1101	0.7085	0	9	9	9	0.7163	0.7163	10.2213	118.88888888888889	-0.1055555555555555	0.2222222222222222	9.702001779340208	0.0076197710941836	0.0077150635208711	-2	0.899705	1,8	False	2	0	4	False	False
GLIPPPLAPV	GFIPPPLAPV	GLIPPPLAPV	GFIPPPLAPV	HLA-A0201	0.1272	0	10	10	10	0.0839	1.9736	0.312003	156.0	-2.155	1.13	6.099999998230487	0.501912228143914	0.1190018646128901	0	0.973957	1,9	True	6	0	1	False	False
GLIWVVLIL	GLIWVVLTL	GLIWVVLIL	GLIWVVLTL	HLA-A0201	1.4896	0	9	9	9	0.3929	0.3929	0.0909992999999999	281.1111111111111	-3.994444444444445	3.055555555555556	6.099999998230487	0.996175543712172	4.157913769406973	-1	0.966243	1,8	False	3	0	7	False	False
GLLHGCIYA	GLLHGCIHA	GLLHGCIYA	GLLHGCIHA	HLA-A0201	0.6945	0	9	9	9	0.6857	0.6857	5.77091	141.1111111111111	-1.6588888888888889	1.2333333333333334	7.355498301796615	2.0491933110931699e-13	0.0089129356861601	2	0.949083	1,8	False	2	0	7	False	False
GLLHGCIYAI	GLLHGCIHAI	GLLHGCIYA	GLLHGCIHA	HLA-A0201	0.6945	0	10	9	9	0.4118	0.6857	5.77091	141.1111111111111	-1.6588888888888889	1.2333333333333334	7.355498301796615	2.0491933110931699e-13	0.0089129356861601	2	0.949083	1,8	False	2	0	7	False	False
GLLHMCQPDL	GLLHMGQPDL	LLHMCQPDL	LLHMGQPDL	HLA-A0201	3.2216	0	10	9	9	1.3447	1.3447	23.3007	129.99999999999997	0.058888888888889	0.4444444444444443	5.28987737884745	0.0	4.496631992265932	-3	0.863203	1,8	False	2	1	4	False	False
GLLIYCQAGV	GLLIHCQAGV	LLIYCQAGV	LLIHCQAGV	HLA-A0201	1.2529	0	10	9	9	0.8282	0.8282	6.7909500000000005	173.33333333333331	-1.905555555555556	1.7111111111111112	5.919503211509436	1.0	0.6424856677131126	2	0.924668	1,8	False	2	1	3	False	False
GLLKDCIFDL	GPLKDCIFDL	LLKDCIFDL	PLKDCIFDL	HLA-A0201	0.6273	0	10	9	9	4.4865	5.3853	2.50099	173.33333333333331	-0.1055555555555555	1.1444444444444444	4.109223739709705	1.5734275536184001e-15	0.55422973650493	-3	0.964044	1,8	False	4	1	0	False	False
GLLLQVLFWL	GLLLQVLFRL	LLLQVLFWL	LLLQVLFRL	HLA-A0201	1.1019	0	10	9	9	0.1624	0.1624	14.8305	248.88888888888889	-3.156666666666667	2.4000000000000004	6.099999998230487	0.0	6.3746000615763565	-3	0.928813	1,8	False	2	1	7	False	False
GLLSDDLLLK	GVLSDDLLLK	LLSDDLLLK	VLSDDLLLK	HLA-A1101	0.5206	0	10	9	9	0.1465	0.2013	6.67099	216.66666666666663	0.1988888888888891	0.811111111111111	4.109250801149756	4.19919322623072e-26	0.8257703924490806	1	0.98942	1,8	False	6	1	0	False	False
GLMDLLEEKV	GLMDLLEEKA	GLMDLLEEKV	GLMDLLEEKA	HLA-A0201	0.0599	0	10	10	10	0.3557	0.3557	19.0821	146.0	0.58	0.2699999999999999	3.927550605032593	0.0	0.0498128197919595	0	0.989602	1,9	True	4	0	9	False	False
GLMEGKDPANT	GLMEGKDPATT	GLMEGKDPA	GLMEGKDPA	HLA-A0201	0.9726	0	11	9	9	0.9726	0.9726	0.0309996999999999	54.44444444444444	1.1244444444444444	-0.6444444444444444	4.184407519642264	0.0	0.0	4	1.0	1,8	True	0	0	-1	False	False
GLMFMMIPL	GLMSMMIPL	GLMFMMIPL	GLMSMMIPL	HLA-A0201	1.3657	0	9	9	9	0.3155	0.3155	6.15214	129.99999999999997	-2.858888888888889	2.0666666666666664	6.099999998230487	0.0	4.545984595879555	-2	0.921812	1,8	False	2	0	3	False	False
GLMKDIVEA	GLMKDIVGA	GLMKDIVEA	GLMKDIVGA	HLA-A0201	0.0302	0	9	9	9	0.0872	0.0872	3.86107	129.99999999999997	0.2333333333333334	0.5444444444444445	4.184407519642264	0.0	0.0197408256880733	-2	0.945644	1,8	False	2	0	7	False	False
GLPHAFFLV	GPPHAFFLV	GLPHAFFLV	GPPHAFFLV	HLA-A0201	0.2511	0	9	9	9	14.0685	14.0685	17.6709	129.99999999999997	-1.992222222222222	1.5555555555555556	7.550323993898928	0.0151242984958687	0.246618270604542	-3	0.9272	1,8	True	4	0	1	False	False
GLQNASFVLY	GLQNASLVLY	LQNASFVLY	LQNASLVLY	HLA-A1101	1.4736	0	10	9	9	1.9621	1.9621	0.32099	129.99999999999997	-0.3277777777777778	0.8111111111111111	6.093198032584041	0.0	0.3668791600835838	0	0.945914	1,8	False	6	1	5	False	False
GLRTTGQLR	GMRTTGQLR	GLRTTGQLR	GMRTTGQLR	HLA-A3101	0.6116	0	9	9	9	0.4202	0.4202	8.39075	86.66666666666666	3.2	-0.788888888888889	12.500109306536617	0.0	0.2785821989528796	2	0.978255	8	False	2	0	1	False	False
GLSFTCPSV	GLSFTCPSL	GLSFTCPSV	GLSFTCPSL	HLA-A0201	0.5404	0	9	9	9	0.8256	0.8256	0.260996	75.55555555555556	-0.5322222222222223	1.0	5.922539790626615	0.999999996524196	0.1866788759689922	1	0.986383	1,8	True	6	0	8	False	False
GLSSSVIYFL	GLGSSVIYFL	GLSSSVIYFL	GLGSSVIYFL	HLA-A0201	0.6459	0	10	10	10	0.951	0.951	4.64089	146.00000000000003	-1.238	1.5	6.093198032584041	2.13677833024297e-21	0.2072177602523659	0	0.963193	1,9	False	2	0	2	False	False
GLSWLPPPL	GLSWLCSPL	GLSWLPPPL	GLSWLCSPL	HLA-A0201	0.4156	0	9	9	9	3.2741	3.2741	0.0309996999999999	129.99999999999997	-1.6255555555555554	0.4999999999999999	6.099999998230487	0.0	0.3628455453407043	-4	0.776118	1,8	True	4	0	5,6	False	False
GLTEDAAYK	GLTEDAAYE	GLTEDAAYK	GLTEDAAYE	HLA-A1101	1.2398	0	9	9	9	38.0	49.0	0.0810019	65.55555555555554	1.59	-0.6555555555555556	4.184406685177237	0.0	1.2084305297959184	1	0.984318	1,8	True	2	0	8	False	False
GLTLGACLSL	GLTLGAGLSL	GLTLGACLSL	GLTLGAGLSL	HLA-A0201	2.2615	0	10	10	10	1.0917	1.0917	1.42099	166.0	-1.868	1.72	5.922539790626615	0.0076197710941836	2.4232872584043235	-3	0.912882	1,9	False	2	0	6	False	False
GLVDEQQEV	GLVDEQQKV	GLVDEQQEV	GLVDEQQKV	HLA-A0201	0.0256	0	9	9	9	0.0441	0.0441	134.206	107.77777777777776	2.1644444444444444	-0.6333333333333333	3.42471199342981	0.0	0.0107392290249433	1	0.971073	1,8	False	2	0	7	False	False
GLVEALHEV	GSVEALHEV	GLVEALHEV	GSVEALHEV	HLA-A0201	0.0035	0	9	9	9	0.5939	0.5939	12.1813	162.22222222222223	-0.2655555555555557	0.7999999999999999	4.25426907511428	0.0	0.0034793736319245	-2	0.953858	1,8	True	2	0	1	False	False
GLVEALHEVL	GSVEALHEVL	GLVEALHEV	GSVEALHEV	HLA-A0201	0.0035	0	10	9	9	0.5939	0.5939	12.1813	162.22222222222223	-0.2655555555555557	0.7999999999999999	4.25426907511428	5.89524745824429e-05	0.0034793736319245	-2	0.953858	1,8	True	2	0	1	False	False
GLYAMGPLAV	GLYAMGPLAG	GLYAMGPLAV	GLYAMGPLAG	HLA-A0201	0.1714	0	10	10	10	0.7378	12.0946	4.31093	127.0	-2.159	1.36	6.093198032584041	0.0	0.1689709853984422	-3	0.978135	1,9	True	4	0	9	False	False
GLYQALQSRL	GLYQALQSRR	GLYQALQSRL	GLYQALQSRR	HLA-A0201	0.5446	0	10	10	10	4.6474	13.6702	0.0509984999999999	127.0	1.2029999999999998	-0.0799999999999999	9.348807885311544	0.0	0.5229039633655689	-2	0.982203	1,9	True	4	0	9	False	False
GMGVSGSGK	VMGVSGSGK	GMGVSGSGK	VMGVSGSGK	HLA-A1101	2.5187	0	9	9	9	1.9951	1.9951	6.37091	32.22222222222222	0.2444444444444444	-0.111111111111111	9.700002531521022	3.47580404973379e-09	0.6610151471104203	-3	0.97342	1,8	False	4	0	0	False	False
GMIGSFSVRL	GMIGSFSVGL	GMIGSFSVRL	GMIGSFSVGL	HLA-A0201	1.0915	0	10	10	10	1.3467	1.3913	79.5415	107.0	0.063	1.03	10.550002220086752	0.0	0.2351985193703731	-2	0.958848	1,9	False	6	0	8	False	False
GMLCAENPEV	GMLCAGNPEV	MLCAENPEV	MLCAGNPEV	HLA-A0201	0.3295	0	10	9	9	0.2944	0.2944	18.0209	86.66666666666666	0.651111111111111	0.2333333333333334	3.61368223791942	0.0	0.0392848165760869	-2	0.895784	1,8	False	2	1	4	False	False
GMLKFVKEYV	GMLKSVKEYV	MLKFVKEYV	MLKSVKEYV	HLA-A0201	0.9638	0	10	9	9	0.5007	0.5007	7.58106	107.77777777777776	-0.0311111111111111	0.4777777777777777	9.25604694057256	0.0	0.8914235670061912	-2	0.916962	1,8	False	2	1	3	False	False
GMLKSRCEL	GMLKSRREL	GMLKSRCEL	GMLKSRREL	HLA-A0201	2.6647	0	9	9	9	3.4757	3.4757	8.46083	86.66666666666666	1.807777777777778	-0.1222222222222222	8.545125282369554	0.0	0.6217658888856921	-3	0.894868	1,8	False	2	0	6	False	False
GMLKSRCELV	GMLKSRRELV	GMLKSRCEL	GMLKSRREL	HLA-A0201	2.6647	0	10	9	9	3.4757	3.4757	8.46083	86.66666666666666	1.807777777777778	-0.1222222222222222	8.545125282369554	0.0	0.6217658888856921	-3	0.894868	1,8	False	2	0	6	False	False
GMLRLTSGRK	GTLRLTSGRK	GMLRLTSGR	GTLRLTSGR	HLA-A1101	3.2724	0	10	9	9	0.3442	0.3442	0.910986	86.66666666666666	2.415555555555556	-0.2	12.500109306536617	0.0	27.83916815804765	-1	0.957979	1,8	True	1	0	1	False	False
GMMGPPGPL	GMMGPPGPP	GMMGPPGPL	GMMGPPGPP	HLA-A0201	1.1853	0	9	9	9	8.2369	8.2369	11.232	43.33333333333333	-1.3822222222222222	0.1777777777777777	6.099999998230487	0.992380232328851	1.0147338780366402	-3	0.965972	1,8	True	4	0	8	False	False
GNSSGALLK	GNSSRALLK	GNSSGALLK	GNSSRALLK	HLA-A1101	0.9871	0	9	9	9	1.4711	1.4711	16.5012	97.77777777777776	0.6066666666666667	-0.0444444444444444	9.700002531521022	0.0076197710941836	0.3247613350554008	-2	0.915047	1,8	False	6	0	4	False	False
GNVNADSVVY	GNANADSVVY	NVNADSVVY	NANADSVVY	HLA-B1501	0.4361	0	10	9	9	1.1564	1.1564	0.0109996	107.77777777777776	1.29	0.2	3.7499869628809392	9.05359508832148e-07	0.2716385593220339	0	0.970393	1,8	True	4	1	1	False	False
GPAVLLSFGL	GPAVLLSFGV	GPAVLLSF	GPAVLLSF	HLA-B0702	0.9187	0	10	8	8	0.9187	0.9187	0.4809969999999999	146.25	-2.02625	1.7	6.099999998230487	0.0	0.0	6	1.0	1,7	True	0	0	-1	False	False
GPEELGLPM	GPEELGLPL	GPEELGLPM	GPEELGLPL	HLA-B3501	0.3078	1	9	9	9	0.6861	0.6861	0.182005	86.66666666666666	-0.0499999999999999	-0.1666666666666667	3.613691325765103	0.500000000868951	0.1697139484040227	2	0.988388	1,8	True	2	0	8	False	False
GPFRNADVEM	GPFRNADGEM	GPFRNADVEM	GPFRNADGEM	HLA-B3501	0.9923	0	10	10	10	2.6944	2.6944	3.56104	39.0	2.497	-0.6299999999999999	4.184407676104456	0.992380228905823	0.6268534107779097	-3	0.930705	1,9	False	4	0	7	False	False
GPGGAGTAPL	GPGGAGAAPL	GPGGAGTAPL	GPGGAGAAPL	HLA-B0702	0.232	0	10	10	10	0.2938	0.2938	39.5608	59.00000000000001	-0.973	0.19	6.099999998230487	2.6688189211265488e-11	0.0488005445881552	0	0.96158	1,9	False	4	0	6	False	False
GPLYLRPPV	GPLDLRPPV	GPLYLRPPV	GPLDLRPPV	HLA-B0702	0.3561	0	9	9	9	0.2342	0.2342	5.9011700000000005	118.88888888888889	0.0266666666666665	0.0888888888888888	9.348807885311544	0.0	0.1853483774551666	-3	0.879754	1,8	False	2	0	3	False	False
GPPQCPPQSPL	GPPQSPPQSPL	GPPQCPPQSPL	GPPQSPPQSPL	HLA-B0702	0.2748	0	11	11	11	0.0817	0.0817	0.000999989	35.45454545454545	0.6672727272727272	-0.8999999999999999	5.922539790626615	0.999999547320041	0.6494966952264382	-1	0.929812	1,3,10	False	4	0	4	False	False
GPPQPGPPL	GPPQPGPHL	GPPQPGPPL	GPPQPGPHL	HLA-B0702	0.0608	0	9	9	9	0.1218	0.1218	5.89095	43.33333333333333	-0.14	-0.9444444444444444	6.099999998230487	0.999999996524196	0.0304499178981937	-2	0.926771	1,8	False	2	0	7	False	False
GPREALSHL	GPREALSRL	GPREALSHL	GPREALSRL	HLA-B0702	0.0103	0	9	9	9	0.0128	0.0128	72.2716	97.77777777777776	1.9111111111111103	-0.5111111111111112	7.5513127176091075	2.0491933110931699e-13	0.00201171875	0	0.947699	1,8	False	2	0	7	False	False
GPRFVRCRKA	GPRFVRCRNA	GPRFVRCRKA	GPRFVRCRNA	HLA-B0702	1.8801	0	10	10	10	1.9856	1.9856	9.22085	39.0	3.9259999999999993	-0.8099999999999999	12.222750446759164	0.0	0.099894515511684	0	0.965317	1,9	False	4	0	8	False	False
GPRFVRCRKAT	GPRFVRCRNAT	GPRFVRCRKA	GPRFVRCRNA	HLA-B0702	1.8801	0	11	10	10	1.9856	1.9856	9.22085	39.0	3.9259999999999993	-0.8099999999999999	12.222750446759164	0.0	0.099894515511684	0	0.965317	1,9	False	4	0	8	False	False
GPRGGQALL	GPRGVQALL	GPRGGQALL	GPRGVQALL	HLA-B0702	0.0146	0	9	9	9	0.0224	0.0224	14.7608	97.77777777777776	0.6655555555555556	-0.1555555555555557	10.550002220086752	0.0	0.0050839285714285	-3	0.901099	1,8	False	4	0	4	False	False
GPRNAPAAK	GPRTAPAAK	GPRNAPAA	GPRTAPAA	HLA-B0702	0.986	0	9	8	8	0.9278	0.9278	36.9218	37.5	1.89875	-0.775	10.550002220086752	0.500000113170015	0.0618508299202414	0	0.923454	1,7	False	2	0	3	False	False
GPSPGSLPQPI	GPSPGSLPQPS	SPGSLPQPI	SPGSLPQPS	HLA-B0702	0.2377	0	11	9	9	1.682	1.7596	0.000999989	86.66666666666666	0.1733333333333332	-0.2222222222222222	6.099999998230487	0.0225161803989821	0.2055896965219368	-2	0.97376	1,8	True	2	2	8	False	False
GPSWGLSLM	GPSRGLSLM	GPSWGLSLM	GPSRGLSLM	HLA-B0702	0.2404	0	9	9	9	0.1193	0.1907	7.18108	86.66666666666666	-1.0666666666666669	0.5111111111111111	6.099999998230487	3.47580404982655e-09	0.0626527530152071	-3	0.869755	1,8	False	2	0	3	False	False
GPYAEHYLMPF	GPYVEHYLMPF	GPYAEHYLM	GPYVEHYLM	HLA-B3501	0.2383	0	11	9	9	0.3861	0.3861	1.19102	54.44444444444444	0.192222222222222	-0.4222222222222223	5.363384399097413	9.05359508832148e-07	0.0912218078218078	0	0.942978	1,8	False	4	0	3	False	False
GQALAEFAA	AQALAEFAA	GQALAEFAA	AQALAEFAA	HLA-A0206	4.7539	0	9	9	9	2.8004	2.8004	25.6218	87.77777777777777	-0.4144444444444445	0.711111111111111	3.849983240943402	0.0	3.316220414940723	0	0.983284	1,8	False	4	0	0	False	False
GQALAEFAAL	AQALAEFAAL	GQALAEFAAL	AQALAEFAAL	HLA-A0206	2.4441	0	10	10	10	1.5163	1.5163	25.6218	118.0	-0.865	1.02	3.849983240943402	0.0	1.4955061531359233	0	0.988066	1,9	False	4	0	0	False	False
GQAQTGQPA	EQAQTGQPA	GQAQTGQPA	EQAQTGQPA	HLA-B1501	2.9272	0	9	9	9	7.6967	7.6967	0.130996	22.22222222222222	1.521111111111111	-1.111111111111111	6.099999998230487	0.0	1.8139306975716865	-2	0.973645	1,8	False	2	0	0	False	False
GQAQTGQPAGL	EQAQTGQPAGL	AQTGQPAGL	AQTGQPAGL	HLA-B1501	2.0094	0	11	9	9	2.0094	2.0094	0.130996	65.55555555555554	0.3588888888888887	-0.3	6.099999998230487	0.0	0.0	4	1.0	1,8	True	0	2	-1	False	False
GQARQSRPV	GQGRQSRPV	GQARQSRPV	GQGRQSRPV	HLA-A0206	2.3809	0	9	9	9	7.7381	7.7381	0.550991	43.33333333333333	4.17	-1.4222222222222225	12.500109306536617	0.0	1.6483319522880295	0	0.951879	1,8	False	4	0	2	False	False
GQGSFSWTL	GQGRFSWTL	GQGSFSWTL	GQGRFSWTL	HLA-A0201	0.6458	0	9	9	9	1.3591	1.3591	8.36114	43.33333333333333	0.311111111111111	-0.1	6.099999998230487	0.992380228905818	0.338936899418733	-1	0.925615	1,8	False	6	0	3	False	False
GQSAKVLSVK	GQSAKALSVK	QSAKVLSVK	QSAKALSVK	HLA-A1101	0.1666	0	10	9	9	0.299	0.299	0.000999989	118.88888888888889	0.9588888888888888	0.1222222222222223	10.805379563011227	0.0	0.0737720401337792	0	0.95493	1,8	False	4	1	4	False	False
GQVLFAVYRM	GQVLFAVYHM	QVLFAVYRM	QVLFAVYHM	HLA-A0206	4.9993	0	10	9	9	3.7159	3.7159	0.000999989	118.88888888888889	0.0511111111111111	1.0444444444444445	9.348807885311544	9.05386196973035e-07	1.7266615409456658	0	0.946504	1,8	False	2	1	7	False	False
GQWHSVSFSA	GQWHSVSLSA	GQWHSVSFSA	GQWHSVSLSA	HLA-A0201	3.1542	0	10	10	10	3.1371	3.2204	0.0109996	39.0	0.8299999999999998	-0.1599999999999999	7.550323993898928	2.6688189211265488e-11	0.0648391628369149	0	0.961118	1,9	False	6	0	7	False	False
GRALEVKAR	VRALEVKAR	GRALEVKAR	VRALEVKAR	HLA-B2705	0.4772	0	9	9	9	0.8852	0.8852	16.0812	97.77777777777776	3.1866666666666665	-0.5777777777777778	11.479699668474495	0.0	0.219947582467239	-3	0.972475	1,8	False	4	0	0	False	False
GRKLFGTHFY	GRKLFGTPFY	GRKLFGTHF	GRKLFGTPF	HLA-B2705	0.083	1	10	9	9	0.2344	0.2344	18.341	43.33333333333333	1.66	-0.4111111111111111	11.651789722032843	2.6688189211265488e-11	0.0536100682593856	-2	0.919715	1,8	False	2	0	7	False	False
GRRLAALPM	GRRLAALPV	GRRLAALPM	GRRLAALPV	HLA-B2705	0.7653	0	9	9	9	1.603	1.603	0.0410009	108.88888888888889	1.4544444444444449	0.2333333333333332	12.500109306536617	0.0	0.3999325077978789	1	0.985094	1,8	True	1	0	8	False	False
GSAPSLLHQR	GSAPSVLHQR	GSAPSLLHQR	GSAPSVLHQR	HLA-A1101	0.2527	0	10	10	10	0.1829	0.1829	12.0612	88.0	1.933	-0.54	10.551758703775704	0.0	0.0964377255330781	1	0.964825	0,1,9	False	6	0	5	False	False
GSGEYLSLSFK	GSGEYLSLAFK	GSGEYLSLSFK	GSGEYLSLAFK	HLA-A1101	0.6795	0	11	11	11	0.9009	0.9009	0.171004	70.9090909090909	0.7272727272727271	-0.1363636363636363	6.40200117090717	0.0	0.16699000999001	1	0.982083	0,1,10	False	4	0	8	False	False
GSIRISSMR	GSIRIYSMR	GSIRISSMR	GSIRIYSMR	HLA-A3101	0.2397	0	9	9	9	0.1483	0.1483	118.103	86.66666666666666	2.99	-0.1	12.500109306536617	0.0	0.1477314902225219	-2	0.918414	8	False	2	0	5	False	False
GSKRAVTK	GSKKAVTK	GSKRAVTK	GSKKAVTK	HLA-A1101	4.5046	0	8	8	8	3.9103	3.9103	137.966	48.75	3.15	-1.025	11.823055271990595	0.0	0.6846236299005192	2	0.960549	0,1,2,3,4,7	True	2	0	3	False	False
GSNKKRKFSK	GSKKKRKFSK	GSNKKRKFSK	GSKKKRKFSK	HLA-A1101	1.5243	0	10	10	10	4.5941	4.5941	94.7399	0.0	4.664	-2.28	11.997381378896534	0.0	1.0185446855749765	0	0.964094	0,1,9	False	4	0	2	False	False
GSTLLASFK	GSTPLASFK	GSTLLASFK	GSTPLASFK	HLA-A1101	0.2675	0	9	9	9	0.0562	0.0562	67.9028	97.77777777777776	-0.0722222222222223	0.6222222222222222	9.700002531521022	0.0	1.0057428825622778	-3	0.906232	1,8	False	4	0	3	False	False
GSYPAQGPRF	GSYPARGPRF	GSYPAQGPRF	GSYPARGPRF	HLA-B1501	1.1701	0	10	10	10	1.2907	1.2907	9.55132	10.0	1.733	-0.95	9.348807885311544	0.0	0.1093314170605098	1	0.942643	1,9	False	2	0	5	False	False
GSYVRTLVY	GSYVQTLVY	GSYVRTLVY	GSYVQTLVY	HLA-A0101	0.3603	0	9	9	9	0.2732	0.2732	25.6011	107.77777777777776	0.8033333333333331	0.3555555555555555	9.171628129668534	0.0	0.1148687042459736	1	0.943328	1,8	False	2	0	4	False	False
GTAPLGTLR	GAAPLGTLR	GTAPLGTLR	GAAPLGTLR	HLA-A1101	0.1066	0	9	9	9	0.7251	0.7251	39.5608	97.77777777777776	0.7255555555555557	0.1222222222222221	10.550002220086752	0.0	0.0909282857536891	0	0.964863	1,8	True	4	0	1	False	False
GTGEYNYSK	GTGEYNYSQ	GTGEYNYSK	GTGEYNYSQ	HLA-A1101	0.0739	0	9	9	9	10.3127	10.3127	0.000999989	0.0	2.5966666666666667	-1.7555555555555555	6.395413115154952	0.0	0.0733704383914978	1	0.984815	1,8	True	2	0	8	False	False
GTHFYPLIGR	GTPFYPLIGR	GTHFYPLIGR	GTPFYPLIGR	HLA-A1101	0.4263	0	10	10	10	0.4594	0.4594	18.341	78.0	0.7590000000000001	-0.1	9.351184298284352	0.0	0.0307151284283848	-2	0.908049	0,1,9	False	2	0	2	False	False
GTISSASFY	GTISSASFH	GTISSASFY	GTISSASFH	HLA-A0101	0.2156	0	9	9	9	4.7533	4.7533	24.1508	54.44444444444444	0.251111111111111	0.4777777777777777	6.093198032584041	0.0	0.2058208234279342	2	0.980621	1,8	True	2	0	8	False	False
GTNAFLPMCR	GTNAFNPMCR	GTNAFLPMCR	GTNAFNPMCR	HLA-A1101	1.007	0	10	10	10	0.8925	0.8925	1.42099	49.0	0.985	0.2099999999999999	8.549912034533918	0.0	0.1291893557422968	-3	0.899093	0,1,9	False	0	0	5	False	False
GTSAPRKKK	GTSAPRKKQ	GTSAPRKKK	GTSAPRKKQ	HLA-A1101	0.2216	1	9	9	9	2.6526	7.4056	0.000999989	11.11111111111111	3.8655555555555554	-1.9888888888888887	11.924509373493493	0.0	0.2149689964351301	1	0.986829	1,8	True	2	0	8	False	False
GVFQKYPETLV	GVFEKYPETLV	FQKYPETLV	FEKYPETLV	HLA-A0201	2.2651	0	11	9	9	0.7493	17.3161	2.00097	75.55555555555556	0.9633333333333332	-0.4111111111111111	6.40200117090717	0.0	1.968804759732272	2	0.970432	1,8	True	2	2	1	False	False
GVGPGRISK	GVGPGRISE	GVGPGRISK	GVGPGRISE	HLA-A1101	0.0386	0	9	9	9	11.4264	11.4264	0.0109996	75.55555555555556	1.3433333333333333	-0.3666666666666666	11.651775666512547	0.0076197710941836	0.0384696037247076	1	0.983811	1,8	True	2	0	8	False	False
GVGPRFVRCRK	GVGPRFVRCRN	GVGPRFVRCRK	GVGPRFVRCRN	HLA-A1101	1.5262	0	11	11	11	3.163	27.0	9.22085	52.72727272727272	3.2809090909090908	-0.5545454545454546	12.222750446759164	0.0	1.439930131851852	0	0.98579	0,1,10	True	4	0	10	False	False
GVINAEFML	GVINAAFML	GVINAEFML	GVINAAFML	HLA-A0201	1.2913	0	9	9	9	1.4925	1.4925	75.8109	129.99999999999997	-0.9455555555555556	1.2888888888888888	3.849983240943402	0.0	0.174076757118928	-1	0.93465	1,8	False	2	0	5	False	False
GVISSFVHV	GVINSFVHV	GVISSFVHV	GVINSFVHV	HLA-A0201	0.2446	0	9	9	9	0.2727	0.2727	13.6412	140.0	-1.0555555555555556	1.6333333333333333	7.550323993898928	5.89524745824429e-05	0.0252044737807113	1	0.947476	1,8	False	2	0	3	False	False
GVISSLLKY	GVISSLLKD	GVISSLLKY	GVISSLLKD	HLA-A1101	0.1281	0	9	9	9	1.179	27.125	14.5314	162.2222222222222	-0.8055555555555557	1.011111111111111	9.298300650902092	0.0	0.1274950374193548	-3	0.969534	1,8	True	2	0	8	False	False
GVKWHTAVIY	GVKWHTAVTY	GVKWHTAVIY	GVKWHTAVTY	HLA-B1501	0.5451	0	10	10	10	0.1965	0.1965	0.181005	107.0	-0.516	0.43	9.300695891492069	0.0	0.9670323664122138	-1	0.969577	1,9	False	3	0	8	False	False
GVLELSFPQA	GVLELSCPQA	VLELSFPQA	VLELSCPQA	HLA-A0201	1.5532	0	10	9	9	3.8066	3.8066	29.5012	129.99999999999997	-0.3244444444444446	0.7777777777777779	3.849983240943402	0.0	0.919450659381075	-2	0.877646	1,8	False	2	1	5	False	False
GVLRPLCSL	GVLRPLRSL	GVLRPLCSL	GVLRPLRSL	HLA-A0211	1.7497	0	9	9	9	2.2999	2.2999	1.95098	162.2222222222222	-0.3	1.2000000000000002	8.549912034533918	0.5	0.4185768685595026	-3	0.890553	1,8	False	2	0	6	False	False
GVLYVVRSLY	GVLYVVRSVY	VLYVVRSLY	VLYVVRSVY	HLA-A1101	2.1588	0	10	9	9	3.859	3.859	11.8507	183.3333333333333	-0.3733333333333335	1.3666666666666667	9.171628129668534	0.0	0.9511250997667792	1	0.977559	1,8	False	6	1	7	False	False
GVPGQTGLK	GVPGQPGLK	GVPGQTGLK	GVPGQPGLK	HLA-A1101	0.7241	0	9	9	9	0.6444	0.6444	70.4291	75.55555555555556	0.2088888888888888	-0.3222222222222222	9.700002531521022	0.0	0.0895573711980136	-1	0.909802	1,8	False	4	0	5	False	False
GVQPPETPR	GVQPPETTR	GVQPPETPR	GVQPPETTR	HLA-A3101	0.0922	0	9	9	9	0.0883	0.0883	9.55132	32.22222222222222	2.7622222222222224	-1.4666666666666666	6.410149741452187	0.0076202203248253	0.0040722536806342	-1	0.945067	8	False	4	0	7	False	False
GVWALPDPI	GVWALPGPI	GVWALPDPI	GVWALPGPI	HLA-A0201	2.0148	0	9	9	9	4.3626	4.3626	42.412	129.99999999999997	-1.1377777777777778	0.7000000000000001	3.749987360555679	0.992437850752264	1.084295475175354	-1	0.911781	1,8	False	2	0	6	False	False
GYQLSLSAVF	GYQLSLPAVF	YQLSLSAVF	YQLSLPAVF	HLA-C0702	1.0365	0	10	9	9	0.4315	0.4315	0.260996	129.99999999999997	-0.6877777777777777	1.1111111111111112	6.093198032584041	0.0	1.4532618771726535	-1	0.926737	1,8	False	4	1	5	False	False
GYSGEPRPTYF	GYAGEPRPTYF	GYSGEPRPTYF	GYAGEPRPTYF	HLA-A2402	0.2151	0	11	11	11	0.1689	0.1689	0.000999989	0.0	2.101818181818182	-1.2090909090909088	6.396685941610485	0.999999999999795	0.0588373001776199	1	0.979095	1,10	False	4	0	2	False	False
GYVDVVKEL	GYVDVVKVL	GYVDVVKEL	GYVDVVKVL	HLA-C0702	0.0624	0	9	9	9	0.0947	0.0947	18.561	140.0	0.36	0.4222222222222222	4.184406685177237	0.0	0.0212832101372756	-2	0.95383	1,8	False	2	0	7	False	False
HACDTDLRGWY	YACDTDLRGWY	HACDTDLRGWY	YACDTDLRGWY	HLA-B3501	1.5134	0	11	11	11	1.1091	1.1091	0.000999989	44.54545454545455	2.586363636363636	-0.9000000000000002	5.40564689738676	3.47580404973379e-09	0.551679397709855	2	0.985652	1,10	True	2	0	0	False	False
HAEAGLCAGY	HAEAGLGAGY	HAEAGLCAGY	HAEAGLGAGY	HLA-B3501	1.1749	0	10	10	10	0.5971	0.5971	0.061002	69.0	-0.1899999999999999	0.2899999999999999	5.361016532871872	0.0	1.1369238318539612	-3	0.906018	1,9	False	2	0	6	False	False
HAFLSQGSSPY	HAFLSQGSAPY	HAFLSQGSSPY	HAFLSQGSAPY	HLA-B3501	0.2542	0	11	11	11	0.2718	0.3213	5.04097	44.54545454545455	0.8990909090909089	-0.3636363636363637	7.542349207215011	0.0	0.0530868969810146	1	0.981159	1,10	False	4	0	8	False	False
HALAFPQAR	HAPAFPQAR	HALAFPQAR	HAPAFPQAR	HLA-A3101	0.1782	0	9	9	9	0.8841	0.8841	2.64103	76.66666666666666	1.3099999999999998	-0.0888888888888889	10.551758703775704	1.20812138761297e-17	0.1422818459450288	-3	0.907654	8	False	4	0	2	False	False
HAPALDAPL	HAPGLDAPL	HAPALDAPL	HAPGLDAPL	HLA-B3501	2.406	0	9	9	9	2.1148	2.1148	0.00199998	120.0	-0.2099999999999999	0.3444444444444444	5.292257586028427	0.0	0.3312971439379615	0	0.937586	1,8	False	4	0	3	False	False
HAPPPEPPPL	HAHPPEPPPL	HAPPPEPPPL	HAHPPEPPPL	HLA-C0303	0.2999	0	10	10	10	0.2445	0.2445	26.1312	49.0	0.474	-1.0700000000000005	5.363507221918553	0.996175656028184	0.0679528016359918	-2	0.936406	0,1,4,9	False	2	0	2	False	False
HATPLPVTSL	HATSLPVTSL	ATPLPVTSL	ATSLPVTSL	HLA-C0702	1.2506	0	10	9	9	2.0667	2.0667	0.511002	129.99999999999997	-0.7944444444444445	0.911111111111111	6.099999998230487	4.56155761811434e-07	0.4938378380993855	-1	0.93627	1,8	False	4	1	2	False	False
HFPVYTLGF	HIPVYTLGF	HFPVYTLGF	HIPVYTLGF	HLA-A2402	0.1576	0	9	9	9	1.1652	1.1652	4.57097	75.55555555555556	-0.9433333333333334	0.711111111111111	7.542349207215011	0.0001178979987861	0.1362836937864744	0	0.952705	1,8	True	2	0	1	False	False
HGLYKDLYAY	HGLYKDRYAY	GLYKDLYAY	GLYKDRYAY	HLA-B3501	1.2052	0	10	9	9	1.3882	1.3882	12.2008	97.77777777777776	0.2333333333333334	-0.2555555555555556	6.317627584096044	0.0	0.1588759544734188	-2	0.910793	1,8	False	4	1	5	False	False
HIKLDSSAQF	QIKLDSSAQF	HIKLDSSAQF	QIKLDSSAQF	HLA-B1501	0.2043	0	10	10	10	0.3313	0.3313	13.4506	88.0	1.664	-0.2799999999999999	7.549350681714714	0.0	0.0783160277693933	0	0.983547	1,9	False	4	0	0	False	False
HIVHTGEKPY	HIVHTGEKPY	IVHTGEKPY	IVHTGEKPY	HLA-B3501	0.7375	0	10	9	9	0.7375	0.7375	1.42197	75.55555555555556	1.092222222222222	-0.6555555555555557	7.5418101428076625	0.0	0.0	7	1.0	1,8	True	0	1	-1	False	False
HIVHTGEKPYK	HIVHTGEKPYK	IVHTGEKPYK	IVHTGEKPYK	HLA-A1101	0.6436	0	11	10	10	0.6436	0.6436	1.00097	68.0	1.5379999999999998	-0.98	9.258471165783703	1.36151444310081e-06	0.0	5	1.0	0,1,9	True	0	1	-1	False	False
HLATHFNFLI	HLATHFNLLI	HLATHFNFL	HLATHFNLL	HLA-A0201	0.3525	0	10	9	9	0.4651	0.4651	14.7608	97.77777777777776	0.1022222222222222	0.4888888888888887	7.714356231503189	0.0	0.0853397118899161	0	0.961311	1,8	False	6	0	7	False	False
HLGNNRIFYV	HLGNNRISYV	HLGNNRIFYV	HLGNNRISYV	HLA-A0201	1.1831	0	10	10	10	2.3945	2.3945	0.0109996	107.0	1.52	-0.1099999999999999	9.351184298284352	0.999941047525418	0.5985413823345166	-2	0.935629	1,9	False	2	0	7	False	False
HLIELNIENA	HLIELNIENP	HLIELNIENA	HLIELNIENP	HLA-A0201	0.9102	0	10	10	10	5.8379	5.8379	4.19102	166.0	1.007	0.1199999999999999	4.25426907511428	0.0	0.7682886894259923	-1	0.981403	1,9	True	4	0	9	False	False
HLLHHCFQPL	HLLHHCFQAL	LLHHCFQPL	LLHHCFQAL	HLA-A0201	2.5394	0	10	9	9	0.6428	1.6044	8.92097	129.99999999999997	-0.4622222222222221	0.5777777777777777	7.523974965326488	0.0	1.479892171528297	-1	0.940699	1,8	False	4	1	7	False	False
HLMAPISLQV	RLMAPISLQV	LMAPISLQV	LMAPISLQV	HLA-A0201	0.0185	0	10	9	9	0.0185	0.0185	3.05104	173.33333333333331	-1.5577777777777777	1.5666666666666664	6.099999998230487	0.0	0.0	4	1.0	1,8	True	0	1	-1	False	False
HLMCVKDSNI	HLMGVKDSNI	HLMCVKDSNI	HLMGVKDSNI	HLA-A0201	10.0554	0	10	10	10	3.5574	3.5574	36.4513	107.0	1.1460000000000004	0.2	7.359000942669809	6.95160964873268e-09	18.3673439028504	-3	0.901641	1,9	False	2	0	3	False	False
HLQATLFLEV	HLQATLSLEV	LQATLFLEV	LQATLSLEV	HLA-A0201	0.7821	0	10	9	9	0.9762	0.9762	3.30099	173.33333333333331	-0.9633333333333336	1.3888888888888888	3.849983240943402	0.0	0.1555066687154271	-2	0.91885	1,8	False	2	1	5	False	False
HLQLERINVY	HLQLERINVH	LQLERINVY	LQLERINVH	HLA-B1501	0.0076	0	10	9	9	0.7463	0.7463	0.190994	162.2222222222222	1.6944444444444444	-2.4671622769447922e-17	6.403313373681158	1.5734275536184001e-15	0.0075226048505962	2	0.977382	1,8	True	2	1	8	False	False
HLTCLLLWV	HLTCLLLWV	HLTCLLLWV	HLTCLLLWV	HLA-A0201	2.2602	0	9	9	9	2.2602	2.2602	0.00199998	205.5555555555556	-2.233333333333333	1.9	7.359029809944332	0.500029476237291	0.0	4	1.0	1,8	True	0	0	-1	False	False
HMCQPDLWKF	HMGQPDLWKF	HMCQPDLWKF	HMGQPDLWKF	HLA-B1501	1.4656	0	10	10	10	1.5735	1.5735	23.3007	39.0	1.061	-0.56	7.359000942669809	0.0	0.1005009469335874	-3	0.899521	1,9	False	2	0	2	False	False
HMMGFRTQEV	HMMEWFRTQE	HMMGFRTQEV	HMMEWFRTQE	HLA-A0201	0.7571	0	10	10	10	6.9864	16.595	21.231	29.0	2.184	-0.5000000000000001	7.5513127176091075	0.0	0.7225594510394697	-6	0.812474	1,9	True	8	0	3,4,5,6,7,8,9	False	False
HPGRPGEVI	HPGPPGEVI	HPGRPGEVI	HPGPPGEVI	HLA-B0702	0.2489	0	9	9	9	0.1274	0.1274	0.401007	75.55555555555556	1.7277777777777776	-0.7222222222222222	7.5513127176091075	0.0	0.2373732339089481	-2	0.888341	1,8	False	4	0	3	False	False
HPMAGAHEKTA	HPMAGADEKTA	HPMAGAHEKTA	HPMAGADEKTA	HLA-B0702	1.06	0	11	11	11	1.4473	1.4473	35.4398	27.27272727272727	1.411818181818182	-0.8363636363636363	7.713170561008155	0.5	0.2836578456436122	-1	0.929905	1,3,10	False	2	0	6	False	False
HPPSTLLTTL	HSPSTLLTTL	HPPSTLLTTL	HSPSTLLTTL	HLA-B0702	0.2077	0	10	10	10	0.0188	0.2441	30.4506	117.0	0.1009999999999999	0.2099999999999998	7.550323993898928	3.47580404973379e-09	0.0309720606308889	-1	0.965893	1,9	True	4	0	1	False	False
HPPSTLLTTLM	HSPSTLLTTLM	HPPSTLLTTL	HSPSTLLTTL	HLA-B0702	0.2077	0	11	10	10	0.0188	0.2441	30.4506	117.0	0.1009999999999999	0.2099999999999998	7.550323993898928	3.47580404973379e-09	0.0309720606308889	-1	0.965893	1,9	True	4	0	1	False	False
HPREANFKL	HPGEANFKL	HPREANFKL	HPGEANFKL	HLA-B0702	0.0138	0	9	9	9	0.2961	0.2961	10.481	54.44444444444444	3.2077777777777774	-1.3111111111111111	9.697026920504868	0.0	0.013156838905775	-2	0.908558	1,8	False	6	0	2	False	False
HPREANFKLKL	HPGEANFKLKL	HPREANFKL	HPGEANFKL	HLA-B0702	0.0138	0	11	9	9	0.2961	0.2961	10.481	54.44444444444444	3.2077777777777774	-1.3111111111111111	9.697026920504868	0.0	0.013156838905775	-2	0.908558	1,8	False	6	0	2	False	False
HPSAQISPT	DPSAQISPT	HPSAQISPT	DPSAQISPT	HLA-B0702	0.8846	0	9	9	9	7.5186	7.5186	10.2809	54.44444444444444	1.4266666666666667	-0.6555555555555557	7.550323993898928	0.0	0.7805224908892613	-1	0.96956	1,8	False	2	0	0	False	False
HPSLCAHPPV	RPSLCAHPPV	HPSLCAHPPV	RPSLCAHPPV	HLA-B0702	0.9833	0	10	10	10	0.5296	0.5296	4.08094	78.0	0.067	0.0299999999999998	7.523974965326488	2.0491933110931699e-13	0.842377662386707	0	0.977914	1,9	False	2	0	0	False	False
HPVLNLRRL	HPVLDLRRL	HPVLNLRRL	HPVLDLRRL	HLA-B0702	0.1694	0	9	9	9	0.2729	0.2729	2.42099	162.2222222222222	2.4822222222222217	-0.1888888888888889	12.50011018011719	0.0	0.0642466104800293	1	0.93963	1,8	False	2	0	4	False	False
HQGRELQAM	HFGRELQAM	HQGRELQAM	HFGRELQAM	HLA-B1501	0.3753	0	9	9	9	8.6933	8.6933	20.5704	54.44444444444444	3.0499999999999994	-1.2333333333333334	7.5513127176091075	0.0076197710941836	0.3590978569703105	-3	0.92733	1,8	True	0	0	1	False	False
HRARTCRCR	HKARTCRCR	HRARTCRCR	HKARTCRCR	HLA-B2705	2.1477	0	9	9	9	15.6726	15.6726	44.5298	11.11111111111111	6.948888888888889	-1.6777777777777778	12.023445502854884	0.0	1.8533892098311704	2	0.975373	1,8	True	2	0	1	False	False
HRATPVFLV	HRATPAFLV	HRATPVFLV	HRATPAFLV	HLA-C0602	0.0206	0	9	9	9	0.0531	0.0531	2.18102	118.88888888888889	0.4844444444444439	0.7555555555555555	10.551758703775704	0.0	0.012608286252354	0	0.947941	1,8	False	4	0	5	False	False
HRTAWWGKV	HRAAWWGKV	HRTAWWGKV	HRAAWWGKV	HLA-B2705	1.6352	0	9	9	9	1.3084	1.3084	0.0119998999999999	43.33333333333333	1.8055555555555551	-0.9444444444444444	11.651789722032843	0.0	0.4084250687863038	0	0.945063	1,8	False	4	0	2	False	False
HSDVFALST	HSDVFALGT	HSDVFALST	HSDVFALGT	HLA-A0101	1.2934	0	9	9	9	2.0119	2.0119	0.1009979999999999	86.66666666666666	1.0000000000000002	0.3999999999999999	5.292257586028427	0.0	0.4619056116109149	0	0.960867	1,8	False	2	0	7	False	False
HSLHLSFCF	HSFHLSFCF	HSLHLSFCF	HSFHLSFCF	HLA-B3501	1.4459	0	9	9	9	0.6595	0.6595	0.000999989	86.66666666666666	-0.1066666666666665	0.8555555555555556	7.523974965326488	0.0	1.724117907505686	0	0.947543	1,8	False	6	0	2	False	False
HSLQAEHRLLK	HSLEAEHRLLK	LQAEHRLLK	LEAEHRLLK	HLA-A1101	0.2872	0	11	9	9	0.5726	3.6221	52.0202	141.1111111111111	2.3233333333333333	-0.6000000000000001	9.697026920504868	0.0	0.2644276193368488	2	0.973663	1,8	True	2	2	1	False	False
HSRKSTMSF	HSRKATMSF	HSRKSTMSF	HSRKATMSF	HLA-B1501	0.1817	0	9	9	9	0.2334	0.2334	0.501006	0.0	3.618888888888889	-1.1111111111111112	11.651789722032843	4.70058966754759e-07	0.0402480291345329	1	0.965509	1,8	False	4	0	4	False	False
HSWRGVAQHL	HSWRVVAQHL	HSWRGVAQHL	HSWRVVAQHL	HLA-A6901	1.5982	0	10	10	10	3.581	3.581	0.000999989	78.0	1.914	-0.67	10.553501105867326	0.0	0.8849234738899748	-3	0.9051	0,1,9	False	4	0	4	False	False
HSYKCHLVLR	ISYKCHLVLR	SYKCHLVLR	SYKCHLVLR	HLA-A3101	0.1099	0	10	9	9	0.1099	0.1099	4.9909	118.88888888888889	1.5011111111111108	0.0666666666666666	9.449118782766163	0.0	0.0	5	1.0	8	False	0	1	-1	False	False
HTSYGRSLR	HTLYGRSLR	HTSYGRSLR	HTLYGRSLR	HLA-A0301	1.7334	0	9	9	9	1.577	1.577	78.2924	43.33333333333333	4.238888888888889	-1.3777777777777778	11.147684105671942	0.0	0.1719110716550413	-2	0.928738	1,8	False	2	0	2	False	False
HTSYGRSLRY	HTLYGRSLRY	TSYGRSLRY	TLYGRSLRY	HLA-A0301	0.2474	0	10	9	9	0.021	0.021	78.2924	43.33333333333333	3.736666666666667	-1.1666666666666667	10.118372942321002	0.0	2.667207619047619	-2	0.949175	1,8	True	2	1	1	False	False
HVADQWEFK	PVADQWEFK	HVADQWEFK	PVADQWEFK	HLA-A1101	0.109	0	9	9	9	1.9536	1.9536	3.89089	43.33333333333333	2.2355555555555555	-1.077777777777778	5.454297225456685	0.0	0.102918407043407	-2	0.959879	1,8	False	2	0	0	False	False
HVFPETSFI	HVFPETAFI	HVFPETSFI	HVFPETAFI	HLA-A0201	0.8051	0	9	9	9	0.5683	0.5683	0.0810019	75.55555555555556	0.2799999999999999	0.5	5.363507221918553	0.0	0.3354701390110857	1	0.966546	1,8	False	4	0	6	False	False
HVIQILSFV	HVIQIFSFV	HVIQILSFV	HVIQIFSFV	HLA-A6901	0.0125	1	9	9	9	0.0128	0.0128	0.8610089999999999	194.44444444444443	-1.3577777777777778	1.8333333333333333	7.550323993898928	0.0	0.0002929687499999	0	0.946501	1,8	False	6	0	5	False	False
HVQIAWHIYR	HVQIAWQIYR	VQIAWHIYR	VQIAWQIYR	HLA-A1101	0.7123	0	10	9	9	0.5489	0.5489	31.8804	129.99999999999997	0.8044444444444444	0.1777777777777777	9.351184298284352	0.0	0.2120419384222991	0	0.912132	1,8	False	4	1	5	False	False
HVSDMSVVL	HVSDTSVVL	HVSDMSVVL	HVSDTSVVL	HLA-B3501	0.5812	0	9	9	9	0.4791	0.4791	1.95194	140.0	0.0877777777777779	1.1111111111111112	5.292257586028427	3.47580404973379e-09	0.1238583176789814	-1	0.933756	1,8	False	1	0	4	False	False
HVSPGASKM	PVSPGASKM	HVSPGASKM	PVSPGASKM	HLA-B3501	0.4923	0	9	9	9	8.039	8.039	0.141003	43.33333333333333	0.8744444444444444	-0.3111111111111112	9.702001779340208	0.0	0.4621520599577062	-2	0.964473	1,8	False	2	0	0	False	False
HYIPTDSECR	HYIPTDSEGR	HYIPTDSECR	HYIPTDSEGR	HLA-A3101	1.0249	0	10	10	10	0.8844	0.8844	3.611	39.0	3.502	-1.21	5.451775335241109	0.0	0.1628204997738579	-3	0.945012	0,9	False	2	0	8	False	False
HYYRRRHMAAI	DYYRRRHMAAI	HYYRRRHMAAI	DYYRRRHMAAI	HLA-A2402	3.8223	0	11	11	11	4.627	5.1392	4.34092	53.63636363636364	3.951818181818181	-1.1363636363636365	11.210317733697591	0.0	0.9794494999221668	-1	0.982426	1,10	True	2	0	0	False	False
IAAGFVTEIK	IAAGVVTEIK	AAGFVTEIK	AAGVVTEIK	HLA-A1101	0.6719	0	10	9	9	0.9588	1.0859	25.8304	97.77777777777776	-0.1744444444444445	0.7333333333333333	6.408795645926148	0.0	0.2561622617183903	-1	0.933034	1,8	False	2	1	3	False	False
IAAHTRYAL	IPAHTRYAL	IAAHTRYAL	IPAHTRYAL	HLA-B0702	0.4229	0	9	9	9	0.0104	0.0104	39.8415	120.0	0.7799999999999998	0.4444444444444443	9.351184298284352	0.0	16.773677884615385	-1	0.947108	1,8	True	4	0	1	False	False
IACNIRELHR	IACSIRELHR	IACNIRELHR	IACSIRELHR	HLA-A3101	1.4755	0	10	10	10	1.3729	1.3729	7.53078	127.00000000000004	3.01	-0.21	8.557410550303757	1.5734275536184001e-15	0.1102675358729696	1	0.95071	0,9	False	2	0	3	False	False
IAISCSYGQV	IGISCSYGQV	IAISCSYGQV	IGISCSYGQV	HLA-A0206	9.7081	0	10	10	10	16.0819	21.5152	0.000999989	117.0	-0.5429999999999999	1.0699999999999998	5.919503211509436	0.999999996524196	5.32760594881758	0	0.972582	1,9	True	4	0	1	False	False
IALDYEWGTV	IALDYEGGTV	ALDYEWGTV	ALDYEGGTV	HLA-A0201	1.8097	0	10	9	9	1.5768	1.5768	28.4114	86.66666666666666	0.4666666666666667	-0.0555555555555555	3.550073361489922	0.0	0.2673003107559615	-2	0.859476	1,8	False	1	1	5	False	False
ICEENSLPY	TCEENSLPY	ICEENSLPY	TCEENSLPY	HLA-A0101	0.3691	0	9	9	9	0.2686	0.2686	0.491002	86.66666666666666	1.4088888888888889	-0.3777777777777778	3.613682009745389	0.0	0.1381033134772896	-1	0.978587	1,8	False	3	0	0	False	False
ICVQRDPPGL	ICVQWDPPGL	VQRDPPGL	VQWDPPGL	HLA-C0303	4.3965	0	10	8	8	3.2735	3.2735	1.32097	85.0	2.41	-0.8875	6.338718596380204	0.5	1.508254009469986	-3	0.85162	0,1,7	False	2	2	2	False	False
IEVEVNEI	IEVELNEI	IEVEVNEI	IEVELNEI	HLA-B1801	0.5472	0	8	8	8	0.7124	0.7124	23.2813	170.0	1.1437499999999998	0.425	3.4727998333983123	0.0	0.1268914093206064	1	0.956973	1,7	False	6	0	4	False	False
IEYNAIKEI	LEYNAIKEI	IEYNAIKEI	LEYNAIKEI	HLA-C0303	6.9786	0	9	9	9	9.4179	9.4179	0.32099	141.1111111111111	1.042222222222222	-0.0444444444444444	4.2581463060341775	0.0	1.807504749466441	2	0.989669	1,8	False	4	0	0	False	False
IEYNAIKEIL	LEYNAIKEIL	IEYNAIKEI	LEYNAIKEI	HLA-C0303	6.9786	0	10	9	9	7.7741	9.4179	0.32099	141.1111111111111	1.042222222222222	-0.0444444444444444	4.2581463060341775	0.0	1.807504749466441	2	0.989669	1,8	False	4	0	0	False	False
IFCGNTEPR	IFCENTEPR	IFCGNTEPR	IFCENTEPR	HLA-A3101	1.4347	0	9	9	9	1.3812	1.3812	43.6709	43.33333333333333	2.313333333333333	-0.4888888888888889	6.232433001045138	0.0	0.0555722922096728	-2	0.896008	8	False	2	0	3	False	False
IFFGEISSSK	IFVGEISSSK	IFFGEISSSK	IFVGEISSSK	HLA-A1101	2.8426	0	10	10	10	0.3112	0.7931	14.7018	78.0	0.5819999999999999	0.4399999999999998	6.408795645926148	0.0	7.3457429075778595	-1	0.95258	0,1,9	False	2	0	2	False	False
IFKKVYLLLK	LFKKVYLLLK	IFKKVYLLLK	LFKKVYLLLK	HLA-A3101	2.1517	0	10	10	10	2.7892	2.7892	23.7606	185.0	-0.991	0.99	10.642922717146575	0.0	0.4917928976050481	2	0.993417	0,9	True	4	0	0	False	False
IFLGSFYLMNL	IFLGSFYLVNL	IFLGSFYLM	IFLGSFYLV	HLA-A2402	0.2805	0	11	9	9	0.6195	0.6195	0.183	129.99999999999997	-2.2744444444444447	1.9	6.093198032584041	0.0	0.1534939467312349	1	0.984211	1,8	True	1	0	8	False	False
IGMLKSRCEL	IGMLKSRREL	GMLKSRCEL	GMLKSRREL	HLA-C0303	6.5131	0	10	9	9	3.9609	3.9609	8.46083	86.66666666666666	1.807777777777778	-0.1222222222222222	8.545125282369554	0.0	4.196706258678582	-3	0.894868	1,8	False	2	1	6	False	False
IGVKNPRGIL	IGVKPPRGIL	GVKNPRGIL	GVKPPRGIL	HLA-C0303	4.4823	0	10	9	9	1.938	1.938	139.769	118.88888888888889	1.261111111111111	-0.1999999999999999	11.651775666512547	0.996175543712172	5.884579922600622	-2	0.890637	1,8	False	0	1	3	False	False
IGWSHFIGWLV	IGWSYFIGWLV	WSHFIGWLV	WSYFIGWLV	HLA-A0201	15.2133	0	11	9	9	10.508	10.508	0.000999989	118.88888888888889	-1.6	1.011111111111111	7.550323993898928	0.0	6.812251664446139	2	0.92992	1,8	False	2	2	2	False	False
IHLGQMALSL	IHLGQMDLSL	IHLGQMAL	IHLGQMDL	HLA-C0602	7.8225	0	10	8	8	11.9176	12.867	2.5609900000000003	158.75	-1.2075	1.0875	7.550323993898928	0.0	3.066806656563302	-2	0.931884	0,1,7	False	2	0	6	False	False
IIKFVNDTK	LIKFVNDTK	IIKFVNDTK	LIKFVNDTK	HLA-A1101	0.8132	0	9	9	9	1.0959	1.0959	13.2507	118.88888888888889	1.3522222222222224	0.0555555555555556	9.537297862581909	0.0	0.2097742859749977	2	0.990369	1,8	False	4	0	0	False	False
IILDVPEIV	NILDVPEIV	IILDVPEIV	NILDVPEIV	HLA-A0201	0.1783	0	9	9	9	0.5483	0.5483	11.6213	237.7777777777777	-1.358888888888889	1.9	3.5500735570676625	0.0	0.1203191683385008	-3	0.970309	1,8	False	2	0	0	False	False
IILDVPEIVI	NILDVPEIVI	IILDVPEIV	NILDVPEIV	HLA-A0201	0.1783	0	10	9	9	0.4899	0.5483	11.6213	237.7777777777777	-1.358888888888889	1.9	3.5500735570676625	0.0	0.1203191683385008	-3	0.970309	1,8	False	2	0	0	False	False
IILQAVNFPF	RILQAVNFPF	ILQAVNFPF	ILQAVNFPF	HLA-B1501	1.2388	0	10	9	9	1.2388	1.2388	59.8526	129.99999999999997	-1.0522222222222224	1.2555555555555555	6.099999998230487	0.0	0.0	6	1.0	1,8	True	0	1	-1	False	False
IILQAVNFPFL	RILQAVNFPFL	ILQAVNFPFL	ILQAVNFPFL	HLA-A0201	1.3273	0	11	10	10	1.3273	1.3273	59.8526	156.0	-1.439	1.5100000000000002	6.099999998230487	0.0	0.0	4	1.0	1,9	True	0	1	-1	False	False
IINALPFII	IINAVPFII	IINALPFII	IINAVPFII	HLA-A0201	2.4733	0	9	9	9	2.0986	2.0986	0.201005	227.77777777777777	-2.5277777777777777	2.3666666666666667	6.099999998230487	0.0	0.4416017869055564	1	0.957938	1,8	False	6	0	4	False	False
IINALPFIISI	IINAVPFIISI	ALPFIISI	AVPFIISI	HLA-A0201	0.7965	0	11	8	8	1.5059	4.2854	0.201005	207.50000000000003	-2.63375	2.4375	6.099999998230487	0.0	0.6484596187053717	1	0.969086	0,1,2,3,5,7	True	6	3	1	False	False
IINRTPWSL	IINRTPGSL	IINRTPWSL	IINRTPGSL	HLA-A0201	0.7845	0	9	9	9	7.0715	7.0715	0.0710017999999999	129.99999999999997	1.16	0.0888888888888888	10.550002220086752	4.52679959335127e-07	0.6974689245563177	-2	0.878043	1,8	False	1	0	6	False	False
IISAYKHMK	IISTYKHMK	IISAYKHMK	IISTYKHMK	HLA-A1101	0.5176	0	9	9	9	0.4918	0.4918	1.471	97.77777777777776	0.5888888888888889	-0.0444444444444444	10.247735909186304	0.0	0.02715347702318	0	0.945877	1,8	False	4	0	3	False	False
IITYRNIFK	IITYRNLFK	IITYRNIFK	IITYRNLFK	HLA-A3101	3.3815	0	9	9	9	4.0231	4.0231	23.7606	129.99999999999997	1.342222222222222	0.2666666666666666	10.454924617893994	0.0	0.5392782680022871	2	0.971163	8	False	4	0	6	False	False
IIVGVGGAY	IIVGVGGAD	IIVGVGGAY	IIVGVGGAD	HLA-B1501	0.2001	0	9	9	9	45.6667	48.4	147.59	162.22222222222223	-2.49	1.855555555555556	6.093198032584041	0.0	0.1992727270661156	-3	0.968528	1,8	True	2	0	8	False	False
IIVGVGGAYF	IIVGVGGADF	IIVGVGGAY	IIVGVGGAD	HLA-B1501	0.2001	0	10	9	9	1.9149	48.4	147.59	162.22222222222223	-2.49	1.855555555555556	6.093198032584041	0.0	0.1992727270661156	-3	0.968528	1,8	True	2	0	8	False	False
IIYKEGDVEK	MIYKEGDVEK	IIYKEGDVEK	MIYKEGDVEK	HLA-A1101	0.4514	0	10	10	10	0.4615	0.4615	0.0710017999999999	107.0	1.876	-0.6799999999999999	4.426405943464488	0.0001178979987861	0.0098789599133261	1	0.989001	0,1,9	True	3	0	0	False	False
ILAFVAAAV	ILAFVGAAV	ILAFVAAAV	ILAFVGAAV	HLA-A0201	0.5817	0	9	9	9	0.5877	0.5877	0.642	195.55555555555551	-3.1266666666666665	2.966666666666667	6.099999998230487	0.0	0.0059387442572741	0	0.95012	1,8	False	4	0	5	False	False
ILAQLSDMHL	ILAQLSDMDL	ILAQLSDMH	ILAQLSDMD	HLA-B1501	4.1984	0	10	9	9	12.355	52.5	4.6709	141.1111111111111	0.377777777777778	0.5333333333333333	5.292257586028427	0.0	3.862655951238096	-1	0.969725	1,8	True	2	0	8	False	False
ILCVTTADPY	ILRVTTADPY	ILCVTTADPY	ILRVTTADPY	HLA-B1501	2.8369	0	10	10	10	1.3991	1.3991	22.3903	117.0	-0.2969999999999999	0.9	3.749971055891365	0.0	2.9153704667286107	-3	0.922934	1,9	False	2	0	2	False	False
ILDFRWVPPV	ILDFRRVPPV	ILDFRWVPPV	ILDFRRVPPV	HLA-A0201	1.4139	0	10	10	10	1.7808	1.7808	23.0805	136.0	0.0410000000000001	0.74	6.338718596380204	0.999999996524196	0.2913072270889488	-3	0.869421	1,9	False	2	0	5	False	False
ILDGRDGHEV	TLDGRDGHEV	ILDGRDGHEV	TLDGRDGHEV	HLA-A0201	0.3851	0	10	10	10	0.885	0.885	0.0909992999999999	107.0	2.807	-0.6499999999999999	4.366072635632008	0.5	0.2175271073446327	-1	0.985489	1,9	False	3	0	0	False	False
ILEESENLY	ILEESENLH	ILEESENLY	ILEESENLH	HLA-A0101	0.0417	0	9	9	9	1.7116	1.7116	397.668	129.99999999999997	1.761111111111111	-0.4444444444444443	3.472799689974636	0.0	0.0406840558541715	2	0.979384	1,8	True	2	0	8	False	False
ILEIINALPFI	ILEIINAVPFI	ILEIINAL	ILEIINAV	HLA-A0201	0.944	0	11	8	8	0.8541	0.8541	0.201005	256.25	-1.62	1.9875	3.849983240943402	0.0	0.099362603910549	1	0.983684	0,1,2,3,5,7	True	6	0	7	False	False
ILFAALTFFL	ILVAALTFFL	ILFAALTFFL	ILVAALTFFL	HLA-A0201	1.1746	0	10	10	10	1.1572	1.7815	17.2605	176.0	-2.967	2.72	6.099999998230487	0.0	0.400148605108055	-1	0.95955	1,9	False	2	0	2	False	False
ILFLFFCFV	HLFLFFLFV	ILFLFFCFV	HLFLFFLFV	HLA-A0201	1.8139	0	9	9	9	0.9692	0.9692	0.191994	162.2222222222222	-3.555555555555556	3.333333333333333	5.922539790626615	0.0	1.5808928291374331	-4	0.912261	1,8	True	0	0	0,6	False	False
ILFLFFCFVL	ILFLFCLMVL	ILFLFFCFV	ILFLFCLMV	HLA-A0201	1.8139	0	10	9	9	2.4588	2.4588	0.1009979999999999	162.2222222222222	-3.555555555555556	3.333333333333333	5.922539790626615	0.0	0.4757540710915894	-3	0.864619	1,8	True	2	0	5,6,7	False	False
ILFLIISYV	ILFLIISSV	ILFLIISYV	ILFLIISSV	HLA-A0201	0.3216	0	9	9	9	0.2391	0.2391	0.000999989	248.88888888888889	-3.12	2.888888888888889	6.093198032584041	0.5	0.1109661229611041	-2	0.957625	1,8	False	2	0	7	False	False
ILFLIISYVA	ILFLIISSVA	ILFLIISYV	ILFLIISSV	HLA-A0201	0.3216	0	10	9	9	0.2391	0.2391	0.000999989	248.88888888888889	-3.12	2.888888888888889	6.093198032584041	0.5	0.1109661229611041	-2	0.957625	1,8	False	2	0	7	False	False
ILGNALPLV	IPGNALPLV	ILGNALPLV	IPGNALPLV	HLA-A0201	0.061	0	9	9	9	11.5049	11.5049	4.331	216.66666666666663	-2.2033333333333336	1.822222222222222	6.099999998230487	0.0	0.0606765725908091	-3	0.932942	1,8	True	4	0	1	False	False
ILILYLLSI	ILILYLLTI	ILILYLLSI	ILILYLLTI	HLA-A0201	0.8759	0	9	9	9	0.9137	0.9137	0.000999989	303.33333333333326	-3.433333333333333	2.955555555555556	6.093198032584041	0.0	0.0362362044434715	1	0.98235	1,8	False	6	0	7	False	False
ILILYLLSIL	ILILYLLTIL	ILILYLLSI	ILILYLLTI	HLA-A0201	0.8759	0	10	9	9	0.9137	0.9137	0.000999989	303.33333333333326	-3.433333333333333	2.955555555555556	6.093198032584041	0.0	0.0362362044434715	1	0.98235	1,8	False	6	0	7	False	False
ILIPSTGSV	IPIPSTGSV	ILIPSTGSV	IPIPSTGSV	HLA-A0201	0.1613	0	9	9	9	11.6279	11.6279	94.4187	162.2222222222222	-1.1522222222222225	1.411111111111111	6.099999998230487	0.0	0.1590624773174863	-3	0.937474	1,8	True	4	0	1	False	False
ILLDELKPA	ILSDELKPA	ILLDELKPA	ILSDELKPA	HLA-A0201	0.1175	0	9	9	9	0.3825	0.3825	43.0309	184.44444444444443	-0.0455555555555555	0.577777777777778	4.184407519642264	0.0	0.0814052287581699	-2	0.937732	1,8	False	2	0	2	False	False
ILLDSTWNL	TLLDSTWNL	ILLDSTWNL	TLLDSTWNL	HLA-A0201	0.0082	0	9	9	9	0.0099	0.0099	57.0795	173.33333333333331	-0.0755555555555555	0.7222222222222223	3.749987360555679	0.0076197710941836	0.0014080808080808	-1	0.980784	1,8	False	3	0	0	False	False
ILLENPVVTL	ILVENPVVTL	ILLENPVVTL	ILVENPVVTL	HLA-A0201	0.0757	0	10	10	10	0.221	0.221	4.8909	214.0	-1.174	1.5000000000000004	3.849983240943402	3.47580404973379e-09	0.0497701809954751	1	0.973946	1,9	False	6	0	2	False	False
ILLIHCDAYL	ILLIHCDAHL	LLIHCDAYL	LLIHCDAHL	HLA-A0201	0.744	0	10	9	9	0.977	0.977	0.00299997	184.44444444444443	-1.0277777777777777	1.3555555555555554	5.2898178906179965	1.04274120767141e-08	0.1774329580348004	2	0.949574	1,8	False	2	1	7	False	False
ILLLFENHV	ILLSFENHV	ILLLFENHV	ILLSFENHV	HLA-A0201	0.2377	0	9	9	9	0.0604	0.0604	4.31093	205.5555555555556	-0.9544444444444444	1.411111111111111	5.363507221918553	0.0	0.6977518211920528	-2	0.925225	1,8	False	2	0	3	False	False
ILLMTVTSI	ILLMTVISI	ILLMTVTSI	ILLMTVISI	HLA-A0201	0.5614	0	9	9	9	0.5305	0.5305	12.8109	205.5555555555556	-1.9477777777777776	2.2777777777777777	6.099999998230487	0.0	0.0326998303487276	-1	0.960826	1,8	False	3	0	6	False	False
ILLTCEPTV	ILPTCEPTV	ILLTCEPTV	ILPTCEPTV	HLA-A0201	0.1874	0	9	9	9	0.3825	0.3825	7.7109	162.2222222222222	-0.9033333333333332	1.3666666666666667	3.849962144624442	0.0	0.095586248366013	-3	0.906268	1,8	False	4	0	2	False	False
ILLTLVANL	ILLTLVAIL	ILLTLVANL	ILLTLVAIL	HLA-A0201	0.2204	0	9	9	9	0.6123	0.6123	8.14097	259.99999999999994	-2.3600000000000003	2.388888888888889	6.099999998230487	0.0	0.1410660787195818	-3	0.953765	1,8	False	2	0	7	False	False
ILLVVKFCNV	IPLVVKFCNV	LLVVKFCNV	PLVVKFCNV	HLA-A0201	1.6491	0	10	9	9	10.4834	10.4834	34.5616	183.3333333333333	-1.558888888888889	2.011111111111111	8.545189979486167	0.0	1.38968694602896	-3	0.968886	1,8	False	4	1	0	False	False
ILMDSNMHVK	ILLDSNMHVK	ILMDSNMHVK	ILLDSNMHVK	HLA-A1101	0.4344	0	10	10	10	0.6322	0.6322	0.190994	107.0	1.039	0.1400000000000001	7.549350681714714	0.0	0.1359131920278392	2	0.976574	0,1,9	False	2	0	2	False	False
ILMEHSHKL	ILMEHIHKL	ILMEHSHKL	ILMEHIHKL	HLA-A0201	0.0032	0	9	9	9	0.0007	0.0007	2105.29	129.99999999999997	0.8855555555555559	-0.0666666666666665	7.713170561008155	0.0	0.0114285714285714	-2	0.919098	1,8	False	2	0	5	False	False
ILMGLFRRSK	ILMGLFRQSK	ILMGLFRRSK	ILMGLFRQSK	HLA-A1101	2.725	0	10	10	10	1.5948	1.5948	0.000999989	117.0	1.7759999999999998	0.2700000000000001	12.51647814642638	0.0	1.9311481063456235	1	0.961491	0,1,9	False	2	0	7	False	False
ILPRLRLQK	ILTRLRLQK	ILPRLRLQK	ILTRLRLQK	HLA-A1101	0.7715	0	9	9	9	0.9511	0.9511	0.1009979999999999	173.33333333333331	2.361111111111111	-0.2333333333333332	12.51647814642638	0.0	0.1456854168857112	-1	0.931804	1,8	False	4	0	2	False	False
ILRLHYMVK	ILRLRYMVK	ILRLHYMVK	ILRLRYMVK	HLA-A3101	2.4406	0	9	9	9	2.7715	2.7715	1.7010200000000002	162.2222222222222	0.4577777777777777	0.5888888888888888	10.455031820572913	4.52706647500176e-07	0.2913925816344941	0	0.913028	8	False	2	0	4	False	False
ILSEIELFRV	TLSEIELFRV	ILSEIELFRV	TLSEIELFRV	HLA-A0201	0.2009	0	10	10	10	0.2667	0.2667	80.4489	185.0	0.5239999999999998	1.13	4.258147492539138	0.0	0.0495658792650918	-1	0.987203	1,9	False	3	0	0	False	False
ILSSDGKPFK	ILSSDGKPFE	LSSDGKPFK	LSSDGKPFE	HLA-A1101	0.3383	0	10	9	9	20.32	20.32	4.38112	43.33333333333333	1.975555555555556	-0.9222222222222224	9.537297862581909	4.52679959335127e-07	0.3326677711614173	1	0.982156	1,8	True	2	1	8	False	False
ILSTLPYTI	ILSTLPYTM	ILSTLPYTI	ILSTLPYTM	HLA-A0201	0.1274	0	9	9	9	0.2838	0.2838	0.061002	173.33333333333331	-1.2222222222222223	1.2777777777777777	6.093198032584041	0.999999999973312	0.0702091613812544	1	0.984822	1,8	True	3	0	8	False	False
ILVIFSYTYI	ILVILSYTYI	LVIFSYTYI	LVILSYTYI	HLA-A0201	5.1023	0	10	9	9	5.6125	5.6125	0.000999989	162.2222222222222	-1.7255555555555555	1.7444444444444445	6.086602629628032	4.19919322623072e-26	0.463820661024499	0	0.948459	1,8	False	6	1	3	False	False
ILYEAYVMA	ILDEAYVMA	ILYEAYVMA	ILDEAYVMA	HLA-A0201	0.2012	0	9	9	9	0.186	0.186	61.0825	141.1111111111111	-1.417777777777778	1.3222222222222224	3.849982178304344	0.0	0.0164421505376343	-3	0.909092	1,8	False	2	0	2	False	False
ILYEAYVMAS	ILDEAYVMAS	ILYEAYVMA	ILDEAYVMA	HLA-A0201	0.2012	0	10	9	9	0.186	0.186	11.3506	141.1111111111111	-1.417777777777778	1.3222222222222224	3.849982178304344	0.0	0.0164421505376343	-3	0.909092	1,8	False	2	0	2	False	False
ILYEAYVMASV	ILDEAYVMASV	ILYEAYVMA	ILDEAYVMA	HLA-A0201	0.2012	0	11	9	9	0.186	0.186	11.3506	141.1111111111111	-1.417777777777778	1.3222222222222224	3.849982178304344	0.0	0.0164421505376343	-3	0.909092	1,8	False	2	0	2	False	False
ILYFFYLDEK	ILYSFYLDEK	ILYFFYLDEK	ILYSFYLDEK	HLA-A1101	2.7304	0	10	10	10	1.3849	1.3849	0.401007	117.0	0.064	0.4199999999999999	4.184405857231468	0.0	2.6527209184778684	-2	0.925043	0,1,9	False	2	0	3	False	False
IMAPANFFV	IMAPANSFV	IMAPANFFV	IMAPANSFV	HLA-A0201	0.0493	0	9	9	9	0.1523	0.1523	19.8312	97.77777777777776	-1.5833333333333333	1.6333333333333333	6.099999998230487	0.0	0.0333414313854235	-2	0.923895	1,8	False	2	0	6	False	False
IMVDGELY	VMVDGELY	IMVDGELY	VMVDGELY	HLA-B1501	1.1558	0	8	8	8	1.147	1.147	13.4609	133.75	-0.1875	0.7125000000000001	3.550073361489922	0.0	0.0088675152571925	3	0.991534	1,7	False	3	0	0	False	False
IMVRDTRCVY	ITVRDTRCVY	MVRDTRCVY	TVRDTRCVY	HLA-B1501	0.15	0	10	9	9	0.1537	0.1537	10.9807	64.44444444444444	3.2844444444444445	-0.1888888888888889	8.52714476455003	0.0	0.0036109303838646	-1	0.977053	1,8	False	1	1	0	False	False
IPAWTGSSL	ISAWTGSSL	IPAWTGSSL	ISAWTGSSL	HLA-C0303	0.5725	0	9	9	9	0.0633	0.0633	4.64089	97.77777777777776	-0.6166666666666667	0.5444444444444444	6.099999998230487	0.0	4.605323854660347	-1	0.945992	1,8	True	4	0	1	False	False
IPDEVKLIV	IPDEVKLIG	IPDEVKLIV	IPDEVKLIG	HLA-B5101	0.0304	0	9	9	9	0.0965	4.6862	14.3313	194.44444444444443	-0.1955555555555554	0.966666666666667	4.184407519642264	0.0	0.0302027911740856	-3	0.972345	1,8	True	4	0	8	False	False
IPDEVKLIVF	IPDEVKLIGF	IPDEVKLIV	IPDEVKLIG	HLA-B5101	0.0304	0	10	9	9	0.0965	4.6862	14.3313	194.44444444444443	-0.1955555555555554	0.966666666666667	4.184407519642264	0.0	0.0302027911740856	-3	0.972345	1,8	True	4	0	8	False	False
IPDFRNSVL	IPDFSNSVL	IPDFRNSVL	IPDFSNSVL	HLA-B0702	0.0306	0	9	9	9	0.0968	0.0968	1.06098	118.88888888888889	1.8688888888888888	0.1555555555555555	6.338718596380204	0.0	0.0209268595041322	-1	0.923636	1,8	False	6	0	4	False	False
IPLMHLATDL	IPLMHLAKDL	IPLMHLATDL	IPLMHLAKDL	HLA-B3501	4.9324	0	10	10	10	8.7782	8.7782	9.37098	166.0	-0.7889999999999999	1.0599999999999998	5.292257586028427	0.0	2.1609240983345104	-1	0.95492	1,9	False	2	0	7	False	False
IPMSPDGLF	MPMSPDGLF	IPMSPDGLF	MPMSPDGLF	HLA-B0702	0.3408	0	9	9	9	0.2857	0.2857	28.9201	86.66666666666666	-0.4433333333333332	0.5666666666666667	3.749987360555679	0.0	0.0657265663283163	1	0.983473	1,8	False	3	0	0	False	False
IPMSPDGLFPA	MPMSPDGLFPA	IPMSPDGLF	MPMSPDGLF	HLA-B0702	0.3408	0	11	9	9	0.2857	0.2857	28.9201	86.66666666666666	-0.4433333333333332	0.5666666666666667	3.749987360555679	0.999999886829972	0.0657265663283163	1	0.983473	1,8	False	3	0	0	False	False
IPNSADNVPL	IPNSPDNVPL	IPNSADNVPL	IPNSPDNVPL	HLA-B3501	1.1236	0	10	10	10	0.7056	0.7056	0.941022	117.0	0.971	-0.0199999999999999	3.749987360555679	5.89524745824429e-05	0.6656247165532878	-1	0.92698	1,9	False	4	0	4	False	False
IPQDGKKVAW	IPQDGKKVTW	IPQDGKKVA	IPQDGKKVT	HLA-B0702	0.6409	0	10	9	9	0.9499	1.1493	26.5309	86.66666666666666	1.5166666666666666	-0.7	9.537297862581909	0.0	0.2835060993648307	0	0.983656	1,8	True	4	0	8	False	False
IPSGAYEGGAL	LPSGAYEGGAL	IPSGAYEGGAL	LPSGAYEGGAL	HLA-B0702	0.2273	0	11	11	11	0.2814	0.2814	42.6922	89.0909090909091	-0.5390909090909092	0.3181818181818182	3.8499827128835022	0.0	0.0436991115849324	2	0.994504	1,3,10	True	4	0	0	False	False
IPTLSPQISL	MPTLSPQISL	IPTLSPQISL	MPTLSPQISL	HLA-B3501	0.8283	0	10	10	10	0.3339	0.3339	5.61116	156.0	-0.477	0.76	6.099999998230487	0.0	1.2264495956873318	1	0.988972	1,9	False	3	0	0	False	False
IPWQVTEQQQL	IPGQVTEQQQL	IPWQVTEQQ	IPGQVTEQQ	HLA-B3501	1.0622	0	11	9	9	2.4937	2.4937	0.000999989	75.55555555555556	1.634444444444444	-0.9444444444444444	3.849983240943402	0.0	0.6097522957853792	-2	0.885827	1,8	False	1	0	2	False	False
IPYMFLSEWI	IPYVFLSEWI	IPYMFLSEW	IPYVFLSEW	HLA-B5101	0.2624	0	10	9	9	0.2496	0.2496	0.431012	86.66666666666666	-0.7944444444444446	0.5444444444444444	3.8499827128835022	0.0	0.0134564102564102	1	0.946166	1,8	False	1	0	3	False	False
IQDLLCDCMLV	IQGLLCDCMLV	IQDLLCDCMLV	IQGLLCDCMLV	HLA-A0201	6.8353	0	11	11	11	1.0948	6.8703	2.34096	168.1818181818182	-0.5136363636363636	1.5	3.491868389304728	4.52679959335127e-07	0.0348216962869162	-1	0.952469	1,10	False	2	0	2	False	False
IQFFLFAISV	IQFFSFAISV	IQFFLFAISV	IQFFSFAISV	HLA-A0201	6.234	0	10	10	10	3.031	3.031	0.000999989	156.0	-2.061	2.29	6.099999998230487	0.0	6.587760475090729	-2	0.936274	1,9	False	2	0	4	False	False
IQKNRMALF	IRKNRMALF	IQKNRMALF	IRKNRMALF	HLA-B1501	0.0812	0	9	9	9	5.9506	5.9506	29.4323	97.77777777777776	1.7411111111111108	-0.0666666666666667	11.651775666512547	0.0	0.0800919705575908	1	0.965561	1,8	True	2	0	1	False	False
IQQKWRHYYR	IQQKWRDYYR	IQQKWRHYY	IQQKWRDYY	HLA-A1101	2.5975	0	10	9	9	4.9762	4.9762	4.34092	43.33333333333333	3.248888888888889	-1.955555555555556	10.00882472563535	0.999999773659969	1.2416448796270247	-1	0.907529	1,8	False	2	0	6	False	False
IQQSRAPLVL	IQQPRAPLVL	QQSRAPLVL	QQPRAPLVL	HLA-B1501	0.5285	0	10	9	9	0.846	1.1767	0.421002	129.99999999999997	1.5233333333333328	-0.0333333333333335	10.550002220086752	4.52679959335127e-07	0.2911308744794765	-1	0.931424	1,8	False	4	1	2	False	False
IQSLITANEQF	IQSLITAHEQF	SLITANEQF	SLITAHEQF	HLA-B1501	0.1219	0	11	9	9	0.074	0.074	0.190994	97.77777777777776	1.1477777777777776	0.1	3.849983240943402	0.0	0.0789055405405405	1	0.925587	1,8	False	2	2	5	False	False
IQYENKEKL	IEYENKEKL	IQYENKEKL	IEYENKEKL	HLA-C0303	0.5979	0	9	9	9	4.3587	4.3587	161.602	86.66666666666666	3.0222222222222217	-1.6444444444444446	6.523989745415747	0.0	0.5158837084451786	2	0.974275	1,8	True	2	0	1	False	False
IRTLGRTGDL	IRSLGRTGDL	IRTLGRTGDL	IRSLGRTGDL	HLA-B2705	2.4124	0	10	10	10	2.3177	2.3177	0.141003	117.0	2.7059999999999995	-0.26	10.397768874652684	9.05359508832148e-07	0.0985693920697243	1	0.974599	0,1,9	False	6	0	2	False	False
IRVAKYGKTL	IRIAKYGKTL	RVAKYGKTL	RIAKYGKTL	HLA-C0303	0.3347	0	10	9	9	0.5792	0.5792	4.79091	86.66666666666666	1.8911111111111107	-0.5444444444444444	10.901809546165168	0.0	0.1412882424033149	3	0.988807	1,8	True	3	1	1	False	False
ISAYKAPRDK	ISAYKTPRDK	SAYKAPRDK	SAYKTPRDK	HLA-A0301	0.4949	0	10	9	9	0.4214	0.4214	9.93073	22.22222222222222	3.851111111111111	-1.7666666666666666	10.243657513521612	0.0	0.0863197674418604	0	0.940398	1,8	False	4	1	4	False	False
ISCSCGQVL	ISCSYGQVL	ISCSCGQVL	ISCSYGQVL	HLA-C0303	1.016	0	9	9	9	0.3677	0.3677	0.000999989	118.88888888888889	-0.5599999999999999	1.3333333333333333	5.826007311698049	1.5734275536184001e-15	1.7913320641827577	-2	0.866902	1,8	False	2	0	4	False	False
ISCSYGRVL	ISCSYGQVL	ISCSYGRVL	ISCSYGQVL	HLA-C0303	0.4688	0	9	9	9	0.3677	0.3677	0.000999989	118.88888888888889	0.6399999999999998	0.8	8.527213490568101	0.0076197710941836	0.12889768833288	1	0.947491	1,8	False	2	0	6	False	False
ISGSSSPLFNK	LSGSSSPLFNK	GSSSPLFNK	GSSSPLFNK	HLA-A1101	0.0044	0	11	9	9	0.0044	0.0044	0.590988	43.33333333333333	1.5055555555555555	-0.577777777777778	9.700002531521022	0.0	0.0	5	1.0	1,8	True	0	2	-1	False	False
ISISLNNAV	ISISSNNAV	ISISLNNAV	ISISSNNAV	HLA-C1502	0.5379	0	9	9	9	0.5298	0.5298	5.51095	173.33333333333331	-0.0588888888888889	1.1333333333333333	6.099999998230487	0.0	0.0082238391845979	-2	0.928869	1,8	False	2	0	4	False	False
ISISLNNAVI	ISISSNNAVI	ISISLNNAV	ISISSNNAV	HLA-C1502	0.5379	0	10	9	9	0.5298	0.5298	5.51095	173.33333333333331	-0.0588888888888889	1.1333333333333333	6.099999998230487	0.0	0.0082238391845979	-2	0.928869	1,8	False	2	0	4	False	False
ISLISRLSF	ISLISRLPF	SLISRLSF	SLISRLPF	HLA-B1501	0.8056	0	9	8	8	1.6453	1.6453	0.000999989	146.25	0.9225	1.0	10.550002220086752	0.0	0.4111483133774995	-1	0.93658	1,7	False	4	1	6	False	False
ISNVGPWRK	ISTVGPWRK	ISNVGPWRK	ISTVGPWRK	HLA-A3101	1.8158	0	9	9	9	3.6302	3.6302	0.330999	75.55555555555556	2.031111111111111	-0.7666666666666667	11.651775666512547	0.0	0.9075498650212108	0	0.935716	8	False	2	0	2	False	False
ISRMSSKAMF	ISRMSSKAML	ISRMSSKAM	ISRMSSKAM	HLA-B1501	2.0071	0	10	9	9	2.0071	2.0071	12.9807	54.44444444444444	2.1377777777777776	-0.0777777777777777	11.651775666512547	0.0	0.0	5	1.0	1,8	True	0	0	-1	False	False
ISSAATPYR	ISSAATPDR	ISSAATPYR	ISSAATPDR	HLA-A1101	0.5335	0	9	9	9	2.5107	2.5107	37.1116	65.55555555555554	1.765555555555555	-0.1777777777777777	9.348807885311544	0.0	0.4201362966503364	-3	0.936141	1,8	False	2	0	7	False	False
ISSFVHVEQY	INSFVHVEQY	SSFVHVEQY	NSFVHVEQY	HLA-B1501	0.1321	0	10	9	9	0.5328	0.5328	13.6412	64.44444444444444	1.4322222222222225	-0.211111111111111	5.363445803988725	5.89524745824429e-05	0.0993477289789789	1	0.983058	1,8	False	2	1	0	False	False
ISSMRFCPF	IYSMRFCPF	ISSMRFCPF	IYSMRFCPF	HLA-B1501	3.4692	0	9	9	9	6.5737	12.3779	118.103	43.33333333333333	0.801111111111111	0.7555555555555554	8.549912034533918	0.0	2.4968744326582053	-2	0.941388	1,8	True	2	0	1	False	False
ITEPSIAEY	KTEPSIAEY	ITEPSIAEY	KTEPSIAEY	HLA-A0101	0.004	0	9	9	9	0.0084	0.0084	18.6112	97.77777777777776	0.8977777777777778	-0.0666666666666666	3.613691097591072	4.0983866221855097e-13	0.002095238095238	-3	0.974397	1,8	False	1	0	0	False	False
ITFQSWPNSK	TTFQSWPNSK	ITFQSWPNSK	TTFQSWPNSK	HLA-A1101	0.1242	0	10	10	10	0.0433	0.0433	1.07103	39.0	1.6869999999999998	-0.8400000000000001	9.700002531521022	0.0076197710941836	0.2320503464203233	-1	0.98402	0,1,9	True	3	0	0	False	False
ITFRIPVSR	ITVRIPVSR	ITFRIPVSR	ITVRIPVSR	HLA-A1101	0.0822	0	9	9	9	0.2818	0.2818	0.061002	118.88888888888889	2.105555555555556	0.4333333333333333	12.500109306536617	0.0	0.0582225691980127	-1	0.937575	1,8	False	2	0	2	False	False
ITLFNGLSCK	ITLINGLSCK	TLFNGLSCK	TLINGLSCK	HLA-A0301	0.067	0	10	9	9	0.2839	0.2839	0.401007	86.66666666666666	0.3466666666666667	0.3999999999999999	8.545189979486167	9.05359508832148e-07	0.0511880943994364	0	0.940199	1,8	False	2	1	2	False	False
ITYRNIFKK	ITYRNLFKK	ITYRNIFKK	ITYRNLFKK	HLA-A3101	0.6145	0	9	9	9	0.7223	0.7223	23.7606	86.66666666666666	2.5055555555555555	-0.6666666666666666	10.901809546165168	0.0	0.0917113387789007	2	0.966666	8	False	4	0	5	False	False
IVAPKLRPV	ILAPKLRPV	IVAPKLRPV	ILAPKLRPV	HLA-B0702	2.3767	0	9	9	9	6.3122	6.3122	8.8012	162.22222222222223	0.0822222222222221	0.7666666666666666	11.651775666512547	0.0	1.4818134485599317	1	0.975615	1,8	True	6	0	1	False	False
IVDDIGHGV	ILDDIGHGV	IVDDIGHGV	ILDDIGHGV	HLA-A0201	0.0717	0	9	9	9	0.0062	0.0062	18.251	151.11111111111111	0.2555555555555557	0.7111111111111109	4.106574652250856	2.0491933110931699e-13	0.7574758064516129	1	0.974166	1,8	True	6	0	1	False	False
IVFSKDQFSEV	IVFSKDQFPEV	IVFSKDQFSEV	IVFSKDQFPEV	HLA-A0201	1.5829	0	11	11	11	0.6091	1.0462	580.06	88.18181818181819	1.3145454545454542	0.2272727272727271	4.184407519642264	0.0	0.812026792200344	-1	0.95529	1,10	False	4	0	8	False	False
IVGVGGAYF	IVGVGGADF	IVGVGGAYF	IVGVGGADF	HLA-B1501	1.1657	0	9	9	9	2.9765	2.9765	147.59	118.88888888888889	-2.2744444444444447	1.6666666666666667	6.093198032584041	0.0	0.7091716983033765	-3	0.934597	1,8	False	2	0	7	False	False
IVIGVFLLF	IVIGVFLLC	IVIGVFLLF	IVIGVFLLC	HLA-A2402	0.5844	0	9	9	9	12.2639	20.2963	0.000999989	237.7777777777777	-3.851111111111111	3.355555555555556	6.099999998230487	4.52679959335127e-07	0.5675731221946858	-2	0.966395	1,8	True	2	0	8	False	False
IVIQQKWRHYY	IVIQQKWRDYY	IQQKWRHYY	IQQKWRDYY	HLA-A1101	2.5975	0	11	9	9	4.9762	4.9762	4.34092	43.33333333333333	3.248888888888889	-1.955555555555556	10.00882472563535	0.999999773659969	1.2416448796270247	-1	0.907529	1,8	False	2	2	6	False	False
IVSILFLIISY	IVSILFLIISS	SILFLIISY	SILFLIISS	HLA-B1501	1.1443	0	11	9	9	24.4	36.9167	0.000999989	216.66666666666663	-2.293333333333333	2.333333333333333	6.093198032584041	3.47580404973379e-09	1.108830348324742	-2	0.978629	1,8	True	2	2	8	False	False
IVYSTYSQK	IVYSTYSRK	IVYSTYSQK	IVYSTYSRK	HLA-A1101	0.0377	0	9	9	9	0.0828	0.0828	1.06098	75.55555555555556	1.3088888888888883	-0.4	9.145600226707757	0.999942374833478	0.0205346618357487	1	0.967273	1,8	False	2	0	7	False	False
IWDDPWFFR	IWDDPWFSR	IWDDPWFFR	IWDDPWFSR	HLA-A3101	0.673	0	9	9	9	0.6678	0.6678	4.37111	43.33333333333333	1.8688888888888888	-0.5333333333333334	4.109250931534916	0.999999547320041	0.0052404911650195	-2	0.927733	8	False	2	0	7	False	False
IWISKVGPWR	IWISTVGPWR	IWISKVGPWR	IWISTVGPWR	HLA-A3101	1.8922	0	10	10	10	2.4597	2.4597	0.330999	107.0	0.439	0.0200000000000001	11.651775666512547	0.999941047525418	0.4365668577468797	-1	0.932096	0,9	False	2	0	4	False	False
IWVVLILDGR	IWVVLTLDGR	WVVLILDGR	WVVLTLDGR	HLA-A3101	4.8034	0	10	9	9	5.9819	5.9819	0.0909992999999999	194.44444444444443	-0.2744444444444445	1.2444444444444445	6.338718596380204	0.999999999973312	0.9463225563784086	-1	0.93924	8	False	3	1	4	False	False
IYAGTTRFF	IYAGTPRFF	IYAGTTRFF	IYAGTPRFF	HLA-A2402	0.0076	0	9	9	9	0.0069	0.0069	8.58073	54.44444444444444	0.7299999999999996	0.4777777777777776	9.348807885311544	6.147579933276999e-13	0.0007710144927536	-1	0.908239	1,8	False	4	0	5	False	False
IYCVLLTFLK	IHCVLLTFLK	CVLLTFLK	CVLLTFLK	HLA-A1101	4.1537	0	10	8	8	3.0907	4.1537	4.97088	182.5	-1.8675	2.0375	8.545189979486167	4.52679959335127e-07	0.0	5	1.0	0,1,2,3,4,7	True	0	2	-1	False	False
IYGFYNECKR	IYGFYDECKR	YGFYNECKR	YGFYDECKR	HLA-A3301	1.8023	0	10	9	9	2.4852	2.5492	313.391	0.0	3.2222222222222223	-1.4555555555555555	8.502583029679954	0.0	0.5280628707045347	1	0.929511	8	False	2	1	4	False	False
IYVNSCLFV	TYVNSCLFV	IYVNSCLF	TYVNSCLF	HLA-A2402	0.4603	0	9	8	8	0.5717	0.5717	0.181005	133.75	-0.995	1.525	5.919503211509436	5.89629007651124e-05	0.0896928808815812	-1	0.969251	1,7	False	3	0	0	False	False
KADAKALL	KADAKPLL	KADAKALL	KADAKPLL	HLA-C0501	0.1071	0	8	8	8	0.0778	0.0778	0.260996	135.0	0.5687500000000001	0.2125	9.537297862581909	0.0	0.0403345758354755	-1	0.922843	1,2,7	False	4	0	5	False	False
KAEDAHLAQK	KAEDAHSAQK	KAEDAHLAQK	KAEDAHSAQK	HLA-A1101	0.6999	0	10	10	10	0.8831	0.8831	2.87109	69.0	2.648	-1.23	7.548762514255941	0.0	0.1451949722568225	-2	0.938728	0,1,9	False	2	0	6	False	False
KAFELGIPV	KAFESGIPV	KAFELGIPV	KAFESGIPV	HLA-A0201	1.1786	0	9	9	9	1.1275	1.1275	2.64103	129.99999999999997	-0.8055555555555556	0.8555555555555556	6.408795645926148	4.52679959335127e-07	0.0534159290465633	-2	0.912015	1,8	False	2	0	4	False	False
KAFIRRGILK	KAFIRRGNLK	KAFIRRGILK	KAFIRRGNLK	HLA-A1101	0.8093	0	10	10	10	1.378	1.378	0.941022	127.00000000000004	2.045	0.0199999999999999	12.531747031025589	0.0076197710941836	0.3339977576197387	-3	0.933265	0,1,9	False	2	0	7	False	False
KAFVTPLVLR	KAFVTPSVLR	KAFVTPLVLR	KAFVTPSVLR	HLA-A1101	0.563	0	10	10	10	0.3904	0.3904	1.48103	146.0	0.033	0.9900000000000002	11.651775666512547	0.0	0.2489082991803277	-2	0.93883	0,1,9	False	2	0	6	False	False
KAGECGLK	KAGERGLK	KAGECGLK	KAGERGLK	HLA-A1101	9.2938	0	8	8	8	8.3517	8.3517	18.9116	61.25000000000001	1.0025	-0.5	8.540504393167794	0.0	1.048372065567489	-3	0.853137	0,1,2,3,4,7	True	2	0	4	False	False
KAHEAARAL	KAHEAARVL	KAHEAARAL	KAHEAARVL	HLA-B0702	0.3674	0	9	9	9	0.7109	0.7109	0.0309996999999999	87.77777777777777	2.197777777777777	-0.4555555555555556	9.697026920504868	0.0	0.1775241243494162	0	0.972009	1,8	False	4	0	7	False	False
KAIITEDSDL	QAIITEDSDL	AIITEDSDL	AIITEDSDL	HLA-C0303	4.4952	0	10	9	9	4.4952	4.4952	3.37105	141.1111111111111	1.5166666666666666	0.2888888888888887	3.3800301984883845	5.89524745824429e-05	0.0	4	1.0	1,8	True	0	1	-1	False	False
KALAGLSLL	KALAVLSLL	KALAGLSLL	KALAVLSLL	HLA-C0303	0.4139	0	9	9	9	0.6658	0.6658	0.891002	195.55555555555551	-1.698888888888889	1.522222222222222	9.700002531521022	0.0	0.156595689396215	-3	0.920707	1,8	False	4	0	4	False	False
KALEMGAVK	KALEMGAVE	KALEMGAVK	KALEMGAVE	HLA-A1101	0.5838	0	9	9	9	29.1667	29.1667	40.3305	97.77777777777776	0.2266666666666664	0.2	9.53730092663318	0.0	0.57211467255466	1	0.984767	1,8	True	2	0	8	False	False
KAMHKNILK	KAMHKCILK	KAMHKNILK	KAMHKCILK	HLA-A1101	0.0606	0	9	9	9	0.2199	0.2199	18.0609	97.77777777777776	1.5499999999999998	-0.711111111111111	11.103086930699646	1.39032160539606e-08	0.0438998635743519	-3	0.877996	1,8	False	0	0	5	False	False
KANKEILYEAY	KANKEILDEAY	KANKEILYEAY	KANKEILDEAY	HLA-B1501	1.3541	0	11	11	11	1.331	1.331	61.0825	89.0909090909091	1.6527272727272726	-0.8181818181818182	6.517425344791263	0.0	0.0235009090909092	-3	0.929587	1,10	False	2	0	7	False	False
KARKKQQQHRL	KARKQQQQHRL	KARKKQQQH	KARKQQQQH	HLA-B0702	3.8844	0	11	9	9	3.3348	4.1889	167.626	11.11111111111111	5.67111111111111	-3.122222222222222	11.92451389785856	0.0	0.2823652510205547	1	0.966901	1,8	False	2	0	4	False	False
KASLPSKNTPK	KASLPSKDTPK	ASLPSKNTPK	ASLPSKDTPK	HLA-A1101	0.0781	0	11	10	10	0.1294	0.1294	0.141003	49.0	2.038	-1.12	10.805379563011227	0.5	0.0309623647604327	1	0.953097	0,1,9	False	2	1	6	False	False
KAVCIHCMK	KAVCIHCMN	KAVCIHCMK	KAVCIHCMN	HLA-A1101	1.9864	0	9	9	9	44.5	44.5	4.68095	86.66666666666666	0.0088888888888887	0.7111111111111111	8.82463736180216	0.999999996576964	1.8977306750561795	0	0.974991	1,8	True	4	0	8	False	False
KDSFKKVTLR	KDSFEKVTLR	KDSFKKVTLR	KDSFEKVTLR	HLA-A3101	0.0888	0	10	10	10	0.044	0.044	3.89089	68.0	3.432	-1.0399999999999998	11.079522238112986	0.0	0.0904145454545454	1	0.955793	0,9	False	2	0	4	False	False
KERVELASCCY	KVRVELASCCY	RVELASCCY	RVELASCCY	HLA-B1501	1.997	0	11	9	9	1.6799	1.997	0.000999989	86.66666666666666	1.3266666666666669	0.5222222222222223	6.133775204885751	0.0	0.0	7	1.0	1,8	True	0	2	-1	False	False
KERVELASCCY	KVRVELASCCY	KERVELASCCY	KVRVELASCCY	HLA-B4402	1.5348	0	11	11	11	2.5659	26.7	0.000999989	70.9090909090909	2.209090909090909	-0.2454545454545454	6.256699961144477	0.0	1.4465748674157302	-2	0.974741	1,10	True	2	0	1	False	False
KFAFQEYDSF	KFAFQEDDSF	KFAFQEYDSF	KFAFQEDDSF	HLA-A2402	0.3815	0	10	10	10	0.8317	0.8317	2.161	10.0	1.941	-0.6300000000000001	4.184406685177237	0.0	0.2065063123722496	-3	0.903731	1,9	False	2	0	6	False	False
KFGHFPVYTL	KFGHIPVYTL	KFGHFPVYTL	KFGHIPVYTL	HLA-A2402	0.7987	0	10	10	10	0.669	0.669	4.57097	68.0	-0.294	0.2499999999999999	9.300695891492069	0.0001178979987861	0.1548451270553063	0	0.928404	1,9	False	2	0	4	False	False
KFLEKVELANF	KFLEKGELANF	KFLEKVELANF	KFLEKGELANF	HLA-A2402	0.2567	0	11	11	11	0.2489	0.2489	31.942	106.36363636363636	0.8827272727272725	0.0818181818181817	6.5307594472542405	0.0	0.0080444355162715	-3	0.927736	1,10	False	4	0	5	False	False
KFLNRNVYIMI	KFLNRNAYIMI	KFLNRNVYI	KFLNRNAYI	HLA-A2402	0.6253	0	11	9	9	1.0125	1.0125	87.1225	118.88888888888889	1.8922222222222225	-0.1555555555555555	10.454924617893994	0.0	0.2391270716049382	0	0.953667	1,8	False	4	0	6	False	False
KGLLSDDLLLK	KGVLSDDLLLK	LLSDDLLLK	VLSDDLLLK	HLA-A1101	0.5206	0	11	9	9	0.1465	0.2013	6.67099	216.66666666666663	0.1988888888888891	0.811111111111111	4.109250801149756	4.19919322623072e-26	0.8257703924490806	1	0.98942	1,8	False	6	2	0	False	False
KIAAHTRYAL	KIPAHTRYAL	IAAHTRYAL	IPAHTRYAL	HLA-B0702	0.4229	0	10	9	9	0.0104	0.0104	39.8415	120.0	0.7799999999999998	0.4444444444444443	9.351184298284352	0.0	16.773677884615385	-1	0.947108	1,8	True	4	1	1	False	False
KIFIEWLK	KIFIEWMK	KIFIEWLK	KIFIEWMK	HLA-A1101	1.7612	0	8	8	8	2.1792	2.1792	22.8117	146.25	-0.2700000000000001	0.425	9.53730092663318	0.0	0.3378219530102788	2	0.968128	0,1,2,3,4,7	False	2	0	6	False	False
KIFMNRCKSLF	KFFMNRCKSLF	FMNRCKSLF	FMNRCKSLF	HLA-B1501	0.9105	0	11	9	9	0.9105	0.9105	0.000999989	43.33333333333333	1.7777777777777777	0.1222222222222221	9.833242292515934	0.992380228905816	0.0	6	1.0	1,8	True	0	2	-1	False	False
KIGDFGLATEK	KIGDFGLATVK	KIGDFGLATEK	KIGDFGLATVK	HLA-A1101	0.357	0	11	11	11	0.5438	0.5438	94.6522	80.0	1.1536363636363631	-0.3090909090909091	6.492975460831076	0.0	0.1226325855093784	-2	0.971781	0,1,10	False	2	0	9	False	False
KIIEAKTLGK	EIIEAKTLGK	KIIEAKTLGK	EIIEAKTLGK	HLA-A1101	0.148	0	10	10	10	0.6638	1.6584	0.0109996	127.00000000000004	0.852	-0.1699999999999999	10.506918999366462	0.0	0.1347920887602508	1	0.989493	0,1,9	True	2	0	0	False	False
KIILQAVNFPF	KRILQAVNFPF	KIILQAVNF	KRILQAVNF	HLA-B1501	0.6031	0	11	9	9	1.2388	6.689	59.8526	173.33333333333331	-0.6511111111111112	1.1888888888888889	9.700002531521022	0.0	0.548722722380027	-3	0.947696	1,8	True	1	0	1	False	False
KIITYRNIF	KIITYRNLF	KIITYRNIF	KIITYRNLF	HLA-B1501	0.8218	0	9	9	9	0.8548	0.8548	23.7606	129.99999999999997	1.3422222222222222	0.2666666666666667	10.454924617893994	0.0	0.0317260177819373	2	0.979189	1,8	False	4	0	7	False	False
KIITYRNIFK	KIITYRNLFK	KIITYRNIFK	KIITYRNLFK	HLA-A3101	1.4819	0	10	10	10	1.661	1.661	23.7606	117.0	1.763	-0.1499999999999999	10.901809546165168	0.0	0.159788254063817	2	0.977198	0,9	False	4	0	7	False	False
KIKVLASGAF	KIKVLGSGAF	KIKVLASGAF	KIKVLGSGAF	HLA-B1501	1.2032	0	10	10	10	0.732	0.732	11.3506	127.0	-0.6920000000000001	0.99	10.805379563011227	0.0	0.7745189071038253	0	0.953159	1,9	False	4	0	5	False	False
KINSRNESHK	SINSRNESHK	KINSRNESHK	SINSRNESHK	HLA-A1101	1.1613	0	10	10	10	0.9545	0.9545	0.671007	39.0	5.264999999999999	-2.31	10.789051820524037	0.0	0.2516048611838659	0	0.98902	0,1,9	True	0	0	0	False	False
KKVTLRRYEK	EKVTLRRYEK	KVTLRRYEK	KVTLRRYEK	HLA-A3101	0.5837	0	10	9	9	0.5837	0.5837	3.89089	75.55555555555556	4.611111111111111	-1.588888888888889	10.885759367607534	2.0491933110931699e-13	0.0	5	1.0	8	False	0	1	-1	False	False
KLAARCAAL	ELAARCAAL	KLAARCAAL	ELAARCAAL	HLA-B0702	2.044	0	9	9	9	4.1981	4.1981	6.06193	131.1111111111111	0.2344444444444443	0.9888888888888888	9.833242292515934	0.0	1.0488031252233154	1	0.985849	1,8	False	2	0	0	False	False
KLANTVRTR	KLADTVRTR	KLANTVRTR	KLADTVRTR	HLA-A3101	0.0621	0	9	9	9	0.0405	0.0405	0.0909992999999999	86.66666666666666	4.044444444444444	-0.8888888888888888	12.51647814642638	0.0	0.03312	1	0.946826	8	False	2	0	3	False	False
KLANTVRTRL	KLADTVRTRL	KLANTVRTRL	KLADTVRTRL	HLA-A0201	0.864	0	10	10	10	0.2121	0.2121	0.0909992999999999	117.0	3.148	-0.42	12.51647814642638	0.0	2.655547383309759	1	0.956206	1,9	False	2	0	3	False	False
KLCGAAIGEV	KLCGAATGEV	KLCGAAIGEV	KLCGAATGEV	HLA-A0201	2.1238	0	10	10	10	3.0265	3.0265	23.0213	127.0	-0.8300000000000001	1.0399999999999998	6.231833229307085	0.0	0.6334558929456467	-1	0.949855	1,9	False	3	0	6	False	False
KLDAFFLHML	ELDAFFLHML	KLDAFFLHM	ELDAFFLHM	HLA-A0201	0.1753	0	10	9	9	1.566	1.566	0.0810019	97.77777777777776	-0.1144444444444444	0.6999999999999998	7.549350681714714	3.1468551072368002e-15	0.1556766985951468	1	0.984473	1,8	False	2	0	0	False	False
KLFEDRVGTI	KSFEDRVGTI	KLFEDRVGTI	KSFEDRVGTI	HLA-A0201	0.3004	0	10	10	10	8.4716	8.4716	66.7687	107.0	2.0769999999999995	-0.12	6.494323082733899	5.89524745824429e-05	0.2897479201095425	-2	0.962063	1,9	True	2	0	1	False	False
KLFEDRVGTIK	KSFEDRVGTIK	FEDRVGTI	FEDRVGTI	HLA-B5101	5.3907	0	11	8	8	5.3907	5.3907	66.7687	85.0	2.5175	-0.1374999999999999	4.184407676104456	5.89524745824429e-05	0.0	4	1.0	1,7	True	0	2	-1	False	False
KLFEQFSKL	KSFEQFSKL	KLFEQFSKL	KSFEQFSKL	HLA-A0201	0.0123	0	9	9	9	1.9534	1.9534	0.0410009	86.66666666666666	1.2277777777777776	-0.2666666666666668	9.53730092663318	9.08835306588181e-07	0.0122225504249001	-2	0.951561	1,8	True	2	0	1	False	False
KLFLEFKIR	KLTLEFKIR	KLFLEFKIR	KLTLEFKIR	HLA-A0301	1.356	0	9	9	9	4.0939	4.0939	2.53099	129.99999999999997	1.3455555555555554	0.2111111111111111	10.789009301923215	0.0	0.9068595715576836	-2	0.92638	1,8	False	0	0	2	False	False
KLFLEFKIR	KLTLEFKIR	KLFLEFKIR	KLTLEFKIR	HLA-A3101	0.3296	0	9	9	9	1.0351	1.0351	2.53099	129.99999999999997	1.3455555555555554	0.2111111111111111	10.789009301923215	0.0	0.2246476668920877	-2	0.92638	8	False	0	0	2	False	False
KLFSQIYSL	KSFSQIYSL	KLFSQIYSL	KSFSQIYSL	HLA-A0201	0.0039	0	9	9	9	0.6784	0.6784	5.49112	129.99999999999997	0.0322222222222222	0.5111111111111111	9.298300650902092	0.0	0.0038775795990566	-2	0.952425	1,8	True	2	0	1	False	False
KLFVAGGRL	KLFVAGGPL	KLFVAGGRL	KLFVAGGPL	HLA-A0211	1.8261	0	9	9	9	2.4834	2.4834	20.2831	129.99999999999997	-0.0088888888888887	0.7999999999999999	11.651775666512547	0.999941047525418	0.4833275066441169	-2	0.935604	1,8	False	4	0	7	False	False
KLHEAAKLYK	KFHEAAKLYK	KLHEAAKLYK	KFHEAAKLYK	HLA-A1101	0.4134	0	10	10	10	2.5901	2.5901	12.2008	98.0	1.4799999999999998	-0.85	10.119741204194725	0.5	0.3474181614609475	0	0.973535	0,1,9	True	6	0	1	False	False
KLHRTAWWGK	KLHRAAWWGK	KLHRTAWWGK	KLHRAAWWGK	HLA-A1101	2.9296	0	10	10	10	2.9072	2.9072	0.0119998999999999	49.0	2.092	-1.28	11.823062091134489	0.0	0.0225725921849203	0	0.941681	0,1,9	False	4	0	4	False	False
KLIFHRHSV	KLIFHRHPV	KLIFHRHSV	KLIFHRHPV	HLA-A0201	0.2229	0	9	9	9	0.6112	0.6112	14.8305	118.88888888888889	1.8144444444444447	-0.0333333333333333	11.651803790591655	0.0	0.1416100621727748	-1	0.943561	1,8	False	4	0	7	False	False
KLIIKFVNDTK	KLLIKFVNDTK	IIKFVNDTK	LIKFVNDTK	HLA-A1101	0.8132	0	11	9	9	1.0959	1.0959	13.2507	118.88888888888889	1.3522222222222224	0.0555555555555556	9.537297862581909	0.0	0.2097742859749977	2	0.990369	1,8	False	4	2	0	False	False
KLIVELFEEA	KLIVESFEEA	KLIVELFEEA	KLIVESFEEA	HLA-A0201	0.965	0	10	10	10	0.5969	0.5969	2.82099	156.0	0.2389999999999996	0.6499999999999999	3.980054622981697	5.89524745824429e-05	0.5951021946724745	-2	0.937508	1,9	False	2	0	5	False	False
KLIVFAQLSV	KLIGFAQLSV	KLIVFAQLSV	KLIGFAQLSV	HLA-A0201	1.2806	0	10	10	10	0.2016	0.2016	14.3313	185.0	-1.314	1.69	9.700002531521022	0.0	6.85400496031746	-3	0.924682	1,9	False	4	0	3	False	False
KLKNGFPHPK	KLKNGFPHPE	KLKNGFPHPK	KLKNGFPHPE	HLA-A1101	0.6233	0	10	10	10	16.6129	21.3	22.8117	39.0	1.911	-1.54	11.103086930699646	3.50249223875953e-09	0.6050604276995305	1	0.98468	0,1,9	True	2	0	9	False	False
KLLDRELKK	QLLDRELKK	KLLDRELKK	QLLDRELKK	HLA-A1101	0.1906	0	9	9	9	0.37	0.37	17.0713	129.99999999999997	3.593333333333333	-1.3111111111111111	10.500598943792284	0.0	0.0924152432432432	1	0.986131	1,8	False	2	0	0	False	False
KLLDRELKKK	QLLDRELKKK	KLLDRELKK	QLLDRELKK	HLA-A1101	0.1906	0	10	9	9	0.37	0.37	17.0713	129.99999999999997	3.593333333333333	-1.3111111111111111	10.500598943792284	0.0	0.0924152432432432	1	0.986131	1,8	False	2	0	0	False	False
KLLLSEHWAL	KLPLSEHWAL	LLLSEHWAL	LPLSEHWAL	HLA-A0201	0.1279	0	10	9	9	0.8048	12.5355	5.84094	184.44444444444443	-0.9944444444444446	0.9555555555555556	5.363507221918553	0.0076197711204682	0.1265950333054126	-3	0.930214	1,8	True	4	1	1	False	False
KLLQALLLQHV	KLLPALLLQHV	KLLQALLLQHV	KLLPALLLQHV	HLA-A0201	0.3987	0	11	11	11	0.082	0.082	1.33099	212.7272727272727	-0.8327272727272728	0.9909090909090909	9.702001779340208	0.0	1.5398571951219513	-1	0.947348	1,10	False	2	0	3	False	False
KLMDGTSQV	KLMDGTSQA	KLMDGTSQV	KLMDGTSQA	HLA-A0201	0.0041	0	9	9	9	0.05	0.05	16.0211	75.55555555555556	1.5033333333333334	-0.3222222222222222	6.337367167230696	2.0491933110931699e-13	0.0037638	0	0.984379	1,8	True	4	0	8	False	False
KLMDGTSQVL	KLMDGTSQAL	KLMDGTSQV	KLMDGTSQA	HLA-A0201	0.0041	0	10	9	9	0.05	0.05	16.0211	75.55555555555556	1.5033333333333334	-0.3222222222222222	6.337367167230696	4.52680164254273e-07	0.0037638	0	0.984379	1,8	True	4	0	8	False	False
KLMNQAICI	KSMNQAICI	KLMNQAICI	KSMNQAICI	HLA-A0201	0.2903	0	9	9	9	7.511	7.511	11.3012	141.1111111111111	-0.2744444444444445	0.8999999999999999	8.545189979486167	0.0	0.2790799107974969	-2	0.951579	1,8	True	2	0	1	False	False
KLMYNVLYYR	KLVYNVLYYR	KLMYNVLYY	KLVYNVLYY	HLA-A0201	4.5969	0	10	9	9	7.7159	7.7159	13.6024	118.88888888888889	-0.4022222222222222	0.2666666666666667	9.04893051739782	0.0	1.8582059254267165	1	0.958317	1,8	False	1	0	2	False	False
KLNKYYDWL	KLNKYHDWL	KLNKYYDWL	KLNKYHDWL	HLA-A0201	1.5243	0	9	9	9	1.4795	1.4795	19.4608	86.66666666666666	1.618888888888889	-1.1888888888888889	9.121616306714714	4.52706647500176e-07	0.04615656640757	2	0.921311	1,8	False	2	0	5	False	False
KLQPLSPVV	KLQPLSPVP	KLQPLSPVV	KLQPLSPVP	HLA-A0201	0.0276	0	9	9	9	1.6642	3.2038	12.9206	151.11111111111111	-0.3811111111111112	0.5111111111111112	9.700002531521022	0.992380228905816	0.0273622323490854	-2	0.969294	1,8	True	0	0	8	False	False
KLQQLLFSV	ELQQLLFSV	KLQQLLFSV	ELQQLLFSV	HLA-A0201	0.0271	0	9	9	9	0.5191	0.5191	6.46119	162.2222222222222	-0.1944444444444443	0.7444444444444445	9.700002531521022	0.0	0.0256852244268926	1	0.985718	1,8	False	2	0	0	False	False
KLRSLLHYM	KLRSLLRYM	KLRSLLHYM	KLRSLLRYM	HLA-A0201	0.6421	0	9	9	9	3.3437	3.3437	1.7010200000000002	129.99999999999997	1.2844444444444445	-0.0444444444444445	10.455031820572913	0.0	0.5187957532075246	0	0.929632	1,8	False	2	0	6	False	False
KLRSLLHYMV	KLRSLLRYMV	KLRSLLHYM	KLRSLLRYM	HLA-A0201	0.6421	0	10	9	9	3.3437	3.3437	1.7010200000000002	129.99999999999997	1.2844444444444445	-0.0444444444444445	10.455031820572913	0.0	0.5187957532075246	0	0.929632	1,8	False	2	0	6	False	False
KLSEHIRVH	KLTEHIRVH	KLSEHIRVH	KLTEHIRVH	HLA-A0301	0.3358	0	9	9	9	0.6549	0.6549	3.56104	118.88888888888889	2.9022222222222225	-0.7333333333333334	9.699007901363077	0.0	0.163618537181249	1	0.967309	1,8	False	6	0	2	False	False
KLSPPGTAF	ELSPPGTAF	KLSPPGTAF	ELSPPGTAF	HLA-B1501	0.0052	0	9	9	9	0.1282	0.1282	0.121002	54.44444444444444	0.0966666666666665	-0.0666666666666667	9.700002531521022	0.5	0.0049890795631825	1	0.984182	1,8	False	2	0	0	False	False
KLSPPGTAFRL	ELSPPGTAFRL	KLSPPGTAFRL	ELSPPGTAFRL	HLA-A0201	0.6046	0	11	11	11	4.879	4.879	0.121002	80.0	0.9881818181818182	-0.1181818181818182	11.651775666512547	0.5	0.5296786718589875	1	0.990878	1,10	True	2	0	0	False	False
KLTLNLQYIV	KLTPNLQYIV	KLTLNLQYI	KLTPNLQYI	HLA-A0201	0.5345	0	10	9	9	0.0409	0.0409	7.35079	173.33333333333331	0.0844444444444444	0.3333333333333332	9.298300650902092	0.0	6.450591687041564	-3	0.894308	1,8	False	4	0	3	False	False
KLTLWDVFGA	QLTLWDVFGA	KLTLWDVFGA	QLTLWDVFGA	HLA-A0201	2.2881	0	10	10	10	2.3508	4.4268	18.9011	117.0	-0.51	0.7	6.337367167230696	0.992380228905816	1.1054394754676065	1	0.988364	1,9	False	2	0	0	False	False
KLVIGRIFYI	KLVIGRIFHI	LVIGRIFYI	LVIGRIFHI	HLA-A0201	0.3208	0	10	9	9	0.4434	0.4434	53.9833	205.5555555555556	-1.3977777777777778	2.011111111111111	9.348807885311544	0.0	0.0887011276499774	2	0.953437	1,8	False	2	1	7	False	False
KLVRDETPL	KLVRDQTPL	KLVRDETPL	KLVRDQTPL	HLA-A0201	1.0712	0	9	9	9	0.8938	0.8938	2.09101	118.88888888888889	2.743333333333333	-0.6555555555555557	6.494323082733899	0.0	0.2126100693667485	2	0.955353	1,8	False	2	0	5	False	False
KLVRDETPLI	KLVRDQTPLI	KLVRDETPLI	KLVRDQTPLI	HLA-A0201	0.3642	0	10	10	10	0.4953	0.4953	2.09101	146.00000000000003	1.977	-0.1400000000000001	6.494323082733899	0.0	0.0963993943064809	2	0.959324	1,9	False	2	0	5	False	False
KLYALNENI	ELYALNENI	KLYALNENI	ELYALNENI	HLA-A0201	0.2294	0	9	9	9	2.7315	2.7315	5.5010200000000005	141.1111111111111	1.0233333333333332	-0.2	6.40200117090717	0.0	0.210134263225334	1	0.984027	1,8	False	2	0	0	False	False
KLYEEPLLK	KLYEEPLSK	KLYEEPLLK	KLYEEPLSK	HLA-A0301	0.0013	1	9	9	9	0.0014	0.0014	7.99113	129.99999999999997	1.122222222222222	-0.7000000000000001	6.523989745415747	5.98681535118947e-05	9.28571428571429e-05	-2	0.951766	1,8	False	2	0	7	False	False
KMAESLLQV	EMAESLLQV	KMAESLLQV	EMAESLLQV	HLA-A0201	0.0039	0	9	9	9	0.0978	0.0978	17.4808	129.99999999999997	0.3622222222222221	0.4222222222222222	6.408795645926148	0.0	0.0037444785276073	1	0.985333	1,8	False	2	0	0	False	False
KMFELTGGL	IMFELTGGL	KMFELTGGL	IMFELTGGL	HLA-A0211	0.2247	0	9	9	9	0.4813	0.4813	3.43191	86.66666666666666	-0.2355555555555556	0.3777777777777777	6.408795645926148	0.0	0.1197964263453147	-3	0.972944	1,8	False	1	0	0	False	False
KMLMKQLSK	KMLMKELSK	KMLMKQLSK	KMLMKELSK	HLA-A1101	0.4665	0	9	9	9	0.7935	0.7935	0.000999989	86.66666666666666	1.227777777777778	-0.5111111111111113	11.10307073686272	0.0	0.1922438563327032	2	0.962864	1,8	False	2	0	5	False	False
KMLSGVGGFV	KMLSGIGGFV	MLSGVGGFV	MLSGIGGFV	HLA-A0201	1.3434	0	10	9	9	1.1589	1.1589	4.51085	107.77777777777776	-1.9722222222222223	1.6555555555555554	6.099999998230487	0.0	0.2138728967123995	3	0.981897	1,8	False	3	1	4	False	False
KMPSKKFGHF	KMPSKKFGHI	KMPSKKFGHF	KMPSKKFGHI	HLA-A2402	0.4925	0	10	10	10	3.3084	3.3084	4.57097	0.0	1.5459999999999998	-1.02	11.103086930699646	0.0	0.4191847267561359	0	0.983097	1,9	True	2	0	9	False	False
KMRPRSIEV	KMRPRSLEV	KMRPRSIEV	KMRPRSLEV	HLA-A0201	0.7608	0	9	9	9	1.0087	1.0087	0.190994	75.55555555555556	3.81	-0.911111111111111	11.479699668474495	0.0	0.1869756320015861	2	0.973086	1,8	False	4	0	6	False	False
KMTFLFPNL	KMTFLFANL	KMTFLFPNL	KMTFLFANL	HLA-A0201	0.9102	0	9	9	9	1.9983	1.9983	47.8418	86.66666666666666	-0.3766666666666667	0.6	9.700002531521022	0.0	0.4956155832457588	-1	0.929808	1,8	False	4	0	6	False	False
KNFHFKAVMK	KNFHVKAVMK	KNFHFKAVMK	KNFHVKAVMK	HLA-A1101	2.4034	0	10	10	10	2.4023	2.4023	1.11103	39.0	1.379	-0.49	11.103086930699646	0.0	0.0011005036839696	-1	0.933717	0,1,9	False	2	0	4	False	False
KNIMVRDTR	KNITVRDTR	KNIMVRDTR	KNITVRDTR	HLA-A3101	0.832	0	9	9	9	0.6075	0.6075	10.9807	75.55555555555556	4.667777777777778	-1.1111111111111112	11.479699642397463	0.0	0.3074633744855966	-1	0.930834	8	False	1	0	3	False	False
KPDCNPSEAA	EPDCNPSEAA	KPDCNPSEA	EPDCNPSEA	HLA-B0702	1.5518	0	10	9	9	5.6222	5.6222	22.8117	11.11111111111111	3.114444444444444	-1.5666666666666664	4.184374538715929	0.999999547320246	1.1234831062573372	1	0.980616	1,8	False	2	0	0	False	False
KPFKYDNYSM	KPFEYDNYSM	KPFKYDNYSM	KPFEYDNYSM	HLA-B0702	0.3429	0	10	10	10	0.5457	0.5457	4.38112	0.0	2.4809999999999994	-1.51	9.121616306714714	0.0	0.1274328752061572	1	0.952172	1,9	False	2	0	3	False	False
KPGNILMDSNM	KPGNILLDSNM	KPGNILMDSNM	KPGNILLDSNM	HLA-B0702	1.5561	0	11	11	11	1.5021	1.5021	0.190994	70.9090909090909	1.4063636363636365	-0.4636363636363636	6.337367167230696	0.0	0.0559412822049131	2	0.973043	1,3,10	False	2	0	6	False	False
KPGRAYGLF	KPGRAYGLG	KPGRAYGL	KPGRAYGL	HLA-B0702	0.553	0	9	8	8	0.553	0.553	44.2713	61.25000000000001	1.5000000000000002	-0.8125	10.454924617893994	0.999999999999795	0.0	4	1.0	1,7	True	0	0	-1	False	False
KPLYLALAQR	KPLYVALAQR	KPLYLALAQR	KPLYVALAQR	HLA-A3101	0.759	0	10	10	10	0.7171	0.7171	1213.57	137.0	0.7769999999999999	0.0199999999999999	10.454924617893994	0.0	0.0443482080602426	1	0.96608	0,9	False	6	0	4	False	False
KPRPSEVPE	KPRPSEVPQ	KPRPSEVPE	KPRPSEVPQ	HLA-B0702	0.6703	0	9	9	9	0.5577	0.5577	0.980983	32.22222222222222	3.7166666666666655	-1.8666666666666665	6.532108646817505	0.0	0.1353340147032455	2	0.986383	1,8	True	2	0	8	False	False
KPRSAAVEET	KPRSGAVEET	KPRSAAVEE	KPRSGAVEE	HLA-B0702	0.7507	0	10	9	9	0.636	0.636	19.3612	54.44444444444444	3.3144444444444443	-1.1111111111111112	6.532108646817505	0.0	0.135385676100629	0	0.943129	1,8	False	4	0	4	False	False
KPSILSSLF	KPSILSSLV	KPSILSSL	KPSILSSL	HLA-B0702	0.0694	0	9	8	8	0.0694	0.0694	10.5407	146.25	0.1237499999999999	0.525	9.700002531521022	0.0	0.0	4	1.0	1,7	True	0	0	-1	False	False
KPSLSFYVL	KPALSFYVL	KPSLSFYVL	KPALSFYVL	HLA-B0702	0.0494	0	9	9	9	0.0417	0.0417	10.631	118.88888888888889	-0.4855555555555557	0.6888888888888889	9.298300650902092	6.147579933276999e-13	0.0091218225419664	1	0.969038	1,8	False	4	0	2	False	False
KPSSSSRQLDL	KPSSSSRQLDR	KPSSSSRQL	KPSSSSRQL	HLA-B0702	0.0109	0	11	9	9	0.0109	0.0109	2.02104	43.33333333333333	3.854444444444444	-1.4333333333333331	11.651775666512547	0.0	0.0	4	1.0	1,8	True	0	0	-1	False	False
KPTENLWLPSM	KPTENLWLPRM	KPTENLWLPSM	KPTENLWLPRM	HLA-B3501	2.376	0	11	11	11	5.2858	5.2858	0.000999989	70.9090909090909	0.95	-0.6363636363636364	6.408795645926148	2.0491933110931699e-13	1.3079732112452231	-1	0.971082	1,10	False	6	0	9	False	False
KQCKLSEHIR	KQCKLTEHIR	KQCKLSEHIR	KQCKLTEHIR	HLA-A3101	1.1253	0	10	10	10	1.0224	1.0224	3.56104	78.0	3.531	-1.25	9.674863724969327	0.0	0.113256426056338	1	0.96416	0,9	False	6	0	5	False	False
KQCRIYSNAK	KQSRIYSNAK	KQCRIYSNAK	KQSRIYSNAK	HLA-A1101	3.4083	0	10	10	10	1.5814	1.7493	0.491002	49.0	3.373	-1.26	10.255879166536031	0.0	3.232361344537815	-1	0.934357	0,1,9	False	4	0	2	False	False
KQEAPDALSL	KQEAPDALPL	KQEAPDALSL	KQEAPDALPL	HLA-B1501	0.6916	0	10	10	10	2.115	2.115	0.6910200000000001	98.0	1.6559999999999997	-0.56	4.184407519642264	0.0	0.4654484349881796	-1	0.965209	1,9	False	4	0	8	False	False
KQIEHTLNEKI	KQIEHTLNEKR	KQIEHTLNEKI	KQIEHTLNEKR	HLA-A0201	2.3825	0	11	11	11	8.2642	11.9852	59.8526	106.36363636363636	2.67	-1.1727272727272726	7.54913695435971	0.0	1.9088903606114205	-3	0.983907	1,10	True	1	0	10	False	False
KQQFINQAV	KQHFINQAV	KQQFINQAV	KQHFINQAV	HLA-A0201	1.2425	0	9	9	9	1.3638	1.3638	52.0202	86.66666666666666	1.6733333333333336	-0.5111111111111112	9.700002531521022	0.0	0.1105112553160287	0	0.931647	1,8	False	4	0	2	False	False
KQSAEGSRK	KQSAEGRRK	KQSAEGSRK	KQSAEGRRK	HLA-A1101	1.1053	0	9	9	9	1.5974	1.5974	0.000999989	11.11111111111111	4.713333333333333	-2.1666666666666665	10.789009301923215	0.0	0.3405021472392638	-1	0.948345	1,8	False	6	0	6	False	False
KQSQLKGTFK	KQSELKGTFK	QSQLKGTFK	QSELKGTFK	HLA-A1101	0.3936	0	10	9	9	0.5343	1.0347	0.0410009	43.33333333333333	2.145555555555555	-1.1222222222222222	10.805379563011227	0.0	0.2438745143519861	2	0.963768	1,8	False	2	1	2	False	False
KRVHTGEKPY	KRIHTGEKPY	KRVHTGEKPY	KRIHTGEKPY	HLA-B2705	0.498	0	10	10	10	0.2683	0.2683	228.782	29.0	3.522	-1.88	10.243785942904651	0.0	0.4263533358181141	3	0.986654	0,1,9	False	3	0	2	False	False
KSFGCVECGK	KSFGCVECGE	KSFGCVECGK	KSFGCVECGE	HLA-A1101	0.9095	0	10	10	10	25.7	25.7	9.05114	29.0	0.9849999999999998	-0.09	8.227998218499124	0.992380232329053	0.8773136089494163	1	0.985877	0,1,9	True	2	0	9	False	False
KSRCELVEY	KSRRELVEY	KSRCELVEY	KSRRELVEY	HLA-B1501	0.5976	0	9	9	9	0.2743	0.2743	8.46083	75.55555555555556	3.043333333333333	-0.7777777777777778	6.352089757565409	0.0	0.7043531899380242	-3	0.877645	1,8	False	2	0	3	False	False
KSRDSEHYK	KSKDSEHYK	KSRDSEHYK	KSKDSEHYK	HLA-A1101	0.2331	0	9	9	9	0.1286	0.1286	0.171004	0.0	5.905555555555555	-2.822222222222222	9.257685243152082	0.0	0.1894164074650078	2	0.969123	1,8	False	2	0	2	False	False
KSSGQGAQL	KSSGQSAQL	KSSGQGAQL	KSSGQSAQL	HLA-C0303	0.3839	0	9	9	9	0.4748	0.4748	30.6518	54.44444444444444	1.646666666666667	-0.8555555555555556	9.700002531521022	0.0	0.0734972830665543	0	0.9455	1,8	False	2	0	5	False	False
KSSGQGAQLL	KSSGQSAQLL	KSSGQGAQL	KSSGQSAQL	HLA-C0303	0.3839	0	10	9	9	0.4748	0.4748	30.6518	54.44444444444444	1.646666666666667	-0.8555555555555556	9.700002531521022	0.0	0.0734972830665543	0	0.9455	1,8	False	2	0	5	False	False
KSSVSRKNDK	KSSVSRKNAK	SSVSRKNDK	SSVSRKNAK	HLA-A1101	1.4356	0	10	9	9	0.4724	0.4724	8.13082	32.22222222222222	5.282222222222221	-1.9444444444444444	10.789009236730635	0.0	2.927116680779001	-2	0.954741	1,8	False	2	1	7	False	False
KSYLIQHLR	QSYLIQHLR	KSYLIQHLR	QSYLIQHLR	HLA-A1101	0.1316	0	9	9	9	0.2759	0.2759	1.00097	129.99999999999997	2.161111111111111	-0.5666666666666668	10.455031820572913	4.52679959335127e-07	0.0688288510329829	1	0.985377	1,8	False	2	0	0	False	False
KTASFGIILDV	KTASFGNILDV	ASFGIILDV	ASFGNILDV	HLA-A0201	1.5318	0	11	9	9	1.817	1.817	11.6213	173.33333333333331	-1.3788888888888888	1.877777777777778	3.749987360555679	0.0	0.2404344303797467	-3	0.900992	1,8	False	2	2	4	False	False
KTAYYLEVY	KTAYYLEAY	KTAYYLEVY	KTAYYLEAY	HLA-A0101	0.3283	0	9	9	9	0.275	0.275	0.38101	86.66666666666666	0.5088888888888887	-0.2444444444444443	6.3890192485414445	0.0	0.063630509090909	0	0.968704	1,8	False	4	0	7	False	False
KTCRKAFSWK	KTCGKAFSWK	KTCRKAFSWK	KTCGKAFSWK	HLA-A1101	1.4704	0	10	10	10	0.629	0.629	0.000999989	10.0	2.914	-1.15	11.081110251136124	0.0	1.966922988871224	-2	0.912365	0,1,9	False	6	0	3	False	False
KTDTSEKRK	KTDTSEKPK	KTDTSEKRK	KTDTSEKPK	HLA-A1101	0.4483	0	9	9	9	0.2797	0.2797	1.20097	0.0	6.182222222222222	-2.822222222222222	10.500598943792284	0.0	0.270230175187701	-2	0.943687	1,8	False	4	0	7	False	False
KTEESLFRI	NTEESLFRI	KTEESLFRI	NTEESLFRI	HLA-A0201	2.2275	0	9	9	9	6.1503	6.1503	7.42093	86.66666666666666	3.026666666666666	-0.6444444444444445	6.532108646817505	0.0	1.4207497195258767	0	0.97994	1,8	False	4	0	0	False	False
KTGATAGKRK	KAGATAGKRK	KTGATAGKRK	KAGATAGKRK	HLA-A1101	1.0712	0	10	10	10	2.4727	3.0595	0.171004	20.0	3.121	-1.48	11.924509373493493	0.0	0.6961487040366072	0	0.979111	0,1,9	True	4	0	1	False	False
KTGPGAGPLK	KTGPGAGPLE	KTGPGAGPLK	KTGPGAGPLE	HLA-A1101	0.1056	0	10	10	10	10.6817	10.6817	14.451	49.0	0.4119999999999999	-0.7299999999999999	10.805379563011227	0.0	0.1045560313433255	1	0.988711	0,1,9	True	2	0	9	False	False
KTIKVSYARPR	KTIKVSYARPS	KTIKVSYAR	KTIKVSYAR	HLA-A1101	0.1394	0	11	9	9	0.1394	0.1394	42.6638	86.66666666666666	2.373333333333333	-0.5111111111111111	10.901809546165168	0.0	0.0	5	1.0	1,8	True	0	0	-1	False	False
KTLGPIWK	KTLGPILK	KTLGPIWK	KTLGPILK	HLA-A3001	0.9481	0	8	8	8	0.5303	0.5303	20.0412	97.5	0.0699999999999999	-0.3874999999999999	10.805379563011227	0.0	0.7469662078069019	-2	0.900792	0,1,2,7	False	1	0	6	False	False
KTLTIPFKNSY	KTLTIPFKNRY	KTLTIPFK	KTLTIPFK	HLA-A1101	0.6572	0	11	8	8	0.4975	0.6572	0.0410009	97.5	0.4274999999999999	0.0374999999999999	10.805379563011227	0.999941047525418	0.0	5	1.0	0,1,2,3,4,7	True	0	0	-1	False	False
KTNRIALI	KTNRIARI	KTNRIALI	KTNRIARI	HLA-A3001	4.7752	0	8	8	8	5.6351	5.6351	0.1930029999999999	158.75	1.63875	0.2500000000000002	11.651775666512547	0.0	0.7286817412290825	-2	0.936752	0,1,2,7	False	4	0	6	False	False
KTNYQCKECGK	KTNYECKECGK	KTNYQCKECGK	KTNYECKECGK	HLA-A1101	3.4977	0	11	11	11	3.6279	3.6279	0.841013	0.0	3.168181818181817	-1.7818181818181815	8.786940130405128	0.500000000000051	0.1255273133217562	2	0.961429	0,1,10	False	2	0	4	False	False
KTQKLIQQKK	KTQKLIQQKE	KTQKLIQQK	KTQKLIQQK	HLA-A1101	0.0116	0	10	9	9	0.0116	0.0116	1.73099	86.66666666666666	2.8888888888888893	-1.6222222222222222	11.10307073686272	0.0	0.0	5	1.0	1,8	True	0	0	-1	False	False
KTQLNPSSR	KTQLNPSSL	KTQLNPSSR	KTQLNPSSL	HLA-A1101	0.3653	0	9	9	9	9.0714	9.0714	15.3015	43.33333333333333	4.122222222222223	-1.7222222222222223	11.651775666512547	0.0	0.3505895815419891	-2	0.974427	1,8	True	4	0	8	False	False
KTQTMSPRIK	KTQTMSPHIK	KTQTMSPRIK	KTQTMSPHIK	HLA-A1101	0.4592	0	10	10	10	0.2062	0.2062	11.9414	39.0	3.282999999999999	-1.32	11.823055271990595	2.6688189211265488e-11	0.5634219204655675	0	0.94076	0,1,9	False	2	0	7	False	False
KTSQVYLILQV	KTSQVYLIVQV	SQVYLILQV	SQVYLIVQV	HLA-A0201	0.417	0	11	9	9	0.3372	0.3372	0.99103	194.44444444444443	-0.9133333333333332	1.2666666666666668	6.093198032584041	0.0	0.0986850533807828	1	0.970737	1,8	False	6	2	6	False	False
KVAVATLAK	KVAVATPAK	KVAVATLAK	KVAVATPAK	HLA-A1101	0.0338	0	9	9	9	0.0374	0.0374	287.437	141.1111111111111	-0.528888888888889	1.011111111111111	10.805379563011227	0.0	0.0032534759358288	-3	0.927738	1,8	False	4	0	6	False	False
KVCCCQILL	KVWCCQILL	KVCCCQILL	KVWCCQILL	HLA-A0201	7.6068	1	9	9	9	2.0644	2.0644	0.000999989	162.2222222222222	-1.2833333333333334	1.8222222222222224	8.045790784992278	0.999999547320041	20.422364037977136	-2	0.859173	1,8	False	2	0	2	False	False
KVDFTEFLL	KIDFTEFLL	KVDFTEFLL	KIDFTEFLL	HLA-A0201	1.1478	0	9	9	9	1.042	1.042	0.0710017999999999	118.88888888888889	0.4233333333333332	0.6444444444444444	4.184407519642264	0.0	0.1165424568138194	3	0.988551	1,8	True	3	0	1	False	False
KVDFTEFLLMV	KIDFTEFLLMV	KVDFTEFLL	KIDFTEFLL	HLA-A0201	1.1478	0	11	9	9	1.042	1.042	0.0710017999999999	118.88888888888889	0.4233333333333332	0.6444444444444444	4.184407519642264	5.89524745824429e-05	0.1165424568138194	3	0.988551	1,8	True	3	0	1	False	False
KVDISQGILK	KVDISQGIPK	KVDISQGILK	KVDISQGIPK	HLA-A1101	0.0537	0	10	10	10	0.0896	0.0896	24.6617	146.00000000000003	0.902	0.1	9.537297862581909	0.0	0.0215159598214285	-3	0.952352	0,1,9	False	4	0	8	False	False
KVDISQGISK	KVDISQGIPK	KVDISQGISK	KVDISQGIPK	HLA-A1101	0.0518	0	10	10	10	0.0896	0.0896	24.6617	107.0	1.734	-0.36	9.537297862581909	0.0	0.0218531249999999	-1	0.962903	0,1,9	False	4	0	8	False	False
KVELANFRFQK	KGELANFRFQK	KVELANFRFQK	KGELANFRFQK	HLA-A1101	0.3971	0	11	11	11	0.4718	1.4008	31.942	70.9090909090909	2.570909090909091	-0.6727272727272727	10.789009301923215	0.0	0.2845297472872644	-3	0.968031	0,1,10	True	4	0	1	False	False
KVFMALLRR	EVFMALLRR	KVFMALLRR	EVFMALLRR	HLA-A1101	0.1449	0	9	9	9	1.3091	1.3091	3.36102	129.99999999999997	1.596666666666667	0.5999999999999999	12.51647814642638	0.992438289817344	0.1288614926285234	1	0.985699	1,8	False	2	0	0	False	False
KVFSCSSYL	KVFSWSSYL	KVFSCSSYL	KVFSWSSYL	HLA-A0201	0.939	0	9	9	9	0.2555	0.2555	5.05111	75.55555555555556	0.2966666666666666	0.6333333333333333	8.522939047776163	0.0	2.511962818003913	-2	0.847463	1,8	False	2	0	4	False	False
KVFSCSSYLQA	KVFSWSSYLQA	KVFSCSSYL	KVFSWSSYL	HLA-A0201	0.939	0	11	9	9	0.2555	0.2555	5.05111	75.55555555555556	0.2966666666666666	0.6333333333333333	8.522939047776163	0.0	2.511962818003913	-2	0.847463	1,8	False	2	0	4	False	False
KVGPWRKAR	TVGPWRKAR	KVGPWRKAR	TVGPWRKAR	HLA-A3101	0.0099	0	9	9	9	0.0998	0.0998	0.330999	43.33333333333333	3.535555555555556	-1.522222222222222	12.531747031025589	0.0076197710941836	0.0089179358717434	-1	0.975856	8	False	2	0	0	False	False
KVIHGVISSF	KVIHGVINSF	VIHGVISSF	VIHGVINSF	HLA-B1501	0.0281	0	10	9	9	0.056	0.056	13.6412	151.11111111111111	-1.153333333333333	1.6666666666666667	7.550323993898928	0.0	0.0139998214285714	1	0.953896	1,8	False	2	1	6	False	False
KVIHGVISSFV	KVIHGVINSFV	KVIHGVISSFV	KVIHGVINSFV	HLA-A0201	0.8582	0	11	11	11	1.317	1.317	13.6412	150.0	-0.8063636363636365	1.3909090909090909	9.702001779340208	0.0	0.2989689901290812	1	0.964371	1,10	False	2	0	7	False	False
KVKRIKTLIAK	KVERIKTLIAK	KVKRIKTLIAK	KVERIKTLIAK	HLA-A1101	0.4388	0	11	11	11	0.4198	0.4198	7.771	141.8181818181818	1.7345454545454544	-0.1818181818181818	11.997381378896534	0.0	0.0198599333015721	1	0.976528	0,1,10	False	2	0	2	False	False
KVLASGAFGTV	KVLGSGAFGTV	VLASGAFGTV	VLGSGAFGTV	HLA-A0201	0.7243	0	11	10	10	1.4458	1.4458	61.2135	117.0	-1.5510000000000002	1.63	6.099999998230487	0.0	0.3614486443491493	0	0.963927	1,9	False	4	1	2	False	False
KVLETFLAKCR	KVLETFLAKSR	KVLETFLAK	KVLETFLAK	HLA-A1101	0.0074	0	11	9	9	0.0074	0.0074	12.4909	129.99999999999997	0.2011111111111109	0.4888888888888887	9.53730092663318	0.999999547320042	0.0	5	1.0	1,8	True	0	0	-1	False	False
KVNYHYLSQVK	KVNYHYMSQVK	KVNYHYLSQVK	KVNYHYMSQVK	HLA-A1101	1.1028	0	11	11	11	1.2396	1.2396	18.6009	88.18181818181819	1.6927272727272729	-0.8363636363636363	9.930348700843751	0.0	0.1217030009680542	2	0.972085	0,1,10	False	2	0	6	False	False
KVRRSYSRLK	KVRRSYSRLE	KVRRSYSRLK	KVRRSYSRLE	HLA-A1101	2.6888	0	10	10	10	7.9391	25.8	9.08131	68.0	5.384	-1.62	12.247715228237212	0.0	2.408581184496124	1	0.989376	0,1,9	True	2	0	9	False	False
KVSGVILFVV	KVSGVILSVV	KVSGVILFV	KVSGVILSV	HLA-A0201	0.0787	0	10	9	9	0.0473	0.0473	39.8111	183.3333333333333	-1.8811111111111112	2.0666666666666664	9.700002531521022	0.0	0.052244820295983	-2	0.95108	1,8	False	2	0	7	False	False
KVTKILFAA	KVTKILVAA	KVTKILFAA	KVTKILVAA	HLA-A0201	2.0169	0	9	9	9	1.6127	1.6127	17.2605	141.1111111111111	-0.7566666666666667	1.155555555555556	10.805379563011227	0.0	0.5055069014695853	-1	0.946775	1,8	False	2	0	6	False	False
KVTKILFAAL	KVTKILVAAL	KVTKILFAA	KVTKILVAA	HLA-A0201	2.0169	0	10	9	9	1.6127	1.6127	17.2605	141.1111111111111	-0.7566666666666667	1.155555555555556	10.805379563011227	0.0	0.5055069014695853	-1	0.946775	1,8	False	2	0	6	False	False
KWLQEPEFQL	KWLQEPEFQR	KWLQEPEFQL	KWLQEPEFQR	HLA-A2402	0.4754	0	10	10	10	0.7677	7.9547	0.112998	78.0	1.51	-1.0	4.258147296961397	0.0	0.4469884747382051	-2	0.980066	1,9	True	4	0	9	False	False
KWLQEPEFQLM	KWLQEPEFQRM	KWLQEPEFQL	KWLQEPEFQR	HLA-A2402	0.4754	0	11	10	10	0.7677	7.9547	0.112998	78.0	1.51	-1.0	4.258147296961397	0.0	0.4469884747382051	-2	0.980066	1,9	True	4	0	9	False	False
KWWELLFFI	EWWELLFFI	KWWELLFFI	EWWELLFFI	HLA-A2402	0.745	0	9	9	9	1.8335	1.9248	29.482	129.99999999999997	-1.4466666666666668	0.9444444444444444	6.408795645926148	0.99994105447539	0.456645365752286	1	0.98104	1,8	False	2	0	0	False	False
KYAFSGVAF	RYAFSGVAF	KYAFSGVAF	RYAFSGVAF	HLA-A2402	0.0453	0	9	9	9	0.0499	0.0499	26.7117	54.44444444444444	-0.6077777777777779	0.7777777777777777	9.298300650902092	3.47580404973379e-09	0.0041759519038076	2	0.987718	1,8	False	2	0	0	False	False
KYALWWYPN	KYALWWSPN	KYALWWYPN	KYALWWSPN	HLA-A2402	8.3599	0	9	9	9	10.1679	13.4414	5.20104	54.44444444444444	0.1199999999999998	-0.8666666666666667	9.145600226707757	0.999999999999998	3.1604469660898418	-2	0.909087	1,8	False	2	0	6	False	False
KYARILATK	KYARMLATK	KYARILATK	KYARMLATK	HLA-A2402	2.2912	0	9	9	9	2.9088	2.9088	0.220997	108.88888888888889	1.6966666666666663	-0.2666666666666666	10.901809546165168	0.0	0.486470407040704	1	0.954284	1,8	False	3	0	4	False	False
KYCPVIPLK	KYWPVIPLK	KYCPVIPLK	KYWPVIPLK	HLA-A1101	1.7537	0	9	9	9	0.8984	0.8984	16.1415	118.88888888888889	-0.4355555555555558	0.2999999999999997	9.4057747265324	0.0076197710941867	1.6695676869991098	-2	0.852412	1,8	False	2	0	2	False	False
KYCPVIPLKF	KYWPVIPLKF	KYCPVIPLKF	KYWPVIPLKF	HLA-A2402	0.0089	0	10	10	10	0.0054	0.0054	16.1415	107.0	-0.6900000000000002	0.5499999999999998	9.4057747265324	0.0076197710941867	0.0057685185185185	-2	0.880041	1,9	False	2	0	2	False	False
KYDVWSLGI	KSDVWSLGI	KYDVWSLGI	KSDVWSLGI	HLA-A2402	0.5032	0	9	9	9	10.7328	10.7328	42.5027	118.88888888888889	0.0733333333333335	0.1888888888888888	6.330585691612214	5.89524745824429e-05	0.4796078115682766	-2	0.937832	1,8	True	2	0	1	False	False
KYGDSVCHI	KYGDSVCYI	KYGDSVCHI	KYGDSVCYI	HLA-A2402	0.183	0	9	9	9	0.2588	0.2588	0.251007	75.55555555555556	1.2544444444444445	-0.211111111111111	7.355480856262147	0.0	0.0535989180834621	2	0.948686	1,8	False	2	0	7	False	False
KYQCTATNSF	TYQCTATNSF	KYQCTATNSF	TYQCTATNSF	HLA-A2402	0.0769	0	10	10	10	0.0988	0.0988	1.02101	10.0	2.034	-0.7300000000000002	8.522939047776163	0.0	0.0170456477732793	-1	0.983869	1,9	False	2	0	0	False	False
LAARGAACAR	LAALGAACAR	AARGAACAR	AALGAACAR	HLA-A3101	0.8232	0	10	9	9	1.3993	1.3993	45.9311	55.55555555555556	2.063333333333333	0.2333333333333332	10.52640717383474	5.3376378421106396e-11	0.3389162581290645	-2	0.937614	8	False	4	1	2	False	False
LAAVASLLAAL	VAAVASLLAAL	AVASLLAAL	AVASLLAAL	HLA-B0702	0.8426	0	11	9	9	0.8426	0.8426	0.4809969999999999	206.66666666666663	-2.515555555555556	2.4444444444444446	6.099999998230487	0.0	0.0	4	1.0	1,8	True	0	2	-1	False	False
LAELLPRLFR	LAELVPRLFR	ELLPRLFR	ELVPRLFR	HLA-A3301	0.2682	0	10	8	8	0.3151	0.3151	0.929012	146.25	2.36375	0.0124999999999999	10.397771482355893	0.0	0.039919327197715	1	0.957574	0,1,7	False	6	2	2	False	False
LAFPQARAA	PAFPQARAA	LAFPQARAA	PAFPQARAA	HLA-C0303	0.8215	0	9	9	9	7.9163	7.9163	2.64103	87.77777777777777	0.5911111111111109	0.4666666666666665	10.550002220086752	0.0	0.7362502936978134	-3	0.966428	1,8	False	4	0	0	False	False
LAFPQARAAL	PAFPQARAAL	LAFPQARAAL	PAFPQARAAL	HLA-C0303	0.3476	0	10	10	10	2.8625	4.9784	2.64103	118.0	0.0399999999999998	0.7999999999999998	10.550002220086752	0.0	0.323330001606942	-3	0.975665	0,1,4,9	True	4	0	0	False	False
LAFVIRPTAV	LAFIIRPTAV	FVIRPTAV	FIIRPTAV	HLA-C0303	0.8261	0	10	8	8	1.4143	1.4143	10.1612	133.75	-0.0374999999999999	1.3375	10.550002220086752	0.0	0.3435706851445945	3	0.985396	0,1,7	True	3	2	1	False	False
LAGRAGVSNI	PAGRAGVSNI	AGRAGVSNI	AGRAGVSNI	HLA-C0303	10.7267	0	10	9	9	10.7267	10.7267	7.15078	97.77777777777776	1.1666666666666663	0.3	10.550002220086752	0.0	0.0	4	1.0	1,8	True	0	1	-1	False	False
LAIGFICAI	LAIGFIGAI	LAIGFICAI	LAIGFIGAI	HLA-A0201	7.4822	1	9	9	9	10.6937	10.6937	7.70076	195.55555555555551	-3.1666666666666665	2.8666666666666663	5.922539790626615	0.0	2.2470319253392184	-3	0.903062	1,8	False	2	0	6	False	False
LALAQRKEER	VALAQRKEER	ALAQRKEER	ALAQRKEER	HLA-A3101	0.586	0	10	9	9	0.586	0.586	1213.57	65.55555555555554	5.112222222222222	-1.7777777777777777	9.690164214931428	0.0	0.0	5	1.0	8	False	0	1	-1	False	False
LALAVFSFT	LALADFSFT	LALAVFSF	LALADFSF	HLA-C0303	5.179	0	9	8	8	5.5584	5.5584	0.231006	158.75	-2.5075000000000003	2.525	6.099999998230487	0.0	0.3535032743235459	-3	0.897456	0,1,7	False	2	0	4	False	False
LALPVLASR	LALPVLASP	LALPVLASR	LALPVLASP	HLA-A3301	0.1245	0	9	9	9	33.2143	33.2143	0.160996	184.4444444444444	-0.4555555555555559	1.3666666666666665	10.550002220086752	0.0	0.1240333260071716	-2	0.970699	8	True	4	0	8	False	False
LANLENHALF	LADLENHALF	LANLENHAL	LADLENHAL	HLA-B3501	0.6379	0	10	9	9	0.7979	0.7979	0.000999989	152.22222222222223	0.7077777777777777	0.1444444444444443	5.363507221918553	0.0	0.1279157789196641	1	0.950702	1,8	False	2	0	2	False	False
LANTVRTRL	LADTVRTRL	LANTVRTRL	LADTVRTRL	HLA-C0303	0.1341	0	9	9	9	0.0782	0.0782	0.0909992999999999	129.99999999999997	2.8811111111111103	-0.0333333333333334	12.500109306536617	0.0	0.0958592071611253	1	0.954472	1,8	False	2	0	2	False	False
LAQLSDMHL	LAQLSDMDL	LAQLSDMHL	LAQLSDMDL	HLA-C0303	0.3273	0	9	9	9	1.1043	1.1043	4.6709	141.1111111111111	0.3777777777777778	0.4555555555555555	5.292257586028427	0.0	0.2302925835370823	-1	0.940723	1,8	False	2	0	7	False	False
LAQLSDMHLI	LAQLSDMDLI	LAQLSDMHL	LAQLSDMDL	HLA-C0303	0.3273	0	10	9	9	1.1043	1.1043	4.6709	141.1111111111111	0.3777777777777778	0.4555555555555555	5.292257586028427	0.0	0.2302925835370823	-1	0.940723	1,8	False	2	0	7	False	False
LARESSLMTR	LARESSLMAR	LARESSLMTR	LARESSLMAR	HLA-A3101	1.379	0	10	10	10	1.787	1.787	12.5108	88.0	3.2020000000000004	-0.3500000000000001	10.397771482355893	0.0	0.314847229994404	0	0.977647	0,9	False	4	0	8	False	False
LASELKYDM	LASELEYDM	LASELKYDM	LASELEYDM	HLA-B3501	0.961	0	9	9	9	0.8474	0.8474	9.44074	97.77777777777776	1.1800000000000002	-0.1888888888888889	4.184406685177237	0.0	0.1288288883644086	1	0.948905	1,8	False	2	0	5	False	False
LASGAFGTVY	LGSGAFGTVY	ASGAFGTVY	GSGAFGTVY	HLA-B1501	0.4239	0	10	9	9	0.6208	0.6208	61.2135	54.44444444444444	-0.7122222222222223	0.7777777777777779	6.093198032584041	0.0	0.1344489529639175	0	0.982664	1,8	False	4	1	0	False	False
LASVLKAKPDF	LASVLRAKPDF	SVLKAKPDF	SVLRAKPDF	HLA-B3501	3.8237	0	11	9	9	5.8526	5.8526	111.934	86.66666666666666	1.0522222222222224	-0.1222222222222221	9.537297862581909	0.0	1.3255484622219182	2	0.962473	1,8	False	2	2	3	False	False
LASVPSAATF	LASVPPAATF	ASVPSAATF	ASVPPAATF	HLA-B1501	0.157	0	10	9	9	0.1011	0.1011	103.63	65.55555555555554	-0.3422222222222222	0.9444444444444444	6.099999998230487	0.0	0.0868081107814045	-1	0.928415	1,8	False	4	1	4	False	False
LATSSPMTVK	LATSSPMPVK	ATSSPMTVK	ATSSPMPVK	HLA-A1101	0.0048	0	10	9	9	0.0042	0.0042	0.150998	43.33333333333333	1.0322222222222222	-0.0666666666666666	9.700002531521022	0.0	0.0006857142857142	-1	0.931023	1,8	False	4	1	6	False	False
LAVDNFVRF	LAGDNFVRF	LAVDNFVRF	LAGDNFVRF	HLA-B1501	0.8736	0	9	9	9	1.866	1.866	4.31093	118.88888888888889	1.0566666666666664	0.8999999999999999	6.338718596380204	0.0	0.4646091318327974	-3	0.915002	1,8	False	4	0	2	False	False
LAVFSFTAT	LADFSFTAT	LAVFSFTAT	LADFSFTAT	HLA-C0303	4.0474	0	9	9	9	4.4121	4.4121	0.231006	97.77777777777776	-1.1111111111111112	1.6666666666666667	6.099999998230487	0.0	0.3345542440107885	-3	0.923749	1,8	False	2	0	2	False	False
LAVFSPFMM	LTVFSPFMM	LAVFSPFMM	LTVFSPFMM	HLA-B3501	1.0636	0	9	9	9	3.9555	5.4676	7.58106	86.66666666666666	-2.0033333333333334	1.8666666666666665	6.099999998230487	0.0	0.8567002706854927	0	0.966356	1,8	True	4	0	1	False	False
LDYGGAPPL	LDYGGASPL	LDYGGAPPL	LDYGGASPL	HLA-C0303	4.9907	0	9	9	9	5.0887	5.0887	0.000999989	97.77777777777776	-0.5188888888888887	0.0666666666666665	3.7499869628809392	0.0	0.096112681038379	-1	0.92982	1,8	False	4	0	6	False	False
LEFVLGPVS	LEFALGPVS	LEFVLGPVS	LEFALGPVS	HLA-B1801	1.3763	0	9	9	9	1.23	1.23	4.03089	151.11111111111111	-1.292222222222222	1.3888888888888888	3.849983240943402	0.0	0.1637013739837399	0	0.945269	1,8	False	4	0	3	False	False
LEIINALPF	LEIINAVPF	LEIINALPF	LEIINAVPF	HLA-B1501	3.6399	0	9	9	9	3.6354	3.6354	0.201005	184.44444444444443	-1.2244444444444444	1.4	3.849983240943402	0.0	0.0045055702261096	1	0.965532	1,8	False	6	0	6	False	False
LEQEKIMLHF	LEQEKISLHF	EQEKIMLHF	EQEKISLHF	HLA-B1501	0.8421	0	10	9	9	0.7333	0.7333	1.25102	86.66666666666666	1.5777777777777775	-0.5111111111111112	5.493075089063495	1.04274120767141e-08	0.1249426973953361	-1	0.927913	1,8	False	0	1	5	False	False
LESLGAAKPF	LESWGAAKPF	SLGAAKPF	SWGAAKPF	HLA-B1501	5.3709	0	10	8	8	4.6957	19.0089	3.73206	73.75	-0.43875	0.4375	9.700002531521022	0.0	3.853370484352067	-2	0.912288	1,7	True	1	2	1	False	False
LFAALTFFL	LVAALTFFL	LFAALTFFL	LVAALTFFL	HLA-A0201	7.4879	0	9	9	9	1.1572	1.1572	17.2605	152.22222222222223	-2.75	2.522222222222222	6.099999998230487	0.0	40.964093095402696	-1	0.962013	1,8	True	2	0	1	False	False
LFLRRRLIF	LFLRRRLMF	LFLRRRLIF	LFLRRRLMF	HLA-A2402	0.592	0	9	9	9	0.4392	0.4392	0.401007	173.33333333333331	2.1244444444444444	0.8888888888888888	12.801070996560156	0.0	0.205959927140255	1	0.974483	1,8	False	3	0	7	False	False
LFLRRRLIFQK	LFLRRRLMFQK	FLRRRLIFQK	FLRRRLMFQK	HLA-A1101	6.7456	0	11	10	10	7.1762	7.1762	0.401007	117.0	3.5129999999999995	-0.32	12.807427794672549	0.0	0.40476231989075	1	0.964672	0,1,9	False	3	1	6	False	False
LFLWMYCPSF	LFLWMYWPSF	LWMYCPSF	LWMYWPSF	HLA-A2402	2.4418	0	10	8	8	1.3654	1.3654	0.300993	48.75	-1.29	0.7999999999999999	5.919503211509436	0.0	1.9249696206239937	-2	0.79401	1,7	False	2	2	4	False	False
LFYGGILWCF	LFYGGILWPF	FYGGILWCF	FYGGILWPF	HLA-A2402	0.1693	0	10	9	9	0.1331	0.1331	12.2508	86.66666666666666	-2.35	1.4888888888888887	5.919503211509436	0.999970522893835	0.0460455296769346	-3	0.902143	1,8	False	0	1	7	False	False
LGAEIQHITY	VGAEIQHITY	GAEIQHITY	GAEIQHITY	HLA-B3501	0.5121	0	10	9	9	0.5121	0.5121	14.091	97.77777777777776	0.7922222222222222	-0.2	5.363445803988725	0.0	0.0	7	1.0	1,8	True	0	1	-1	False	False
LGILGSPSQEY	LGILGSPSQED	ILGSPSQEY	ILGSPSQED	HLA-B3501	0.6519	0	11	9	9	17.7442	67.5	100.421	86.66666666666666	0.9455555555555556	-0.3999999999999999	3.8499827128835022	0.999999999999998	0.6456040946666668	-3	0.964833	1,8	True	2	2	8	False	False
LGRRSLAAR	LGRRSLAAL	LGRRSLAAR	LGRRSLAAL	HLA-A3101	0.7341	0	9	9	9	26.2632	26.2632	45.9311	108.88888888888889	3.751111111111111	-0.3888888888888889	12.801070996560156	0.0	0.7135806874257515	-2	0.977178	8	True	4	0	8	False	False
LGVVESAK	LGVVESAV	LGVVESAK	LGVVESAV	HLA-A1101	22.7222	0	8	8	8	90.0	90.0	7.42093	133.75	0.0012499999999999	0.6750000000000002	6.408795645926148	0.0	16.98555141288889	-2	0.968023	0,1,2,3,4,7	True	0	0	7	False	False
LIDPSAAKNPK	LIDASAAKNPK	LIDPSAAKNPK	LIDASAAKNPK	HLA-A1101	1.3901	0	11	11	11	2.8209	2.8796	52.6003	89.0909090909091	1.4909090909090912	-0.6272727272727271	9.537297862581909	0.0	0.7190422107237116	-1	0.952158	0,1,10	False	4	0	3	False	False
LIDSYSEEV	LIDSYSEEG	LIDSYSEEV	LIDSYSEEG	HLA-A0201	0.3841	0	9	9	9	43.2857	43.2857	0.630995	118.88888888888889	1.7111111111111112	-0.0999999999999998	3.4247118630446494	0.0	0.3806916501292575	-3	0.971606	1,8	True	4	0	8	False	False
LIFITPLCDV	LIFITPLSDV	LIFITPLCDV	LIFITPLSDV	HLA-A0201	6.5697	0	10	10	10	4.3338	4.3338	0.0810019	185.0	-1.669	2.03	3.749971453566104	0.0	3.389448573999723	-1	0.935793	1,9	False	4	0	7	False	False
LIFQKNQQSK	LMFQKNQQSK	LIFQKNQQSK	LMFQKNQQSK	HLA-A1101	1.0957	0	10	10	10	2.0799	2.0799	0.401007	78.0	2.494	-1.15	10.805379563011227	0.0	0.5184806673397759	1	0.980781	0,1,9	True	3	0	1	False	False
LIFRLSSSSSV	LIFRLSSSSGV	LIFRLSSSSSV	LIFRLSSSSGV	HLA-A0201	5.4111	0	11	11	11	6.8044	6.8044	2.35104	132.72727272727272	0.921818181818182	0.9636363636363636	10.550002220086752	0.0	1.1080015328316972	0	0.983192	1,10	False	2	0	9	False	False
LIFRLSSSSSV	LIFRLSSSSGV	RLSSSSSV	RLSSSSGV	HLA-B1501	11.5048	0	11	8	8	15.9328	20.3093	2.35104	85.0	2.87	-0.0625	10.550002220086752	0.0	4.987567843303315	0	0.963603	1,7	False	2	3	6	False	False
LIIKFVNDTK	LLIKFVNDTK	IIKFVNDTK	LIKFVNDTK	HLA-A1101	0.8132	0	10	9	9	1.0959	1.0959	13.2507	118.88888888888889	1.3522222222222224	0.0555555555555556	9.537297862581909	0.0	0.2097742859749977	2	0.990369	1,8	False	4	1	0	False	False
LIISYVASL	LIISSVASL	LIISYVASL	LIISSVASL	HLA-A0201	0.5545	0	9	9	9	0.8353	0.8353	0.000999989	216.66666666666663	-2.065555555555556	2.1888888888888887	6.093198032584041	0.0	0.1864044056027774	-2	0.927648	1,8	False	2	0	4	False	False
LIISYVASL	LIISSVASL	LIISYVASL	LIISSVASL	HLA-B1501	2.8678	0	9	9	9	1.4792	1.4792	0.000999989	216.66666666666663	-2.065555555555556	2.1888888888888887	6.093198032584041	0.0	2.692149188750676	-2	0.927648	1,8	False	2	0	4	False	False
LILILYLLSI	LILILYLLTI	ILILYLLSI	ILILYLLTI	HLA-A0201	0.8759	0	10	9	9	0.9137	0.9137	0.000999989	303.33333333333326	-3.433333333333333	2.955555555555556	6.093198032584041	0.0	0.0362362044434715	1	0.98235	1,8	False	6	1	7	False	False
LINYYISGF	LINDYISGF	LINYYISGF	LINDYISGF	HLA-B1501	1.7374	0	9	9	9	0.6309	0.6309	6.02099	129.99999999999997	-0.928888888888889	0.9222222222222224	6.086602629628032	0.0	3.0471280710096686	-3	0.890475	1,8	False	2	0	3	False	False
LIRACVSMLR	LIRACVSMLG	LIRACVSMLR	LIRACVSMLG	HLA-A3301	1.8146	0	10	10	10	27.3462	90.0	52.7427	156.0	0.9	1.27	10.52640717383474	0.992380228905816	1.7780136315555557	-2	0.978749	0,9	True	6	0	9	False	False
LISTYPKAGK	LISTYPKAGT	ISTYPKAGK	ISTYPKAGT	HLA-A1101	0.799	0	10	9	9	19.1935	39.0	1.08103	54.44444444444444	1.0599999999999998	-0.6999999999999998	10.24760792311281	4.52679959335127e-07	0.7826307435897437	-1	0.978593	1,8	True	2	1	8	False	False
LIVFAQLSV	LIGFAQLSV	LIVFAQLSV	LIGFAQLSV	HLA-A0201	2.8874	0	9	9	9	2.8013	2.8013	14.3313	205.5555555555556	-2.076666666666666	2.311111111111112	6.099999998230487	0.0	0.0887463463391997	-3	0.921302	1,8	False	4	0	2	False	False
LIYAVHYFFL	LIYAVHYFFS	LIYAVHYFFL	LIYAVHYFFS	HLA-A0201	8.5643	0	10	10	10	12.9677	31.0	76.8834	156.0	-2.1630000000000003	1.7900000000000005	7.534655152820051	2.0491933110931699e-13	6.198260177741935	-2	0.98208	1,9	True	2	0	9	False	False
LIYTLRNTEVK	LIYTLRNTEVK	YTLRNTEVK	YTLRNTEVK	HLA-A1101	0.5462	0	11	9	9	0.5462	0.5462	0.00199998	75.55555555555556	3.36	-1.1222222222222222	9.297359791584311	0.0	0.0	5	1.0	1,8	True	0	2	-1	False	False
LKALAGLSL	LKALAVLSL	KALAGLSL	KALAVLSL	HLA-C0303	0.7016	0	9	8	8	1.0533	1.0533	0.891002	171.25	-1.29625	1.2375	9.700002531521022	0.0	0.2342663248836988	-3	0.906928	0,1,7	False	4	1	4	False	False
LKALAGLSLL	LKALAVLSLL	KALAGLSLL	KALAVLSLL	HLA-C0303	0.4139	0	10	9	9	0.6658	0.6658	0.891002	195.55555555555551	-1.698888888888889	1.522222222222222	9.700002531521022	0.0	0.156595689396215	-3	0.920707	1,8	False	4	1	4	False	False
LLAAAAIAA	LLAAAAAAA	LLAAAAIAA	LLAAAAAAA	HLA-A0201	2.4765	0	9	9	9	3.2225	3.2225	48.6309	196.66666666666663	-2.8466666666666667	2.5444444444444447	6.099999998230487	0.0	0.5733030256012412	-1	0.964261	1,8	False	0	0	6	False	False
LLAGWRATGA	LLAGWRAPGA	LLAGWRATGA	LLAGWRAPGA	HLA-A0201	6.7063	0	10	10	10	5.8581	5.8581	17.5208	108.0	-0.199	0.6099999999999999	10.550002220086752	0.0	0.9710117034533372	-1	0.933785	1,9	False	4	0	7	False	False
LLAIGFICA	LLAIGFIGA	LLAIGFICA	LLAIGFIGA	HLA-A0201	2.7056	0	9	9	9	1.658	1.658	7.70076	195.55555555555551	-3.1666666666666665	2.7888888888888888	5.922539790626615	1.5734275536184001e-15	1.7095214475271414	-3	0.928874	1,8	False	2	0	7	False	False
LLAKREVAL	LLAKRQVAL	LLAKREVAL	LLAKRQVAL	HLA-A0201	0.3973	0	9	9	9	0.3578	0.3578	15.1506	184.4444444444444	0.5400000000000001	0.8111111111111111	9.6950276857242	0.0	0.0438606763555058	2	0.961635	1,8	False	2	0	5	False	False
LLALPVLASR	LLALPVLASP	LALPVLASR	LALPVLASP	HLA-A3301	0.1245	0	10	9	9	33.2143	33.2143	0.160996	184.4444444444444	-0.4555555555555559	1.3666666666666665	10.550002220086752	0.0	0.1240333260071716	-2	0.970699	8	True	4	1	8	False	False
LLALVLLLL	VLALVLLLL	LLALVLLLL	VLALVLLLL	HLA-A0201	1.5452	0	9	9	9	1.095	1.095	4.91094	346.66666666666663	-4.476666666666668	3.622222222222222	6.099999998230487	0.0	0.6352959269406391	1	0.992291	1,8	False	6	0	0	False	False
LLALVLLLLPA	VLALVLLLLPA	LLALVLLLL	VLALVLLLL	HLA-A0201	1.5452	0	11	9	9	1.095	1.095	4.91094	346.66666666666663	-4.476666666666668	3.622222222222222	6.099999998230487	0.666666666666667	0.6352959269406391	1	0.992291	1,8	False	6	0	0	False	False
LLATSSPMTVK	LLATSSPMPVK	ATSSPMTVK	ATSSPMPVK	HLA-A1101	0.0048	0	11	9	9	0.0042	0.0042	0.150998	43.33333333333333	1.0322222222222222	-0.0666666666666666	9.700002531521022	5.3376378421106396e-11	0.0006857142857142	-1	0.931023	1,8	False	4	2	6	False	False
LLAVLTAPPV	PLAVLTAPPV	LLAVLTAPPV	PLAVLTAPPV	HLA-A0201	3.6161	0	10	10	10	9.7366	17.9032	1.44103	195.0	-2.389	1.95	6.099999998230487	0.992380228905816	2.885717766097681	-3	0.981091	1,9	False	4	0	0	False	False
LLAVVDLIV	PLAVVDLIV	LLAVVDLIV	PLAVVDLIV	HLA-A0201	1.5362	0	9	9	9	8.8945	8.8945	1.33099	281.1111111111111	-2.765555555555556	2.977777777777778	3.749987360555679	0.0	1.2708775602900668	-3	0.972803	1,8	False	4	0	0	False	False
LLAWMIPNV	LLAWMIPDV	LLAWMIPNV	LLAWMIPDV	HLA-A0201	0.1676	0	9	9	9	0.5401	0.5401	0.401007	173.33333333333331	-2.072222222222222	1.5555555555555556	6.099999998230487	0.999999996524196	0.115591557119052	1	0.958695	1,8	False	2	0	7	False	False
LLCADPGFV	LLCTDPGFV	LLCADPGFV	LLCTDPGFV	HLA-A0201	2.2242	0	9	9	9	2.2646	2.2646	2.15099	129.99999999999997	-1.352222222222222	1.4888888888888887	3.749971453566104	4.52679959335127e-07	0.0396792722776649	0	0.934783	1,8	False	4	0	3	False	False
LLDAVYLFCL	LLDAVYSFCL	LLDAVYLFC	LLDAVYSFC	HLA-A0201	2.4966	0	10	9	9	2.3966	2.4939	13.6412	173.33333333333331	-1.778888888888889	1.9888888888888887	3.749971055891365	0.0	0.002702923132443	-2	0.929856	1,8	False	2	0	6	False	False
LLDGGLPAG	LLGGGLPAG	LLDGGLPAG	LLGGGLPAG	HLA-A0206	6.525	0	9	9	9	10.7399	10.7399	0.073998	141.1111111111111	-1.1855555555555553	0.7666666666666665	3.749987360555679	0.0	2.560752195085616	-1	0.928162	1,8	False	2	0	2	False	False
LLDIADFFQV	LLDIADLFQV	LLDIADFFQV	LLDIADLFQV	HLA-A0201	1.0322	0	10	10	10	0.54	0.54	10.2213	156.0	-0.3589999999999999	1.3199999999999998	3.49188149953261	0.0	0.940831185185185	0	0.9504	1,9	False	6	0	6	False	False
LLEEFSWTQY	LLEEFSRTQY	LLEEFSWTQY	LLEEFSRTQY	HLA-B3501	3.298	0	10	10	10	3.264	3.264	22.7816	78.0	1.012	-0.38	3.613691097591072	0.0	0.0343541666666669	-3	0.894339	1,9	False	2	0	6	False	False
LLFFLATFNK	LLFFLATFNE	LLFFLATFNK	LLFFLATFNE	HLA-A1101	1.9058	0	10	10	10	22.1111	47.0	0.000999989	127.0	-1.075	1.35	9.700002531521022	2.0491933110931699e-13	1.8285218374468084	1	0.989162	0,1,9	True	2	0	9	False	False
LLFFSVWIKL	LLSFSVWIKL	LLFFSVWIKL	LLSFSVWIKL	HLA-A0201	2.6938	0	10	10	10	3.2786	3.2786	10.6908	185.0	-2.306	2.01	9.700002531521022	0.5	0.4804899164277435	-2	0.938671	1,9	False	2	0	2	False	False
LLFGSGLPSA	LLFGSGLPPA	LLFGSGLPSA	LLFGSGLPPA	HLA-A0201	0.3064	0	10	10	10	0.682	0.682	67.7524	127.0	-1.463	1.2	6.099999998230487	0.0	0.168744633431085	-1	0.961906	1,9	False	4	0	8	False	False
LLFILVVSFL	LLFISVVSFL	FILVVSFL	FISVVSFL	HLA-A0201	6.1035	0	10	8	8	2.4841	4.3481	9.15081	218.75	-3.175	3.1625	6.099999998230487	2.0491933110931699e-13	2.46408405970424	-2	0.93019	0,1,2,3,5,7	True	2	2	2	False	False
LLFLGAGLFL	LLFLGAGLFI	LLFLGAGLFL	LLFLGAGLFI	HLA-A0201	1.5008	0	10	10	10	2.6234	2.6234	211.506	205.0	-3.425	2.56	6.099999998230487	0.0	0.6422192879469392	2	0.993264	1,9	True	4	0	9	False	False
LLFSETGFL	LLFSITGFL	LLFSETGFL	LLFSITGFL	HLA-A0201	0.5404	0	9	9	9	0.8225	0.8225	0.0309996999999999	129.99999999999997	-0.9866666666666668	1.2888888888888888	3.849983240943402	3.47580404973379e-09	0.1853457021276595	-3	0.904794	1,8	False	0	0	4	False	False
LLFTLSYPY	LLFTLSYPD	LLFTLSYPY	LLFTLSYPD	HLA-A1101	2.8571	0	9	9	9	56.6667	90.0	15.9413	129.99999999999997	-1.2766666666666664	0.9444444444444442	6.086602629628032	0.0	2.766399773222222	-3	0.96281	1,8	True	2	0	8	False	False
LLFTLSYPYDK	LLFTLSYPDDK	FTLSYPYDK	FTLSYPDDK	HLA-A1101	0.2966	0	11	9	9	1.2052	1.2052	15.9413	43.33333333333333	1.4022222222222225	-0.7222222222222222	6.324009879026562	0.999941047525418	0.2236066710919349	-3	0.895783	1,8	False	2	2	6	False	False
LLGCVMYTL	SLGCVMYTL	LLGCVMYTL	SLGCVMYTL	HLA-A0211	1.2311	0	9	9	9	0.6592	0.6592	11.8179	162.2222222222222	-2.295555555555555	1.9555555555555555	5.919503211509436	0.999999998841399	1.0680614229368934	-2	0.974602	1,8	False	2	0	0	False	False
LLGRNSFEM	LLGRNSFEV	LLGRNSFEM	LLGRNSFEV	HLA-A0211	1.6458	0	9	9	9	0.2924	0.2924	30.7902	86.66666666666666	1.7399999999999998	-0.0444444444444445	6.410149741452187	1.0	7.617735020519835	1	0.983255	1,8	True	1	0	8	False	False
LLGRRSLAAR	LLGRRSLAAL	LGRRSLAAR	LGRRSLAAL	HLA-A3101	0.7341	0	10	9	9	26.2632	26.2632	45.9311	108.88888888888889	3.751111111111111	-0.3888888888888889	12.801070996560156	0.0	0.7135806874257515	-2	0.977178	8	True	4	1	8	False	False
LLGSAQALPV	LLPSDQQLPV	LLGSAQALPV	LLPSDQQLPV	HLA-A0201	3.4798	0	10	10	10	0.9796	0.9796	0.93103	166.0	-1.4420000000000002	1.2899999999999998	6.099999998230487	0.0	8.881376031033074	-5	0.819624	1,9	True	2	0	2,4,6	False	False
LLGVKLFGV	LLGVKLSGV	LLGVKLFGV	LLGVKLSGV	HLA-A0201	0.4522	0	9	9	9	0.7268	0.7268	53.6907	194.44444444444443	-2.461111111111111	1.9888888888888887	9.700002531521022	0.0	0.1708504678040726	-2	0.926516	1,8	False	2	0	6	False	False
LLHMCQPDL	LLHMGQPDL	LLHMCQPDL	LLHMGQPDL	HLA-A0201	3.2216	0	9	9	9	1.3447	1.3447	23.3007	129.99999999999997	0.058888888888889	0.4444444444444443	5.28987737884745	0.0	4.496631992265932	-3	0.863203	1,8	False	2	0	4	False	False
LLIASVTWLL	FLIASVTWLL	LLIASVTWL	FLIASVTWL	HLA-A0201	0.4879	0	10	9	9	0.1286	0.1286	0.000999989	216.66666666666663	-2.4322222222222223	2.1666666666666665	6.099999998230487	4.52679959335127e-07	1.3631607309486782	0	0.984183	1,8	False	6	0	0	False	False
LLIKLSSPAV	LLIKLSSPAV	LLIKLSSPAV	LLIKLSSPAV	HLA-A0201	1.4639	0	10	10	10	1.4639	1.4639	0.150998	195.00000000000003	-1.318	1.48	9.700002531521022	0.0	0.0	4	1.0	1,9	True	0	0	-1	False	False
LLIYCQAGV	LLIHCQAGV	LLIYCQAGV	LLIHCQAGV	HLA-A0201	1.2529	0	9	9	9	0.8282	0.8282	6.7909500000000005	173.33333333333331	-1.905555555555556	1.7111111111111112	5.919503211509436	0.999999999973312	0.6424856677131126	2	0.924668	1,8	False	2	0	3	False	False
LLKDCIFDL	PLKDCIFDL	LLKDCIFDL	PLKDCIFDL	HLA-A0201	0.6273	0	9	9	9	5.3853	5.3853	2.50099	173.33333333333331	-0.1055555555555555	1.1444444444444444	4.109223739709705	0.0	0.55422973650493	-3	0.964044	1,8	False	4	0	0	False	False
LLLAGVPAA	LLLAGAPAA	LLLAGVPAA	LLLAGAPAA	HLA-A0201	0.1806	0	9	9	9	0.698	0.698	1.17097	195.55555555555551	-2.7966666666666664	2.111111111111111	6.099999998230487	0.0	0.1338716905444126	0	0.952964	1,8	False	4	0	5	False	False
LLLAVTSWV	LLLAVTPWV	LLLAVTSWV	LLLAVTPWV	HLA-A0201	0.5227	0	9	9	9	0.2289	0.2289	4.39085	205.5555555555556	-2.3344444444444443	2.1333333333333333	6.099999998230487	0.0151242984958687	0.6709010921799915	-1	0.931915	1,8	False	4	0	6	False	False
LLLDIVAPK	LLLDILAPK	LLLDIVAPK	LLLDILAPK	HLA-A1101	0.5521	1	9	9	9	0.6065	0.6065	8.8012	216.66666666666663	-1.2511111111111113	1.433333333333333	6.337367167230696	0.0	0.049520593569662	1	0.963723	1,8	False	6	0	5	False	False
LLLEEQLYNK	LLLEEQLSNK	LLLEEQLYNK	LLLEEQLSNK	HLA-A1101	1.1181	0	10	10	10	1.6258	1.6258	0.0710017999999999	156.0	1.1809999999999998	-0.4	4.2581463060341775	0.0	0.3491569504244064	-2	0.946648	0,1,9	False	2	0	7	False	False
LLLEVDLRY	LLLEVDLRD	LLLEVDLRY	LLLEVDLRD	HLA-B1501	0.3368	0	9	9	9	50.0	65.8333	6.01098	205.5555555555556	0.7633333333333332	0.7333333333333333	4.184406848158687	0.0	0.3350769473807328	-3	0.96593	1,8	True	2	0	8	False	False
LLLFFSVWI	LLLSFSVWI	LLLFFSVWI	LLLSFSVWI	HLA-A0201	3.1963	0	9	9	9	0.8149	0.8149	10.6908	205.5555555555556	-3.178888888888889	2.6666666666666665	6.099999998230487	2.6688189211265488e-11	9.340617032764758	-2	0.918047	1,8	False	2	0	3	False	False
LLLIASVTWL	LFLIASVTWL	LLIASVTWL	FLIASVTWL	HLA-A0201	0.4879	0	10	9	9	0.1286	0.1286	0.000999989	216.66666666666663	-2.4322222222222223	2.1666666666666665	6.099999998230487	3.47580404973379e-09	1.3631607309486782	0	0.984183	1,8	False	6	1	0	False	False
LLLLFDAFGL	LLLLLDAFGL	LLLFDAFGL	LLLLDAFGL	HLA-A0201	0.5949	0	10	9	9	0.7406	0.7406	21.6306	184.44444444444443	-2.185555555555556	2.077777777777777	3.749987360555679	0.0	0.1170360923575479	0	0.945363	1,8	False	6	1	3	False	False
LLLPAPPAGL	PLLPAPPAGL	LLLPAPPAGL	PLLPAPPAGL	HLA-A0201	0.2871	0	10	10	10	0.3542	2.5662	0.0410009	176.0	-2.4240000000000004	1.36	6.099999998230487	1.0	0.2549799742810381	-3	0.979042	1,9	False	4	0	0	False	False
LLLQVLFWL	LLLQVLFRL	LLLQVLFWL	LLLQVLFRL	HLA-A0201	1.1019	0	9	9	9	0.1624	0.1624	14.8305	248.88888888888889	-3.156666666666667	2.4000000000000004	6.099999998230487	0.0	6.3746000615763565	-3	0.928813	1,8	False	2	0	7	False	False
LLLQVLFWLI	LLLQVLFRLI	LLLQVLFWL	LLLQVLFRL	HLA-A0201	1.1019	0	10	9	9	0.1624	0.1624	14.8305	248.88888888888889	-3.156666666666667	2.4000000000000004	6.099999998230487	0.0	6.3746000615763565	-3	0.928813	1,8	False	2	0	7	False	False
LLLSARFYA	LLLSARVYA	LLLSARFYA	LLLSARVYA	HLA-A0201	0.9566	0	9	9	9	1.073	1.073	0.0309996999999999	152.22222222222223	-0.3222222222222222	1.2444444444444445	9.348807885311544	0.0	0.103772823858341	-1	0.941961	1,8	False	2	0	6	False	False
LLLSEHWAL	LPLSEHWAL	LLLSEHWAL	LPLSEHWAL	HLA-A0201	0.1279	0	9	9	9	12.5355	12.5355	5.84094	184.44444444444443	-0.9944444444444446	0.9555555555555556	5.363507221918553	0.0076197710941852	0.1265950333054126	-3	0.930214	1,8	True	4	0	1	False	False
LLLSISLLI	LLLPISLLI	LLLSISLLI	LLLPISLLI	HLA-A0201	0.4384	0	9	9	9	0.1448	0.1448	7.02111	303.3333333333333	-3.071111111111111	2.933333333333333	6.099999998230487	0.0	0.8889104972375689	-1	0.935698	1,8	False	4	0	3	False	False
LLLSPSLQV	LLLSPSPQV	LLLSPSLQV	LLLSPSPQV	HLA-A0201	0.0449	0	9	9	9	0.0191	0.0191	22.8307	205.5555555555556	-1.2644444444444445	1.411111111111111	6.099999998230487	0.0	0.0606502617801047	-3	0.920068	1,8	False	4	0	6	False	False
LLMLLIPLSV	VLMLLIPLSV	LMLLIPLSV	LMLLIPLSV	HLA-A0201	0.2596	0	10	9	9	0.2596	0.2596	0.00199998	248.88888888888889	-3.065555555555555	2.6	6.099999998230487	4.59631561116726e-07	0.0	4	1.0	1,8	True	0	1	-1	False	False
LLMNIEVVEV	PLMNIEVVEV	LMNIEVVEV	LMNIEVVEV	HLA-A0201	0.1352	0	10	9	9	0.1352	0.1352	10.8709	183.3333333333333	-0.45	1.3666666666666667	3.613691325765103	0.0	0.0	4	1.0	1,8	True	0	1	-1	False	False
LLMPSLENL	SLMPSLENL	LLMPSLENL	SLMPSLENL	HLA-A0201	0.0295	0	9	9	9	0.0163	0.0163	0.190994	173.33333333333331	-0.5755555555555555	0.8555555555555555	3.849983240943402	0.0	0.0238895705521472	-2	0.976108	1,8	False	2	0	0	False	False
LLMSQANV	LVMSQANV	LLMSQANV	LVMSQANV	HLA-A0201	4.1678	0	8	8	8	13.9651	13.9651	1466.15	146.25	-0.3074999999999999	0.9625	6.099999998230487	0.0	2.9239451876463467	1	0.9713	0,1,2,3,5,7	True	6	0	1	False	False
LLNAASLLSV	LLNAASLLPV	LLNAASLLSV	LLNAASLLPV	HLA-A0201	1.1828	0	10	10	10	2.2084	2.2084	4.53091	205.0	-1.39	1.7899999999999998	6.099999998230487	0.0	0.5493025176598443	-1	0.969385	1,9	False	4	0	8	False	False
LLPACYQHF	LLPACYQHL	LLPACYQHF	LLPACYQHL	HLA-A2402	0.3801	0	9	9	9	1.78	1.78	5.34096	97.77777777777776	-0.6188888888888892	0.5666666666666667	7.355498301796615	0.0	0.298933702247191	0	0.977307	1,8	True	6	0	8	False	False
LLQALLLQHV	LLPALLLQHV	LQALLLQHV	LPALLLQHV	HLA-A0201	0.9501	0	10	9	9	1.364	11.6443	1.33099	216.66666666666663	-1.087777777777778	1.2222222222222223	7.550323993898928	0.0	0.8725779497264755	-1	0.948125	1,8	True	2	1	1	False	False
LLQALLLQHVL	LLPALLLQHVL	LQALLLQHV	LPALLLQHV	HLA-A0201	0.9501	0	11	9	9	1.364	11.6443	1.33099	216.66666666666663	-1.087777777777778	1.2222222222222223	7.550323993898928	0.0	0.8725779497264755	-1	0.948125	1,8	True	2	1	1	False	False
LLQALLLQHVL	LLPALLLQHVL	LQALLLQHV	LPALLLQHV	HLA-B1501	2.9205	0	11	9	9	4.2244	33.3125	1.33099	216.66666666666663	-1.087777777777778	1.2222222222222223	7.550323993898928	0.0	2.6644603677298315	-1	0.948125	1,8	True	2	1	1	False	False
LLRCSKECLK	LLRCSKESLK	LLRCSKECLK	LLRCSKESLK	HLA-A0301	2.3353	0	10	10	10	1.2414	1.2414	22.8307	117.0	1.891	-0.02	8.821557977236807	0.0	2.057825575962623	-1	0.93751	0,9	False	4	0	7	False	False
LLRVHTEHV	LLRVHTEQV	LLRVHTEHV	LLRVHTEQV	HLA-A0201	1.7984	0	9	9	9	1.1909	1.1909	26.0209	151.11111111111111	1.7444444444444445	0.0999999999999998	7.714823362417519	0.0	0.9173969266940968	0	0.950432	1,8	False	4	0	7	False	False
LLRVHTEHV	LLRVHTEQV	LLRVHTEHV	LLRVHTEQV	HLA-B0801	0.4118	0	9	9	9	0.2758	0.2758	26.0209	151.11111111111111	1.7444444444444445	0.0999999999999998	7.714823362417519	0.0	0.2030630891950689	0	0.950432	4,8	False	4	0	7	False	False
LLSATIFLV	FLSATIFLV	LLSATIFLV	FLSATIFLV	HLA-A0206	0.4594	0	9	9	9	0.0939	0.0939	0.000999989	216.66666666666663	-2.5044444444444443	2.577777777777777	6.099999998230487	0.0	1.788186368477103	0	0.98427	1,8	False	6	0	0	False	False
LLSDDLLLK	VLSDDLLLK	LLSDDLLLK	VLSDDLLLK	HLA-A1101	0.5206	0	9	9	9	0.2013	0.2013	6.67099	216.66666666666663	0.1988888888888891	0.811111111111111	4.109250801149756	0.0	0.8257703924490806	1	0.98942	1,8	False	6	0	0	False	False
LLSECVHAL	LVSECVHAL	LLSECVHAL	LVSECVHAL	HLA-A0201	0.065	0	9	9	9	0.5386	0.5386	1.46104	173.33333333333331	-0.7800000000000001	1.3777777777777775	5.36107725976035	0.0	0.0571555885629409	1	0.974747	1,8	True	6	0	1	False	False
LLSESMVEYK	LLSESMVESK	LLSESMVEYK	LLSESMVESK	HLA-A1101	0.9534	0	10	10	10	1.3323	1.3323	0.0109996	107.0	0.988	-0.01	4.2581463060341775	0.0	0.2711425804998874	-2	0.964057	0,1,9	False	2	0	8	False	False
LLSIDLFYV	LLSIDLFHV	LLSIDLFYV	LLSIDLFHV	HLA-A0201	0.1614	0	9	9	9	0.1583	0.1583	5.23105	205.5555555555556	-1.604444444444444	1.9222222222222225	3.7499869628809392	0.0	0.003160707517372	2	0.95538	1,8	False	2	0	7	False	False
LLSPLGAEI	LLSPLGAEV	LLSPLGAEI	LLSPLGAEV	HLA-A0201	0.3402	0	9	9	9	0.0886	0.0886	3.21095	184.44444444444443	-1.3577777777777778	1.2666666666666666	3.849983240943402	5.94051011701557e-05	0.9660758465011288	3	0.994453	1,8	True	3	0	8	False	False
LLSPLGAEICL	LLSPLGAEVCL	LLSPLGAEI	LLSPLGAEV	HLA-A0201	0.3402	0	11	9	9	0.0886	0.0886	3.21095	184.44444444444443	-1.3577777777777778	1.2666666666666666	3.849983240943402	5.94051011701557e-05	0.9660758465011288	3	0.994453	1,8	True	3	0	8	False	False
LLTKEDDCSEV	LLTKVDDCSEV	LLTKEDDCSEV	LLTKVDDCSEV	HLA-A0201	3.6218	0	11	11	11	2.2348	2.2348	6.23116	97.27272727272728	2.4927272727272727	-0.4636363636363637	3.73791380552575	0.0	2.2478237873635227	-2	0.934687	1,10	False	2	0	4	False	False
LLTTIYFFL	LLTTIYIFL	LLTTIYFFL	LLTTIYIFL	HLA-A0201	0.8216	0	9	9	9	0.7158	0.7158	2.00097	173.33333333333331	-2.2622222222222224	2.088888888888889	6.093198032584041	0.0	0.1214379435596535	0	0.946765	1,8	False	2	0	6	False	False
LLTTIYFFLI	LLTTIYIFLI	LLTTIYFFL	LLTTIYIFL	HLA-A0201	0.8216	0	10	9	9	0.7158	0.7158	2.00097	173.33333333333331	-2.2622222222222224	2.088888888888889	6.093198032584041	0.0	0.1214379435596535	0	0.946765	1,8	False	2	0	6	False	False
LLTWQQLEK	LLTWQELEK	LLTWQQLEK	LLTWQELEK	HLA-A1101	1.1196	0	9	9	9	2.1921	2.1921	23.3816	129.99999999999997	0.9911111111111108	-0.5111111111111111	6.408795645926148	0.0	0.5477719994525797	2	0.955228	1,8	False	2	0	5	False	False
LLVAAEPYL	LPVAAEPYL	LLVAAEPYL	LPVAAEPYL	HLA-A0201	0.26	0	9	9	9	20.0115	20.0115	34.9204	184.4444444444444	-1.718888888888889	1.4222222222222225	3.8499827128835022	0.0	0.2566219423831297	-3	0.939464	1,8	True	4	0	1	False	False
LLVALLDGGL	LLVALLGGGL	LVALLDGGL	LVALLGGGL	HLA-A0206	7.8342	0	10	9	9	7.9439	7.9439	0.073998	216.66666666666663	-2.076666666666666	1.877777777777777	3.749987360555679	0.5	0.1081851156233085	-1	0.923806	1,8	False	2	1	5	False	False
LLVLCQQPV	LLVLGQQPV	LLVLCQQPV	LLVLGQQPV	HLA-A0201	2.2199	0	9	9	9	0.9641	0.9641	12.5108	194.44444444444443	-1.448888888888889	1.522222222222222	5.922539790626615	0.992380242597937	2.8915573280780005	-3	0.886369	1,8	False	2	0	4	False	False
LLVLCQQPVI	LLVLGQQPVI	LLVLCQQPV	LLVLGQQPV	HLA-A0201	2.2199	0	10	9	9	0.9641	0.9641	12.5108	194.44444444444443	-1.448888888888889	1.522222222222222	5.922539790626615	0.992437860866435	2.8915573280780005	-3	0.886369	1,8	False	2	0	4	False	False
LLVLWAFCV	LLVLWALCV	LLVLWAFCV	LLVLWALCV	HLA-A0201	3.6404	0	9	9	9	4.1961	4.1961	0.93103	205.5555555555556	-3.4711111111111115	2.888888888888889	5.922539790626615	0.0	0.4821072615047309	0	0.947054	1,8	False	6	0	6	False	False
LLVVKFCNV	PLVVKFCNV	LLVVKFCNV	PLVVKFCNV	HLA-A0201	1.6491	0	9	9	9	10.4834	10.4834	34.5616	183.3333333333333	-1.558888888888889	2.011111111111111	8.545189979486167	0.0	1.38968694602896	-3	0.968886	1,8	False	4	0	0	False	False
LLWEIFFLGA	LLWEIFSLGA	LLWEIFFL	LLWEIFSL	HLA-A0201	1.3937	0	10	8	8	0.7228	0.7228	7.28188	195.0	-2.645	2.1375	3.849983240943402	0.0077939232617527	1.2936266325401216	-2	0.925341	0,1,2,3,5,7	False	2	0	6	False	False
LLYKLSSFEK	LLYKLSSLEK	LLYKLSSFEK	LLYKLSSLEK	HLA-A1101	1.0525	0	10	10	10	0.8854	0.8854	1.86103	117.0	0.711	-4.440892098500626e-17	9.25604694057256	0.0	0.1986364919810255	0	0.963931	0,1,9	False	6	0	7	False	False
LLYNLGLVEA	LLYNLGSVEA	LLYNLGLVEA	LLYNLGSVEA	HLA-A0201	0.3114	0	10	10	10	0.7643	0.7643	12.1813	195.00000000000003	-1.2880000000000005	1.25	3.8499827128835022	0.0	0.1845257883030223	-2	0.937551	1,9	False	2	0	6	False	False
LLYRLLQGS	LLYRLLQAS	LLYRLLQGS	LLYRLLQAS	HLA-A0211	5.9821	0	9	9	9	3.6729	4.5181	1.40197	173.33333333333331	0.3755555555555556	0.5222222222222223	9.348807885311544	0.0076197710941836	1.938379938469712	0	0.966012	1,8	False	4	0	7	False	False
LLYRLLQGSI	LLYRLLQASI	LLYRLLQGSI	LLYRLLQASI	HLA-A0211	3.8202	0	10	10	10	3.6729	3.7583	1.40197	195.0	-0.1539999999999999	0.92	9.348807885311544	0.0076197710941836	0.0629195061596994	0	0.962818	1,9	False	4	0	7	False	False
LMANTISFNA	LMANTISSNA	LMANTISFNA	LMANTISSNA	HLA-A0201	3.8993	0	10	10	10	5.8644	5.8644	2.13095	98.0	0.046	0.8099999999999999	6.099999998230487	2.6688189211265488e-11	1.3066152428210898	-2	0.944069	1,9	False	2	0	7	False	False
LMASKTDDPGI	LMASKKDDPGI	LMASKTDDPGI	LMASKKDDPGI	HLA-A0201	5.6743	0	11	11	11	6.1333	6.1333	19.0907	80.0	1.2745454545454546	-0.2181818181818182	4.109250801149756	0.5	0.4246496502698388	-1	0.949187	1,10	False	2	0	5	False	False
LMCGTWYKVK	LKCGTWYKVK	LMCGTWYK	LKCGTWYK	HLA-A1101	4.8631	0	10	8	8	10.7859	10.7859	0.141003	48.75	-0.4449999999999998	0.1249999999999997	8.522939047776163	0.0	2.670446479199696	-1	0.923822	0,1,2,3,4,7	True	1	0	1	False	False
LMDSNMHVK	LLDSNMHVK	LMDSNMHVK	LLDSNMHVK	HLA-A1101	0.809	0	9	9	9	0.7474	0.7474	0.190994	75.55555555555556	1.7011111111111117	-0.3444444444444445	7.549350681714714	0.0	0.0666770136473108	2	0.978023	1,8	True	2	0	1	False	False
LMFAIFFLT	LMFAISFLT	LMFAIFFL	LMFAISFL	HLA-A0201	4.1077	0	9	8	8	2.6265	4.9342	1.6010300000000002	158.75	-3.4825	3.0249999999999995	6.099999998230487	0.0	0.6880576486563167	-2	0.915339	0,1,2,3,5,7	True	2	0	5	False	False
LMMNPLIYS	LMLNPLIYS	LMMNPLIYS	LMLNPLIYS	HLA-A0201	2.0208	0	9	9	9	2.8209	2.8209	0.00199998	129.99999999999997	-1.031111111111111	0.9666666666666666	6.093198032584041	0.0	0.5731653302137616	2	0.968669	1,8	False	2	0	2	False	False
LMMNPLIYSL	LMLNPLIYSL	MMNPLIYSL	MLNPLIYSL	HLA-A0201	0.0358	0	10	9	9	0.0128	0.0128	0.00199998	129.99999999999997	-1.031111111111111	0.9666666666666668	6.093198032584041	0.0	0.064328125	2	0.976382	1,8	True	2	1	1	False	False
LMMNPLIYSL	LMLNPLIYSL	MMNPLIYSL	MLNPLIYSL	HLA-B1501	0.7642	0	10	9	9	1.0597	1.0597	0.00199998	129.99999999999997	-1.031111111111111	0.9666666666666668	6.093198032584041	0.0	0.2130990846465981	2	0.976382	1,8	True	2	1	1	False	False
LMSALRLAACK	RMSALRLAACK	SALRLAACK	SALRLAACK	HLA-A1101	0.8697	0	11	9	9	0.8697	0.8697	0.112998	120.0	0.8133333333333332	0.6999999999999998	9.833242292515934	0.0	0.0	5	1.0	1,8	True	0	2	-1	False	False
LMSQVVVAGL	LMSQVAVAGL	LMSQVVVAGL	LMSQVAVAGL	HLA-A0201	3.2219	0	10	10	10	4.234	4.234	138.88	175.0	-1.812	1.92	6.099999998230487	0.0	0.770166506849315	0	0.958974	1,9	False	4	0	5	False	False
LMTRETWEV	LMARETWEV	LMTRETWEV	LMARETWEV	HLA-A0201	0.3831	0	9	9	9	0.1314	0.1314	12.5108	75.55555555555556	2.2266666666666666	-0.4333333333333334	4.258147492539138	0.999941496703499	0.7338376712328768	0	0.950715	1,8	False	4	0	2	False	False
LMVISMACV	LMVIIMACV	LMVISMACV	LMVIIMACV	HLA-A0201	3.1918	0	9	9	9	4.5449	4.5449	0.0309996999999999	162.22222222222223	-2.4788888888888887	2.666666666666666	5.922539790626615	0.0	0.9502573389953576	-2	0.932081	1,8	False	2	0	4	False	False
LMVPQPCPG	LMEPQPCPG	LMVPQPCPG	LMEPQPCPG	HLA-B1501	19.0357	0	9	9	9	37.3333	37.3333	33.2919	75.55555555555556	-0.8877777777777776	0.4111111111111111	5.922539790626615	0.0	9.329676838640037	-2	0.92248	1,8	False	2	0	2	False	False
LMVPQPCPGSL	LMEPQPCPGSL	LMVPQPCPGSL	LMEPQPCPGSL	HLA-A0201	6.046	0	11	11	11	7.5605	7.5605	33.2919	97.27272727272728	-0.8645454545454544	0.609090909090909	5.922539790626615	0.0	1.2111192381456253	-2	0.950954	1,10	False	2	0	2	False	False
LMVPQPCPGSL	LMEPQPCPGSL	LMVPQPCPGSL	LMEPQPCPGSL	HLA-B1501	6.8865	0	11	11	11	12.5706	13.533	33.2919	97.27272727272728	-0.8645454545454544	0.609090909090909	5.922539790626615	0.0	3.3821859343826204	-2	0.950954	1,10	False	2	0	2	False	False
LMYACCLLML	LMYACCVLML	LMYACCLLM	LMYACCVLM	HLA-A0201	6.6536	0	10	9	9	5.549	5.549	0.00199998	141.1111111111111	-2.6322222222222225	2.2999999999999994	5.82405257737264	0.999999547320041	1.3244848729500804	1	0.965823	1,8	False	6	0	6	False	False
LNLALAVFSF	LNLALADFSF	NLALAVFSF	NLALADFSF	HLA-B1501	1.3686	0	10	9	9	2.0069	2.0069	5.20188	141.1111111111111	-1.4911111111111113	1.855555555555556	6.099999998230487	0.0	0.4352869500224225	-3	0.913283	1,8	False	2	1	5	False	False
LNLPPDPEM	LNLTPDPEM	LNLPPDPEM	LNLTPDPEM	HLA-C0303	1.0776	0	9	9	9	2.7862	2.7862	13.6412	86.66666666666666	1.108888888888889	-0.6444444444444444	3.5500735570676625	0.5	0.6608238317421578	-1	0.912193	1,8	False	4	0	3	False	False
LNSGVGFQVY	LNSGVRFQVY	NSGVGFQVY	NSGVRFQVY	HLA-B1501	1.9736	0	10	9	9	2.5786	2.5786	17.6415	64.44444444444444	0.3088888888888887	0.1444444444444445	6.093198032584041	1.04274120767141e-08	0.4630528193593421	-2	0.898626	1,8	False	6	1	4	False	False
LPACYQHFM	LPACYQHLM	LPACYQHFM	LPACYQHLM	HLA-B0702	0.9733	0	9	9	9	0.8191	0.8191	5.34096	54.44444444444444	-0.3333333333333333	0.3555555555555555	7.355498301796615	0.0	0.183228983030155	0	0.955916	1,8	False	6	0	7	False	False
LPADIVPIL	LPADLVPIL	LPADIVPIL	LPADLVPIL	HLA-B0702	0.1803	0	9	9	9	0.2076	0.2076	0.000999989	216.66666666666663	-1.867777777777778	1.7666666666666666	3.749987360555679	0.666666716970386	0.0237099710982659	2	0.966572	1,8	False	4	0	4	False	False
LPALVAEAW	LPALVAEAG	LPALVAEAW	LPALVAEAG	HLA-B0702	1.2782	0	9	9	9	4.2712	8.8476	32.6113	152.22222222222223	-1.6477777777777778	1.2444444444444442	3.849983240943402	0.0	1.0935402911524028	-2	0.962455	1,8	True	1	0	8	False	False
LPAPPDGPEV	LPAPPDGPEE	LPAPPDGPEV	LPAPPDGPEE	HLA-B5101	0.0961	0	10	10	10	10.5723	10.5723	15.5711	78.0	0.382	-0.3999999999999999	3.5500735570676625	0.999999999999998	0.0952264710611692	-2	0.9815	0,1,9	True	2	0	9	False	False
LPDYAEVLL	LPGYAEVLL	LPDYAEVLL	LPGYAEVLL	HLA-C0401	0.1364	0	9	9	9	2.7966	2.7966	18.6009	173.33333333333331	-0.5488888888888889	0.8333333333333334	3.550073361489922	0.0	0.129747293141672	-1	0.919807	2,8	True	2	0	2	False	False
LPFCGPREPSL	LPFSGPREPSL	LPFCGPREPSL	LPFSGPREPSL	HLA-B0702	0.3802	0	11	11	11	0.1345	0.1345	6.35107	70.9090909090909	0.9172727272727272	-0.0999999999999999	6.232433001045138	0.0	0.6945363568773232	-1	0.925614	1,3,10	True	4	0	3	False	False
LPLLKASFQPF	LPLLKASFPPF	LPLLKASF	LPLLKASF	HLA-B0702	0.8474	0	11	8	8	0.8474	0.8474	0.000999989	158.75	-1.325	1.2125	9.700002531521022	0.0	0.0	6	1.0	1,7	True	0	0	-1	False	False
LPLLYKLSSF	LPLLYKLSSL	LPLLYKLSSF	LPLLYKLSSL	HLA-B3501	0.9901	0	10	10	10	3.488	3.7754	1.86103	156.0	-1.017	0.9599999999999996	9.298300650902092	1.5734275536184001e-15	0.7304459209620172	0	0.988354	1,9	True	6	0	9	False	False
LPMGLSLSA	LPVGLSLSA	LPMGLSLSA	LPVGLSLSA	HLA-B0702	0.514	0	9	9	9	0.9584	0.9584	0.0410009	141.1111111111111	-1.4511111111111112	1.2777777777777777	6.099999998230487	0.0	0.2383363939899833	1	0.958256	1,8	False	1	0	2	False	False
LPMGLSLSAS	LPVGLSLSAS	LPMGLSLSA	LPVGLSLSA	HLA-B0702	0.514	0	10	9	9	0.9584	0.9584	0.0410009	141.1111111111111	-1.4511111111111112	1.2777777777777777	6.099999998230487	0.0	0.2383363939899833	1	0.958256	1,8	False	1	0	2	False	False
LPNISWELGL	LPDISWELGL	LPNISWEL	LPDISWEL	HLA-B3501	0.4843	0	10	8	8	0.5959	0.5959	0.1009979999999999	146.25	-0.03	0.2249999999999999	3.849983240943402	4.52679959335127e-07	0.0906995804665212	1	0.93049	0,1,7	False	2	0	2	False	False
LPPGSLIAPM	LPPGSVIAPM	LPPGSLIAPM	LPPGSVIAPM	HLA-B3501	1.2614	0	10	10	10	0.9155	0.9155	50.0397	127.00000000000004	-1.646	0.98	6.099999998230487	0.999999999973312	0.4765901256144185	1	0.964719	1,9	False	6	0	5	False	False
LPPQRLMIL	LPPQRLMAL	LPPQRLMIL	LPPQRLMAL	HLA-B0702	0.2514	0	9	9	9	0.0815	0.0815	0.950989	173.33333333333331	-0.1744444444444443	0.7333333333333333	10.550002220086752	0.0	0.524084171779141	-1	0.960341	1,8	False	0	0	7	False	False
LPQSIDRLISL	LPQSIDRLSSL	LPQSIDRLISL	LPQSIDRLSSL	HLA-B3501	1.2637	0	11	11	11	1.4862	1.4862	13.141	177.27272727272728	1.0345454545454549	0.5181818181818181	6.338718596380204	0.0	0.1891893755887498	-2	0.963569	1,10	False	2	0	8	False	False
LPRQIHVSS	LPRQMHVSS	LPRQIHVSS	LPRQMHVSS	HLA-B0702	0.4219	0	9	9	9	0.552	0.552	0.0710017999999999	118.88888888888889	2.0044444444444443	-0.2111111111111111	10.551758703775704	0.0	0.0994369384057971	1	0.948716	1,8	False	3	0	4	False	False
LPRQIHVSSV	LPRQMHVSSV	LPRQIHVSSV	LPRQMHVSSV	HLA-B0702	0.1772	0	10	10	10	0.2132	0.2132	0.0710017999999999	136.0	1.4	0.2299999999999999	10.551758703775704	0.0	0.029921200750469	1	0.956265	1,9	False	3	0	4	False	False
LPTRKDPHAL	LPTRNDPHAL	LPTRKDPHAL	LPTRNDPHAL	HLA-B0702	0.0369	0	10	10	10	0.062	0.062	0.231006	88.0	2.4770000000000003	-0.9600000000000002	9.697023999877274	0.0	0.0149385483870967	0	0.932334	1,9	False	4	0	4	False	False
LPTVSTPPPF	IPTVSTPPPF	LPTVSTPPPF	IPTVSTPPPF	HLA-B0702	0.7903	0	10	10	10	0.6675	0.6675	23.2104	68.0	-0.3400000000000001	0.2199999999999999	6.099999998230487	9.05359508832148e-07	0.1453915205992509	2	0.993941	1,9	False	4	0	0	False	False
LPVAAAFIE	LPVAAAFTE	LPVAAAFIE	LPVAAAFTE	HLA-B3501	3.4872	0	9	9	9	2.1036	2.1036	1.7910400000000002	152.22222222222223	-1.72	1.7333333333333334	3.849983240943402	0.0	2.293634683399885	-1	0.965669	1,8	False	3	0	7	False	False
LPVAAAFIET	LPVAAAFTET	LPVAAAFIE	LPVAAAFTE	HLA-B3501	3.4872	0	10	9	9	2.1036	2.1036	1.7910400000000002	152.22222222222223	-1.72	1.7333333333333334	3.849983240943402	0.0	2.293634683399885	-1	0.965669	1,8	False	3	0	7	False	False
LPVTDTSSV	LPVTDASSV	LPVTDTSSV	LPVTDASSV	HLA-B3501	0.3749	0	9	9	9	0.5305	0.5305	0.511002	107.77777777777776	0.851111111111111	0.4555555555555554	3.749987360555679	0.0076197710941836	0.1099612441093308	0	0.951347	1,8	False	4	0	5	False	False
LPVTDTSSVS	LPVTDASSVS	LPVTDTSSV	LPVTDASSV	HLA-B3501	0.3749	0	10	9	9	0.5305	0.5305	0.511002	107.77777777777776	0.851111111111111	0.4555555555555554	3.749987360555679	0.0076197710941836	0.1099612441093308	0	0.951347	1,8	False	4	0	5	False	False
LPYGLPTGL	LPYGLPTGR	LPYGLPTGL	LPYGLPTGR	HLA-B0702	0.0729	0	9	9	9	3.0779	3.0779	12.2406	129.99999999999997	-1.5477777777777777	0.5999999999999999	6.093198032584041	0.992380674740104	0.0711733649566262	-2	0.97109	1,8	True	4	0	8	False	False
LQAEHRLLK	LEAEHRLLK	LQAEHRLLK	LEAEHRLLK	HLA-A1101	0.2872	0	9	9	9	3.6221	3.6221	94.4998	141.1111111111111	2.3233333333333333	-0.6000000000000001	9.697026920504868	0.0	0.2644276193368488	2	0.973663	1,8	True	2	0	1	False	False
LQALGPEAPA	RQALGPEAPA	LQALGPEAP	RQALGPEAP	HLA-B1501	10.601	0	10	9	9	6.8441	6.8441	0.0509984999999999	108.88888888888889	-0.2277777777777777	0.0666666666666665	3.849983240943402	0.0	5.819157654037785	-2	0.973959	1,8	False	4	0	0	False	False
LQALLLQHV	LPALLLQHV	LQALLLQHV	LPALLLQHV	HLA-A0201	0.9501	0	9	9	9	11.6443	11.6443	1.33099	216.66666666666663	-1.087777777777778	1.2222222222222223	7.550323993898928	0.0	0.8725779497264755	-1	0.948125	1,8	True	2	0	1	False	False
LQALLLQHV	LPALLLQHV	LQALLLQHV	LPALLLQHV	HLA-B1501	2.9205	0	9	9	9	27.2778	33.3125	1.33099	216.66666666666663	-1.087777777777778	1.2222222222222223	7.550323993898928	0.0	2.6644603677298315	-1	0.948125	1,8	True	2	0	1	False	False
LQALLLQHVL	LPALLLQHVL	LQALLLQHV	LPALLLQHV	HLA-B1501	2.9205	0	10	9	9	7.4447	33.3125	1.33099	216.66666666666663	-1.087777777777778	1.2222222222222223	7.550323993898928	0.0	2.6644603677298315	-1	0.948125	1,8	True	2	0	1	False	False
LQALVGNPI	LQARVGNPI	LQALVGNPI	LQARVGNPI	HLA-B1501	2.8408	0	9	9	9	2.7487	2.7487	0.110998	173.33333333333331	-1.041111111111111	1.011111111111111	6.099999998230487	0.0	0.0951859715501876	-2	0.914312	1,8	False	4	0	3	False	False
LQDFYMHLKV	LQDFHMHLKV	LQDFYMHLKV	LQDFHMHLKV	HLA-A0201	5.4275	0	10	10	10	3.7712	3.7712	8.56112	107.0	0.5400000000000001	0.1099999999999999	7.541433890350163	0.0	2.38374211126432	2	0.930619	1,9	False	2	0	4	False	False
LQFARAHAL	LQFARAHPL	LQFARAHAL	LQFARAHPL	HLA-B1501	0.2152	0	9	9	9	0.7142	0.7142	2.211	120.0	0.7633333333333332	0.511111111111111	10.551758703775704	0.0	0.1503567628115373	-1	0.946955	1,8	False	4	0	7	False	False
LQFARAHALM	LQFARAHPLM	LQFARAHAL	LQFARAHPL	HLA-B1501	0.2152	0	10	9	9	0.7142	0.7142	2.211	120.0	0.7633333333333332	0.511111111111111	10.551758703775704	0.0	0.1503567628115373	-1	0.946955	1,8	False	4	0	7	False	False
LQFLTPLGEY	LQYLTPLGEY	LQFLTPLGEY	LQYLTPLGEY	HLA-B1501	0.0774	0	10	10	10	0.062	0.062	9.9211	117.0	-0.362	0.32	3.8499827128835022	0.0001178979987861	0.0192251612903225	3	0.967217	1,9	False	2	0	2	False	False
LQGKPARPL	LQGKPGRPL	LQGKPARPL	LQGKPGRPL	HLA-B1501	1.3038	0	9	9	9	0.818	0.818	15.9911	97.77777777777776	1.491111111111111	-0.6777777777777776	11.651775666512547	5.39911364143685e-11	0.7743105623471885	0	0.937372	1,8	False	4	0	5	False	False
LQGPILRLHY	LQGPILRLRY	LQGPILRLHY	LQGPILRLRY	HLA-B1501	0.2169	0	10	10	10	0.3714	0.3714	1.7010200000000002	156.0	0.4639999999999999	0.14	9.351184298284352	0.0	0.0902289983844911	0	0.957963	1,9	False	2	0	8	False	False
LQGSILAYL	LQASILAYL	LQGSILAYL	LQASILAYL	HLA-A0211	1.3837	1	9	9	9	0.5388	0.5388	1.40197	184.44444444444443	-1.4833333333333334	1.2999999999999998	6.093198032584041	0.0	2.1697997958426134	0	0.953352	1,8	False	4	0	2	False	False
LQGVERIMNK	LQGVERIMKK	QGVERIMNK	QGVERIMKK	HLA-A1101	0.9519	0	10	9	9	1.0596	1.0596	25.8609	75.55555555555556	3.023333333333333	-0.9666666666666666	9.6950276857242	0.0	0.0967531426953568	0	0.957659	1,8	False	4	1	7	False	False
LQKGRSFNL	LQKGRTFNL	LQKGRSFNL	LQKGRTFNL	HLA-B1501	0.8106	0	9	9	9	0.7513	0.7513	49.3405	86.66666666666666	2.4766666666666666	-0.6888888888888889	11.651775666512547	0.0	0.0639805403966458	1	0.960873	1,8	False	6	0	5	False	False
LQKGRSFNLTA	LQKGRTFNLTA	LQKGRSFNL	LQKGRTFNL	HLA-B1501	0.8106	0	11	9	9	0.7513	0.7513	49.3405	86.66666666666666	2.4766666666666666	-0.6888888888888889	11.651775666512547	0.0	0.0639805403966458	1	0.960873	1,8	False	6	0	5	False	False
LQLERINVY	LQLERINVH	LQLERINVY	LQLERINVH	HLA-B1501	0.0076	0	9	9	9	0.7463	0.7463	0.190994	162.2222222222222	1.6944444444444444	-2.4671622769447922e-17	6.403313373681158	1.5734275536184001e-15	0.0075226048505962	2	0.977382	1,8	True	2	0	8	False	False
LQLERINVYH	LQLERINVHH	LQLERINVY	LQLERINVH	HLA-B1501	0.0076	0	10	9	9	0.7463	0.7463	0.190994	162.2222222222222	1.6944444444444444	-2.4671622769447922e-17	6.403313373681158	2.6688189211265488e-11	0.0075226048505962	2	0.977382	1,8	True	2	0	8	False	False
LQLYRVLQCA	LQLYRVLQRA	QLYRVLQCA	QLYRVLQRA	HLA-A0206	1.4018	0	10	9	9	0.656	0.656	16.9111	129.99999999999997	1.0188888888888887	0.3666666666666666	8.527213490568101	0.5	1.5936927439024389	-3	0.923352	1,8	False	2	1	7	False	False
LQNASFVLY	LQNASLVLY	LQNASFVLY	LQNASLVLY	HLA-A1101	1.4736	0	9	9	9	1.9621	1.9621	0.32099	129.99999999999997	-0.3277777777777778	0.8111111111111111	6.093198032584041	0.0	0.3668791600835838	0	0.945914	1,8	False	6	0	5	False	False
LQQPEASVL	VQQPEASVL	LQQPEASVL	VQQPEASVL	HLA-B1501	0.2804	0	9	9	9	0.2496	0.2496	0.000999989	129.99999999999997	0.6222222222222222	0.0777777777777777	3.849983240943402	0.0	0.034600641025641	1	0.988028	1,8	False	6	0	0	False	False
LQQPEASVLY	VQQPEASVLY	LQQPEASVLY	VQQPEASVLY	HLA-B1501	0.0241	0	10	10	10	0.0187	0.0187	0.000999989	117.0	0.574	-0.0599999999999999	3.8499827128835022	0.0	0.00695935828877	1	0.991151	1,9	False	6	0	0	False	False
LQRMSGCDV	LQRMSGCDL	LQRMSGCDV	LQRMSGCDL	HLA-B1501	7.5745	0	9	9	9	2.3086	2.3086	627.512	75.55555555555556	2.116666666666667	-0.0333333333333333	6.161167718935758	0.0	17.277380035519357	1	0.985882	1,8	True	6	0	8	False	False
LQVEVEYYTL	LQGEVEYYTL	LQVEVEYYTL	LQGEVEYYTL	HLA-A0201	4.26	0	10	10	10	5.0572	5.0572	0.0109996	136.0	0.409	0.22	3.6136908694170415	0.0	0.67153207308392	-3	0.936989	1,9	False	4	0	2	False	False
LQVEVEYYTLF	LQGEVEYYTLF	LQVEVEYY	LQGEVEYY	HLA-B1501	0.5924	0	11	8	8	1.1287	1.1287	0.0109996	121.25	0.8049999999999999	-0.1124999999999999	3.6136908694170415	0.0	0.2814779126428635	-3	0.903774	1,7	False	4	0	2	False	False
LQVKWSTASK	LQVKGSTASK	QVKWSTASK	QVKGSTASK	HLA-A1101	0.2777	0	10	9	9	0.2233	0.2233	3.44093	43.33333333333333	1.9811111111111108	-0.9444444444444444	10.805379563011227	0.0	0.0676528437080161	-2	0.884957	1,8	False	1	1	3	False	False
LQWEELDWQKY	LQWEELEWQKY	WEELDWQKY	WEELEWQKY	HLA-B3501	5.9313	0	11	9	9	5.9426	5.9426	34.802	43.33333333333333	2.665555555555556	-1.911111111111112	3.927550298627466	0.999999773659969	0.0112785127721866	2	0.941397	1,8	False	4	2	4	False	False
LRDGQILEF	LRDGQILEL	LRDGQILEF	LRDGQILEL	HLA-C0602	0.1253	0	9	9	9	0.0684	0.0684	10.2511	129.99999999999997	1.923333333333333	-0.0555555555555555	4.184407676104456	2.6688189211265488e-11	0.1042334795321637	0	0.981147	1,8	True	6	0	8	False	False
LRFWCPFGF	LRFWLPFGF	LRFWCPFGF	LRFWLPFGF	HLA-B2705	0.2129	0	9	9	9	0.0375	0.0375	0.441015	43.33333333333333	-0.3877777777777778	0.8111111111111111	8.549912034533918	0.0	0.9958042666666668	-1	0.874569	1,8	False	0	0	4	False	False
LRFWCPFGFI	LRFWLPFGFI	LRFWCPFGF	LRFWLPFGF	HLA-B2705	0.2129	0	10	9	9	0.0375	0.0375	0.441015	43.33333333333333	-0.3877777777777778	0.8111111111111111	8.549912034533918	0.0	0.9958042666666668	-1	0.874569	1,8	False	0	0	4	False	False
LRHVALGLFL	LRHVALGLFC	RHVALGLFL	RHVALGLFC	HLA-C0701	0.8474	0	10	9	9	0.9441	11.5882	0.331999	173.33333333333331	-0.5500000000000002	1.3444444444444446	10.551758703775704	0.0	0.7854329335013203	-1	0.97037	1,8	True	0	1	8	False	False
LRLLLEEQLY	LRLLLEEQLS	LRLLLEEQL	LRLLLEEQL	HLA-B2705	0.2595	0	10	9	9	0.2595	0.2595	0.0710017999999999	216.66666666666663	1.0533333333333332	0.4444444444444443	4.258147492539138	0.0	0.0	4	1.0	1,8	True	0	0	-1	False	False
LRLPDYAEVL	LRLPGYAEVL	RLPDYAEVL	RLPGYAEVL	HLA-C0303	1.4065	0	10	9	9	2.1248	2.1248	18.6009	129.99999999999997	1.6555555555555557	-0.0888888888888888	4.184406848158687	0.0	0.4754748446912651	-1	0.904031	1,8	False	2	1	3	False	False
LRNQKGFVRL	LRNRKGFVRL	LRNQKGFVRL	LRNRKGFVRL	HLA-C0602	1.6263	0	10	10	10	0.5121	2.6928	0.0710017999999999	107.0	2.9769999999999994	-0.5700000000000001	12.51647814642638	0.0	0.6441061163101605	1	0.950693	0,1,9	False	2	0	3	False	False
LSAIRTVAK	LSAIRAVAK	LSAIRTVAK	LSAIRAVAK	HLA-A1101	0.4023	0	9	9	9	0.6307	0.6307	11.3506	141.1111111111111	0.9933333333333332	0.688888888888889	11.651775666512547	0.0	0.1456878389091485	0	0.952386	1,8	False	4	0	5	False	False
LSAKTCNVDY	PSAKTCNVDY	LSAKTCNVDY	PSAKTCNVDY	HLA-A0101	0.7026	0	10	10	10	1.4042	1.4042	79.4734	78.0	1.497	-0.1399999999999999	6.157533512916416	0.0	0.3510498219626833	-3	0.977216	9	False	4	0	0	False	False
LSASRRKQQF	LSASRRKQHF	SASRRKQQF	SASRRKQHF	HLA-B1501	2.2381	0	10	9	9	2.5347	2.5347	52.0202	11.11111111111111	5.386666666666667	-1.877777777777777	12.51647814642638	0.0	0.2618931076656012	0	0.95846	1,8	False	4	1	7	False	False
LSDMENHGA	LSDMETHGA	LSDMENHGA	LSDMETHGA	HLA-A0101	1.3465	0	9	9	9	0.9594	0.9594	0.35099	54.44444444444444	2.245555555555556	-0.8222222222222222	4.181153034325689	0.0	0.5432876276839692	0	0.93068	1,8	False	2	0	5	False	False
LSESMVEYK	LSESMVESK	LSESMVEYK	LSESMVESK	HLA-A1101	0.9969	0	9	9	9	1.4171	1.4171	0.0109996	75.55555555555556	1.6444444444444442	-0.4333333333333333	4.2581463060341775	0.0	0.2956018488462353	-2	0.950112	1,8	False	2	0	7	False	False
LSFTCPSVK	LSFTCPSLK	LSFTCPSVK	LSFTCPSLK	HLA-A3101	3.2293	0	9	9	9	2.209	2.209	0.260996	75.55555555555556	0.1888888888888888	0.6111111111111112	8.545189979486167	0.999999999973312	1.4915594341330916	1	0.973205	8	False	6	0	7	False	False
LSLCRMTGMK	LSLCRITGMK	SLCRMTGMK	SLCRITGMK	HLA-A1101	1.8593	0	10	9	9	1.2178	1.2178	0.000999989	43.33333333333333	1.6222222222222225	-0.0222222222222221	9.833242292515934	0.0	0.97942268845459	1	0.947686	1,8	False	3	1	4	False	False
LSLLKIRNRL	LPLLKIRNRL	SLLKIRNRL	PLLKIRNRL	HLA-C0303	4.2187	0	10	9	9	15.5714	22.0	0.6910200000000001	173.33333333333331	2.861111111111111	-0.1444444444444444	12.51647814642638	0.0	3.4097259231818184	-1	0.97675	1,8	False	4	1	0	False	False
LSLSLRPSAR	LSLSLRSSAR	SLSLRPSAR	SLSLRSSAR	HLA-A3101	0.5332	0	10	9	9	0.8564	0.8564	8.68123	97.77777777777776	3.1544444444444446	-0.3999999999999999	12.500109306536617	0.0	0.201226342830453	-1	0.927988	8	False	4	1	5	False	False
LSQGVTLVVDK	LSQGVTLVVDR	LSQGVTLVVDK	LSQGVTLVVDR	HLA-A1101	1.8027	0	11	11	11	5.9557	5.9557	26.7117	150.0	0.2618181818181818	0.6727272727272727	6.337367167230696	0.0	1.2570500696811455	2	0.993968	0,1,10	True	2	0	10	False	False
LSSDESGNLTF	LSSDESGDLTF	SSDESGNLTF	SSDESGDLTF	HLA-B1501	3.8401	0	11	10	10	4.2946	4.2946	0.220997	39.0	2.6100000000000003	-0.74	3.5500735570676625	0.0	0.4064000023285055	1	0.955216	1,9	False	2	1	6	False	False
LSSDGKPFK	LSSDGKPFE	LSSDGKPFK	LSSDGKPFE	HLA-A1101	0.3383	0	9	9	9	20.32	20.32	4.38112	43.33333333333333	1.975555555555556	-0.9222222222222224	9.537297862581909	0.0	0.3326677711614173	1	0.982156	1,8	True	2	0	8	False	False
LSSSSSVRATL	LSSSSGVRATL	SSSSVRATL	SSSGVRATL	HLA-B1501	3.8067	0	11	9	9	3.8735	3.8735	2.35104	86.66666666666666	2.2577777777777777	0.1555555555555555	10.550002220086752	0.0	0.0656480082612621	0	0.945858	1,8	False	2	2	3	False	False
LSSSVPRK	LGSSKPRK	LSSSVPRK	LGSSKPRK	HLA-A1101	4.0814	0	8	8	8	16.2419	16.2419	15.7415	85.0	2.71375	-0.55	11.651775666512547	0.0	3.0557917916007367	-2	0.877153	0,1,2,3,4,7	True	2	0	1,4	False	False
LSWYDRGVPF	LSWYDRGVPS	SWYDRGVPF	SWYDRGVPS	HLA-B1501	1.1937	0	10	9	9	22.3	22.3	2.10103	32.22222222222222	1.8766666666666671	-0.6666666666666667	6.3318953779526055	0.999941047552103	1.1298022560538117	-2	0.966773	1,8	True	2	1	8	False	False
LSYPYDKTGK	LSYPDDKTGK	LSYPYDKTGK	LSYPDDKTGK	HLA-A1101	0.7246	0	10	10	10	0.8299	0.8299	15.9413	39.0	2.021	-1.36	9.121616306714714	0.999941047525418	0.091939245692252	-3	0.891187	0,1,9	False	2	0	4	False	False
LSYPYGSKSDK	LSYPDGSKSDK	LSYPYGSKSDK	LSYPDGSKSDK	HLA-A1101	1.0944	0	11	11	11	0.8494	0.8494	15.9413	35.45454545454545	2.221818181818182	-1.3181818181818183	9.121616306714714	0.00017683657384	0.3156675300211914	-3	0.913325	0,1,10	False	2	0	4	False	False
LTCEPTVPY	PTCEPTVPY	LTCEPTVPY	PTCEPTVPY	HLA-A0101	0.2398	0	9	9	9	0.4328	0.4328	7.7109	75.55555555555556	0.2055555555555554	0.1222222222222222	3.849961610045284	0.0	0.1069348428835489	-3	0.964042	1,8	False	4	0	0	False	False
LTDDRLFTCY	LTDDRLFTCH	LTDDRLFTCY	LTDDRLFTCH	HLA-A0101	0.0091	1	10	10	10	0.6856	0.6856	28.1917	78.0	2.354	-0.1300000000000001	4.109223192092031	0.0	0.0089792152858809	2	0.980376	9	True	2	0	9	False	False
LTELKNFANY	LTELKTFANY	LTELKNFANY	LTELKTFANY	HLA-A0101	0.1212	0	10	10	10	0.1154	0.1154	6.43081	88.0	1.372	-0.4200000000000001	6.40200117090717	0.0	0.0060915077989601	0	0.94054	9	False	2	0	5	False	False
LTFPMTALPL	LTSPMTALPL	LTFPMTALPL	LTSPMTALPL	HLA-A0201	8.4798	0	10	10	10	11.623	11.623	33.3404	127.0	-1.6759999999999995	1.3299999999999996	6.099999998230487	0.0	2.2931865576873443	-2	0.938725	1,9	False	2	0	2	False	False
LTGLPHAPAL	LTGLPHAPGL	TGLPHAPAL	TGLPHAPGL	HLA-C0303	0.1697	0	10	9	9	0.7538	0.7538	0.00299997	108.88888888888889	-0.7966666666666666	0.411111111111111	7.550323993898928	0.0077939266833859	0.1314961130273282	0	0.958812	1,8	False	4	1	7	False	False
LTIEDLGTL	LTIEDLGAL	LTIEDLGTL	LTIEDLGAL	HLA-A2601	0.7087	0	9	9	9	0.6174	0.6174	0.8610089999999999	173.33333333333331	0.0055555555555556	0.7888888888888889	3.5500735570676625	0.0	0.1048012795594428	0	0.965498	0,1,8	False	4	0	7	False	False
LTIPFKNSYK	LTIPFKNRYK	LTIPFKNSYK	LTIPFKNRYK	HLA-A1101	0.1516	0	10	10	10	0.2821	0.2821	0.0410009	78.0	1.103	-0.4600000000000001	10.24760792311281	0.999941047525418	0.0701304501949663	-1	0.948284	0,1,9	False	6	0	7	False	False
LTKEDDCSEVL	LTKVDDCSEVL	KEDDCSEVL	KVDDCSEVL	HLA-B1501	11.1614	0	11	9	9	9.5482	9.5482	6.23116	75.55555555555556	3.307777777777777	-0.911111111111111	3.73791380552575	0.0	1.8857554806141483	-2	0.945346	1,8	True	2	2	1	False	False
LTLIHTLEEK	LTLIHTLEEQ	TLIHTLEEK	TLIHTLEEQ	HLA-A1101	0.3635	0	10	9	9	10.9127	12.9494	4.51085	129.99999999999997	1.578888888888889	-0.3777777777777779	5.493075089063495	0.0	0.3532962646918003	1	0.985739	1,8	True	2	1	8	False	False
LTMSGRGSNY	LTLSGRGSNY	LTMSGRGSNY	LTLSGRGSNY	HLA-A1101	2.5951	0	10	10	10	3.5605	3.8085	2.28105	39.0	2.192	-0.6700000000000002	9.348807885311544	0.0	0.8268069686228174	2	0.977812	0,1,9	False	2	0	2	False	False
LTNGVINAEF	LTNGVINAAF	LTNGVINAEF	LTNGVINAAF	HLA-B1501	2.1625	0	10	10	10	2.0191	2.0191	75.8109	117.0	0.3049999999999997	0.5499999999999999	3.849983240943402	0.0076197710941836	0.1535845178544898	-1	0.970625	1,9	False	2	0	8	False	False
LTNWRFTRGV	LTDWRFTRGV	TNWRFTRGV	TDWRFTRGV	HLA-A0206	12.0958	0	10	9	9	9.2201	11.9677	21.1312	32.22222222222222	3.481111111111111	-0.9111111111111114	12.500109306536617	0.0001178979987861	0.1294711582008237	1	0.954839	1,8	True	2	1	1	False	False
LTPNLQGFY	LTPNLQGFH	LTPNLQGFY	LTPNLQGFH	HLA-A0101	0.1797	0	9	9	9	3.6615	3.6615	0.141003	86.66666666666666	0.1255555555555555	-0.0666666666666667	6.093198032584041	0.0	0.1708806390823433	2	0.973986	1,8	True	2	0	8	False	False
LTQEALSIY	LTQEALSIH	LTQEALSIY	LTQEALSIH	HLA-A0101	0.1096	0	9	9	9	3.106	3.106	33.3705	141.1111111111111	0.21	0.4555555555555556	3.8499827128835022	0.996175543712172	0.1057325949774629	2	0.979353	1,8	True	2	0	8	False	False
LTQHEMIFK	LTQNEMIFK	LTQHEMIFK	LTQNEMIFK	HLA-A0301	0.5233	0	9	9	9	0.5503	0.5503	24.3022	86.66666666666666	1.1066666666666665	-0.2000000000000001	7.549726882018149	3.47580404973379e-09	0.0256752680356169	1	0.922287	1,8	False	2	0	3	False	False
LTQHEMIFKR	LTQNEMIFKR	TQHEMIFKR	TQNEMIFKR	HLA-A3101	0.1718	0	10	9	9	0.107	0.107	24.3022	43.33333333333333	3.311111111111111	-1.1222222222222222	9.697026920504868	3.47580404973379e-09	0.1040433644859813	1	0.931693	8	False	2	1	2	False	False
LTWETDNIFV	LTGETDNIFV	LTWETDNIFV	LTGETDNIFV	HLA-A0201	2.212	0	10	10	10	9.7061	9.7061	0.0710017999999999	107.0	0.812	0.2499999999999999	3.5500735570676625	0.500000000000051	1.7078898012590022	-2	0.908133	1,9	False	1	0	2	False	False
LTWETDNIFVI	LTGETDNIFVI	LTWETDNIFV	LTGETDNIFV	HLA-A0201	2.212	0	11	10	10	9.7061	9.7061	0.0710017999999999	107.0	0.812	0.2499999999999999	3.5500735570676625	0.500000000868951	1.7078898012590022	-2	0.908133	1,9	False	1	0	2	False	False
LVAAEPYLY	PVAAEPYLY	LVAAEPYLY	PVAAEPYLY	HLA-A0101	0.1612	0	9	9	9	0.3298	0.3298	34.9204	141.1111111111111	-1.156666666666667	0.8555555555555556	3.849982178304344	0.0	0.0824084899939357	-3	0.969891	1,8	False	4	0	0	False	False
LVACRGTEL	LVACRVTEL	LVACRGTEL	LVACRVTEL	HLA-B0702	1.3481	0	9	9	9	2.0913	2.0913	62.2413	129.99999999999997	0.7099999999999999	0.7777777777777777	6.232433001045138	0.0076197710941836	0.4790837852053746	-3	0.901414	1,8	False	4	0	5	False	False
LVAEAWRGGAK	LVAEAGRGGAK	LVAEAWRGGAK	LVAEAGRGGAK	HLA-A1101	2.854	0	11	11	11	2.3875	2.3875	32.6113	89.0909090909091	0.7890909090909091	-0.0181818181818181	9.6950276857242	0.0	0.5576506806282722	-2	0.901268	0,1,10	False	1	0	5	False	False
LVAKLANTVR	LVAKLADTVR	VAKLANTVR	VAKLADTVR	HLA-A3101	0.8449	0	10	9	9	1.739	1.739	0.0909992999999999	129.99999999999997	1.4511111111111112	0.3555555555555555	11.651775666512547	0.0	0.4344020069005176	1	0.94694	8	False	2	1	5	False	False
LVALAFVIR	LVALAFIIR	LVALAFVIR	LVALAFIIR	HLA-A3101	1.0032	0	9	9	9	1.2443	1.2443	10.1612	216.66666666666663	-1.6133333333333335	2.488888888888889	10.550002220086752	0.0	0.1943836052398938	3	0.986692	8	False	3	0	6	False	False
LVALAWMHVL	LVALAWLHVL	VALAWMHVL	VALAWLHVL	HLA-B0702	3.367	0	10	9	9	3.3333	3.3333	8.21124	173.33333333333331	-2.395555555555556	1.933333333333333	7.550323993898928	0.0	0.0340407104071041	2	0.961823	1,8	False	2	1	5	False	False
LVESFSEKY	LVESFSGKY	LVESFSEKY	LVESFSGKY	HLA-A0101	0.0491	0	9	9	9	0.0893	0.0893	3.45097	75.55555555555556	1.5744444444444443	-0.3333333333333333	4.2581463060341775	0.0	0.0221032474804031	-2	0.924497	1,8	False	2	0	6	False	False
LVFEDCDEV	LIFEDCDEV	LVFEDCDEV	LIFEDCDEV	HLA-A0211	1.2435	0	9	9	9	0.9701	0.9701	13.7313	107.77777777777776	1.533333333333334	0.3888888888888889	3.2949661570601165	4.52679959335127e-07	0.3504513967632204	3	0.987862	1,8	True	3	0	1	False	False
LVFGCVFWL	LFFGCVFWL	LVFGCVFWL	LFFGCVFWL	HLA-A0201	2.2183	0	9	9	9	12.0258	12.0258	1.08103	151.11111111111111	-3.158888888888889	2.533333333333333	5.922539790626615	3.50249223875953e-09	1.8091085208468465	-1	0.949576	1,8	True	2	0	1	False	False
LVFGCVFWLI	LFFGCVFWLI	LVFGCVFWL	LFFGCVFWL	HLA-A0201	2.2183	0	10	9	9	12.0258	12.0258	1.08103	151.11111111111111	-3.158888888888889	2.533333333333333	5.922539790626615	0.500014852591997	1.8091085208468465	-1	0.949576	1,8	True	2	0	1	False	False
LVFVGMNLTR	LVFGGMNLTR	VFVGMNLTR	VFGGMNLTR	HLA-A3101	0.6186	0	10	9	9	0.6523	0.7495	24.4506	107.77777777777776	0.5399999999999999	0.8666666666666667	10.550002220086752	0.0	0.1080383455637091	-3	0.916134	8	False	4	1	2	False	False
LVFVNDKIF	LVFVKDKIF	LVFVNDKIF	LVFVKDKIF	HLA-B3501	1.267	0	9	9	9	2.3899	2.3899	15.3908	151.11111111111111	-0.3300000000000002	1.2666666666666666	6.337367167230696	0.0	0.5953028578601616	0	0.930544	1,8	False	4	0	4	False	False
LVHDETPHL	LVDDETPHL	LVHDETPHL	LVDDETPHL	HLA-A0211	0.4667	0	9	9	9	0.2561	0.2561	0.000999989	118.88888888888889	1.5044444444444445	-0.4333333333333333	5.296116426121444	0.0	0.3837837563451777	-1	0.915587	1,8	False	2	0	2	False	False
LVIGRIFYI	LVIGRIFHI	LVIGRIFYI	LVIGRIFHI	HLA-A0201	0.3208	0	9	9	9	0.4434	0.4434	53.9833	205.5555555555556	-1.3977777777777778	2.011111111111111	9.348807885311544	0.0	0.0887011276499774	2	0.953437	1,8	False	2	0	7	False	False
LVKFLEFER	LVKVLEFER	LVKFLEFER	LVKVLEFER	HLA-A3101	0.2055	0	9	9	9	0.284	0.284	5.20104	118.88888888888889	1.583333333333333	0.2222222222222222	6.532108646817505	0.999941047525418	0.0568019366197183	-1	0.932316	8	False	2	0	3	False	False
LVLLCLFFR	LVLLCLFFG	LVLLCLFFR	LVLLCLFFG	HLA-A1101	4.5705	0	9	9	9	50.0	75.0	0.880992	205.5555555555556	-1.7822222222222222	2.555555555555556	8.549912034533918	0.0	4.2919737300000005	-2	0.971922	1,8	True	6	0	8	False	False
LVLLVLCQQPV	LVLLVLGQQPV	LLVLCQQPV	LLVLGQQPV	HLA-A0201	2.2199	0	11	9	9	0.9641	0.9641	12.5108	194.44444444444443	-1.448888888888889	1.522222222222222	5.922539790626615	0.992380684955437	2.8915573280780005	-3	0.886369	1,8	False	2	2	4	False	False
LVLSVVLPEK	LVLSVVLPER	VLSVVLPEK	VLSVVLPER	HLA-A1101	0.2715	0	10	9	9	1.6861	1.6861	0.1009979999999999	183.3333333333333	-0.6888888888888893	1.1555555555555557	6.408795645926148	0.999941047525418	0.2277823972480873	2	0.988436	1,8	True	2	1	8	False	False
LVPIYIIYK	LVPIYVIYK	LVPIYIIYK	LVPIYVIYK	HLA-A1101	0.3763	0	9	9	9	0.3838	0.3838	0.0309996999999999	205.5555555555556	-1.9877777777777776	1.488888888888889	9.145600226707757	0.5	0.0073534392912975	3	0.983164	1,8	False	3	0	5	False	False
LVSDILSCK	LVSDTLSCK	LVSDILSCK	LVSDTLSCK	HLA-A1101	0.1577	0	9	9	9	0.2937	0.2937	3.58109	162.2222222222222	0.11	1.0888888888888888	6.160569088067859	0.0	0.0730241743275451	-1	0.936283	1,8	False	3	0	4	False	False
LVWLFLGHMV	LVWLLLGHMV	WLFLGHMV	WLLLGHMV	HLA-A0206	8.0042	0	10	8	8	10.0101	10.9176	3.4909	133.75	-2.2275	1.5	7.550323993898928	0.500014738553083	2.135948952150656	0	0.933938	0,1,2,4,5,6,7	True	6	2	2	False	False
LVWLLLGPM	LVWLLLGHM	LVWLLLGPM	LVWLLLGHM	HLA-B3501	11.7465	0	9	9	9	13.799	13.799	3.4909	205.5555555555556	-3.26	2.0444444444444443	6.099999998230487	0.0076782743644043	1.7472056851945794	-2	0.928525	1,8	False	2	0	7	False	False
LVWLLLGPMV	LVWLLLGHMV	LVWLLLGPMV	LVWLLLGHMV	HLA-A0206	9.2119	0	10	10	10	10.0101	10.0101	3.4909	214.0	-3.338	2.26	6.099999998230487	0.0076782743644043	0.7345519605198746	-2	0.922278	1,9	False	2	0	7	False	False
LWCRQPPYR	LWRRQPPYR	LWCRQPPYR	LWRRQPPYR	HLA-A3301	1.0828	0	9	9	9	0.5907	0.5907	25.6805	43.33333333333333	2.998888888888889	-1.2888888888888888	9.49995979014784	0.999999547320041	0.9020583714237346	-3	0.871266	8	False	2	0	2	False	False
LWPHLGPPPL	LWPHLGPHPL	LWPHLGPPPL	LWPHLGPHPL	HLA-A2402	2.1928	0	10	10	10	1.0906	1.0906	0.38101	117.0	-1.337	0.0499999999999998	7.550323993898928	2.6688189211265488e-11	2.2161233816247936	-2	0.900401	1,9	False	2	0	7	False	False
LYDFLDYYY	LYDCLDYYY	LYDFLDYYY	LYDCLDYYY	HLA-A0101	0.5881	0	9	9	9	0.9131	0.9131	0.390989	86.66666666666666	0.5755555555555556	-0.2	3.49188084108755	0.0	0.2093226371700799	-2	0.875649	1,8	False	2	0	3	False	False
LYFIPYMFL	LYFIPYVFL	LYFIPYMF	LYFIPYVF	HLA-A2402	0.1999	0	9	8	8	0.2203	0.2203	0.431012	97.5	-2.23375	1.45	6.086602629628032	0.0	0.0185109396277803	1	0.956649	1,7	False	1	0	6	False	False
LYLEGGLLF	LYLEGGLLP	LYLEGGLLF	LYLEGGLLP	HLA-A2402	0.0063	0	9	9	9	1.6802	3.4833	9.6311	173.33333333333331	-1.9544444444444444	1.3777777777777775	3.8499827128835022	0.0	0.0062886056325897	-4	0.96106	1,8	True	0	0	8	False	False
LYMPKVYITI	LYMPKVYIII	LYMPKVYITI	LYMPKVYIII	HLA-A2402	0.1277	0	10	10	10	0.0068	0.4192	0.402008	146.00000000000003	-1.275	1.0100000000000002	9.145600226707757	5.89524745824429e-05	0.0887990219465648	-1	0.971867	1,9	False	3	0	8	False	False
LYMPKVYITIF	LYMPKVYIIIF	LYMPKVYITIF	LYMPKVYIIIF	HLA-A2402	0.0795	0	11	11	11	0.0068	0.1051	0.402008	132.72727272727272	-1.4300000000000002	1.1727272727272728	9.145600226707757	5.89524745824429e-05	0.0193644148430066	-1	0.968185	1,10	False	3	0	8	False	False
LYMTGFFGGYI	LYLTGFFGGYI	LYMTGFFGGYI	LYLTGFFGGYI	HLA-A2402	1.923	0	11	11	11	2.4483	2.4483	0.000999989	70.9090909090909	-1.647272727272727	1.0272727272727271	6.086602629628032	0.992380228905816	0.412593187109423	2	0.981757	1,10	False	2	0	2	False	False
LYNNPVTAVFK	LYNNPVTAVFN	YNNPVTAVFK	YNNPVTAVFN	HLA-A1101	1.5516	0	11	10	10	13.9143	67.5	0.0509984999999999	68.0	0.8669999999999998	-0.1499999999999998	9.298300650902092	0.999999998262098	1.5159338880000004	0	0.985454	0,1,9	True	4	1	9	False	False
LYQIQALRW	LDQIQALRW	LYQIQALRW	LDQIQALRW	HLA-A2402	0.1185	0	9	9	9	7.1667	7.1667	8.05425	141.1111111111111	0.8044444444444445	0.0222222222222221	9.348807885311544	1.5734289781372905e-15	0.11654062539244	-3	0.932256	1,8	True	2	0	1	False	False
MAFDRYVAICF	MAYDRYVAICF	MAFDRYVAI	MAYDRYVAI	HLA-B3501	0.7002	0	11	9	9	0.8054	0.8054	0.00499995	97.77777777777776	0.6522222222222224	0.8555555555555556	6.3318953779526055	0.0	0.0914589520735038	3	0.958266	1,8	False	2	0	2	False	False
MALSLLPPR	MDLSLLPPR	MALSLLPPR	MDLSLLPPR	HLA-A1101	1.6758	0	9	9	9	5.379	5.379	2.5609900000000003	141.1111111111111	-0.0666666666666666	0.7333333333333333	10.550002220086752	4.52679959335127e-07	1.1537130619074178	-2	0.953902	1,8	True	2	0	1	False	False
MAVKKSAIF	MAVKKIAIF	MAVKKSAIF	MAVKKIAIF	HLA-B3501	0.2626	0	9	9	9	0.3272	0.3272	88.1629	97.77777777777776	-0.378888888888889	0.9333333333333332	10.805379563011227	0.0	0.0518458435207823	-2	0.933329	1,8	False	2	0	5	False	False
MELKVESF	MQLKVESF	MELKVESF	MQLKVESF	HLA-B1801	0.0379	0	8	8	8	0.904	0.904	6.31114	85.0	1.0349999999999997	0.125	4.258147296961397	0.0	0.0363110508849557	2	0.96729	1,7	True	2	0	1	False	False
MEMNGDEIAI	MEMDGDEIAI	MEMNGDEIAI	MEMDGDEIAI	HLA-B4001	0.6999	0	10	10	10	0.403	0.403	10.7212	88.0	1.1690000000000005	0.02	3.42471199342981	0.0	0.5156335235732009	1	0.950191	1,9	False	2	0	3	False	False
MESDLELKKY	MESDLELKKD	MESDLELKKY	MESDLELKKD	HLA-B4402	0.0285	0	10	10	10	1.2782	12.1	0.000999989	78.0	2.479	-1.0900000000000003	4.426405943464488	0.0	0.0284328719008264	-3	0.976653	1,9	True	2	0	9	False	False
MFHGGINFGY	MFHGGTNFGY	FHGGINFGY	FHGGTNFGY	HLA-C0702	0.443	0	10	9	9	0.5164	0.5164	6.39082	43.33333333333333	-0.251111111111111	0.0999999999999999	7.542349207215011	0.0	0.0629670797831138	-1	0.92803	1,8	False	3	1	4	False	False
MFYKILHSF	MFYKILHGF	MFYKILHSF	MFYKILHGF	HLA-A2402	0.0308	0	9	9	9	0.133	0.133	26.1312	86.66666666666666	-0.4888888888888889	0.7333333333333333	9.300695891492069	0.0	0.0236673684210526	0	0.957346	1,8	False	2	0	7	False	False
MFYKILHSFK	MFYKILHGFK	MFYKILHSFK	MFYKILHGFK	HLA-A1101	3.3559	0	10	10	10	3.9584	3.9584	26.1312	78.0	0.1149999999999999	0.2699999999999999	10.247735909186304	0.0	0.5107947024050121	0	0.953436	0,1,9	False	2	0	7	False	False
MGMMGPPGPL	MGMMGPPGPP	GMMGPPGPL	GMMGPPGPP	HLA-C0303	1.7949	0	10	9	9	24.5714	24.5714	5.91099	43.33333333333333	-1.3822222222222222	0.1777777777777777	6.099999998230487	0.992437850752066	1.6637855331808526	-3	0.965972	1,8	True	4	1	8	False	False
MGMSMAQSSY	MGMSMAQPSY	MSMAQSSY	MSMAQPSY	HLA-B3501	0.8129	0	10	8	8	0.5723	0.5723	6.04105	12.5	1.17125	-0.2	6.093198032584041	0.0	0.3417503756770922	-1	0.921245	0,1,7	False	4	2	5	False	False
MGNKIDLEQF	VGNKIDLEQF	MGNKIDLEQF	VGNKIDLEQF	HLA-B3501	5.8273	0	10	10	10	12.8817	12.8817	0.000999989	78.0	1.715	-0.5300000000000001	4.184407519642264	0.0	3.191201869318491	1	0.988056	1,9	False	1	0	0	False	False
MIACNIREL	MIACSIREL	MIACNIREL	MIACSIREL	HLA-A0201	3.2911	0	9	9	9	3.4665	3.4665	7.53078	141.1111111111111	0.9077777777777778	0.8333333333333333	6.232433001045138	0.0	0.1665250079330735	1	0.939699	1,8	False	2	0	4	False	False
MILGWKFFY	MILGWKFFD	MILGWKFFY	MILGWKFFD	HLA-A1101	1.0543	0	9	9	9	30.5	56.6667	54.1804	86.66666666666666	-1.7477777777777777	1.0333333333333334	9.298300650902092	2.08066186216553e-13	1.0346844499503236	-3	0.958772	1,8	True	2	0	8	False	False
MILGWKFFY	MILGWKFFD	MILGWKFFY	MILGWKFFD	HLA-B3501	1.147	0	9	9	9	17.186	75.0	54.1804	86.66666666666666	-1.7477777777777777	1.0333333333333334	9.298300650902092	2.08066186216553e-13	1.129458546666667	-3	0.958772	1,8	True	2	0	8	False	False
MIQQSRAPL	MIQQPRAPL	MIQQSRAPL	MIQQPRAPL	HLA-B1501	4.5454	0	9	9	9	3.7214	3.7214	0.421002	97.77777777777776	1.7111111111111112	-0.211111111111111	10.550002220086752	0.0	1.00645176546461	-1	0.917924	1,8	False	4	0	4	False	False
MIWNVQKIF	MIWNAQKIF	MIWNVQKIF	MIWNAQKIF	HLA-B3501	1.0249	0	9	9	9	0.9385	0.9385	42.8523	118.88888888888889	-0.4233333333333333	0.6777777777777777	9.700002531521022	0.0	0.0943541395844431	0	0.939163	1,8	False	4	0	4	False	False
MLCAENPEV	MLCAGNPEV	MLCAENPEV	MLCAGNPEV	HLA-A0201	0.3295	0	9	9	9	0.2944	0.2944	18.0209	86.66666666666666	0.651111111111111	0.2333333333333334	3.61368223791942	0.0	0.0392848165760869	-2	0.895784	1,8	False	2	0	4	False	False
MLDLGLAAF	MLDLDLAAF	MLDLGLAAF	MLDLDLAAF	HLA-B1501	1.1776	0	9	9	9	2.0428	2.0428	0.171004	152.22222222222223	-1.77	1.7555555555555555	3.749987360555679	0.0	0.4987563736048561	-1	0.919104	1,8	False	2	0	4	False	False
MLDLGLAAFL	MLDLDLAAFL	MLDLGLAAFL	MLDLDLAAFL	HLA-A6901	9.142	0	10	10	10	5.4265	5.4265	0.171004	176.0	-2.085	1.96	3.749987360555679	0.0	6.259486040726065	-1	0.930741	0,1,9	False	2	0	4	False	False
MLDQELAKF	KLDQELAKF	MLDQELAKF	KLDQELAKF	HLA-C0401	0.1327	0	9	9	9	0.1837	0.1837	7.35079	97.77777777777776	1.0711111111111111	-0.0333333333333334	4.184407519642264	0.0	0.0368410451823625	-1	0.976165	2,8	False	1	0	0	False	False
MLFARGLLGI	MLVARGLLGI	MLFARGLLGI	MLVARGLLGI	HLA-A0201	1.1772	0	10	10	10	2.4392	2.8089	5.08096	166.0	-1.3779999999999997	1.7099999999999995	10.550002220086752	0.501912340456579	0.6838396667734701	-1	0.952593	1,9	False	2	0	2	False	False
MLIVETAVM	MLIVETADM	MLIVETAVM	MLIVETADM	HLA-A0201	2.504	0	9	9	9	4.0737	4.0737	12.3112	162.22222222222223	-1.6722222222222225	2.011111111111111	3.849983240943402	0.0	0.9648547512089743	-3	0.947122	1,8	False	2	0	7	False	False
MLIVETAVML	MLIVETADML	MLIVETAVML	MLIVETADML	HLA-A0201	1.2672	0	10	10	10	2.4695	2.4695	12.3112	185.0	-1.997	2.19	3.849983240943402	0.00017683657384	0.6169485968819599	-3	0.94244	1,9	False	2	0	7	False	False
MLKSRCELV	MLKSRRELV	MLKSRCELV	MLKSRRELV	HLA-A0201	2.8069	0	9	9	9	4.936	4.936	8.46083	118.88888888888889	1.4633333333333336	0.3888888888888888	8.545125282369554	0.0	1.2107315214748784	-3	0.880266	1,8	False	2	0	5	False	False
MLLLLLLLL	LLLLLLLLL	MLLLLLLLL	LLLLLLLLL	HLA-A0211	1.5888	0	9	9	9	2.0167	2.0167	703.722	346.66666666666663	-4.634444444444444	3.588888888888889	6.099999998230487	0.0	0.3371089006793277	2	0.994712	1,8	False	2	0	0	False	False
MLLLLLLLLL	LLLLLLLLLL	MLLLLLLLL	LLLLLLLLL	HLA-A0211	1.5888	0	10	9	9	2.0167	2.0167	287.077	346.66666666666663	-4.634444444444444	3.588888888888889	6.099999998230487	0.0	0.3371089006793277	2	0.994712	1,8	False	2	0	0	False	False
MLQWEELDWQK	MLQWEELEWQK	LQWEELDWQK	LQWEELEWQK	HLA-A1101	2.3453	0	11	10	10	2.2372	2.2372	34.802	78.0	2.447	-1.56	3.927550605032593	0.0	0.1133233193277309	2	0.953317	0,1,9	False	4	1	6	False	False
MLRLTSGRKAL	TLRLTSGRKAL	RLTSGRKAL	RLTSGRKAL	HLA-B0702	0.5322	0	11	9	9	0.5322	0.5322	0.910986	97.77777777777776	3.1966666666666663	-0.6	12.51647814642638	0.0	0.0	4	1.0	1,8	True	0	2	-1	False	False
MLSGVGGFV	MLSGIGGFV	MLSGVGGFV	MLSGIGGFV	HLA-A0201	1.3434	0	9	9	9	1.1589	1.1589	4.51085	107.77777777777776	-1.9722222222222223	1.6555555555555554	6.099999998230487	0.0	0.2138728967123995	3	0.981897	1,8	False	3	0	4	False	False
MLSGVGGFVL	MLSGIGGFVL	MLSGVGGFV	MLSGIGGFV	HLA-A0201	1.3434	0	10	9	9	1.1589	1.1589	4.51085	107.77777777777776	-1.9722222222222223	1.6555555555555554	6.099999998230487	0.0	0.2138728967123995	3	0.981897	1,8	False	3	0	4	False	False
MLSPLEDEL	MLSPLEMEL	MLSPLEDEL	MLSPLEMEL	HLA-A0201	0.2056	0	9	9	9	0.0261	0.0261	10.9914	129.99999999999997	0.9588888888888892	0.0444444444444442	3.42471199342981	0.0	1.413992337164751	-3	0.912232	1,8	False	0	0	6	False	False
MLTSEIVPAL	MLTSGIVPAL	LTSEIVPAL	LTSGIVPAL	HLA-A0201	0.3477	0	10	9	9	0.5559	0.9288	0.220997	173.33333333333331	-0.8700000000000002	1.2777777777777777	3.849983240943402	0.0	0.2175371124031007	-2	0.915133	1,8	False	2	1	3	False	False
MLWGSLTQL	MLWGSSTQL	MLWGSLTQL	MLWGSSTQL	HLA-A0201	0.0248	0	9	9	9	0.0397	0.0397	6.02099	129.99999999999997	-0.9855555555555556	0.7777777777777777	6.099999998230487	0.0	0.0093078085642317	-2	0.918379	1,8	False	2	0	5	False	False
MLYVVPWPG	MLYVVPRPG	MLYVVPWPG	MLYVVPRPG	HLA-A0201	7.8291	0	9	9	9	12.3247	15.6578	11.2309	107.77777777777776	-2.053333333333333	0.922222222222222	6.093198032584041	0.0	3.9144499974453626	-3	0.879746	1,8	False	2	0	6	False	False
MLYVVPWPGKA	MLYVVPRPGKA	YVVPWPGKA	YVVPRPGKA	HLA-A0201	2.0011	0	11	9	9	3.7252	3.7252	11.2309	75.55555555555556	-0.8300000000000001	0.0555555555555555	9.298300650902092	6.21208520913742e-05	0.926150679158166	-3	0.852846	1,8	False	2	2	4	False	False
MMNPLIYSL	MLNPLIYSL	MMNPLIYSL	MLNPLIYSL	HLA-A0201	0.0358	0	9	9	9	0.0128	0.0128	0.0639994	129.99999999999997	-1.031111111111111	0.9666666666666668	6.093198032584041	0.0	0.064328125	2	0.976382	1,8	True	2	0	1	False	False
MMNPLIYSL	MLNPLIYSL	MMNPLIYSL	MLNPLIYSL	HLA-B1501	0.7642	0	9	9	9	1.0597	1.0597	0.0639994	129.99999999999997	-1.031111111111111	0.9666666666666668	6.093198032584041	0.0	0.2130990846465981	2	0.976382	1,8	True	2	0	1	False	False
MMPPLPGI	MMPPQPGI	MMPPLPGI	MMPPQPGI	HLA-B5101	2.691	0	8	8	8	2.6584	2.6584	76.7928	97.5	-1.935	0.8624999999999998	6.099999998230487	0.999941047525418	0.0329997743003309	-2	0.899087	1,7	False	2	0	4	False	False
MMSLSALFNI	MMSLPALFNI	MMSLSALFNI	MMSLPALFNI	HLA-A0201	2.8489	0	10	10	10	1.8277	1.8277	1.01799	127.00000000000004	-1.0810000000000002	1.5399999999999998	6.099999998230487	0.0	1.591780204628768	-1	0.933041	1,9	False	4	0	4	False	False
MNDGLLRLSR	MNDGRLRLSR	DGLLRLSR	DGRLRLSR	HLA-A3301	1.7317	0	10	8	8	1.568	2.2771	74.1616	146.25	3.2825	-0.2875	10.397768874652684	0.0	0.4147684247507794	-2	0.915266	0,1,7	False	4	2	2	False	False
MNLILAVVAM	VNLILAVVAM	NLILAVVAM	NLILAVVAM	HLA-B3501	1.8503	0	10	9	9	1.8503	1.8503	0.642988	216.66666666666663	-2.4633333333333334	2.5	6.099999998230487	0.0	0.0	5	1.0	1,8	True	0	1	-1	False	False
MPAALNPLV	MPPALNPLV	MPAALNPLV	MPPALNPLV	HLA-B3501	0.4698	0	9	9	9	1.4055	1.4055	0.000999989	141.1111111111111	-1.4677777777777778	1.1777777777777778	6.099999998230487	0.0	0.3127654642475987	-1	0.932333	1,8	False	4	0	2	False	False
MPAAVLKPS	KPAAVLKPS	MPAAVLKPS	KPAAVLKPS	HLA-B3501	2.0461	0	9	9	9	10.334	10.334	33.3913	97.77777777777776	-0.6644444444444447	0.6222222222222222	9.700002531521022	0.0	1.6409785359009097	-1	0.976449	1,8	False	1	0	0	False	False
MPEPGIYHGI	TPEPGIYHGI	MPEPGIYHGI	TPEPGIYHGI	HLA-B5101	0.3	0	10	10	10	0.5611	0.6977	7.7109	78.0	-0.246	-0.11	5.363445803988725	0.0151243018673297	0.171004729826573	-1	0.980534	0,1,9	True	1	0	0	False	False
MPHQKATTAH	MPHQKATTAD	MPHQKATTA	MPHQKATTA	HLA-B0702	0.1619	0	10	9	9	0.1619	0.1619	26.7617	22.22222222222222	1.6577777777777774	-0.8999999999999999	9.702001779340208	0.5	0.0	4	1.0	1,8	True	0	0	-1	False	False
MPKVYITIFH	MPKVYIIIFH	MPKVYITIF	MPKVYIIIF	HLA-B3501	0.0773	0	10	9	9	0.1288	0.1288	0.402008	118.88888888888889	-1.2166666666666668	1.1555555555555554	9.298300650902092	0.0	0.0309079968944099	-1	0.947893	1,8	False	3	0	6	False	False
MPLAPTRSNL	MPLAPTRSHL	MPLAPTRSNL	MPLAPTRSHL	HLA-B0702	0.0228	0	10	10	10	0.0235	0.0235	12.8411	88.0	1.353	-0.14	10.550002220086752	0.0	0.0006791489361702	1	0.965209	1,9	False	2	0	8	False	False
MPLAPTRSNLW	MPLAPTRSHLW	MPLAPTRSNL	MPLAPTRSHL	HLA-B0702	0.0228	0	11	10	10	0.0235	0.0235	12.8411	88.0	1.353	-0.14	10.550002220086752	0.0	0.0006791489361702	1	0.965209	1,9	False	2	0	8	False	False
MPSKKFGHF	MPSKKFGHI	MPSKKFGHF	MPSKKFGHI	HLA-B0702	0.1996	0	9	9	9	0.2866	0.2866	4.57097	0.0	1.1011111111111112	-0.7000000000000002	10.805422029457986	0.0	0.0605903698534543	0	0.97676	1,8	True	2	0	8	False	False
MPSKKFGHFPV	MPSKKFGHIPV	MPSKKFGHF	MPSKKFGHI	HLA-B0702	0.1996	0	11	9	9	0.2866	0.2866	4.57097	0.0	1.1011111111111112	-0.7000000000000002	10.805422029457986	0.0	0.0605903698534543	0	0.97676	1,8	True	2	0	8	False	False
MPSVFTLVGI	MPSVLTLVGI	MPSVFTLV	MPSVLTLV	HLA-B0702	1.9135	0	10	8	8	1.9817	1.9817	0.000999989	121.25	-1.5450000000000002	1.725	6.099999998230487	0.0	0.0658529040722612	0	0.936517	1,7	False	6	0	4	False	False
MQLKVHKEK	MQLKVDKEK	MQLKVHKEK	MQLKVDKEK	HLA-A1101	0.9589	0	9	9	9	2.1187	2.1187	67.5508	75.55555555555556	2.4833333333333334	-1.3333333333333337	10.506981584243476	0.0	0.5249125501486761	-1	0.912794	1,8	False	2	0	5	False	False
MQRHYVMCY	MQRHYVMYY	MQRHYVMCY	MQRHYVMYY	HLA-B1801	0.875	0	9	9	9	0.7355	0.7355	431.628	32.22222222222222	1.708888888888889	-0.3666666666666666	8.514166460372508	0.500000113170015	0.1659585316111488	-2	0.916577	1,8	False	2	0	7	False	False
MQYGDPTEYY	MQDGDPTEYY	MQYGDPTEY	MQDGDPTEY	HLA-A1101	1.5206	0	10	9	9	3.6118	3.6118	0.671007	0.0	2.2922222222222226	-1.5444444444444447	3.550073172431439	0.0	0.8804138435129298	-3	0.895132	1,8	False	2	0	2	False	False
MQYGDPTEYY	MQDGDPTEYY	MQYGDPTEY	MQDGDPTEY	HLA-B3501	0.1729	0	10	9	9	0.3871	0.3871	0.671007	0.0	2.2922222222222226	-1.5444444444444447	3.550073172431439	0.0	0.095673417721519	-3	0.895132	1,8	False	2	0	2	False	False
MRRASSSSSL	MRRASSYSSL	RRASSSSSL	RRASSYSSL	HLA-C0602	0.1256	0	10	9	9	0.0966	0.0966	10.1008	54.44444444444444	4.456666666666667	-0.8222222222222222	12.500109306536617	0.0	0.0377060041407867	-2	0.93402	1,8	False	2	1	5	False	False
MRRASSYSPL	MRRASSYSSL	RRASSYSPL	RRASSYSSL	HLA-C0701	0.2509	0	10	9	9	0.0554	0.0554	10.1008	54.44444444444444	3.7166666666666655	-0.9666666666666666	11.14762292895466	0.0	0.8853962093862817	-1	0.957226	1,8	False	4	1	7	False	False
MRYFYTAVSR	MRYFDTAVSR	RYFYTAVSR	RYFDTAVSR	HLA-A6801	2.7862	0	10	9	9	1.6076	1.6076	627.512	43.33333333333333	3.0288888888888885	-0.4777777777777777	10.118372942321002	2.6688189211265488e-11	2.0426818362776813	-3	0.893345	1,8	False	2	1	3	False	False
MTEMPNHLH	MTKMPNHLH	MTEMPNHLH	MTKMPNHLH	HLA-A6801	2.3635	0	9	9	9	1.6995	1.6995	3.62103	43.33333333333333	1.7466666666666666	-0.9000000000000001	6.497749819885939	2.6688189211265488e-11	0.923426890261842	1	0.951923	1,8	False	2	0	2	False	False
MTGMKEMLR	ITGMKEMLR	MTGMKEMLR	ITGMKEMLR	HLA-A1101	1.8684	0	9	9	9	2.0937	2.0937	0.000999989	43.33333333333333	1.882222222222222	-0.388888888888889	9.6950276857242	0.0	0.2010557959593065	1	0.985792	1,8	False	3	0	0	False	False
MTGMKEMLRK	ITGMKEMLRK	MTGMKEMLRK	ITGMKEMLRK	HLA-A1101	0.3706	0	10	10	10	0.3748	0.3748	0.000999989	39.0	2.249	-0.74	10.789009301923215	0.0	0.0041529348986126	1	0.989818	0,1,9	True	3	0	0	False	False
MTLTFEKPIK	MTLTCEKPIK	MTLTFEKPIK	MTLTCEKPIK	HLA-A1101	1.1882	0	10	10	10	1.5472	1.5472	0.8210259999999999	78.0	0.7879999999999998	-0.13	9.53730092663318	1.5734275536184001e-15	0.2757004912099275	-2	0.891231	0,1,9	False	2	0	4	False	False
MTLTFQDVAVY	MPLTFQDVAVY	LTFQDVAVY	LTFQDVAVY	HLA-A1101	2.1453	0	11	9	9	2.1453	2.1453	8.03111	118.88888888888889	-0.091111111111111	0.8666666666666667	3.7499869628809392	5.89524745824429e-05	0.0	7	1.0	1,8	True	0	2	-1	False	False
MTVSLVVKM	MTVSLVVIM	MTVSLVVKM	MTVSLVVIM	HLA-C1502	0.4407	0	9	9	9	1.3869	1.3869	3.43191	140.0	-1.1355555555555557	1.6444444444444448	9.700002531521022	0.0	0.3006635950681375	-3	0.959433	1,8	False	1	0	7	False	False
MVGPEAGRTK	MVGPEAGGTK	MVGPEAGRTK	MVGPEAGGTK	HLA-A1101	1.0906	0	10	10	10	1.4299	1.4299	12.7613	39.0	1.977	-0.7100000000000002	9.6950276857242	0.0001178979987861	0.2587877334079306	-2	0.935113	0,1,9	False	6	0	7	False	False
MVLFTTMAFDR	MVLFTTMAYDR	VLFTTMAFDR	VLFTTMAYDR	HLA-A1101	4.4999	0	11	10	10	1.0186	4.1137	0.000999989	78.0	0.97	0.7899999999999998	6.338718596380204	0.0	0.4224570046430227	3	0.969632	0,1,9	False	2	1	7	False	False
MVLVPIYIIY	MVLVPIYVIY	VLVPIYIIY	VLVPIYVIY	HLA-A1101	2.2634	0	10	9	9	2.3555	2.3555	0.0309996999999999	237.7777777777777	-3.053333333333333	2.3888888888888884	6.086602629628032	0.0	0.0884988919549992	3	0.985808	1,8	False	3	1	6	False	False
MVRDTRCVY	TVRDTRCVY	MVRDTRCVY	TVRDTRCVY	HLA-B1501	0.15	0	9	9	9	0.1537	0.1537	10.9807	64.44444444444444	3.2844444444444445	-0.1888888888888889	8.52714476455003	0.0	0.0036109303838646	-1	0.977053	1,8	False	1	0	0	False	False
MWKCQNMIR	MWKCQNMLR	MWKCQNMIR	MWKCQNMLR	HLA-A3101	1.63	0	9	9	9	1.0671	1.0671	19.2715	43.33333333333333	2.157777777777778	-0.6111111111111112	9.833242292515934	0.0	0.8598322556461436	2	0.977279	8	False	4	0	7	False	False
MYCPSFNSAI	MYWPSFNSAI	MYCPSFNSAI	MYWPSFNSAI	HLA-A2402	0.6403	0	10	10	10	0.4349	0.4349	0.300993	49.0	0.0239999999999998	0.55	5.919503211509436	0.0	0.302408875603587	-2	0.877315	1,9	False	2	0	2	False	False
MYGAHLPSI	MYGAHLASI	MYGAHLPSI	MYGAHLASI	HLA-A2402	0.1756	0	9	9	9	0.3122	0.3122	0.130996	97.77777777777776	-0.7488888888888889	0.5222222222222221	7.542349207215011	0.996175543712172	0.0768320307495195	-1	0.928152	1,8	False	4	0	6	False	False
NAAPVDLTL	NAAPVDPTL	NAAPVDLTL	NAAPVDPTL	HLA-B3501	0.1573	0	9	9	9	0.1516	0.1516	12.0011	141.1111111111111	0.0477777777777778	0.6777777777777777	3.749987360555679	0.0	0.0059143139841688	-3	0.911592	1,8	False	4	0	6	False	False
NACLFTIMK	NACLFTINK	NACLFTIMK	NACLFTINK	HLA-A6801	1.0301	0	9	9	9	1.0346	1.0346	137.237	97.77777777777776	-0.388888888888889	1.022222222222222	8.545189979486167	0.0	0.0044804272182485	-2	0.940458	1,8	False	0	0	7	False	False
NAELIDQSF	NAELIDPSF	NAELIDQSF	NAELIDPSF	HLA-B3501	0.1602	0	9	9	9	0.1832	0.1832	0.000999989	97.77777777777776	1.8311111111111111	-0.2111111111111111	3.5500735570676625	0.0	0.0201124454148471	-1	0.915427	1,8	False	2	0	6	False	False
NAGETLLQRV	NAGETLLQRA	NAGETLLQRV	NAGETLLQRA	HLA-A0211	9.0665	0	10	10	10	24.6923	24.6923	16.6915	117.0	1.985	-0.25	6.410149741452187	0.0	5.737469401392336	0	0.988817	1,9	True	4	0	9	False	False
NEKIILQAVNF	NEKRILQAVNF	NEKIILQAVNF	NEKRILQAVNF	HLA-B4402	0.8033	0	11	11	11	0.6605	0.7473	59.8526	141.8181818181818	0.6899999999999998	0.3363636363636363	6.408795645926148	0.0	0.0601964405192025	-3	0.944524	1,10	False	1	0	3	False	False
NERDVQSSS	NERDVESSS	NERDVQSSS	NERDVESSS	HLA-B1801	0.9249	0	9	9	9	1.1713	1.1713	9.68129	32.22222222222222	5.421111111111111	-1.855555555555556	4.184407676104456	0.0	0.1945661743362076	2	0.961881	1,8	False	2	0	5	False	False
NIDATTTETY	DIDATTTETY	NIDATTTETY	DIDATTTETY	HLA-A0101	0.0756	0	10	10	10	0.1153	0.1153	0.801989	49.0	2.586	-0.8300000000000001	3.550073361489922	0.0	0.02603052905464	1	0.989206	9	False	2	0	0	False	False
NIFKKVYLL	NLFKKVYLL	NIFKKVYLL	NLFKKVYLL	HLA-A0201	0.373	0	9	9	9	0.0571	0.0571	23.7606	162.2222222222222	-0.4333333333333334	0.7222222222222222	10.24760792311281	0.0	2.0635849387040284	2	0.980649	1,8	True	4	0	1	False	False
NIHTGEMPFK	NIHTGEKPFK	NIHTGEMPFK	NIHTGEKPFK	HLA-A1101	1.5501	0	10	10	10	2.7092	2.7092	3.55094	39.0	1.504	-0.76	7.549726882018149	0.999999999991149	0.6631924221172302	-1	0.924904	0,1,9	False	1	0	6	False	False
NIKQHQDEEK	NIKQTQDEEK	NIKQHQDEEK	NIKQTQDEEK	HLA-A6801	3.4689	0	10	10	10	2.5025	2.5025	13.2912	39.0	5.09	-2.75	5.549405063968152	0.0	1.339598385614386	-2	0.922914	0,1,9	False	0	0	4	False	False
NILMDSNMHVK	NILLDSNMHVK	ILMDSNMHVK	ILLDSNMHVK	HLA-A1101	0.4344	0	11	10	10	0.6322	0.6322	0.190994	107.0	1.039	0.1400000000000001	7.549350681714714	0.0	0.1359131920278392	2	0.976574	0,1,9	False	2	1	2	False	False
NISAFKCDSK	KISAFKCDSK	ISAFKCDSK	ISAFKCDSK	HLA-A1101	1.5843	0	10	9	9	1.5843	1.5843	0.171004	54.44444444444444	1.7366666666666666	-0.1444444444444442	8.540492971427739	0.0	0.0	5	1.0	1,8	True	0	1	-1	False	False
NLALAVFSF	NLALADFSF	NLALAVFSF	NLALADFSF	HLA-A2402	1.7067	0	9	9	9	2.5031	2.5031	5.20188	141.1111111111111	-1.4911111111111113	1.855555555555556	6.099999998230487	0.0	0.543013015860333	-3	0.913283	1,8	False	2	0	5	False	False
NLARFCWYL	NLARFCRYL	NLARFCWYL	NLARFCRYL	HLA-A0201	1.1395	0	9	9	9	2.7311	2.7311	0.600985	97.77777777777776	0.3844444444444443	0.4999999999999999	8.527213490568101	0.999999547320042	0.6640651019735638	-3	0.870575	1,8	False	2	0	6	False	False
NLFSFHLATL	NLFSSHLATL	NLFSFHLATL	NLFSSHLATL	HLA-A0201	0.955	0	10	10	10	0.923	0.923	0.886021	127.0	-0.5260000000000001	1.0599999999999998	7.550323993898928	0.0	0.033109425785482	-2	0.919067	1,9	False	2	0	4	False	False
NLIFVFYM	NLFFVFYM	NLIFVFYM	NLFFVFYM	HLA-A0201	8.9155	0	8	8	8	6.9268	6.9268	2.28105	133.75	-1.92625	1.9	6.093198032584041	0.0	2.559660283247676	0	0.940803	0,1,2,3,5,7	True	2	0	2	False	False
NLINYYISGF	NLINDYISGF	LINYYISGF	LINDYISGF	HLA-B1501	1.7374	0	10	9	9	0.6309	0.6309	6.02099	129.99999999999997	-0.928888888888889	0.9222222222222224	6.086602629628032	0.0	3.0471280710096686	-3	0.890475	1,8	False	2	1	3	False	False
NLLGRNSFEM	NLLGRNSFEV	LLGRNSFEM	LLGRNSFEV	HLA-A0211	1.6458	0	10	9	9	0.2924	0.2924	30.7902	86.66666666666666	1.7399999999999998	-0.0444444444444445	6.410149741452187	1.0	7.617735020519835	1	0.983255	1,8	True	1	1	8	False	False
NLLNYPDHYV	NLLNHPDHYV	LLNYPDHYV	LLNHPDHYV	HLA-A0201	0.1529	0	10	9	9	0.0843	0.0843	23.7804	118.88888888888889	0.7133333333333333	-0.2888888888888888	5.292137299198657	0.0	0.1244239620403321	2	0.920814	1,8	False	2	1	3	False	False
NLLRILYKL	NLLRILNKL	NLLRILYKL	NLLRILNKL	HLA-A0201	0.1714	0	9	9	9	0.2869	0.2869	12.7807	216.66666666666663	0.2944444444444443	0.7222222222222222	10.454924617893994	0.0	0.0690020913210177	-2	0.922787	1,8	False	2	0	6	False	False
NLQDFYMHL	NLQDFHMHL	NLQDFYMHL	NLQDFHMHL	HLA-A0201	0.1167	0	9	9	9	0.0946	0.0946	8.56112	86.66666666666666	1.1700000000000002	-0.3000000000000001	5.292197432834655	0.0	0.0272628964059196	2	0.922434	1,8	False	2	0	5	False	False
NLQDFYMHLKV	NLQDFHMHLKV	NLQDFYMHL	NLQDFHMHL	HLA-A0201	0.1167	0	11	9	9	0.0946	0.0946	8.56112	86.66666666666666	1.1700000000000002	-0.3000000000000001	5.292197432834655	0.0	0.0272628964059196	2	0.922434	1,8	False	2	0	5	False	False
NLRRSKKRAL	DLRRSKKRAL	LRRSKKRAL	LRRSKKRAL	HLA-B0801	0.3086	0	10	9	9	0.2652	0.3086	2.23101	97.77777777777776	5.29	-1.411111111111111	12.813636318780482	0.0	0.0	4	1.0	4,8	False	0	1	-1	False	False
NLSEVFYQVGK	NLSEVFYLVGK	LSEVFYQVGK	LSEVFYLVGK	HLA-A1101	2.7475	0	11	10	10	3.2074	3.3208	0.0710017999999999	97.0	0.4519999999999999	0.16	6.40200117090717	4.52679959335127e-07	0.4743259907251266	-2	0.930639	0,1,9	False	2	1	6	False	False
NLVFEDCDEV	NLIFEDCDEV	LVFEDCDEV	LIFEDCDEV	HLA-A0211	1.2435	0	10	9	9	0.9701	0.9701	13.7313	107.77777777777776	1.533333333333334	0.3888888888888889	3.2949661570601165	4.52679959335127e-07	0.3504513967632204	3	0.987862	1,8	True	3	1	1	False	False
NLWLPSMPQK	NLWLPRMPQK	NLWLPSMPQK	NLWLPRMPQK	HLA-A1101	0.8643	0	10	10	10	1.8582	1.8582	0.000999989	78.0	0.6609999999999999	-0.6300000000000001	9.700002531521022	0.0	0.4622902647723603	-1	0.927701	0,1,9	False	6	0	5	False	False
NLYRVYFPV	NLYRVHFPV	NLYRVYFPV	NLYRVHFPV	HLA-A0201	1.1139	0	9	9	9	0.7162	0.7162	8.91108	107.77777777777776	0.6511111111111113	0.3111111111111111	9.171628129668534	0.0	0.6185395559899468	2	0.923196	1,8	False	2	0	5	False	False
NMAAGNNPNI	NMAAENNPNI	MAAGNNPNI	MAAENNPNI	HLA-A0201	5.6464	0	10	9	9	2.8974	2.8974	0.950989	65.55555555555554	0.8988888888888886	-0.2777777777777778	6.099999998230487	0.0	5.357200800717884	-2	0.915131	1,8	False	2	1	3	False	False
NMALETAASV	NMALEAAASV	MALETAASV	MALEAAASV	HLA-A0201	2.0147	0	10	9	9	2.2691	2.2691	0.0810019	108.88888888888889	-0.4400000000000001	1.1444444444444446	3.849983240943402	0.0	0.225877960424838	0	0.954752	1,8	False	4	1	4	False	False
NMWCCSFDR	NMWRCSFDR	NMWCCSFDR	NMWRCSFDR	HLA-A3301	2.4166	0	9	9	9	1.1509	1.1509	0.600985	0.0	2.606666666666667	-0.3888888888888889	6.064584924373776	0.0	2.657651073073246	-3	0.843986	8	False	2	0	3	False	False
NNFAEMHAY	NNYAEMHAY	NNFAEMHAY	NNYAEMHAY	HLA-B3501	0.5831	0	9	9	9	0.6191	0.6191	0.0109996	22.22222222222222	1.7711111111111109	-0.7444444444444445	5.363445803988725	0.0	0.0339066386690357	3	0.959552	1,8	False	2	0	2	False	False
NPDSVNASL	HPDSVNASL	NPDSVNASL	HPDSVNASL	HLA-B0702	0.196	0	9	9	9	0.0502	0.0502	3.87098	86.66666666666666	2.0033333333333334	-0.4333333333333332	3.749987360555679	0.0	0.5692589641434264	1	0.973912	1,8	False	2	0	0	False	False
NPFELSFSL	NPFELAFSL	NPFELSFSL	NPFELAFSL	HLA-B0702	0.2143	0	9	9	9	0.2953	0.2953	66.6716	86.66666666666666	0.4944444444444443	0.3333333333333333	3.849983240943402	0.0	0.0587819166948865	1	0.963243	1,8	False	4	0	5	False	False
NPLECTWVEL	NPLEWTWVEL	NPLECTWVEL	NPLEWTWVEL	HLA-B3501	1.5099	0	10	10	10	0.919	0.919	0.0209994999999999	107.0	0.5339999999999998	0.06	3.61368223791942	3.47580404973379e-09	0.9708377693144722	-2	0.840201	1,9	False	2	0	4	False	False
NPLNGASAEL	NPLNEASAEL	NPLNGASAEL	NPLNEASAEL	HLA-A6901	7.7807	0	10	10	10	5.5557	5.5557	1.58096	98.0	0.9089999999999998	-0.21	3.849983240943402	0.0	3.116089331677377	-2	0.924155	0,1,9	False	2	0	4	False	False
NPLSEADVRVL	KPLSEADVRVL	NPLSEADVRVL	KPLSEADVRVL	HLA-B0702	1.5398	0	11	11	11	0.5259	0.5259	28.7104	132.72727272727272	1.887272727272727	0.0363636363636364	4.184407676104456	0.0	2.968631336756037	0	0.988095	1,3,10	True	4	0	0	False	False
NPMWNELFL	NPMWNEQFL	NPMWNELFL	NPMWNEQFL	HLA-B3501	0.574	0	9	9	9	0.5908	0.5908	2.05096	86.66666666666666	0.2877777777777777	-0.0777777777777777	3.849983240943402	0.0	0.0163222748815166	-2	0.918252	1,8	False	2	0	6	False	False
NPNKTQDAGKY	NPNKTQDAGTY	NPNKTQDAGKY	NPNKTQDAGTY	HLA-B3501	0.3718	0	11	11	11	0.284	0.284	1.02101	9.090909090909092	3.5090909090909084	-2.1818181818181817	9.256043354980648	0.0	0.1149438028169014	-1	0.977967	1,10	False	2	0	9	False	False
NPRRAYVTPP	NPRRTYVTPP	NPRRAYVTP	NPRRTYVTP	HLA-B0702	1.061	0	10	9	9	1.0046	1.0046	25.0511	43.33333333333333	3.704444444444444	-1.2999999999999998	11.14762292895466	2.6688189211265488e-11	0.0595663945849094	0	0.940179	1,8	False	4	0	4	False	False
NPSRRQLIY	NPSRRQLID	NPSRRQLIY	NPSRRQLID	HLA-B3501	0.1104	0	9	9	9	13.348	20.5957	2.361	86.66666666666666	3.968888888888889	-1.2666666666666666	11.14762292895466	0.0	0.1098082182203081	-3	0.967666	1,8	True	2	0	8	False	False
NPVGLQNASF	NPVGLQNASL	NPVGLQNASF	NPVGLQNASL	HLA-B0702	0.957	0	10	10	10	0.5529	0.5529	0.32099	78.0	0.7529999999999999	-0.0699999999999999	6.099999998230487	0.0	0.6994460119370592	0	0.987082	1,9	True	6	0	9	False	False
NPVTAVFKY	NPVTAVFNY	NPVTAVFKY	NPVTAVFNY	HLA-B3501	0.019	0	9	9	9	0.0347	0.0347	0.0509984999999999	75.55555555555556	0.2255555555555556	0.2222222222222223	9.298300650902092	9.05359508832148e-07	0.0085965417867435	0	0.958103	1,8	False	4	0	7	False	False
NQMAGLGPR	NQKAGLGPR	NQMAGLGPR	NQKAGLGPR	HLA-A3101	1.8828	0	9	9	9	1.59	1.59	33.4515	54.44444444444444	1.7933333333333334	-0.7111111111111111	10.550002220086752	0.0	0.346719396226415	-1	0.931332	8	False	1	0	2	False	False
NQMAGLGPRF	NQKAGLGPRF	QMAGLGPRF	QKAGLGPRF	HLA-B1501	0.1904	0	10	9	9	0.5493	3.2549	33.4515	54.44444444444444	0.7244444444444444	-0.0111111111111111	10.550002220086752	0.0	0.1792622814833021	-1	0.949014	1,8	True	1	1	1	False	False
NRENREQYQL	NRENREQYQV	NRENREQYQL	NRENREQYQV	HLA-C0602	3.5409	0	10	10	10	5.4527	8.2515	0.0209994999999999	39.0	6.304	-2.75	6.526612716726959	0.0	2.021421988729322	1	0.991936	0,1,9	True	6	0	9	False	False
NREQYQLVI	NREQYQVVI	NREQYQLVI	NREQYQVVI	HLA-C0602	0.589	0	9	9	9	0.6945	0.6945	1.31301	118.88888888888889	2.856666666666666	-0.8111111111111112	6.403313373681158	0.0	0.0894737221022318	1	0.968723	1,8	False	6	0	6	False	False
NSADNVPLK	NSPDNVPLK	NSADNVPLK	NSPDNVPLK	HLA-A1101	0.1897	0	9	9	9	0.8821	0.8821	0.941022	86.66666666666666	2.2422222222222223	-0.7777777777777778	6.337367167230696	5.89524745824429e-05	0.1489040698333522	-1	0.92843	1,8	False	4	0	2	False	False
NSGVGFQVY	NSGVRFQVY	NSGVGFQVY	NSGVRFQVY	HLA-B1501	1.9736	0	9	9	9	2.5786	2.5786	17.6415	64.44444444444444	0.3088888888888887	0.1444444444444445	6.093198032584041	1.04274120767141e-08	0.4630528193593421	-2	0.898626	1,8	False	6	0	4	False	False
NSGVGFQVYV	NSGVRFQVYV	NSGVGFQVYV	NSGVRFQVYV	HLA-A6901	0.4862	0	10	10	10	1.8062	2.5332	17.6415	87.0	-0.1260000000000001	0.55	6.093198032584041	0.75000002894422	0.3928830727933048	-2	0.913186	0,1,9	False	6	0	4	False	False
NSIMYFTEK	NSIMYFTEE	NSIMYFTEK	NSIMYFTEE	HLA-A1101	0.4595	0	9	9	9	24.6923	24.6923	1.5009800000000002	43.33333333333333	1.651111111111111	-0.5	6.40200117090717	5.89524745824429e-05	0.4509491460900767	1	0.984013	1,8	True	2	0	8	False	False
NSSDRRKHM	NSSDRKKHM	NSSDRRKHM	NSSDRKKHM	HLA-C0701	1.6193	0	9	9	9	1.6473	1.6473	0.282999	0.0	6.65111111111111	-2.5333333333333337	11.47971464972943	0.0	0.0275240696897954	2	0.966429	1,8	False	2	0	5	False	False
NSYKYSSMIDY	NRYKYSSMIDY	YKYSSMIDY	YKYSSMIDY	HLA-B3501	2.7725	0	11	9	9	2.7725	2.7725	0.0410009	43.33333333333333	1.5800000000000003	-0.7222222222222223	6.317627584096044	0.999999547346727	0.0	7	1.0	1,8	True	0	2	-1	False	False
NTDEPEDFISK	HTDEPEDFISK	NTDEPEDFISK	HTDEPEDFISK	HLA-A1101	0.7443	0	11	11	11	0.2071	0.2071	0.061002	35.45454545454545	3.756363636363636	-1.5636363636363635	3.7379203443415454	0.0	1.9306516658619013	1	0.985234	0,1,10	True	2	0	0	False	False
NTPFLFSLY	NTPFLFPLY	NTPFLFSLY	NTPFLFPLY	HLA-A0101	0.2226	0	9	9	9	0.2953	0.2953	10.3318	86.66666666666666	-0.338888888888889	0.5888888888888889	6.093198032584041	0.0	0.0548019641043007	-1	0.928859	1,8	False	4	0	6	False	False
NTPNVHRTK	NTPNVRRTK	NTPNVHRTK	NTPNVRRTK	HLA-A6801	0.365	1	9	9	9	0.5134	0.5134	5.35097	32.22222222222222	4.389999999999999	-1.933333333333333	11.651789722032843	5.3376378421106396e-11	0.1055044799376704	0	0.911975	1,8	False	2	0	5	False	False
NTQTSDTLSK	NTRTSDTLSK	NTQTSDTLSK	NTRTSDTLSK	HLA-A1101	0.3796	0	10	10	10	0.89	1.0295	0.0109996	39.0	3.604	-1.4300000000000002	6.337367167230696	0.0	0.2396328703254007	1	0.966357	0,1,9	False	2	0	2	False	False
NTRRKFFIY	NTRRKFLIY	NTRRKFFIY	NTRRKFLIY	HLA-A0101	1.0891	0	9	9	9	0.691	0.691	27.5318	43.33333333333333	3.7622222222222224	-0.9222222222222224	11.530520518310368	0.0	0.627453994211288	0	0.953719	1,8	False	6	0	6	False	False
NVHRTKRTR	NVRRTKRTR	NVHRTKRTR	NVRRTKRTR	HLA-A6801	0.8271	0	9	9	9	2.8329	2.8329	5.35097	32.22222222222222	6.967777777777778	-2.3666666666666667	12.807428107596934	0.0	0.5856179815736523	0	0.935151	1,8	False	2	0	2	False	False
NVIEFLAPLK	NVMEFLAPLK	VIEFLAPLK	VMEFLAPLK	HLA-A1101	0.6018	0	10	9	9	0.5695	1.0417	11.1812	173.33333333333331	-1.247777777777778	1.322222222222222	6.408795645926148	0.0	0.2541344148987233	1	0.970919	1,8	True	3	1	1	False	False
NVNADSVVY	NANADSVVY	NVNADSVVY	NANADSVVY	HLA-B1501	0.4361	0	9	9	9	1.1564	1.1564	0.0109996	107.77777777777776	1.29	0.2	3.7499869628809392	9.05359508832148e-07	0.2716385593220339	0	0.970393	1,8	True	4	0	1	False	False
NVNADSVVYY	NANADSVVYY	NVNADSVVY	NANADSVVY	HLA-B1501	0.4361	0	10	9	9	0.9174	1.1564	0.0109996	107.77777777777776	1.29	0.2	3.7499869628809392	9.08835306588181e-07	0.2716385593220339	0	0.970393	1,8	True	4	0	1	False	False
NYKQYIPLSI	NYTQYIPLSI	NYKQYIPLSI	NYTQYIPLSI	HLA-A2402	0.6819	0	10	10	10	0.6286	0.6286	10.1008	117.0	0.6649999999999998	-0.3099999999999999	9.145600226707757	3.47580404973379e-09	0.0578193923003498	-1	0.950384	1,9	False	2	0	2	False	False
NYVNDFLARL	SYVNDFLARL	YVNDFLARL	YVNDFLARL	HLA-C0702	0.2728	0	10	9	9	0.2728	0.2728	0.641002	129.99999999999997	1.3055555555555554	0.3999999999999999	6.3318953779526055	0.0	0.0	4	1.0	1,8	True	0	1	-1	False	False
PALSRSALV	PALSREALV	PALSRSALV	PALSREALV	HLA-C1502	6.1177	0	9	9	9	8.1856	8.1856	2.46205	141.1111111111111	0.4688888888888888	0.8555555555555556	10.550002220086752	0.0	1.5454935288799847	0	0.948629	1,8	False	0	0	5	False	False
PAQSSVTFK	PAQSSVTFE	PAQSSVTFK	PAQSSVTFE	HLA-A1101	1.5752	0	9	9	9	24.8462	42.0	4.39085	43.33333333333333	1.2922222222222222	-0.2777777777777777	9.700002531521022	0.0	1.516122499047619	1	0.985757	1,8	True	2	0	8	False	False
PEGYHDPNCL	PEGYHDPTCL	PEGYHDPNCL	PEGYHDPTCL	HLA-B4001	4.4148	0	10	10	10	3.7858	3.7858	7.99113	39.0	1.983	-1.23	4.181119799148291	4.52733335665223e-07	0.733506577209572	0	0.942082	1,9	False	2	0	7	False	False
PLNGWMYWK	PLNGWMYWT	PLNGWMYWK	PLNGWMYWT	HLA-A1101	4.3623	0	9	9	9	56.6667	85.0	44.5298	43.33333333333333	-0.06	-0.7555555555555556	9.298300650902092	0.999999998268745	4.138421631882354	-1	0.972219	1,8	True	2	0	8	False	False
PLYLALAQRK	PLYVALAQRK	PLYLALAQRK	PLYVALAQRK	HLA-A0301	3.2113	0	10	10	10	3.3428	3.3428	1213.57	137.0	0.777	0.0199999999999997	10.454924617893994	0.0	0.1263270162737824	1	0.969669	0,9	False	6	0	3	False	False
PMWNELFLF	PMWNEQFLF	MWNELFLF	MWNEQFLF	HLA-A2402	0.5783	0	9	8	8	0.533	0.533	2.05096	97.5	-0.8787500000000001	0.8999999999999999	3.849983240943402	0.0	0.0491500750469043	-2	0.898583	1,7	False	2	1	4	False	False
PPAAAAPAV	PPAAAATAV	PPAAAAPAV	PPAAAATAV	HLA-B0702	2.0999	0	9	9	9	1.8573	1.8573	0.630995	87.77777777777777	-1.4544444444444444	0.9333333333333332	6.099999998230487	0.0	0.2742883432940288	-1	0.948711	1,8	False	4	0	6	False	False
PPAGGCRSPL	PPAGGCWSPL	PPAGGCRSPL	PPAGGCWSPL	HLA-B0702	0.6683	0	10	10	10	2.4424	2.4424	11.7909	49.0	0.8430000000000002	-0.2799999999999999	8.549912034533918	0.999941047525418	0.4854368776613167	-3	0.87916	1,9	False	2	0	6	False	False
PPAGGPSPAHL	PPAGGPSPAPL	PPAGGPSPAHL	PPAGGPSPAPL	HLA-B0702	1.944	0	11	11	11	1.7802	1.7802	12.6512	53.63636363636364	-0.2145454545454545	-0.3454545454545456	7.550323993898928	0.505693138116012	0.1788715874620828	-2	0.963892	1,3,10	False	2	0	9	False	False
PPAPPTQPL	PPAPPTQHL	PPAPPTQPL	PPAPPTQHL	HLA-B0702	0.128	0	9	9	9	0.2881	0.2881	2.39098	54.44444444444444	0.1533333333333332	-0.7333333333333332	6.099999998230487	0.99999977365997	0.0711308573412009	-2	0.933761	1,8	False	2	0	7	False	False
PPGTRVRVM	PPGTRVRAM	PPGTRVRVM	PPGTRVRAM	HLA-B0702	1.4183	0	9	9	9	0.9589	0.9589	30.7902	64.44444444444444	2.3377777777777773	-0.3333333333333333	12.500109306536617	5.89524745824429e-05	0.6794942329752841	0	0.96867	1,8	False	4	0	7	False	False
PPPPATTPF	PTPPATTPF	PPPPATTPF	PTPPATTPF	HLA-B3501	1.0962	0	9	9	9	0.7075	4.896	24.8608	11.11111111111111	0.0388888888888888	-0.5333333333333333	6.099999998230487	0.999999999999998	0.8507640441176472	-1	0.945947	1,8	True	4	0	1	False	False
PPQCPPQSPL	PPQSPPQSPL	PPQCPPQSPL	PPQSPPQSPL	HLA-B0702	0.8376	0	10	10	10	0.6675	0.6675	0.000999989	39.0	0.828	-0.95	5.922539790626615	0.999999547320041	0.2134468314606742	-1	0.924039	1,9	False	4	0	3	False	False
PPVLSGLVRVL	PPVLRGLVRVL	VLSGLVRVL	VLRGLVRVL	HLA-B0702	3.3849	0	11	9	9	0.9682	0.9682	3.21095	226.66666666666663	-1.055555555555556	2.033333333333333	10.550002220086752	0.0	8.448964914273912	-1	0.945471	1,8	False	6	2	2	False	False
PRQDLGTLKI	PRQDLGALKI	RQDLGTLKI	RQDLGALKI	HLA-C0701	3.125	0	10	9	9	3.7824	3.7824	0.8610089999999999	129.99999999999997	2.4000000000000004	-0.4888888888888889	9.695024739019573	0.0	0.5431405985617597	0	0.945081	1,8	False	4	1	5	False	False
PSDTRQMLF	PFDTRQMLF	PSDTRQMLF	PFDTRQMLF	HLA-A0101	0.3107	0	9	9	9	2.2012	2.2012	40.4313	43.33333333333333	2.766666666666667	-0.677777777777778	6.338718596380204	0.0	0.2668446074868253	-2	0.940566	1,8	True	2	0	1	False	False
PSSAKAGLCY	PSSAKAGSCY	SSAKAGLCY	SSAKAGSCY	HLA-A0101	0.0727	0	10	9	9	0.1163	0.1163	11.9513	65.55555555555554	0.1922222222222222	0.2999999999999999	8.522939047776163	0.0	0.0272546861564918	-2	0.935785	1,8	False	2	1	6	False	False
PSSFGLHLFK	PSSFGLHPFK	SSFGLHLFK	SSFGLHPFK	HLA-A1101	0.0053	0	10	9	9	0.0089	0.0089	5.70094	86.66666666666666	0.0299999999999999	0.4555555555555555	9.702001779340208	0.0	0.0021438202247191	-3	0.901607	1,8	False	4	1	6	False	False
PTATPAYPGV	PTAIPAYPGV	TATPAYPGV	TAIPAYPGV	HLA-A6901	0.0947	0	10	9	9	0.0214	0.0214	21.5408	54.44444444444444	-0.3688888888888889	0.1666666666666667	6.093198032584041	0.0	0.3243696261682243	-1	0.944053	1,8	False	3	1	2	False	False
PWLSSGILCLF	PWLSSGILCLC	PWLSSGILCLF	PWLSSGILCLC	HLA-A2402	0.5523	0	11	11	11	1.4025	14.1	0.150998	141.8181818181818	-1.8554545454545448	1.5181818181818183	5.922539790626615	0.501912228143914	0.5306662914893617	-2	0.978185	1,10	True	2	0	10	False	False
PYAEHYLMPF	PYVEHYLMPF	PYAEHYLMPF	PYVEHYLMPF	HLA-A2402	0.1517	0	10	10	10	0.2417	0.2417	1.19102	49.0	-0.031	-0.2200000000000002	5.363384399097413	0.0	0.0564873810508895	0	0.960905	1,9	False	4	0	2	False	False
PYLNWTIER	PYLDWTIER	PYLNWTIER	PYLDWTIER	HLA-A3101	1.2279	0	9	9	9	1.0347	1.0347	21.9812	86.66666666666666	2.101111111111111	-0.8555555555555556	6.403313373681158	0.999941047525422	0.2292744563641635	1	0.930745	8	False	2	0	3	False	False
QAAKGNYGLLY	QAAKGNYGLLD	QAAKGNYGLLY	QAAKGNYGLLD	HLA-B3501	1.5615	0	11	11	11	2.9537	70.0	8.27524	89.0909090909091	0.2427272727272726	-0.2818181818181817	9.145600226707757	0.0	1.5266673964285715	-3	0.980289	1,10	True	2	0	10	False	False
QAIGKLPIAM	RAIGKLPIAM	QAIGKLPIAM	RAIGKLPIAM	HLA-B3501	1.3869	0	10	10	10	3.493	3.493	0.311003	137.0	-1.058	0.8899999999999999	9.700002531521022	4.52679959335127e-07	0.8362296278270825	1	0.987118	1,9	False	2	0	0	False	False
QDYDRARHYL	QDYDQARHYL	DYDRARHYL	DYDQARHYL	HLA-C0701	0.4199	0	10	9	9	0.2699	0.2699	25.4801	54.44444444444444	5.054444444444444	-1.7999999999999998	7.535883211530745	0.0	0.2333642089662838	1	0.939951	1,8	False	2	1	3	False	False
QELAACQLL	RELAACQLL	QELAACQLL	RELAACQLL	HLA-B4403	0.4348	0	9	9	9	0.7935	0.7935	0.6910200000000001	152.22222222222223	-0.1966666666666667	0.7777777777777777	3.849962144624442	0.0	0.1965504221802142	1	0.983048	1,8	False	2	0	0	False	False
QELAACQLLI	RELAACQLLI	QELAACQLL	RELAACQLL	HLA-B4403	0.4348	0	10	9	9	0.7935	0.7935	0.6910200000000001	152.22222222222223	-0.1966666666666667	0.7777777777777777	3.849962144624442	0.0	0.1965504221802142	1	0.983048	1,8	False	2	0	0	False	False
QESAFSHSAF	QESGFSHSAF	SAFSHSAF	SGFSHSAF	HLA-B1501	1.5566	0	10	8	8	2.6799	3.5082	39.5519	25.0	0.66	0.4499999999999999	7.550323993898928	0.0	0.8659314064192464	0	0.954283	1,7	True	4	2	1	False	False
QESFAVVQDW	QESFAAVQDW	QESFAVVQDW	QESFAAVQDW	HLA-B4402	0.0375	0	10	10	10	0.0341	0.0341	10.2909	68.0	1.481	-0.2699999999999999	3.5500735570676625	0.0	0.0037390029325513	0	0.956672	1,9	False	4	0	5	False	False
QETYTKVMNW	QETYRKVMNW	QETYTKVMNW	QETYRKVMNW	HLA-B4402	0.049	0	10	10	10	0.1289	0.1289	11.9613	29.0	2.1100000000000003	-1.19	6.40200117090717	4.56155760238101e-07	0.0303731574864235	-1	0.929283	1,9	False	2	0	4	False	False
QFARAHALMF	QFARAHPLMF	QFARAHALMF	QFARAHPLMF	HLA-A2402	0.4542	0	10	10	10	0.3079	0.3079	2.211	69.0	0.6459999999999999	0.5499999999999998	10.551758703775704	0.0	0.2158150698278661	-1	0.929975	1,9	False	4	0	6	False	False
QGCHAAVEAM	QGCHAAGEAM	GCHAAVEAM	GCHAAGEAM	HLA-B3501	5.7942	0	10	9	9	5.5577	5.5577	7.61107	65.55555555555554	-0.2855555555555555	0.7666666666666667	5.36107725976035	0.0	0.2465639203267542	-3	0.909737	1,8	False	4	1	5	False	False
QHEMIFKRL	QNEMIFKRL	QHEMIFKRL	QNEMIFKRL	HLA-B3801	0.0748	0	9	9	9	4.5381	8.1714	24.3022	86.66666666666666	2.4788888888888883	-0.6222222222222225	9.697026920504868	0.0	0.0741152899136011	1	0.949521	1,8	True	2	0	1	False	False
QHSIRAKQI	QHTIRAKQI	QHSIRAKQI	QHTIRAKQI	HLA-C0701	3.2752	0	9	9	9	3.6707	3.6707	14.2106	97.77777777777776	3.106666666666666	-0.9555555555555556	11.651789722032843	0.0	0.3528868063312176	1	0.968033	1,8	False	6	0	2	False	False
QHSIRAKQIL	QHTIRAKQIL	HSIRAKQIL	HTIRAKQIL	HLA-C0701	2.7066	0	10	9	9	2.7387	2.7387	14.2106	141.1111111111111	1.9444444444444444	-0.1444444444444444	11.651789722032843	0.0	0.0317237594479134	1	0.977311	1,8	True	6	1	1	False	False
QHTPLPVTSL	QATPLPVTSL	HTPLPVTSL	ATPLPVTSL	HLA-C0702	0.6861	0	10	9	9	1.2506	1.2506	0.511002	118.88888888888889	-0.0755555555555555	0.3555555555555554	7.550323993898928	2.6688189211265488e-11	0.3096941068287221	-2	0.970578	1,8	False	0	1	0	False	False
QIHERTHTGK	QIHERTHTGE	QIHERTHTGK	QIHERTHTGE	HLA-A1101	1.4145	0	10	10	10	42.5	46.0	25.8131	39.0	4.142	-1.91	9.699007901363077	0.0076197710941836	1.3710041250000002	1	0.988043	0,1,9	True	2	0	9	False	False
QIHERTHTGKK	QIHERTHTGEK	QIHERTHTGK	QIHERTHTGE	HLA-A1101	1.4145	0	11	10	10	2.4751	46.0	25.8131	39.0	4.142	-1.91	9.699007901363077	0.0076197710941852	1.3710041250000002	1	0.988043	0,1,9	True	2	0	9	False	False
QILGCFLVSK	QILGGFLVSK	QILGCFLVSK	QILGGFLVSK	HLA-A1101	0.7086	0	10	10	10	0.2721	0.2721	0.121002	146.00000000000003	-0.9510000000000002	1.3000000000000005	8.545189979486167	0.997447108000161	1.136728776185226	-3	0.895766	0,1,9	False	2	0	4	False	False
QKKPFEEYWR	QKKPFEEHWR	QKKPFEEYWR	QKKPFEEHWR	HLA-A3101	4.6728	0	10	10	10	5.9319	5.9319	78.2924	0.0	4.001	-2.38	9.25526414718479	0.0	0.9918445152480656	2	0.94413	0,9	False	2	0	7	False	False
QKSDENQYL	QKSHENQYL	QKSDENQYL	QKSHENQYL	HLA-C0602	1.2127	0	9	9	9	3.0389	3.0389	0.251007	43.33333333333333	4.157777777777778	-2.1888888888888887	4.184406685177237	0.0	0.7287613083681596	-1	0.911159	1,8	False	2	0	3	False	False
QLFEDAYLL	HLFEDAYLL	QLFEDAYLL	HLFEDAYLL	HLA-A0201	0.0224	0	9	9	9	0.0152	0.0152	5.60106	141.1111111111111	0.1844444444444443	0.4666666666666665	3.550073361489922	0.0	0.0106105263157894	0	0.974034	1,8	False	4	0	0	False	False
QLKLIPPGLF	QLKLIPPGVF	KLIPPGLF	KLIPPGVF	HLA-B1501	0.7967	0	10	8	8	0.5257	0.5257	0.110998	146.25	-1.64125	0.925	9.700002531521022	4.52679959335127e-07	0.4107013505801788	1	0.965957	1,7	False	6	2	6	False	False
QLLAKLTGV	QLLARLTGV	QLLAKLTGV	QLLARLTGV	HLA-A0201	0.0782	0	9	9	9	0.1667	0.1667	17.6207	173.33333333333331	-0.8766666666666667	0.9888888888888888	9.700002531521022	0.0	0.0415158968206358	2	0.963797	1,8	False	2	0	4	False	False
QLLAVVDLI	QPLAVVDLI	QLLAVVDLI	QPLAVVDLI	HLA-A0201	1.1936	0	9	9	9	25.2195	25.2195	1.33099	248.88888888888889	-1.7011111111111112	2.122222222222222	3.749987360555679	0.0	1.1371087547334404	-3	0.943629	1,8	True	4	0	1	False	False
QLLAVVDLIV	QPLAVVDLIV	QLLAVVDLI	QPLAVVDLI	HLA-A0201	1.1936	0	10	9	9	8.3745	25.2195	1.33099	248.88888888888889	-1.7011111111111112	2.122222222222222	3.749987360555679	0.0	1.1371087547334404	-3	0.943629	1,8	True	4	0	1	False	False
QLLRTYSPSV	QLLRTYSPSA	LLRTYSPSV	LLRTYSPSA	HLA-A0201	0.6055	0	10	9	9	2.7389	2.7389	5.33098	118.88888888888889	1.1722222222222218	0.2333333333333332	9.348807885311544	0.0	0.4716395998393515	0	0.983988	1,8	True	4	1	8	False	False
QLMQLIEPA	QLMQLIGPA	QLMQLIEPA	QLMQLIGPA	HLA-A0201	0.7463	0	9	9	9	2.9078	2.9078	89.4804	141.1111111111111	-0.1144444444444444	0.4111111111111112	3.849983240943402	0.0	0.5547587351262123	-2	0.924815	1,8	False	2	0	6	False	False
QLNPSSRQK	QLNPSSLQK	QLNPSSRQK	QLNPSSLQK	HLA-A1101	0.1774	0	9	9	9	0.0294	0.0294	15.3015	43.33333333333333	4.452222222222222	-2.033333333333333	11.651775666512547	0.0	0.8930340136054422	-2	0.930827	1,8	False	4	0	6	False	False
QLSDMHLINV	QLSDMDLINV	LSDMHLINV	LSDMDLINV	HLA-A6901	1.1958	0	10	9	9	2.5339	3.1273	4.6709	162.2222222222222	0.2522222222222223	0.7999999999999999	5.292257586028427	0.992380228905816	0.7385564864259905	-1	0.902733	1,8	False	2	1	4	False	False
QLSKYEEIFVK	ELSKYEEIFVK	LSKYEEIFVK	LSKYEEIFVK	HLA-A1101	0.9706	0	11	10	10	0.9706	0.9706	0.000999989	107.0	1.14	-0.16	6.523989745415747	0.0	0.0	5	1.0	0,1,9	True	0	1	-1	False	False
QLSLGIILV	QLSLGIIPV	QLSLGIILV	QLSLGIIPV	HLA-A0201	0.2869	0	9	9	9	0.4078	0.4078	0.0119996	248.88888888888889	-2.293333333333333	2.211111111111111	6.099999998230487	6.9516080753051415e-09	0.0850569151544875	-3	0.941331	1,8	False	4	0	7	False	False
QLVECVRSL	QLVECVRSV	QLVECVRSL	QLVECVRSV	HLA-A0211	0.4773	0	9	9	9	0.2243	0.2243	0.7610169999999999	151.11111111111111	1.2744444444444445	0.6888888888888889	6.232433001045138	0.0	0.5383722692822114	1	0.987813	1,8	True	6	0	8	False	False
QLYRVLQCA	QLYRVLQRA	QLYRVLQCA	QLYRVLQRA	HLA-A0206	1.4018	0	9	9	9	0.656	0.656	16.9111	129.99999999999997	1.0188888888888887	0.3666666666666666	8.527213490568101	0.5	1.5936927439024389	-3	0.923352	1,8	False	2	0	7	False	False
QLYTLYPGK	QLYTLYRGK	QLYTLYPGK	QLYTLYRGK	HLA-A1101	0.6241	0	9	9	9	1.2257	1.2257	4.84098	86.66666666666666	0.351111111111111	-0.5666666666666667	9.145600226707757	0.5	0.3063217426776536	-2	0.907236	1,8	False	4	0	6	False	False
QMAGLGPRF	QKAGLGPRF	QMAGLGPRF	QKAGLGPRF	HLA-B1501	0.1904	0	9	9	9	3.2549	3.2549	33.4515	54.44444444444444	0.7244444444444444	-0.0111111111111111	10.550002220086752	0.0	0.1792622814833021	-1	0.949014	1,8	True	1	0	1	False	False
QMMWLAELQK	QMIWLAELQK	MMWLAELQK	MIWLAELQK	HLA-A1101	0.7376	0	10	9	9	0.4779	0.4779	7.13098	97.77777777777776	-0.0866666666666666	0.1555555555555554	6.408795645926148	0.0	0.4008259468508057	1	0.968206	1,8	True	3	1	1	False	False
QPACSDSSIV	QPACSDSSLV	QPACSDSSI	QPACSDSSL	HLA-B3501	2.9915	0	10	9	9	0.6602	0.6602	1.25102	54.44444444444444	1.8277777777777784	-0.2444444444444444	3.749971453566104	0.0	10.56359277491669	2	0.991169	1,8	True	4	0	8	False	False
QPGPPLPPL	QPGPHLPPL	QPGPPLPPL	QPGPHLPPL	HLA-B0702	0.0226	0	9	9	9	0.0289	0.0289	5.89095	86.66666666666666	-0.5822222222222222	-0.4777777777777777	6.099999998230487	0.0	0.0049266435986159	-2	0.876881	1,8	False	2	0	4	False	False
QPGSTLLASF	QPGSTPLASF	QPGSTLLASF	QPGSTPLASF	HLA-B3501	0.7143	0	10	10	10	0.4289	0.4289	67.9028	88.0	-0.066	0.4399999999999999	6.099999998230487	0.999999996524196	0.4753117743063652	-3	0.914127	1,9	False	4	0	5	False	False
QPKPRSAAV	QPKPRSGAV	QPKPRSAAV	QPKPRSGAV	HLA-B0702	0.0245	0	9	9	9	0.0493	0.0493	19.3612	54.44444444444444	2.4166666666666665	-0.8999999999999998	11.651775666512547	4.52679959335127e-07	0.0123245436105476	0	0.952796	1,8	False	4	0	6	False	False
QPKYCPVIPL	QPKYWPVIPL	QPKYCPVIPL	QPKYWPVIPL	HLA-B0702	0.2338	0	10	10	10	0.1836	0.1836	16.1415	107.0	-0.3929999999999999	0.1499999999999998	8.522939047776163	0.0076197745174217	0.0639257080610021	-2	0.840973	1,9	False	2	0	4	False	False
QPPAPPTQPL	QPPAPPTQHL	QPPAPPTQPL	QPPAPPTQHL	HLA-B0702	0.0357	0	10	10	10	0.0933	0.0933	2.39098	49.0	0.692	-1.0100000000000002	6.099999998230487	0.99999977365997	0.0220398713826366	-2	0.953457	1,9	False	2	0	8	False	False
QPTGMNQAL	QPTGMNQAP	QPTGMNQAL	QPTGMNQAP	HLA-B0702	0.0988	0	9	9	9	4.5345	4.5345	0.160996	54.44444444444444	1.141111111111111	-0.6333333333333333	6.099999998230487	0.0	0.0966472951813871	-3	0.966773	1,8	True	4	0	8	False	False
QQQEATPPV	QQQEATPPA	QQQEATPPV	QQQEATPPA	HLA-A0201	0.6341	0	9	9	9	2.9759	2.9759	0.0209994999999999	43.33333333333333	2.238888888888889	-1.3222222222222224	3.849983240943402	0.0	0.4989869888101078	0	0.985072	1,8	True	4	0	8	False	False
QQQEATPPV	QQQEATPPA	QQQEATPPV	QQQEATPPA	HLA-B1501	3.2047	0	9	9	9	5.1448	5.1448	0.0209994999999999	43.33333333333333	2.238888888888889	-1.3222222222222224	3.849983240943402	0.0	1.2084898285647645	0	0.985072	1,8	True	4	0	8	False	False
QQSRAPLVL	QQPRAPLVL	QQSRAPLVL	QQPRAPLVL	HLA-B1501	0.5285	0	9	9	9	1.1767	1.1767	0.421002	129.99999999999997	1.5233333333333328	-0.0333333333333335	10.550002220086752	4.52679959335127e-07	0.2911308744794765	-1	0.931424	1,8	False	4	0	2	False	False
QREALRQLL	QRKALRQLL	QREALRQLL	QRKALRQLL	HLA-C0602	0.4363	0	9	9	9	0.1559	0.1559	5.43093	141.1111111111111	3.4622222222222216	-0.7	10.397771482355893	0.0	0.78472431045542	1	0.960223	1,8	False	2	0	2	False	False
QRFFRIPFVR	QRFFRIPFIR	RFFRIPFVR	RFFRIPFIR	HLA-A3101	0.0099	0	10	9	9	0.0146	0.0146	18.6455	75.55555555555556	2.984444444444444	0.2222222222222222	12.801070996560156	0.0	0.0031869863013698	3	0.987811	8	False	3	1	7	False	False
QRTEPPGTFL	LRTEPPGTFL	QRTEPPGTF	LRTEPPGTF	HLA-C0602	0.179	0	10	9	9	0.1496	0.1496	5.33098	0.0	3.1655555555555552	-1.522222222222222	6.410149741452187	0.0	0.0351778074866309	-2	0.97352	1,8	False	2	0	0	False	False
QRWMKVNFEV	QRWMKLNFEV	QRWMKVNF	QRWMKLNF	HLA-C0602	2.1343	0	10	8	8	2.033	2.033	0.121002	36.25	2.6187500000000004	-0.925	11.651775666512547	0.999999996524196	0.1063475602557798	1	0.95427	0,1,7	False	6	0	5	False	False
QRYKCCQINV	QRFKCCQINV	QRYKCCQINV	QRFKCCQINV	HLA-B2705	1.8696	0	10	10	10	1.6864	1.6864	0.000999989	68.0	2.681	-0.6499999999999999	8.79809480253607	0.0	0.2031017077798861	3	0.962885	0,1,9	False	2	0	2	False	False
QSAGPGRPL	QTAGPGRPL	QSAGPGRPL	QTAGPGRPL	HLA-C0303	0.1016	0	9	9	9	0.1709	0.1709	0.751008	54.44444444444444	1.6944444444444446	-0.8	10.550002220086752	1.20812138761297e-17	0.0411988297249853	1	0.976194	1,8	True	6	0	1	False	False
QSARREAKK	ESARREAKK	QSARREAKK	ESARREAKK	HLA-A1101	1.3894	0	9	9	9	3.6062	3.6062	18.9615	22.22222222222222	5.896666666666666	-2.333333333333333	11.650889673270283	0.0	0.8540907104431258	2	0.988933	1,8	False	2	0	0	False	False
QSFCPTPRR	QSFCPTTRR	QSFCPTPRR	QSFCPTTRR	HLA-A6801	0.1722	0	9	9	9	0.0974	0.0974	22.6117	0.0	4.121111111111111	-1.322222222222222	10.52640717383474	0.0	0.1322439425051334	-1	0.915519	1,8	False	4	0	6	False	False
QSFQWYGPKGK	PSFQWYGPKGK	QSFQWYGPK	PSFQWYGPK	HLA-A1101	0.5206	0	11	9	9	1.6207	3.5516	0.000999989	0.0	1.5466666666666669	-1.4555555555555555	9.298300650902092	0.0	0.4442895033224462	-1	0.964161	1,8	False	2	0	0	False	False
QSIAKKSGQK	QSTAKKSGQK	SIAKKSGQK	STAKKSGQK	HLA-A1101	0.3837	0	10	9	9	0.1334	0.1334	34.1805	54.44444444444444	2.368888888888889	-1.211111111111111	11.10307073686272	0.0	0.7199408545727136	-1	0.967654	1,8	True	3	1	1	False	False
QSIHTGENPY	ESIHTGENPY	SIHTGENPY	SIHTGENPY	HLA-B3501	0.6026	0	10	9	9	0.6026	0.6026	5.84094	43.33333333333333	2.04	-1.1666666666666667	5.363445803988725	0.0	0.0	7	1.0	1,8	True	0	1	-1	False	False
QSQLKGTFK	QSELKGTFK	QSQLKGTFK	QSELKGTFK	HLA-A1101	0.3936	0	9	9	9	1.0347	1.0347	0.0410009	43.33333333333333	2.145555555555555	-1.1222222222222222	10.805379563011227	0.0	0.2438745143519861	2	0.963768	1,8	False	2	0	2	False	False
QSYCEPSSY	QSYCEPPSY	QSYCEPSSY	QSYCEPPSY	HLA-B3501	0.4368	0	9	9	9	0.3335	0.3335	2.09101	0.0	2.394444444444444	-1.2333333333333334	3.849961081985384	0.0	0.1352966716641679	-1	0.925207	1,8	False	4	0	6	False	False
QSYCEPSSYR	QSYCEPPSYR	SYCEPSSYR	SYCEPPSYR	HLA-A3301	0.0427	0	10	9	9	0.0322	0.0322	2.09101	0.0	3.4366666666666665	-1.3444444444444443	6.226376017089933	0.0	0.0139239130434782	-1	0.914333	8	False	4	1	5	False	False
QTEERARLPK	QTQERARLPK	QTEERARLPK	QTQERARLPK	HLA-A1101	1.0489	0	10	10	10	0.3915	0.3915	12.7613	49.0	5.039	-2.01	9.690164214931428	0.0	1.7612946615581098	2	0.972763	0,1,9	False	2	0	2	False	False
QTIRFIGYY	QTIRSIGYY	QTIRFIGYY	QTIRSIGYY	HLA-A0101	0.4141	0	9	9	9	0.2861	0.2861	0.910986	86.66666666666666	1.061111111111111	0.011111111111111	9.171628129668534	0.0	0.1852666899685424	-2	0.905697	1,8	False	2	0	4	False	False
QTITPELPEK	QTITPELPEE	QTITPELPEK	QTITPELPEE	HLA-A1101	0.0644	0	10	10	10	7.9447	12.0112	0.0909992999999999	78.0	2.001	-1.07	4.258147296961397	0.0	0.0640547089383242	1	0.988072	0,1,9	True	2	0	9	False	False
QTTLQTVSK	QTTLQTVSE	QTTLQTVSK	QTTLQTVSE	HLA-A1101	0.1437	0	9	9	9	14.3922	14.3922	0.1009979999999999	75.55555555555556	2.0866666666666664	-0.6444444444444445	9.700002531521022	0.0	0.1422652165756451	1	0.986764	1,8	True	2	0	8	False	False
QVLFWLITFV	QVLFRLITFV	VLFWLITFV	VLFRLITFV	HLA-A0201	0.3835	0	10	9	9	0.1328	0.1328	14.8305	194.44444444444443	-3.173333333333334	2.7222222222222223	6.099999998230487	2.6688189211265488e-11	0.7239717620481929	-3	0.884928	1,8	False	2	1	3	False	False
QVLQQADHTW	QALQQADHTW	QVLQQADHTW	QALQQADHTW	HLA-A2501	0.46	0	10	10	10	1.0788	1.0788	49.2209	78.0	1.947	-0.9	5.292257586028427	0.0	0.2638561364479051	0	0.978716	0,1,9	True	4	0	1	False	False
QVWKKHYEARK	QVWKKHFEARK	QVWKKHYEARK	QVWKKHFEARK	HLA-A1101	2.5414	0	11	11	11	1.8648	1.8648	9.8512	35.45454545454545	3.6854545454545455	-2.0545454545454542	10.636495471931994	0.0	0.9220888245388243	3	0.962337	0,1,10	False	2	0	6	False	False
QWPHPSWSAVF	QWPHPAWSAVF	QWPHPSWSAVF	QWPHPAWSAVF	HLA-A2402	0.1936	0	11	11	11	0.2294	0.2294	0.000999989	35.45454545454545	0.319090909090909	-0.4090909090909091	7.550323993898928	0.999941051000607	0.0302130775937227	1	0.962748	1,10	False	4	0	5	False	False
QYIAGEYTL	EYIAGEYTL	QYIAGEYTL	EYIAGEYTL	HLA-A2402	0.0517	0	9	9	9	0.1296	0.1296	1.93094	97.77777777777776	0.2899999999999997	-0.0666666666666667	3.849982178304344	0.0	0.0310758487654321	2	0.985567	1,8	False	2	0	0	False	False
QYIAGEYTLL	EYIAGEYTLL	QYIAGEYTL	EYIAGEYTL	HLA-A2402	0.0517	0	10	9	9	0.1296	0.1296	1.93094	97.77777777777776	0.2899999999999997	-0.0666666666666667	3.849982178304344	0.0	0.0310758487654321	2	0.985567	1,8	False	2	0	0	False	False
QYIAGEYTLLL	EYIAGEYTLLL	QYIAGEYTL	EYIAGEYTL	HLA-A2402	0.0517	0	11	9	9	0.1296	0.1296	1.93094	97.77777777777776	0.2899999999999997	-0.0666666666666667	3.849982178304344	0.0001178979987861	0.0310758487654321	2	0.985567	1,8	False	2	0	0	False	False
QYMVLVPCL	QYMVLVPSL	QYMVLVPCL	QYMVLVPSL	HLA-A2402	0.2944	0	9	9	9	0.1078	0.1078	127.894	151.11111111111111	-1.7633333333333334	1.5555555555555556	5.919503211509436	0.0	0.5096014842300556	-1	0.945177	1,8	False	4	0	7	False	False
RACQDGSVTRY	RACQDGSVPRY	CQDGSVTRY	CQDGSVPRY	HLA-B1501	0.4436	0	11	9	9	0.5636	0.5636	0.0309996999999999	32.22222222222222	3.225555555555556	-0.8888888888888888	6.158123831730336	0.5	0.0944499645138396	-1	0.921062	1,8	False	4	2	6	False	False
RAEDLRVAL	RAEELRVAL	RAEDLRVAL	RAEELRVAL	HLA-B0702	0.2576	0	9	9	9	0.2431	0.2431	6.85093	141.1111111111111	3.0966666666666662	-0.0666666666666666	6.495679140556604	0.0	0.0153648704236939	2	0.952567	1,8	False	4	0	3	False	False
RAEHEARVL	RAEYEARVL	RAEHEARVL	RAEYEARVL	HLA-C0303	0.2642	0	9	9	9	0.2547	0.2547	10.0708	97.77777777777776	3.948888888888888	-0.8444444444444446	7.5522966692224145	0.5	0.0098543384373773	2	0.933574	1,8	False	2	0	3	False	False
RAHALMFWPV	RAHPLMFWPV	HALMFWPV	HPLMFWPV	HLA-A6901	10.1446	0	10	8	8	6.3861	9.3666	2.211	97.5	-1.7212500000000002	1.1	7.550323993898928	0.5	0.8426215275553569	-1	0.92562	0,1,3,4,7	True	4	2	1	False	False
RALFNRAQK	RALFNGAQK	RALFNRAQK	RALFNGAQK	HLA-A1101	0.5964	0	9	9	9	0.347	0.347	138.484	65.55555555555554	4.005555555555556	-1.0777777777777775	12.51647814642638	0.0	0.4286517579250722	-2	0.902581	1,8	False	6	0	5	False	False
RALLDTANK	SALLDTANK	RALLDTANK	SALLDTANK	HLA-A1101	0.3788	0	9	9	9	0.3957	0.3957	10.3711	108.88888888888889	2.771111111111112	-0.5444444444444445	9.695024739019573	0.0	0.0161782158200656	-1	0.980573	1,8	False	6	0	0	False	False
RALPPGLSHSK	RVLPPGLSHSK	RALPPGLSHSK	RVLPPGLSHSK	HLA-A1101	0.0863	0	11	11	11	0.0095	0.0095	0.0309996999999999	80.0	1.758181818181818	-0.6727272727272727	11.651789722032843	0.0	0.6976673684210528	0	0.980865	0,1,10	True	4	0	1	False	False
RALVVPCPR	RALVVPGPR	RALVVPCPR	RALVVPGPR	HLA-A1101	2.1825	0	9	9	9	2.0946	2.0946	2.66106	118.88888888888889	1.5277777777777777	0.4777777777777778	10.52640717383474	5.89524745824429e-05	0.0915887281581212	-3	0.896401	1,8	False	2	0	6	False	False
RAMSTISQL	RAMSTISQV	RAMSTISQL	RAMSTISQV	HLA-B0702	0.3108	0	9	9	9	1.4103	1.4103	0.421002	97.77777777777776	1.758888888888889	0.1888888888888888	10.550002220086752	0.0	0.2423063178047224	1	0.989438	1,8	True	6	0	8	False	False
RANPGKRGK	WANPGKRGK	RANPGKRGK	WANPGKRGK	HLA-A3101	0.8117	0	9	9	9	4.5353	4.5353	14.2907	11.11111111111111	4.876666666666667	-2.322222222222222	12.531747031025589	0.0	0.6664269441933278	-3	0.957178	8	False	2	0	0	False	False
RAPAQSSVTFK	RAPAQSSVTFE	APAQSSVTFK	APAQSSVTFE	HLA-A1101	0.2143	0	11	10	10	10.3493	21.6	4.39085	49.0	0.982	-0.07	9.700002531521022	0.0	0.2121738662037036	1	0.989848	0,1,9	True	2	1	9	False	False
RAQVLQLVAK	RAQVLQLVAE	AQVLQLVAK	AQVLQLVAE	HLA-A1101	0.2999	0	10	9	9	17.26	17.26	1.20097	173.33333333333331	-0.5455555555555557	0.9666666666666666	9.700002531521022	0.0	0.294689107184241	1	0.986523	1,8	True	2	1	8	False	False
RATGAEAAV	RAPGAEAAV	RATGAEAAV	RAPGAEAAV	HLA-C0303	1.5702	0	9	9	9	1.6013	1.6013	17.5208	76.66666666666666	1.342222222222222	0.2555555555555555	6.410149741452187	0.0	0.0304959845125834	-1	0.935177	1,8	False	4	0	2	False	False
RATIVPEL	RATIDPEL	RATIVPEL	RATIDPEL	HLA-C0304	0.4758	0	8	8	8	1.3143	1.3143	12.3206	146.25	1.07625	0.4999999999999999	6.410149741452187	0.0	0.3035519287833828	-3	0.887573	0,1,7	False	2	0	4	False	False
RATKVTADGK	RATKVTADGE	ATKVTADGK	ATKVTADGE	HLA-A1101	0.3377	0	10	9	9	17.44	17.44	1.87099	54.44444444444444	1.8177777777777773	-0.5888888888888888	9.537297862581909	0.0	0.331160935206422	1	0.984678	1,8	True	2	1	8	False	False
RAVPPTATPA	RAVPPTAIPA	RAVPPTATP	RAVPPTAIP	HLA-C0303	2.4839	0	10	9	9	0.5708	4.7347	21.5408	54.44444444444444	1.3777777777777778	-0.3222222222222222	10.550002220086752	0.999999996550681	1.1808059898198406	-1	0.962606	1,8	False	3	0	7	False	False
RAYRALTETV	RAYRALTETI	RAYRALTET	RAYRALTET	HLA-C0303	4.5398	0	10	9	9	4.5398	4.5398	0.0119996	65.55555555555554	3.71	-0.8666666666666667	9.347628799267111	0.0	0.0	5	1.0	1,8	True	0	0	-1	False	False
RESSCGTGY	RDSSCGTGY	RESSCGTGY	RDSSCGTGY	HLA-B1501	1.8517	0	9	9	9	7.5888	7.5888	52.382	0.0	3.12	-1.1	6.229383416008204	0.0	1.399877196658233	2	0.968875	1,8	True	4	0	1	False	False
RETRTRCAR	REIRTRCAR	RETRTRCAR	REIRTRCAR	HLA-A3101	4.4503	0	9	9	9	2.8194	2.8194	5.20104	11.11111111111111	7.615555555555555	-2.066666666666667	12.023270591162143	0.0	2.5743045577073147	-1	0.946459	8	False	3	0	2	False	False
REVHLHSEPF	REVHLHSEPV	EVHLHSEPF	EVHLHSEPV	HLA-B1501	1.7506	0	10	9	9	21.25	21.25	1.39098	75.55555555555556	1.6000000000000003	-0.5555555555555556	5.334142749663442	0.999999999999795	1.6063835124705883	-1	0.975398	1,8	True	2	1	8	False	False
RFFRIPFVR	RFFRIPFIR	RFFRIPFVR	RFFRIPFIR	HLA-A3101	0.0099	0	9	9	9	0.0146	0.0146	18.6455	75.55555555555556	2.984444444444444	0.2222222222222222	12.801070996560156	0.0	0.0031869863013698	3	0.987811	8	False	3	0	7	False	False
RFFSLVKQMI	RFFSLVKEMI	FFSLVKQMI	FFSLVKEMI	HLA-A2402	0.8465	0	10	9	9	0.9489	1.0617	0.061002	118.88888888888889	-0.8555555555555556	1.3111111111111111	9.700002531521022	0.0	0.1715802957520957	2	0.965675	1,8	False	2	1	6	False	False
RFILLVYTL	RFISLVYTL	RFILLVYTL	RFISLVYTL	HLA-A2402	0.2759	0	9	9	9	0.0876	0.0876	0.000999989	205.5555555555556	-1.007777777777778	1.8222222222222224	9.348807885311544	0.0	0.5930590182648401	-2	0.929565	1,8	False	2	0	3	False	False
RFQRPYRLL	RFHRPYRLL	RFQRPYRLL	RFHRPYRLL	HLA-A2402	0.2694	0	9	9	9	0.402	0.402	10.2312	86.66666666666666	4.18	-1.0555555555555556	12.204206247814	0.0	0.0888617910447761	0	0.925021	1,8	False	4	0	2	False	False
RFWCPFGFIL	RFWLPFGFIL	FWCPFGFIL	FWLPFGFIL	HLA-C0702	1.4581	0	10	9	9	0.7854	0.7854	0.441015	86.66666666666666	-2.592222222222222	1.8111111111111111	5.922539790626615	0.0	1.2488717468805703	-1	0.89717	1,8	False	0	1	2	False	False
RGFIFNLINYY	RGFIFNLINDY	FIFNLINYY	FIFNLINDY	HLA-B1501	0.4355	0	11	9	9	0.6079	0.6079	6.02099	129.99999999999997	-0.7955555555555557	0.977777777777778	6.086602629628032	0.992380228905816	0.1235074847836815	-3	0.931514	1,8	False	2	2	7	False	False
RGHCSSFGK	RGHCSSYGK	RGHCSSFGK	RGHCSSYGK	HLA-A1101	2.066	0	9	9	9	2.304	2.304	0.0109996	0.0	2.8655555555555554	-0.9666666666666668	9.834331047721207	0.0	0.2134149305555555	3	0.957687	1,8	False	2	0	6	False	False
RGLNSNLAY	RGLKSNLAY	RGLNSNLAY	RGLKSNLAY	HLA-B3501	1.6863	0	9	9	9	1.6497	1.6497	0.3610069999999999	97.77777777777776	2.1277777777777778	-0.5111111111111112	9.348807885311544	6.9516080753051415e-09	0.0374120021822149	0	0.934711	1,8	False	4	0	3	False	False
RHQAHWDRYM	RHQALWDRYM	HQAHWDRYM	HQALWDRYM	HLA-C0602	0.7695	0	10	9	9	1.0795	1.0795	66.8289	11.11111111111111	3.572222222222222	-1.822222222222222	7.706347088329494	0.0	0.2209773043075497	-3	0.876905	1,8	False	2	1	3	False	False
RHVALGLFL	RHVALGLFC	RHVALGLFL	RHVALGLFC	HLA-C0701	0.8474	0	9	9	9	7.6473	11.5882	0.331999	173.33333333333331	-0.5500000000000002	1.3444444444444446	10.551758703775704	0.0	0.7854329335013203	-1	0.97037	1,8	True	0	0	8	False	False
RHYVMCYEM	RHYVMYYEM	RHYVMCYEM	RHYVMYYEM	HLA-C0701	2.1698	0	9	9	9	1.1921	1.1921	431.628	32.22222222222222	1.85	-0.3666666666666666	7.353086710907519	0.500000113170015	1.7795599865783072	-2	0.871909	1,8	False	2	0	5	False	False
RIDRVRGGRQK	RLDRVRGGRQK	RIDRVRGGRQK	RLDRVRGGRQK	HLA-A1101	1.3361	0	11	11	11	2.1196	2.1196	26.4521	61.81818181818181	6.240909090909091	-1.9090909090909087	12.508390250615776	0.0076202203248253	0.4938829732024911	2	0.989275	0,1,10	True	4	0	1	False	False
RIFLLIQFV	RIFLLIQSV	RIFLLIQFV	RIFLLIQSV	HLA-A0201	0.5105	0	9	9	9	0.2728	0.2728	9.44074	205.5555555555556	-1.0244444444444445	2.0444444444444443	10.550002220086752	0.0	0.4448161656891495	-2	0.952153	1,8	False	2	0	7	False	False
RIHSGGKPFK	RIHSGEKPFK	RIHSGGKPFK	RIHSGEKPFK	HLA-A1101	0.2938	0	10	10	10	0.435	0.435	8.23286	39.0	2.4300000000000006	-1.14	11.823062091134489	0.0	0.0953668045977011	-2	0.912769	0,1,9	False	2	0	5	False	False
RIKQTARK	RTKQTARK	RIKQTARK	RTKQTARK	HLA-A0301	1.3402	0	8	8	8	1.5905	1.5905	1360.35	61.25000000000001	5.289999999999999	-1.8375	12.531747031025589	0.0	0.2109098145237346	-1	0.954437	0,1,2,3,7	True	3	0	1	False	False
RIPSSDCLPR	RIPSSDCHPR	RIPSSDCLPR	RIPSSDCHPR	HLA-A3101	1.8592	0	10	10	10	1.158	1.158	1.85099	78.0	3.4240000000000004	-0.65	8.549833829514682	0.0	1.1257953713298792	-3	0.916521	0,9	False	2	0	7	False	False
RISKIIEAK	RISEIIEAK	RISKIIEAK	RISEIIEAK	HLA-A1101	0.0723	0	9	9	9	0.0326	0.0326	0.152003	141.1111111111111	2.1844444444444444	-0.1444444444444445	10.789009301923215	0.0	0.0880463190184049	1	0.954729	1,8	False	2	0	3	False	False
RISSMRFCPF	RIYSMRFCPF	RISSMRFCPF	RIYSMRFCPF	HLA-A3101	12.5238	0	10	10	10	6.4604	6.4604	118.103	39.0	2.213	0.2299999999999999	10.52640717383474	0.0	11.754196167419972	-2	0.937372	0,9	False	2	0	2	False	False
RKMNASEQEL	RKMNASEREL	KMNASEQEL	KMNASEREL	HLA-C0701	3.7679	0	10	9	9	2.9377	2.9377	0.6910200000000001	54.44444444444444	2.8522222222222218	-1.2444444444444445	4.258147296961397	0.0	1.064816209960173	1	0.955937	1,8	False	2	1	6	False	False
RLDYFMFAV	ALDYFMFAV	RLDYFMFAV	ALDYFMFAV	HLA-A0206	0.566	1	9	9	9	0.5129	0.5129	32.591	86.66666666666666	0.522222222222222	0.8888888888888888	6.3318953779526055	0.0	0.0585973874049521	-1	0.975825	1,8	False	0	0	0	False	False
RLDYFMFAV	ALDYFMFAV	RLDYFMFAV	ALDYFMFAV	HLA-A0211	0.1397	1	9	9	9	0.1594	0.1594	32.591	86.66666666666666	0.522222222222222	0.8888888888888888	6.3318953779526055	0.0	0.0172653074027603	-1	0.975825	1,8	False	0	0	0	False	False
RLFFENPPA	RLFFENHPA	RLFFENPPA	RLFFENHPA	HLA-A0201	0.6561	0	9	9	9	0.6464	0.6464	10.2213	54.44444444444444	1.742222222222222	-0.3888888888888889	6.410149741452187	5.89524745824429e-05	0.0098455600247525	-2	0.894336	1,8	False	2	0	6	False	False
RLFHELEAI	RRFHELEAI	RLFHELEAI	RRFHELEAI	HLA-A0201	0.0985	0	9	9	9	15.5556	15.5556	35.2805	141.1111111111111	1.5166666666666666	0.2222222222222221	5.49308746913448	0.0	0.0978762857106122	-2	0.944878	1,8	True	4	0	1	False	False
RLFQAPEFPI	RPFQAPEFPI	RLFQAPEFPI	RPFQAPEFPI	HLA-A0201	1.1839	0	10	10	10	4.328	25.0976	6.29105	88.0	0.966	0.0999999999999999	6.410149741452187	0.0	1.1280532572835649	-3	0.948175	1,9	True	4	0	1	False	False
RLGEHNIEV	RLGEHNIEV	RLGEHNIEV	RLGEHNIEV	HLA-A0201	0.0242	0	9	9	9	0.0242	0.0242	0.181998	118.88888888888889	2.78	-0.6777777777777778	5.49308746913448	4.52679959335127e-07	0.0	4	1.0	1,8	True	0	0	-1	False	False
RLGMFVEVK	GLGMFVEVK	RLGMFVEVK	GLGMFVEVK	HLA-A3101	3.8076	0	9	9	9	11.0397	11.0397	175.254	107.77777777777776	0.89	0.5111111111111111	9.6950276857242	0.0	2.494356183591945	-2	0.969465	8	False	6	0	0	False	False
RLGTWMPFV	RLRWWQPFV	RLGTWMPFV	RLRWWQPFV	HLA-A0201	0.1649	0	9	9	9	1.1599	1.1599	0.291002	75.55555555555556	-0.0077777777777779	0.5111111111111111	10.550002220086752	2.6688189211265488e-11	0.1414565910854384	-4	0.731473	1,8	True	6	0	2,3,5	False	False
RLIFQKNQQSK	RLMFQKNQQSK	LIFQKNQQSK	LMFQKNQQSK	HLA-A1101	1.0957	0	11	10	10	1.1001	2.0799	0.401007	78.0	2.494	-1.15	10.805379563011227	0.0	0.5184806673397759	1	0.980781	0,1,9	True	3	1	1	False	False
RLLCADPGF	RLLCTDPGF	RLLCADPGF	RLLCTDPGF	HLA-B1501	2.352	0	9	9	9	2.3081	2.3081	2.15099	97.77777777777776	0.7544444444444444	0.5222222222222221	6.161167718935758	4.52679959335127e-07	0.0447349768207614	0	0.933315	1,8	False	4	0	4	False	False
RLLCADPGFV	RLLCTDPGFV	RLLCADPGFV	RLLCTDPGFV	HLA-A0201	1.9789	0	10	10	10	1.9833	1.9833	2.15099	117.0	0.2749999999999999	0.8899999999999999	6.161167718935758	4.52679959335127e-07	0.0043902384914031	0	0.940404	1,9	False	4	0	4	False	False
RLLGIPFLQPY	RLLGIPLLQPY	RLLGIPFLQ	RLLGIPLLQ	HLA-A1101	3.071	0	11	9	9	2.471	2.7387	4.9909	173.33333333333331	-0.3488888888888888	0.9666666666666666	10.550002220086752	0.0	0.3726196005404024	0	0.947551	1,8	False	6	0	6	False	False
RLLHPHHPL	RLLHPHHHL	RLLHPHHPL	RLLHPHHHL	HLA-A0206	0.4955	0	9	9	9	0.2339	0.2339	3.84105	129.99999999999997	1.5711111111111111	-0.6555555555555559	10.555229634977875	0.0	0.5541804189824712	-2	0.921901	1,8	False	2	0	7	False	False
RLLLAVTSWV	RLLLAVTPWV	LLLAVTSWV	LLLAVTPWV	HLA-A0201	0.5227	0	10	9	9	0.2289	0.2289	4.39085	205.5555555555556	-2.3344444444444443	2.1333333333333333	6.099999998230487	0.0151242984958687	0.6709010921799915	-1	0.931915	1,8	False	4	1	6	False	False
RLLQGSILA	RLLQASILA	RLLQGSILA	RLLQASILA	HLA-A0211	0.5002	0	9	9	9	0.8021	0.8021	1.40197	184.44444444444443	0.158888888888889	0.9444444444444444	10.550002220086752	0.0	0.1882687694801147	0	0.943725	1,8	False	4	0	4	False	False
RLLQRKARA	RLVQRKARA	RLLQRKARA	RLVQRKARA	HLA-A0211	2.9255	0	9	9	9	4.9927	4.9927	9.44074	108.88888888888889	4.71	-1.077777777777778	12.807427794672549	0.0	1.2112871993109942	1	0.970291	1,8	False	6	0	2	False	False
RLLSECVHA	RLVSECVHA	RLLSECVHA	RLVSECVHA	HLA-A0201	0.5435	0	9	9	9	0.9804	0.9804	1.46104	129.99999999999997	1.4244444444444442	0.4555555555555555	7.360093818046153	2.0491933110931699e-13	0.2422023153814769	1	0.965591	1,8	False	6	0	2	False	False
RLLSECVHAL	RLVSECVHAL	LLSECVHAL	LVSECVHAL	HLA-A0201	0.065	0	10	9	9	0.5386	0.5386	1.46104	173.33333333333331	-0.7800000000000001	1.3777777777777775	5.36107725976035	2.0491933110931699e-13	0.0571555885629409	1	0.974747	1,8	True	6	1	1	False	False
RLMFAIFFL	RLMFAISFL	RLMFAIFFL	RLMFAISFL	HLA-A0201	0.2627	0	9	9	9	0.3576	0.3576	1.6010300000000002	141.1111111111111	-1.4377777777777778	2.1888888888888887	10.550002220086752	0.0	0.0697154082774049	-2	0.930479	1,8	False	2	0	6	False	False
RLMKSWVQVV	RLMKSWVQAV	RLMKSWVQV	RLMKSWVQA	HLA-A0201	0.0722	0	10	9	9	0.4164	0.4164	3.63108	107.77777777777776	1.3033333333333337	0.0555555555555555	11.651775666512547	0.0076197710941836	0.059681171950048	0	0.982834	1,8	True	4	0	8	False	False
RLNRNGDFK	RLNRNGDYK	RLNRNGDFK	RLNRNGDYK	HLA-A0301	0.3413	0	9	9	9	0.2989	0.2989	6.79089	43.33333333333333	5.394444444444444	-1.911111111111111	11.479699642397463	0.0	0.0484145868183338	3	0.969776	1,8	False	2	0	7	False	False
RLNRNGDFK	RLNRNGDYK	RLNRNGDFK	RLNRNGDYK	HLA-A3101	3.4505	0	9	9	9	3.0878	3.0878	6.79089	43.33333333333333	5.394444444444444	-1.911111111111111	11.479699642397463	0.0	0.4053035656454431	3	0.969776	8	False	2	0	7	False	False
RLPDYAEVL	RLPGYAEVL	RLPDYAEVL	RLPGYAEVL	HLA-A0201	0.2759	0	9	9	9	0.8047	0.8047	18.6009	129.99999999999997	1.6555555555555557	-0.0888888888888888	4.184406848158687	0.0	0.181304734683733	-1	0.904031	1,8	False	2	0	3	False	False
RLPDYAEVLL	RLPGYAEVLL	RLPDYAEVL	RLPGYAEVL	HLA-A0201	0.2759	0	10	9	9	0.8047	0.8047	18.6009	129.99999999999997	1.6555555555555557	-0.0888888888888888	4.184406848158687	0.0	0.181304734683733	-1	0.904031	1,8	False	2	0	3	False	False
RLQALGPEA	RRQALGPEA	RLQALGPEA	RRQALGPEA	HLA-A0201	1.0891	0	9	9	9	23.5818	39.1111	0.0509984999999999	108.88888888888889	1.43	-0.2555555555555555	6.410149741452187	0.0	1.058772578628573	-2	0.945389	1,8	True	4	0	1	False	False
RLQALGPEAPA	RRQALGPEAPA	RLQALGPEA	RRQALGPEA	HLA-A0201	1.0891	0	11	9	9	10.3715	39.1111	0.0509984999999999	108.88888888888889	1.43	-0.2555555555555555	6.410149741452187	0.0	1.058772578628573	-2	0.945389	1,8	True	4	0	1	False	False
RLQALGPEAPA	RRQALGPEAPA	RLQALGPEA	RRQALGPEA	HLA-B1501	6.8605	0	11	9	9	6.8441	34.2	0.0509984999999999	108.88888888888889	1.43	-0.2555555555555555	6.410149741452187	0.0	5.484287711988304	-2	0.945389	1,8	True	4	0	1	False	False
RLQASLFRL	RLQASPFRL	RLQASLFRL	RLQASPFRL	HLA-A0201	0.1598	0	9	9	9	0.208	0.208	2.87109	141.1111111111111	2.1366666666666663	0.2999999999999999	12.500109306536617	0.0	0.0370305769230769	-3	0.898287	1,8	False	4	0	5	False	False
RLQGVERIMNK	RLQGVERIMKK	RLQGVERIMNK	RLQGVERIMKK	HLA-A1101	0.6092	0	11	11	11	0.6855	0.6855	25.8609	97.27272727272728	3.3827272727272724	-0.8545454545454546	11.479699668474495	0.0	0.0678073814733771	0	0.976593	0,1,10	False	4	0	9	False	False
RLSASRRKQQF	RLSASRRKQHF	RLSASRRKQQF	RLSASRRKQHF	HLA-B1501	1.2218	0	11	11	11	1.5332	1.5332	52.0202	44.54545454545455	5.316363636363636	-1.6	12.807427794672549	0.0	0.2481532220193059	0	0.976096	1,10	False	4	0	9	False	False
RLSEDSKVQI	RLSELSKVQI	RLSEDSKVQI	RLSELSKVQI	HLA-A0201	0.6809	0	10	10	10	0.6677	0.6677	35.7705	107.0	3.446	-0.8	6.494323082733899	0.0	0.0134609555189456	-4	0.916578	1,9	False	0	0	4	False	False
RLSFCGPNRI	RLPFCGPNRI	RLSFCGPNRI	RLPFCGPNRI	HLA-A0201	3.284	0	10	10	10	3.2224	3.2224	0.000999989	78.0	2.4839999999999995	-0.17	10.52640717383474	0.0	0.0627775571002978	-1	0.930399	1,9	False	4	0	2	False	False
RLSRKLLCK	RLSRKLLWK	RLSRKLLCK	RLSRKLLWK	HLA-A1101	0.596	0	9	9	9	0.6654	0.6654	0.7610169999999999	129.99999999999997	3.1444444444444444	-0.4111111111111112	11.651593857444825	0.0	0.0621617072437631	-2	0.908539	1,8	False	2	0	7	False	False
RLSRPPSPA	RLFRPPSPA	RLSRPPSPA	RLFRPPSPA	HLA-A0211	1.9892	0	9	9	9	0.5754	0.5754	12.2211	54.44444444444444	3.3233333333333333	-1.088888888888889	12.500109306536617	3.47580404973379e-09	4.887610288494961	-2	0.924171	1,8	False	2	0	2	False	False
RLSSSSSVRA	RLSSSSGVRA	RLSSSSSVR	RLSSSSGVR	HLA-B1501	8.7394	0	10	9	9	12.084	12.084	2.35104	75.55555555555556	4.20888888888889	-0.5555555555555556	12.500109306536617	0.0	2.4188842469381	0	0.959902	1,8	False	2	0	6	False	False
RLTHPLILL	RLTHPLIRL	RLTHPLILL	RLTHPLIRL	HLA-A0201	0.2416	0	9	9	9	0.2215	0.2215	3.32096	216.66666666666663	-0.2722222222222221	1.0777777777777775	10.551758703775704	0.0076197710941836	0.0219239729119638	-2	0.945796	1,8	False	4	0	7	False	False
RLTHPLILLA	RLTHPLIRLA	RLTHPLILL	RLTHPLIRL	HLA-A0201	0.2416	0	10	9	9	0.2215	0.2215	3.32096	216.66666666666663	-0.2722222222222221	1.0777777777777775	10.551758703775704	0.0076197710941836	0.0219239729119638	-2	0.945796	1,8	False	4	0	7	False	False
RLVAKLANTV	RLVAKLADTV	RLVAKLANTV	RLVAKLADTV	HLA-A0201	1.2855	0	10	10	10	1.4294	1.4294	0.0909992999999999	156.0	0.8140000000000001	0.7	11.651775666512547	0.0	0.1294133552539526	1	0.965047	1,9	False	2	0	7	False	False
RLVVLGIWPI	RLVVLGIRPI	LVVLGIWPI	LVVLGIRPI	HLA-A0201	3.4471	0	10	9	9	7.5115	7.5115	34.2208	237.7777777777777	-3.447777777777778	2.455555555555556	6.099999998230487	0.999970522907332	1.865192470212341	-3	0.889592	1,8	False	2	1	6	False	False
RLYEELANFL	RLYEELADFL	RLYEELANFL	RLYEELADFL	HLA-A0201	0.119	0	10	10	10	0.1724	0.1724	0.1009979999999999	127.0	1.5769999999999995	-0.03	4.258146501611918	0.0	0.0368596287703016	1	0.961053	1,9	False	2	0	7	False	False
RLYKRSEPK	RLYKRSEAK	RLYKRSEPK	RLYKRSEAK	HLA-A1101	0.2669	0	9	9	9	0.3336	0.3336	0.0109996	43.33333333333333	5.152222222222222	-2.244444444444444	10.885759367607534	0.0	0.0533639988009592	-1	0.952018	1,8	False	4	0	7	False	False
RLYLQSHQSV	RSYLQSHQSV	RLYLQSHQSV	RSYLQSHQSV	HLA-A0201	0.7359	0	10	10	10	1.964	8.7095	1.71095	107.0	2.372	-0.58	9.351184298284352	0.0	0.673720907055514	-2	0.965346	1,9	True	2	0	1	False	False
RMFSTPPSL	RMFPTPPSL	RMFSTPPSL	RMFPTPPSL	HLA-A0201	0.0391	0	9	9	9	0.0151	0.0151	9.34115	43.33333333333333	1.56	-0.1666666666666667	10.550002220086752	0.0	0.0621456953642384	-1	0.918734	1,8	False	4	0	3	False	False
RMIHQGREL	RMIHFGREL	RMIHQGREL	RMIHFGREL	HLA-B1501	0.5789	0	9	9	9	0.8038	0.8038	20.5704	86.66666666666666	3.7466666666666666	-1.0444444444444447	10.399537132121624	0.0076197710941836	0.16197388653894	-3	0.875495	1,8	False	0	0	4	False	False
RMLQICLLL	RLLQICLLL	RMLQICLLL	RLLQICLLL	HLA-A2402	2.7907	0	9	9	9	4.3464	4.3464	0.441015	216.66666666666663	-0.8633333333333331	1.7888888888888888	8.549912034533918	3.80178295877188e-32	0.9988707873182404	2	0.980109	1,8	True	2	0	1	False	False
RMSSKAMFKV	RMSSKAMLKV	RMSSKAMFKV	RMSSKAMLKV	HLA-A0201	2.636	0	10	10	10	3.2082	3.2082	12.9807	39.0	1.9290000000000005	-0.1299999999999999	11.823055271990595	0.0	0.4701450034287139	0	0.96483	1,9	False	6	0	7	False	False
RMTGMKEMLRK	RITGMKEMLRK	MTGMKEMLRK	ITGMKEMLRK	HLA-A1101	0.3706	0	11	10	10	0.3748	0.3748	0.000999989	39.0	2.249	-0.74	10.789009301923215	0.0	0.0041529348986126	1	0.989818	0,1,9	True	3	1	0	False	False
RMTRYLESL	RMTRYLESW	RMTRYLESL	RMTRYLESW	HLA-A0201	0.8579	0	9	9	9	11.4213	11.4213	5.33202	86.66666666666666	3.396666666666666	-0.6444444444444446	9.347628799267111	0.0	0.7934596639611952	-2	0.964233	1,8	True	1	0	8	False	False
RMTRYLESLGA	RMTRYLESWGA	RMTRYLESL	RMTRYLESW	HLA-A0201	0.8579	0	11	9	9	4.9509	11.4213	5.33202	86.66666666666666	3.396666666666666	-0.6444444444444446	9.347628799267111	0.0	0.7934596639611952	-2	0.964233	1,8	True	1	0	8	False	False
RMTSQNSQV	RTTSQNSQV	RMTSQNSQV	RTTSQNSQV	HLA-A0201	1.1597	0	9	9	9	6.8871	6.8871	10.9011	32.22222222222222	3.9577777777777774	-1.2444444444444445	10.550002220086752	0.0	0.96442127746076	-1	0.962066	1,8	True	1	0	1	False	False
RMTVSLVVKM	RMTVSLVVIM	MTVSLVVKM	MTVSLVVIM	HLA-A0211	4.462	0	10	9	9	2.9716	10.2496	3.43191	140.0	-1.1355555555555557	1.6444444444444448	9.700002531521022	0.0	2.5195394161723383	-3	0.959433	1,8	False	1	1	7	False	False
RNMWCCSFDR	RNMWRCSFDR	NMWCCSFDR	NMWRCSFDR	HLA-A3301	2.4166	0	10	9	9	1.1509	1.1509	0.600985	0.0	2.606666666666667	-0.3888888888888889	6.064584924373776	0.0	2.657651073073246	-3	0.843986	8	False	2	1	3	False	False
RNSSISSPF	RNSSISGPF	RNSSISSPF	RNSSISGPF	HLA-B1501	1.7378	0	9	9	9	3.1509	3.1509	29.4603	43.33333333333333	3.0288888888888885	-0.6111111111111112	10.550002220086752	0.0	0.7793599225618077	0	0.949329	1,8	False	2	0	6	False	False
RPGEVIQPL	PPGEVIQPL	RPGEVIQPL	PPGEVIQPL	HLA-B0702	0.0245	0	9	9	9	1.5435	1.5435	21.333	118.88888888888889	1.383333333333333	-0.288888888888889	6.410149741452187	0.0	0.0241111111111111	-2	0.963202	1,8	False	4	0	0	False	False
RPKATYSVC	RPNATYSVC	RPKATYSV	RPNATYSV	HLA-B0702	0.2038	0	9	8	8	0.3166	0.3278	11.2107	48.75	2.59125	-0.8499999999999999	10.454924617893994	1.0	0.0770933496034167	0	0.928499	1,7	False	4	0	2	False	False
RPKATYSVCV	RPNATYSVCV	RPKATYSV	RPNATYSV	HLA-B0702	0.2038	0	10	8	8	0.3166	0.3278	11.2107	48.75	2.59125	-0.8499999999999999	10.454924617893994	1.0	0.0770933496034167	0	0.928499	1,7	False	4	0	2	False	False
RPKATYSVCVM	RPNATYSVCVM	RPKATYSVCVM	RPNATYSVCVM	HLA-B0702	0.1826	0	11	11	11	0.2712	0.2712	11.2107	61.81818181818181	1.1872727272727273	0.1636363636363637	9.447869836352766	1.0	0.0596547197640118	0	0.964626	1,3,10	False	4	0	2	False	False
RPQHPPEAL	RPQSPPEAL	RPQHPPEAL	RPQSPPEAL	HLA-B0702	0.005	0	9	9	9	0.0044	0.0044	0.7909729999999999	54.44444444444444	2.7999999999999994	-1.5444444444444447	7.5513127176091075	2.0491933110931699e-13	0.0006818181818181	-1	0.914694	1,8	False	0	0	3	False	False
RPQHPPEALL	RPQSPPEALL	RPQHPPEAL	RPQSPPEAL	HLA-B0702	0.005	0	10	9	9	0.0044	0.0044	0.7909729999999999	54.44444444444444	2.7999999999999994	-1.5444444444444447	7.5513127176091075	2.0491933110931699e-13	0.0006818181818181	-1	0.914694	1,8	False	0	0	3	False	False
RPRQGDLCPP	RPRPGDLCPP	RPRQGDLCP	RPRPGDLCP	HLA-B0702	0.8261	0	10	9	9	0.5721	0.5721	0.710989	43.33333333333333	4.1066666666666665	-1.4777777777777776	8.549833829514682	0.999999999973312	0.366770494668764	-1	0.888777	1,8	False	2	0	3	False	False
RPRQGDLCPPS	RPRPGDLCPPS	RPRQGDLCP	RPRPGDLCP	HLA-B0702	0.8261	0	11	9	9	0.5721	0.5721	0.710989	43.33333333333333	4.1066666666666665	-1.4777777777777776	8.549833829514682	0.999999999999795	0.366770494668764	-1	0.888777	1,8	False	2	0	3	False	False
RPRSASIRDA	RPSSASIRDA	RPRSASIRDA	RPSSASIRDA	HLA-B0702	0.3568	0	10	10	10	1.43	1.43	0.292993	59.00000000000001	5.174	-1.2099999999999995	12.19913391303271	0.0	0.2677746573426574	-1	0.957966	1,9	False	6	0	2	False	False
RPRSASIRDAN	RPSSASIRDAN	RPRSASIRDA	RPSSASIRDA	HLA-B0702	0.3568	0	11	10	10	1.43	1.43	0.292993	59.00000000000001	5.174	-1.2099999999999995	12.19913391303271	0.0	0.2677746573426574	-1	0.957966	1,9	False	6	0	2	False	False
RPSGLCGASL	RPSGLCGAAL	RPSGLCGASL	RPSGLCGAAL	HLA-B0702	0.0239	0	10	10	10	0.0281	0.0281	15.1506	88.0	0.6910000000000001	0.3399999999999999	8.549912034533918	0.0	0.0035722419928825	1	0.983419	1,9	False	4	0	8	False	False
RPSGLCGASLL	RPSGLCGAALL	RPSGLCGASL	RPSGLCGAAL	HLA-B0702	0.0239	0	11	10	10	0.0281	0.0281	15.1506	88.0	0.6910000000000001	0.3399999999999999	8.549912034533918	0.0	0.0035722419928825	1	0.983419	1,9	False	4	0	8	False	False
RPWSRGPKDPL	RPWRRGPKDPL	RPWSRGPKDPL	RPWRRGPKDPL	HLA-B3501	4.0643	0	11	11	11	4.5528	4.5528	0.000999989	35.45454545454545	3.5745454545454547	-1.7727272727272727	11.479699642397463	0.0	0.4360856066596381	-1	0.942459	1,10	False	6	0	3	False	False
RPWSYPSQA	RPWSYPRQA	RPWSYPSQA	RPWSYPRQA	HLA-B0702	0.3089	0	9	9	9	0.358	0.358	3.13095	11.11111111111111	2.5844444444444448	-1.4666666666666666	9.348807885311544	0.999941064897268	0.0423658938547485	-1	0.931815	1,8	False	6	0	6	False	False
RPWSYPSQAE	RPWSYPRQAE	RPWSYPSQA	RPWSYPRQA	HLA-B0702	0.3089	0	10	9	9	0.358	0.358	3.13095	11.11111111111111	2.5844444444444448	-1.4666666666666666	9.348807885311544	0.999941064897268	0.0423658938547485	-1	0.931815	1,8	False	6	0	6	False	False
RPYSQMVTDL	RPYSEMVTDL	RPYSQMVTDL	RPYSEMVTDL	HLA-B0702	0.0687	0	10	10	10	0.1326	0.1326	9.10084	68.0	2.398	-0.5999999999999999	6.3318953779526055	0.0	0.0331065610859728	2	0.960279	1,9	False	2	0	4	False	False
RQAEITPTK	RPAEITPTK	RQAEITPTK	RPAEITPTK	HLA-A1101	0.04	0	9	9	9	1.412	1.412	0.260996	54.44444444444444	3.47	-1.3444444444444443	9.6950276857242	0.0	0.0388668555240793	-1	0.941142	1,8	True	2	0	1	False	False
RQFTEVHLK	RQCTEVHLK	RQFTEVHLK	RQCTEVHLK	HLA-A1101	0.071	0	9	9	9	0.4978	0.4978	5.7909500000000005	75.55555555555556	3.123333333333333	-0.9444444444444444	9.697026920504868	0.0	0.0608734431498593	-2	0.892168	1,8	False	2	0	2	False	False
RQGDLCPPSK	RPGDLCPPSK	RQGDLCPPSK	RPGDLCPPSK	HLA-A1101	0.9651	0	10	10	10	4.0751	4.0751	0.710989	39.0	3.099	-1.35	8.545113873668015	0.999999999999795	0.736536772103752	-1	0.948094	0,1,9	True	2	0	1	False	False
RQGEDLAHA	RQGEDLAHV	RQGEDLAHA	RQGEDLAHV	HLA-B1501	6.0541	0	9	9	9	4.028	4.028	13.8912	65.55555555555554	3.463333333333333	-1.2444444444444445	5.454309455584735	0.0	3.045236348063556	0	0.983315	1,8	True	4	0	8	False	False
RQQQEATPPV	RQQQEATPPA	QQQEATPPV	QQQEATPPA	HLA-A0201	0.6341	0	10	9	9	2.9759	2.9759	0.0209994999999999	43.33333333333333	2.238888888888889	-1.3222222222222224	3.849983240943402	0.0	0.4989869888101078	0	0.985072	1,8	True	4	1	8	False	False
RQQQEATPPV	RQQQEATPPA	QQQEATPPV	QQQEATPPA	HLA-B1501	3.2047	0	10	9	9	5.1448	5.1448	0.0209994999999999	43.33333333333333	2.238888888888889	-1.3222222222222224	3.849983240943402	0.0	1.2084898285647645	0	0.985072	1,8	True	4	1	8	False	False
RQQQEATPPVH	RQQQEATPPAH	QQQEATPPVH	QQQEATPPAH	HLA-B1501	1.3963	0	11	10	10	1.4165	1.4165	0.0209994999999999	39.0	2.481	-1.5100000000000002	5.363507221918553	0.0	0.0199119378750441	0	0.976839	1,9	False	4	1	8	False	False
RQSRLDYFM	RQSALDYFM	RQSRLDYFM	RQSALDYFM	HLA-A0206	1.7739	0	9	9	9	1.1505	1.1505	32.591	43.33333333333333	4.154444444444445	-1.0666666666666669	9.347625291906295	0.0	0.961190143415906	-1	0.922241	1,8	False	0	0	3	False	False
RQTEERARLPK	RQTQERARLPK	QTEERARLPK	QTQERARLPK	HLA-A1101	1.0489	0	11	10	10	0.3915	0.3915	12.7613	49.0	5.039	-2.01	9.690164214931428	0.0	1.7612946615581098	2	0.972763	0,1,9	False	2	1	2	False	False
RRASSSSSL	RRASSYSSL	RRASSSSSL	RRASSYSSL	HLA-C0602	0.1256	0	9	9	9	0.0966	0.0966	10.1008	54.44444444444444	4.456666666666667	-0.8222222222222222	12.500109306536617	0.0	0.0377060041407867	-2	0.93402	1,8	False	2	0	5	False	False
RRAYVTPPGT	RRTYVTPPGT	RRAYVTPPGT	RRTYVTPPGT	HLA-B2705	1.6787	0	10	10	10	1.6803	1.6803	25.0511	39.0	2.833	-0.93	11.14762292895466	0.999999996550681	0.0015984764625362	0	0.961228	0,1,9	False	4	0	2	False	False
RRGPRLYDL	RRGARLYDL	RRGPRLYDL	RRGARLYDL	HLA-C0701	0.124	0	9	9	9	0.7383	0.7383	2.28105	86.66666666666666	4.76	-1.411111111111111	11.05363831948489	0.999999999999949	0.1031737775971827	-1	0.912667	1,8	False	4	0	3	False	False
RRHDHEPAE	RRHGHEPAE	RRHDHEPAE	RRHGHEPAE	HLA-C0702	5.8158	0	9	9	9	8.2261	8.2261	27.8905	11.11111111111111	6.632222222222222	-2.855555555555556	6.503186046611518	0.0076197710941836	1.704066658562381	-1	0.906865	1,8	False	2	0	3	False	False
RRLAALPMG	RRLAALPVG	RRLAALPM	RRLAALPV	HLA-B2705	1.2224	0	9	8	8	1.6868	2.463	0.0410009	122.5	1.75375	0.3124999999999999	12.500109306536617	0.0	0.6157163784003248	1	0.978141	0,1,2,7	True	1	0	7	False	False
RRLAALPMGL	RRLAALPVGL	RRLAALPMGL	RRLAALPVGL	HLA-B2705	0.0858	0	10	10	10	0.0786	0.0786	0.0410009	137.0	0.817	0.5899999999999999	12.500109306536617	1.20812138761297e-17	0.0078595419847328	1	0.966667	0,1,9	False	1	0	7	False	False
RRMGWLSLL	RRMGWLPLL	RRMGWLSLL	RRMGWLPLL	HLA-C0602	0.0451	0	9	9	9	0.0505	0.0505	8.53091	129.99999999999997	1.428888888888889	0.2444444444444444	12.500109306536617	0.992380228905816	0.0048225742574257	-1	0.923156	1,8	False	4	0	6	False	False
RRMGWLSLLL	RRMGWLPLLL	RRMGWLSLL	RRMGWLPLL	HLA-C0602	0.0451	0	10	9	9	0.0505	0.0505	8.53091	129.99999999999997	1.428888888888889	0.2444444444444444	12.500109306536617	0.999941047525418	0.0048225742574257	-1	0.923156	1,8	False	4	0	6	False	False
RRRKSLLLAL	RRRKSLWLAL	RRKSLLLAL	RRKSLWLAL	HLA-B0702	3.0779	0	10	9	9	3.3821	3.3821	0.171004	184.44444444444443	1.9222222222222216	0.3666666666666666	12.51647814642638	0.0	0.2768389994382187	-2	0.899205	1,8	False	1	1	5	False	False
RRSKHPALL	RQSKHPALL	RRSKHPALL	RQSKHPALL	HLA-B2705	0.0942	0	9	9	9	1.535	1.535	0.00199998	97.77777777777776	3.533333333333333	-1.0111111111111113	12.516478954814374	0.999999547320041	0.0884191270358306	1	0.964173	1,8	True	2	0	1	False	False
RRYEHPLVE	RRYERPLVE	RRYEHPLV	RRYERPLV	HLA-C0701	0.2937	0	9	8	8	0.4943	0.5642	0.171004	85.0	4.061249999999999	-1.3250000000000002	9.350005120970309	0.996175543712172	0.1408115030131159	0	0.893369	0,1,7	False	2	0	4	False	False
RSAAVEETFR	RSGAVEETFR	RSAAVEETFR	RSGAVEETFR	HLA-A1101	1.505	0	10	10	10	2.9578	2.9578	19.3612	49.0	3.879	-0.69	6.533466308377683	0.0	0.7392196903103659	0	0.964031	0,1,9	False	4	0	2	False	False
RSALVRVLV	REALVRVLV	RSALVRVLV	REALVRVLV	HLA-C1502	0.0831	0	9	9	9	7.3591	7.3591	2.46205	194.44444444444443	1.0522222222222222	1.3555555555555554	12.500109306536617	0.0	0.0821616230245546	0	0.969405	1,8	True	0	0	1	False	False
RSALVRVLVL	REALVRVLVL	RSALVRVLV	REALVRVLV	HLA-C1502	0.0831	0	10	9	9	1.0914	7.3591	2.46205	194.44444444444443	1.0522222222222222	1.3555555555555554	12.500109306536617	0.0	0.0821616230245546	0	0.969405	1,8	True	0	0	1	False	False
RSASIRDANLY	SSASIRDANLY	ASIRDANLY	ASIRDANLY	HLA-A1101	1.3459	0	11	9	9	1.3459	1.3459	0.292993	108.88888888888889	2.2622222222222224	-0.1888888888888889	6.3318953779526055	0.0	0.0	7	1.0	1,8	True	0	2	-1	False	False
RSELNLLV	RSELNLLV	RSELNLLV	RSELNLLV	HLA-C0501	2.2625	0	8	8	8	2.2625	2.2625	58.79	182.5	1.62125	0.4125000000000001	6.410149741452187	0.0	0.0	4	1.0	1,2,7	True	0	0	-1	False	False
RSFNLTAGSL	RTFNLTAGSL	RSFNLTAGSL	RTFNLTAGSL	HLA-B1501	6.6213	0	10	10	10	5.5435	5.5435	49.3405	88.0	1.536	0.15	10.550002220086752	0.0	1.287352239559845	1	0.982785	1,9	True	6	0	1	False	False
RSHRRLRETR	RSHRRLREIR	RSHRRLRETR	RSHRRLREIR	HLA-A3101	0.5784	0	10	10	10	1.1679	1.1679	5.20104	39.0	8.712	-2.69	12.676121867261829	0.0	0.291948625738505	-1	0.97438	0,9	False	3	0	8	False	False
RSKAICVQR	RSKAICVQW	RSKAICVQR	RSKAICVQW	HLA-A3101	0.0084	0	9	9	9	4.2274	4.2274	1.32097	86.66666666666666	3.586666666666667	-0.4666666666666665	11.481192552484572	0.0	0.0083833088896248	-3	0.957143	8	True	2	0	8	False	False
RSKGDIGA	RSKGDLGA	RSKGDIGA	RSKGDLGA	HLA-C0303	36.5	0	8	8	8	36.0	36.0	0.38101	61.25000000000001	2.9975	-0.8999999999999999	9.695024739019573	5.89524745824429e-05	0.5069444444444444	2	0.966398	0,1,7	False	4	0	5	False	False
RSLCRGKGKI	RSVCRGKGKI	RSLCRGKGKI	RSVCRGKGKI	HLA-C1502	10.5023	0	10	10	10	6.8585	10.1644	2.11199	78.0	3.1339999999999995	-0.76	11.651593857444825	0.0	0.3491329709574587	1	0.971063	0,1,3,4,9	False	6	0	2	False	False
RSLLHYMVK	RSLLRYMVK	RSLLHYMVK	RSLLRYMVK	HLA-A3101	0.8151	0	9	9	9	0.8337	0.8337	1.7010200000000002	118.88888888888889	1.3822222222222222	-4.9343245538895844e-17	10.455031820572913	2.6688189211265488e-11	0.0181850305865418	0	0.914325	8	False	2	0	4	False	False
RSLWREHAGV	RSLWREHACV	SLWREHAGV	SLWREHACV	HLA-A0211	0.1358	0	10	9	9	0.2683	0.2683	18.871	86.66666666666666	1.75	-0.388888888888889	7.5513127176091075	0.0	0.0670648527767424	-3	0.917526	1,8	False	2	1	7	False	False
RSMQDGEPW	RSVQDGEPW	RSMQDGEPW	RSVQDGEPW	HLA-B1501	3.9048	0	9	9	9	4.8854	4.8854	0.121002	0.0	3.752222222222223	-1.8666666666666667	4.184407676104456	1.4245188868286501e-21	0.7837734637900683	1	0.953934	1,8	False	1	0	2	False	False
RSMRTVYGLF	RSMRTVYGLC	RSMRTVYGLF	RSMRTVYGLC	HLA-A2402	1.836	1	10	10	10	2.586	28.5	0.000999989	68.0	2.072	0.0499999999999999	11.14762292895466	0.0	1.7177229473684212	-2	0.971268	1,9	True	2	0	9	False	False
RSQRVRAAM	RAQRVRAAM	RSQRVRAAM	RAQRVRAAM	HLA-B0702	0.5252	0	9	9	9	0.1899	0.1899	129.589	54.44444444444444	4.854444444444444	-0.8999999999999999	12.801070996560156	0.0	0.9273278567667192	1	0.979584	1,8	True	4	0	1	False	False
RSQRVRAAM	RAQRVRAAM	SQRVRAAM	AQRVRAAM	HLA-B0801	0.343	0	9	8	8	0.6729	0.6729	129.589	61.25000000000001	3.59625	-0.4499999999999999	12.500109306536617	0.0	0.1681612423837123	1	0.984853	1,4,7	False	4	1	0	False	False
RSSEKSNSL	RNSEKSNSL	RSSEKSNSL	RNSEKSNSL	HLA-C0303	0.1727	0	9	9	9	2.1234	2.1234	24.471	43.33333333333333	4.7333333333333325	-1.6444444444444446	9.6950276857242	0.0	0.1586539935951775	1	0.972026	1,8	True	2	0	1	False	False
RTARTIWISK	RTARTIWIST	RTARTIWISK	RTARTIWIST	HLA-A3101	0.7619	0	10	10	10	9.6504	15.234	0.330999	88.0	2.995	-0.52	12.51647814642638	3.47580404973379e-09	0.7237949973742943	-1	0.984506	0,9	True	2	0	9	False	False
RTAWWGKVPR	RAAWWGKVPR	RTAWWGKVPR	RAAWWGKVPR	HLA-A1101	0.6229	0	10	10	10	0.643	1.9348	0.00999989	39.0	2.651	-1.14	12.51647814642638	0.0	0.4223601974364275	0	0.969402	0,1,9	True	4	0	1	False	False
RTFREVLKEEY	RTFREVLKEED	RTFREVLK	RTFREVLK	HLA-A1101	0.9692	0	11	8	8	0.9692	0.9692	9.94106	85.0	4.10375	-0.7875000000000001	11.479699668474495	0.0	0.0	5	1.0	0,1,2,3,4,7	True	0	0	-1	False	False
RTFSTFDFY	RTFRTFDFY	RTFSTFDFY	RTFRTFDFY	HLA-A0101	0.1623	0	9	9	9	0.2508	0.2508	51.2401	0.0	2.597777777777777	-0.3444444444444445	6.3318953779526055	0.0	0.057270933014354	-1	0.932101	1,8	False	6	0	3	False	False
RTFVAAYGK	RTFVAADGK	RTFVAAYGK	RTFVAADGK	HLA-A1101	0.0492	0	9	9	9	0.1584	0.1584	24.8005	54.44444444444444	1.2888888888888888	-0.0222222222222222	10.454924617893994	0.0	0.0339181818181818	-3	0.909657	1,8	False	2	0	6	False	False
RTFVAAYGKSY	RTFVAADGKSY	RTFVAAYGK	RTFVAADGK	HLA-A1101	0.0492	0	11	9	9	0.1584	0.1584	24.8005	54.44444444444444	1.2888888888888888	-0.0222222222222222	10.454924617893994	0.0	0.0339181818181818	-3	0.909657	1,8	False	2	0	6	False	False
RTGKSKYTF	RTGKSKYKF	RTGKSKYTF	RTGKSKYKF	HLA-B1501	1.2479	0	9	9	9	2.4539	2.4539	0.000999989	0.0	3.42	-1.4888888888888887	10.901809546165168	1.35803864849162e-06	0.6132961408370349	-1	0.960172	1,8	False	2	0	7	False	False
RTISAYKAPR	RTISAYKTPR	RTISAYKAPR	RTISAYKTPR	HLA-A0301	1.5377	0	10	10	10	1.0047	1.0047	9.93073	59.00000000000001	3.2960000000000003	-0.92	11.530520518310368	0.0151242984958687	0.8157600278690159	0	0.962247	0,9	False	4	0	7	False	False
RTISAYKAPR	RTISAYKTPR	RTISAYKAPR	RTISAYKTPR	HLA-A3101	0.0849	0	10	10	10	0.05	0.05	9.93073	59.00000000000001	3.2960000000000003	-0.92	11.530520518310368	0.0151242984958687	0.0592602	0	0.962247	0,9	False	4	0	7	False	False
RTLGRTGDL	RSLGRTGDL	RTLGRTGDL	RSLGRTGDL	HLA-B0702	2.0801	0	9	9	9	2.867	2.867	0.141003	86.66666666666666	3.553333333333333	-0.788888888888889	10.397768874652684	9.05359508832148e-07	0.5709210638297874	1	0.976345	1,8	True	6	0	1	False	False
RTPDMIQQSR	RTPDMIQQPR	RTPDMIQQSR	RTPDMIQQPR	HLA-A3101	0.3798	0	10	10	10	0.391	0.391	0.421002	39.0	4.8340000000000005	-1.6200000000000003	10.397768874652684	0.0	0.0108791815856777	-1	0.96185	0,9	False	4	0	8	False	False
RVAAGIICTL	RVAAGIVCTL	RVAAGIICTL	RVAAGIVCTL	HLA-B1501	3.8612	0	10	10	10	3.4587	3.4587	0.32099	166.0	-0.7150000000000001	1.75	8.549912034533918	0.0	0.4493402145314717	3	0.985906	1,9	False	3	0	6	False	False
RVADINDHAL	RVADINDHAP	RVADINDHAL	RVADINDHAP	HLA-B1501	2.8261	0	10	10	10	11.2634	19.0804	2.64103	127.0	2.6160000000000005	-0.21	5.408143082167953	0.0	2.4075112277520385	-3	0.974333	1,9	True	4	0	9	False	False
RVAKYGKTL	RIAKYGKTL	RVAKYGKTL	RIAKYGKTL	HLA-C0303	0.3347	0	9	9	9	0.5792	0.5792	4.79091	86.66666666666666	1.8911111111111107	-0.5444444444444444	10.901809546165168	0.0	0.1412882424033149	3	0.988807	1,8	True	3	0	1	False	False
RVAKYGKTLY	RIAKYGKTLY	RVAKYGKTLY	RIAKYGKTLY	HLA-B1501	0.2596	0	10	10	10	0.2863	0.2863	4.79091	78.0	1.7159999999999995	-0.6199999999999999	10.452525400556624	0.0	0.0242099895214809	3	0.991917	1,9	True	3	0	1	False	False
RVARKLYRY	RVARKLDRY	RVARKLYRY	RVARKLDRY	HLA-A1101	0.749	0	9	9	9	1.5828	1.5828	1.36299	86.66666666666666	4.424444444444444	-1.1333333333333335	11.473057587631049	0.0	0.3945641900429618	-3	0.907958	1,8	False	2	0	6	False	False
RVARLGYKDV	RAARLGYKDV	VARLGYKDV	AARLGYKDV	HLA-C1502	6.2361	0	10	9	9	6.098	6.098	4.45091	118.88888888888889	1.5088888888888887	0.0444444444444442	9.297356245107949	0.0	0.1412275188586427	0	0.983481	1,8	False	4	1	0	False	False
RVGACPGRDR	RVCACPGRDR	RVGACPGRDR	RVCACPGRDR	HLA-A3101	1.3823	0	10	10	10	1.1904	1.1904	30.7902	39.0	4.447	-1.09	10.437415233813226	0.0	0.2228354922715056	-3	0.910686	0,9	False	2	0	2	False	False
RVGDITLRCPV	RGGDITLRCPV	RVGDITLRCPV	RGGDITLRCPV	HLA-A0201	2.5616	0	11	11	11	16.565	19.1456	48.1412	123.63636363636364	1.9081818181818184	0.3636363636363636	8.549833829514682	0.0076197710941836	2.218868794918937	-3	0.96551	1,10	True	4	0	1	False	False
RVGYLTQAK	RVGYLTQAE	RVGYLTQAK	RVGYLTQAE	HLA-A1101	0.1332	0	9	9	9	13.0429	13.0429	17.4808	86.66666666666666	1.89	-0.5	10.454924617893994	0.0	0.131839701293424	1	0.983988	1,8	True	2	0	8	False	False
RVHTGEKPYK	RIHTGEKPYK	RVHTGEKPYK	RIHTGEKPYK	HLA-A1101	0.2531	0	10	10	10	0.4938	0.4938	551.756	29.0	3.522	-1.88	10.243785942904651	1.36151444310081e-06	0.1233721547185095	3	0.991067	0,1,9	True	3	0	1	False	False
RVKENEAILK	RVKEKEAILK	RVKENEAILK	RVKEKEAILK	HLA-A1101	0.1871	0	10	10	10	0.2234	0.2234	24.8005	117.0	3.059	-0.85	9.534848329611124	0.0	0.0304016562220232	0	0.945683	0,1,9	False	4	0	4	False	False
RVLFAVYHM	QVLFAVYHM	RVLFAVYHM	QVLFAVYHM	HLA-A0206	1.6599	0	9	9	9	3.7159	3.7159	0.000999989	118.88888888888889	-0.0466666666666668	1.0777777777777775	9.351184298284352	0.0	0.9184193331359832	1	0.983814	1,8	False	2	0	0	False	False
RVLQCANLL	RVLQRANLL	RVLQCANLL	RVLQRANLL	HLA-A0206	2.1656	0	9	9	9	1.6793	1.6793	16.9111	173.33333333333331	0.5788888888888888	0.9333333333333332	8.549912034533918	0.0	0.6271251592925623	-3	0.874369	1,8	False	2	0	4	False	False
RVLSPVIIK	RVLSPLIIK	RVLSPVIIK	RVLSPLIIK	HLA-A1101	0.005	0	9	9	9	0.0057	0.0057	3.67107	194.44444444444443	0.1144444444444444	1.1555555555555557	11.651775666512547	0.0	0.0006140350877192	1	0.963551	1,8	False	6	0	5	False	False
RVPSISFRI	GVPSISFRI	RVPSISFRI	GVPSISFRI	HLA-A2402	0.6338	0	9	9	9	2.2425	2.2425	0.150998	118.88888888888889	2.197777777777778	0.4222222222222222	12.500109306536617	0.0	0.4546684771460424	-2	0.969307	1,8	False	6	0	0	False	False
RVRAMAICK	RVRAMAIYK	RVRAMAICK	RVRAMAIYK	HLA-A0301	0.1391	0	9	9	9	0.0278	0.0278	30.7902	97.77777777777776	2.131111111111111	0.4222222222222221	11.481192552484572	0.0	0.5569003597122303	-2	0.927071	1,8	False	2	0	7	False	False
RVRAMAICK	RVRAMAIYK	RVRAMAICK	RVRAMAIYK	HLA-A3101	0.7199	0	9	9	9	0.2223	0.2223	30.7902	97.77777777777776	2.131111111111111	0.4222222222222221	11.481192552484572	0.0	1.6114360773729193	-2	0.927071	8	False	2	0	7	False	False
RVRQDGQFL	RVSQDGQFL	RVRQDGQFL	RVSQDGQFL	HLA-B0702	0.2642	0	9	9	9	1.8324	1.8324	2.09101	75.55555555555556	4.084444444444444	-1.0111111111111113	10.397768874652684	0.0	0.2261069853743724	-1	0.939865	1,8	False	6	0	2	False	False
RVRVRQDGQFL	RVRVSQDGQFL	RVRQDGQFL	RVSQDGQFL	HLA-B0702	0.2642	0	11	9	9	1.8232	1.8324	2.09101	75.55555555555556	4.084444444444444	-1.0111111111111113	10.397768874652684	0.0076197710941836	0.2261069853743724	-1	0.939865	1,8	False	6	2	2	False	False
RVTRAAAACL	PVTRAAAACL	VTRAAAACL	VTRAAAACL	HLA-B0702	1.3166	0	10	9	9	1.3166	1.3166	40.0908	120.0	0.0011111111111109	1.3888888888888888	8.549912034533918	0.0	0.0	4	1.0	1,8	True	0	1	-1	False	False
RVYEDILGM	PVYEDILGM	RVYEDILGM	PVYEDILGM	HLA-A0201	0.3567	0	9	9	9	4.6293	4.6293	21.781	118.88888888888889	1.491111111111111	0.1333333333333334	4.184406848158687	0.0	0.3292153068498477	-2	0.965002	1,8	False	4	0	0	False	False
RVYGVYQVVEY	RVDGVYQVVEY	RVYGVYQVVEY	RVDGVYQVVEY	HLA-A1101	0.6612	0	11	11	11	2.3125	2.3125	32.2919	105.45454545454544	0.9627272727272724	0.0909090909090909	6.390254999976605	0.0	0.4721468367567567	-3	0.943569	0,1,10	False	2	0	2	False	False
RWMKVNFEV	RWMKLNFEV	RWMKVNFEV	RWMKLNFEV	HLA-A2402	0.5603	0	9	9	9	0.6706	0.6706	0.121002	64.44444444444444	2.02	-0.3555555555555555	9.6950276857242	0.999999996524196	0.0921579033701162	1	0.954308	1,8	False	6	0	4	False	False
RWMKVNFEVF	RWMKLNFEVF	RWMKVNFEVF	RWMKLNFEVF	HLA-A2402	0.1541	0	10	10	10	0.189	0.189	0.121002	57.99999999999999	1.52	-0.04	9.6950276857242	0.999999996524196	0.0284555026455026	1	0.960706	1,9	False	6	0	4	False	False
RWQRSQHSYK	RWQRSQISYK	RWQRSQHSYK	RWQRSQISYK	HLA-A3101	0.9846	0	10	10	10	0.7543	0.7543	4.9909	0.0	5.574	-2.6900000000000004	11.530532318167388	0.0	0.3006143179106457	-3	0.914532	0,9	False	0	0	6	False	False
RYAAVYRPL	RYAAVCRPL	RYAAVYRPL	RYAAVCRPL	HLA-C0702	0.4256	0	9	9	9	0.7844	0.7844	0.00599993	97.77777777777776	1.948888888888889	-0.1777777777777776	10.118372942321002	0.500000113170067	0.1946778174400815	-2	0.873741	1,8	False	2	0	5	False	False
RYDLFVYPK	RYGLFVYPK	RYDLFVYPK	RYGLFVYPK	HLA-A1101	2.1155	0	9	9	9	3.7636	3.7636	0.0309996999999999	75.55555555555556	1.9477777777777776	-0.588888888888889	9.145093667320907	0.0	0.9263884445743436	-1	0.919267	1,8	False	2	0	2	False	False
RYDLFVYPKF	RYGLFVYPKF	RYDLFVYPKF	RYGLFVYPKF	HLA-A2402	0.097	0	10	10	10	0.1171	0.1171	0.0309996999999999	68.0	1.455	-0.2500000000000001	9.145093667320907	0.0	0.0166498719043552	-1	0.935574	1,9	False	2	0	2	False	False
RYFRRKPVPF	RYFRRKPVRF	RYFRRKPVPF	RYFRRKPVRF	HLA-A2402	0.2805	0	10	10	10	0.11	0.11	0.190994	29.0	4.045	-1.2100000000000002	12.227136290632188	9.05359508832148e-07	0.4347750000000001	-2	0.95206	1,9	False	4	0	8	False	False
RYFRRKPVPFF	RYFRRKPVRFF	RYFRRKPVPFF	RYFRRKPVRFF	HLA-A2402	0.1008	0	11	11	11	0.11	0.1911	0.190994	26.36363636363636	3.4063636363636367	-0.8454545454545456	12.227136290632188	9.05359508832148e-07	0.0476307692307692	-2	0.944517	1,10	False	4	0	8	False	False
RYFYTAVSR	RYFDTAVSR	RYFYTAVSR	RYFDTAVSR	HLA-A6801	2.7862	0	9	9	9	1.6076	1.6076	627.512	43.33333333333333	3.0288888888888885	-0.4777777777777777	10.118372942321002	0.0	2.0426818362776813	-3	0.893345	1,8	False	2	0	3	False	False
RYGELTKII	RYGELTKLI	RYGELTKII	RYGELTKLI	HLA-A2402	0.1518	0	9	9	9	0.0553	0.0553	24.5815	129.99999999999997	1.587777777777778	-0.1666666666666666	9.297359791584311	0.0	0.2648951175406871	2	0.980709	1,8	False	4	0	7	False	False
RYGGSTIAAGF	RYGGSTIAAGV	RYGGSTIAAGF	RYGGSTIAAGV	HLA-A2402	0.2134	0	11	11	11	4.0561	4.0561	25.8304	53.63636363636364	0.6081818181818179	0.2181818181818181	9.348807885311544	3.47580404973379e-09	0.2021725746406646	-1	0.989307	1,10	True	2	0	10	False	False
RYHYNATLL	RYHYNGTLL	RYHYNATLL	RYHYNGTLL	HLA-C0702	0.1818	0	9	9	9	0.1778	0.1778	103.51	97.77777777777776	1.935555555555556	-0.5666666666666668	9.17420503590256	0.0001178979989909	0.004089988751406	0	0.939911	1,8	False	4	0	5	False	False
RYVAICCTL	RYVAICCPL	RYVAICCTL	RYVAICCPL	HLA-A2402	0.4527	0	9	9	9	1.6456	1.6456	0.00299997	129.99999999999997	-0.0688888888888888	1.4222222222222225	8.222829177044332	5.89524745824429e-05	0.3281634844433641	-1	0.940836	1,8	False	4	0	7	False	False
RYYCEVLPGEI	RYYREVLPGEI	YYCEVLPGEI	YYREVLPGEI	HLA-A2402	0.9916	0	11	10	10	1.1949	1.2384	5.82113	107.0	-0.2200000000000001	0.3399999999999999	3.6136817815713584	0.0	0.1976153746770025	-3	0.903607	1,9	False	2	1	2	False	False
RYYICTAQNL	GYYICTAQNL	YYICTAQNL	YYICTAQNL	HLA-A2402	0.1531	0	10	9	9	0.1531	0.1531	3.44093	97.77777777777776	0.2333333333333332	0.2555555555555555	5.9165084338746965	4.52679959335127e-07	0.0	4	1.0	1,8	True	0	1	-1	False	False
SAAASSSVQR	SAAASSSVHR	AAASSSVQR	AAASSSVHR	HLA-A1101	0.182	0	10	9	9	0.2369	0.2369	5.20104	65.55555555555554	2.354444444444445	-0.0888888888888889	10.550002220086752	0.0	0.0421772899957788	0	0.964064	1,8	False	4	1	7	False	False
SAAGLLVPM	SAAGLLVPL	SAAGLLVPM	SAAGLLVPL	HLA-B3501	0.3054	0	9	9	9	1.0989	1.0989	0.171004	141.1111111111111	-1.9322222222222225	1.6111111111111112	6.099999998230487	0.0	0.2205249795249795	2	0.989674	1,8	True	2	0	8	False	False
SAAWAVHPS	SAAWAGHPS	SAAWAVHPS	SAAWAGHPS	HLA-B3501	8.9356	1	9	9	9	9.2895	9.2895	6.04105	65.55555555555554	-0.0377777777777778	0.2555555555555554	7.550323993898928	0.5	0.3404175509984385	-3	0.896162	1,8	False	4	0	5	False	False
SADGGGLS	SADRGGLS	SADGGGLS	SADRGGLS	HLA-C0501	3.1756	0	8	8	8	4.5969	4.5969	0.0209994999999999	61.25000000000001	0.7462500000000001	-0.0874999999999999	3.749987360555679	0.0	0.981853048793752	-2	0.896138	1,2,7	False	6	0	3	False	False
SAEGSRKAL	SAEGRRKAL	SAEGSRKAL	SAEGRRKAL	HLA-B0702	0.3707	0	9	9	9	0.4171	0.4171	0.00199998	65.55555555555554	2.7333333333333325	-0.7222222222222221	9.6950276857242	0.0	0.0412382642052266	-1	0.936979	1,8	False	6	0	4	False	False
SAELNAALEK	SAELNAALEE	SAELNAALEK	SAELNAALEE	HLA-A1101	0.6185	0	10	10	10	33.5	35.6667	6.06193	108.0	1.3939999999999997	-0.22	4.258147296961397	0.0	0.6077745263789475	1	0.989637	0,1,9	True	2	0	9	False	False
SALVRVLVL	EALVRVLVL	SALVRVLVL	EALVRVLVL	HLA-C1502	0.0933	0	9	9	9	1.0914	1.0914	12.073	237.7777777777777	-1.1522222222222225	2.2777777777777777	10.550002220086752	0.0	0.0853241066520065	0	0.985634	1,8	False	0	0	0	False	False
SAPRSFAPAGK	SAPSSFAPAGK	RSFAPAGK	SSFAPAGK	HLA-A1101	1.4303	0	11	8	8	0.5764	1.1569	6.47105	25.0	2.04125	-0.6	11.651775666512547	0.0	0.3380102169591146	-1	0.969335	0,1,2,3,4,7	True	6	3	0	False	False
SAQHRRLPLR	SAQGRRLPLR	AQHRRLPLR	AQGRRLPLR	HLA-A1101	1.5134	0	10	9	9	2.2812	2.2812	0.0209994999999999	97.77777777777776	4.812222222222222	-1.3777777777777778	12.801071322523056	0.5	0.5093759950903034	-2	0.909505	1,8	False	0	1	2	False	False
SAREAGSAV	PAREAGSAV	SAREAGSAV	PAREAGSAV	HLA-B0702	0.2702	0	9	9	9	2.5528	2.5528	0.7610169999999999	65.55555555555554	2.0133333333333336	-0.0444444444444443	6.410149741452187	0.0	0.2416007991225321	-1	0.97708	1,8	False	4	0	0	False	False
SARNSSISSPF	SARNSSISGPF	RNSSISSPF	RNSSISGPF	HLA-B1501	1.7378	0	11	9	9	2.1287	3.1509	29.4603	43.33333333333333	3.0288888888888885	-0.6111111111111112	10.550002220086752	0.0	0.7793599225618077	0	0.949329	1,8	False	2	2	6	False	False
SAVLVIKAHK	SAVLVIKARK	AVLVIKAHK	AVLVIKARK	HLA-A1101	0.1135	0	10	9	9	0.1557	0.1557	0.0810019	173.33333333333331	-0.6422222222222222	1.0333333333333332	10.805422029457986	0.0	0.0307623635195889	0	0.953724	1,8	False	2	1	7	False	False
SAVMGRSYAPY	SAGMGRSYAPY	AVMGRSYAPY	AGMGRSYAPY	HLA-B1501	0.6546	0	11	10	10	0.8879	2.6848	0.371002	49.0	0.7649999999999998	-0.0199999999999999	9.171628129668534	4.52679959335127e-07	0.494997362932062	-3	0.956724	1,9	True	4	1	1	False	False
SAVPSAGGSV	SAVPSAGASV	SAVPSAGGSV	SAVPSAGASV	HLA-C0303	2.5332	0	10	10	10	1.3139	1.3139	161.602	78.0	-0.338	0.72	6.099999998230487	3.47580404973379e-09	2.3508111424004863	0	0.965857	0,1,4,9	False	4	0	7	False	False
SAYKHMKLHK	STYKHMKLHK	SAYKHMKLHK	STYKHMKLHK	HLA-A1101	0.3055	0	10	10	10	0.0512	0.0512	1.471	49.0	2.043	-1.27	10.64299153443426	0.0	1.5173564453124997	0	0.975031	0,1,9	True	4	0	1	False	False
SAYYISTFNL	SAYYISTFNF	AYYISTFNL	AYYISTFNF	HLA-A0201	8.0393	0	10	9	9	17.8903	17.8903	8.08203	97.77777777777776	-0.1933333333333334	0.5888888888888889	6.086602629628032	0.0	4.426708568330324	0	0.981833	1,8	True	6	1	8	False	False
SEDLETPEAEW	SEDVETPEAEW	SEDLETPEAEW	SEDVETPEAEW	HLA-B4402	0.0726	0	11	11	11	0.0746	0.0746	0.0309996999999999	44.54545454545455	2.988181818181818	-1.4454545454545455	3.257173257181421	4.52679959335127e-07	0.0019463806970509	1	0.974797	1,10	False	6	0	3	False	False
SEDSGNFSV	SGDSGNFSV	SEDSGNFSV	SGDSGNFSV	HLA-A0206	2.919	0	9	9	9	3.3069	3.3069	5.05111	32.22222222222222	2.7122222222222216	-0.7	3.5500735570676625	0.992380228905818	0.3423992561008801	-2	0.944963	1,8	True	2	0	1	False	False
SELKDYLWQM	SEVKDYLWQM	SELKDYLWQM	SEVKDYLWQM	HLA-B4001	0.6062	0	10	10	10	0.5508	0.5508	4.04097	78.0	1.5640000000000005	-0.79	4.184406685177237	2.6688189211265488e-11	0.0609721859114016	1	0.971122	1,9	False	6	0	2	False	False
SELRKTLGPIW	AELSKTLGKLW	SELRKTLGPIW	AELSKTLGKLW	HLA-B4403	0.1574	0	11	11	11	0.0253	0.0253	17.353	106.36363636363636	1.383636363636363	-0.3818181818181818	9.6950276857242	0.0	0.8218395256916998	1	0.903493	1,10	True	14	0	0,3,8,9	False	False
SEQELAACQL	SERELAACQL	SEQELAACQL	SERELAACQL	HLA-B4403	0.347	0	10	10	10	0.9086	0.9086	0.6910200000000001	98.0	1.336	-0.1100000000000002	3.61368223791942	0.0	0.2144785384107417	1	0.963964	1,9	False	2	0	2	False	False
SESELKDYL	SESEVKDYL	SESELKDYL	SESEVKDYL	HLA-B4001	0.0312	0	9	9	9	0.0178	0.0178	4.04097	86.66666666666666	2.776666666666667	-1.0777777777777775	3.927550298627466	0.0	0.0234876404494382	1	0.961072	1,8	False	6	0	4	False	False
SFKKVTLRR	SFEKVTLRR	SFKKVTLRR	SFEKVTLRR	HLA-A3101	0.043	0	9	9	9	0.5067	0.5067	3.89089	75.55555555555556	3.885555555555555	-0.8333333333333334	12.531747031025589	0.0	0.039350897967239	1	0.958885	8	False	2	0	2	False	False
SFYPAEITL	GFYPAEITL	SFYPAEITL	GFYPAEITL	HLA-C0401	0.1538	0	9	9	9	0.382	0.5693	2882.02	97.77777777777776	-0.19	0.5555555555555555	3.8499827128835022	1.5734275536184001e-15	0.1122499560864219	0	0.977012	2,8	False	2	0	0	False	False
SGEYLSLSFK	SGEYLSLAFK	SGEYLSLSFK	SGEYLSLAFK	HLA-A1101	1.3936	0	10	10	10	1.7109	1.7109	0.171004	78.0	0.8939999999999999	-0.11	6.40200117090717	0.0	0.2584541936992227	1	0.976258	0,1,9	False	4	0	7	False	False
SGNVNADSVVY	SGNANADSVVY	NVNADSVVY	NANADSVVY	HLA-B1501	0.4361	0	11	9	9	1.1564	1.1564	0.0109996	107.77777777777776	1.29	0.2	3.7499869628809392	9.05359508832148e-07	0.2716385593220339	0	0.970393	1,8	True	4	2	1	False	False
SGVRVVGPL	SGVRVEGPL	SGVRVVGPL	SGVRVEGPL	HLA-C0303	4.4088	0	9	9	9	5.4857	5.4857	7.79095	140.0	-0.0666666666666666	0.9666666666666666	10.550002220086752	0.0	0.8654933226388606	-2	0.91453	1,8	False	2	0	5	False	False
SHLLKGDENL	SHLLKGDKNL	SHLLKGDENL	SHLLKGDKNL	HLA-C0701	15.3947	0	10	10	10	10.9444	10.9444	17.7113	117.0	2.008	-0.7400000000000001	5.454297225456685	0.0	6.259916798545376	1	0.963721	1,9	False	2	0	7	False	False
SHRRLRETR	SHRRLREIR	SHRRLRETR	SHRRLREIR	HLA-A3101	2.2824	0	9	9	9	3.5391	3.5391	5.20104	43.33333333333333	8.022222222222222	-2.488888888888889	12.5000550923869	0.0	0.810458048656438	-1	0.963759	8	False	3	0	7	False	False
SIAKKSGQK	STAKKSGQK	SIAKKSGQK	STAKKSGQK	HLA-A1101	0.3837	0	9	9	9	0.1334	0.1334	34.1805	54.44444444444444	2.368888888888889	-1.211111111111111	11.10307073686272	0.0	0.7199408545727136	-1	0.967654	1,8	True	3	0	1	False	False
SIINRTPWSL	SIINRTPGSL	IINRTPWSL	IINRTPGSL	HLA-A0201	0.7845	0	10	9	9	3.6924	7.0715	0.0710017999999999	129.99999999999997	1.16	0.0888888888888888	10.550002220086752	4.52679959335127e-07	0.6974689245563177	-2	0.878043	1,8	False	1	1	6	False	False
SIITLMMNPL	SIITLMLNPL	SIITLMMNPL	SIITLMLNPL	HLA-A0201	8.4307	0	10	10	10	6.8694	7.391	0.000999989	156.0	-1.177	1.38	6.099999998230487	0.0	1.185955728588824	2	0.973449	1,9	False	2	0	6	False	False
SIITLMMNPLI	SIITLMLNPLI	TLMMNPLI	TLMLNPLI	HLA-A0201	5.0815	0	11	8	8	3.81	3.81	0.000999989	146.25	-1.28125	1.2625000000000002	6.099999998230487	0.0	1.6958339238845146	2	0.959512	0,1,2,3,5,7	True	2	3	3	False	False
SILDNQLVR	SIPDNQLVR	SILDNQLVR	SIPDNQLVR	HLA-A1101	0.3011	0	9	9	9	1.0575	1.0575	3.85091	162.2222222222222	2.268888888888889	0.0555555555555555	6.338718596380204	0.0	0.2153683593380614	-3	0.910067	1,8	False	4	0	2	False	False
SILFLIISY	SILFLIISS	SILFLIISY	SILFLIISS	HLA-B1501	1.1443	0	9	9	9	34.0	36.9167	0.000999989	216.66666666666663	-2.293333333333333	2.333333333333333	6.093198032584041	3.47580404973379e-09	1.108830348324742	-2	0.978629	1,8	True	2	0	8	False	False
SILFLIISYV	SILFLIISSV	ILFLIISYV	ILFLIISSV	HLA-A0201	0.3216	0	10	9	9	0.2391	0.2391	0.000999989	248.88888888888889	-3.12	2.888888888888889	6.093198032584041	0.5	0.1109661229611041	-2	0.957625	1,8	False	2	1	7	False	False
SILFLIISYVA	SILFLIISSVA	ILFLIISYV	ILFLIISSV	HLA-A0201	0.3216	0	11	9	9	0.2391	0.2391	0.000999989	248.88888888888889	-3.12	2.888888888888889	6.093198032584041	0.5	0.1109661229611041	-2	0.957625	1,8	False	2	1	7	False	False
SILGNTTIIL	TILGNTTIIL	ILGNTTIIL	ILGNTTIIL	HLA-A0201	0.5277	0	10	9	9	0.5277	0.5277	0.000999989	216.66666666666663	-1.528888888888889	1.7555555555555555	6.099999998230487	0.0	0.0	4	1.0	1,8	True	0	1	-1	False	False
SILGNTTIILV	TILGNTTIILV	ILGNTTIIL	ILGNTTIIL	HLA-A0201	0.5277	0	11	9	9	0.5277	0.5277	0.000999989	216.66666666666663	-1.528888888888889	1.7555555555555555	6.099999998230487	5.89524745824429e-05	0.0	4	1.0	1,8	True	0	1	-1	False	False
SIMAPANFFV	SIMAPANSFV	IMAPANFFV	IMAPANSFV	HLA-A0201	0.0493	0	10	9	9	0.1523	0.1523	19.8312	97.77777777777776	-1.5833333333333333	1.6333333333333333	6.099999998230487	0.0	0.0333414313854235	-2	0.923895	1,8	False	2	1	6	False	False
SIPIGWSHF	SIPIGWSYF	SIPIGWSHF	SIPIGWSYF	HLA-B1501	1.2458	0	9	9	9	1.8025	1.8025	0.000999989	86.66666666666666	-0.5144444444444444	0.4555555555555555	7.550323993898928	0.0	0.3847638613037447	2	0.94533	1,8	False	2	0	7	False	False
SIPPASYHPK	SVPPASYHPK	SIPPASYHPK	SVPPASYHPK	HLA-A1101	0.2961	0	10	10	10	0.1674	0.1674	2.28105	49.0	1.0419999999999998	-0.85	9.300695891492069	0.0	0.2276467741935483	3	0.991709	0,1,9	True	3	0	1	False	False
SIQNDVPFLLK	SIQNDLPFLLK	SIQNDVPFLLK	SIQNDLPFLLK	HLA-A1101	0.0895	0	11	11	11	0.0916	0.0916	0.7909729999999999	132.72727272727272	0.7336363636363636	0.209090909090909	6.337367167230696	0.0001768365740449	0.0020518558951965	1	0.965164	0,1,10	False	6	0	5	False	False
SISAFLYFL	SIPAFLYFL	SISAFLYFL	SIPAFLYFL	HLA-A0201	0.5574	0	9	9	9	0.744	0.744	19.161	141.1111111111111	-1.732222222222222	1.8444444444444448	6.093198032584041	0.0	0.1397995161290322	-1	0.935834	1,8	False	4	0	2	False	False
SISSAATPY	SISSAATPD	SISSAATPY	SISSAATPD	HLA-A1101	1.0201	0	9	9	9	31.6	50.0	37.1116	65.55555555555554	0.4855555555555553	0.2333333333333334	6.093198032584041	0.0	0.9992879198	-3	0.969431	1,8	True	2	0	8	False	False
SISSAATPYR	SISSAATPDR	ISSAATPYR	ISSAATPDR	HLA-A1101	0.5335	0	10	9	9	2.0284	2.5107	37.1116	65.55555555555554	1.765555555555555	-0.1777777777777777	9.348807885311544	0.0	0.4201362966503364	-3	0.936141	1,8	False	2	1	7	False	False
SITFRIPVSR	SITVRIPVSR	ITFRIPVSR	ITVRIPVSR	HLA-A1101	0.0822	0	10	9	9	0.2818	0.2818	0.061002	118.88888888888889	2.105555555555556	0.4333333333333333	12.500109306536617	0.0	0.0582225691980127	-1	0.937575	1,8	False	2	1	2	False	False
SIWGFSGNV	SIWGFSGNA	SIWGFSGNV	SIWGFSGNA	HLA-A0201	0.6283	0	9	9	9	2.6076	2.6076	0.0109996	75.55555555555556	-0.3011111111111112	0.5222222222222223	6.099999998230487	0.999999547320246	0.4769114089584292	0	0.982634	1,8	True	4	0	8	False	False
SIWGFSGNVNA	SIWGFSGNANA	SIWGFSGNV	SIWGFSGNA	HLA-A0201	0.6283	0	11	9	9	2.6076	2.6076	0.0109996	75.55555555555556	-0.3011111111111112	0.5222222222222223	6.099999998230487	0.999999547320246	0.4769114089584292	0	0.982634	1,8	True	4	0	8	False	False
SKVGPWRKAR	STVGPWRKAR	KVGPWRKAR	TVGPWRKAR	HLA-A3101	0.0099	0	10	9	9	0.0998	0.0998	0.330999	43.33333333333333	3.535555555555556	-1.522222222222222	12.531747031025589	0.0076197710941836	0.0089179358717434	-1	0.975856	8	False	2	1	0	False	False
SLAACVWGL	SLAAGVWGL	SLAACVWGL	SLAAGVWGL	HLA-A0201	0.3551	0	9	9	9	0.0385	0.0385	42.4797	141.1111111111111	-2.072222222222222	1.7555555555555555	5.922539790626615	0.0	2.92012103896104	-3	0.878462	1,8	False	2	0	4	False	False
SLADEAEVYL	SLADEAEVHL	SLADEAEVYL	SLADEAEVHL	HLA-A0201	0.0952	1	10	10	10	0.1434	0.1434	4.26102	127.0	0.8380000000000001	0.2799999999999999	3.4247118630446494	0.0	0.0319988842398884	2	0.970099	1,9	False	2	0	8	False	False
SLASFATQKM	SLASFATPKM	SLASFATQKM	SLASFATPKM	HLA-A0201	2.5678	0	10	10	10	1.5675	1.5675	0.00199998	59.00000000000001	0.659	0.2399999999999999	9.700002531521022	0.0	1.6386413652312604	-1	0.938701	1,9	False	2	0	7	False	False
SLASFATQKMI	SLASFATPKMI	SLASFATQKM	SLASFATPKM	HLA-A0201	2.5678	0	11	10	10	1.5675	1.5675	0.00199998	59.00000000000001	0.659	0.2399999999999999	9.700002531521022	0.0	1.6386413652312604	-1	0.938701	1,9	False	2	0	7	False	False
SLATAQIAR	SLTTAQIAR	SLATAQIAR	SLTTAQIAR	HLA-A3101	0.5551	0	9	9	9	0.823	0.823	7.1211	120.0	1.24	0.4666666666666665	10.550002220086752	0.0	0.180694155528554	0	0.95959	8	False	4	0	2	False	False
SLCRGKGKI	SVCRGKGKI	SLCRGKGKI	SVCRGKGKI	HLA-A0211	10.3146	0	9	9	9	25.609	25.609	2.11199	86.66666666666666	1.8244444444444443	-0.3444444444444444	10.793198329396546	0.0	6.160163155140771	1	0.973517	1,8	True	6	0	1	False	False
SLCRMTGMK	SLCRITGMK	SLCRMTGMK	SLCRITGMK	HLA-A1101	1.8593	0	9	9	9	1.2178	1.2178	0.000999989	43.33333333333333	1.6222222222222225	-0.0222222222222221	9.833242292515934	0.0	0.97942268845459	1	0.947686	1,8	False	3	0	4	False	False
SLDCARLPTRK	SLDCARLPTRN	SLDCARLPTRK	SLDCARLPTRN	HLA-A1101	1.7224	0	11	11	11	3.1938	17.52	0.231006	80.0	3.377272727272727	-0.6909090909090909	9.828249570913613	7.122594434143239e-22	1.5530699908675798	0	0.987237	0,1,10	True	4	0	10	False	False
SLEEEAVSV	TLEEEAVSV	SLEEEAVSV	TLEEEAVSV	HLA-A0201	0.097	0	9	9	9	0.2374	0.2374	0.0810019	118.88888888888889	1.38	0.2111111111111111	3.4727998333983123	0.0	0.0573664700926706	1	0.990339	1,8	False	6	0	0	False	False
SLEEKDHYI	SLEEKDQYI	SLEEKDHYI	SLEEKDQYI	HLA-A0201	0.1827	0	9	9	9	0.4349	0.4349	17.731	86.66666666666666	2.9166666666666665	-1.2666666666666666	4.421463257167488	0.0	0.1059483559438951	0	0.934921	1,8	False	4	0	6	False	False
SLEEKDHYISV	SLEEKDQYISV	SLEEKDHYI	SLEEKDQYI	HLA-A0201	0.1827	0	11	9	9	0.4349	0.4349	17.731	86.66666666666666	2.9166666666666665	-1.2666666666666666	4.421463257167488	0.0	0.1059483559438951	0	0.934921	1,8	False	4	0	6	False	False
SLESLGYHCK	SLESLGYHCE	SLESLGYHCK	SLESLGYHCE	HLA-A1101	1.5351	0	10	10	10	23.0667	41.5	11.4708	78.0	1.19	-0.38	7.355878309346735	0.0	1.4783160961445785	1	0.98469	0,1,9	True	2	0	9	False	False
SLFEGIDFYT	SLFEGIDFYT	SLFEGIDFYT	SLFEGIDFYT	HLA-A0201	0.2821	0	10	10	10	0.2821	0.2821	278.17	78.0	0.49	0.3699999999999999	3.550073361489922	0.0	0.0	5	1.0	1,9	True	0	0	-1	False	False
SLFNGVFPR	SLENGVFPR	SLFNGVFPR	SLENGVFPR	HLA-A3301	0.0857	1	9	9	9	0.8912	0.8912	5.4009	75.55555555555556	1.0111111111111108	0.3111111111111111	10.550002220086752	0.0	0.0774588756732495	-3	0.905024	8	False	0	0	2	False	False
SLFRFSFNA	SLFGFSFNA	SLFRFSFNA	SLFGFSFNA	HLA-A0201	0.3511	0	9	9	9	0.1093	0.1093	24.1981	54.44444444444444	1.41	0.4888888888888888	10.550002220086752	1.20812138761297e-17	0.7767244281793231	-2	0.907023	1,8	False	6	0	3	False	False
SLFRLVPNV	SPFRLVPNV	SLFRLVPNV	SPFRLVPNV	HLA-A0201	0.0401	0	9	9	9	7.6641	7.6641	2.87109	151.11111111111111	0.4511111111111108	0.9333333333333332	10.550002220086752	0.999999996524196	0.039890189324252	-3	0.931197	1,8	True	4	0	1	False	False
SLFTANFHL	SLFTANSHL	SLFTANFHL	SLFTANSHL	HLA-A0201	0.0455	0	9	9	9	0.2305	0.2305	0.241999	97.77777777777776	-0.0377777777777777	0.7555555555555554	7.550323993898928	0.0	0.0365184381778741	-2	0.921092	1,8	False	2	0	6	False	False
SLGAAKPFAHL	SWGAAKPFAHL	SLGAAKPFA	SWGAAKPFA	HLA-A0201	1.8427	0	11	9	9	4.8019	28.8148	3.73206	76.66666666666666	-0.5911111111111111	0.588888888888889	9.700002531521022	0.0	1.7248597481155516	-2	0.930336	1,8	True	1	0	1	False	False
SLGTFVFYL	SLGTFVSYL	SLGTFVFYL	SLGTFVSYL	HLA-A0201	0.1238	0	9	9	9	0.1926	0.1926	2.9011	118.88888888888889	-1.63	1.5777777777777775	6.093198032584041	0.0	0.0442234683281412	-2	0.923318	1,8	False	2	0	6	False	False
SLGTFVFYLL	SLGTFVSYLL	SLGTFVFYL	SLGTFVSYL	HLA-A0201	0.1238	0	10	9	9	0.1926	0.1926	2.9011	118.88888888888889	-1.63	1.5777777777777775	6.093198032584041	0.0	0.0442234683281412	-2	0.923318	1,8	False	2	0	6	False	False
SLGYHCKYK	SLGYHCEYK	SLGYHCKYK	SLGYHCEYK	HLA-A1101	2.3971	0	9	9	9	1.7861	1.7861	11.4708	43.33333333333333	1.3666666666666667	-0.9444444444444444	9.276278023608027	0.0	0.8200146128436256	1	0.945705	1,8	False	2	0	6	False	False
SLIKNMLVALK	SLIKNLLVALK	SLIKNMLVALK	SLIKNLLVALK	HLA-A1101	1.4097	0	11	11	11	1.21	1.21	0.0109996	177.27272727272728	-0.612727272727273	1.0636363636363635	10.805379563011227	0.0	0.2326587520661157	2	0.97603	0,1,10	False	2	0	5	False	False
SLILLENPV	SLILVENPV	SLILLENPV	SLILVENPV	HLA-A0201	0.9666	0	9	9	9	0.818	0.818	4.8909	205.5555555555556	-0.7633333333333333	1.188888888888889	3.849983240943402	3.47580404973379e-09	0.1755950611246944	1	0.961875	1,8	False	6	0	4	False	False
SLILLENPVV	SLILVENPVV	ILLENPVV	ILVENPVV	HLA-A0201	0.9293	0	10	8	8	0.818	1.8922	4.8909	218.75	-1.17375	1.4875000000000005	3.849983240943402	3.47580404973379e-09	0.4729008402917239	1	0.959254	0,1,2,3,5,7	True	6	2	2	False	False
[truncated: 656 more rows]
