# Supplementary material for: A large-scale study of peptide features defining immunogenicity of cancer neo-epitopes
Source: NAR Cancer. 2024 Jan 29;6(1):zcae002. doi: 10.1093/narcan/zcae002 (PMC10823584; doi:10.1093/narcan/zcae002)
Supplement: zcae002_Supplemental_Files [file zcae002_supplemental_files.zip › SuppDataFixed_2304XX_cedar_aligned_trainData.csv]

	HLA	agg_label	fold	Peptide	wild_type	icore_mut	core_mut	len	EL_rank_mut	EL_rank_wt	trueHLA_EL_rank	icore_mut_start	len_icore_mut	icore_wt_aligned	icore_dissimilarity_score	icore_len_mut	icore_len_wt	icore_anchor	icore_mutation_position	icore_anchor_mutation	icore_mut_score	icore_blsm_mut_score	aliphatic_index	boman	hydrophobicity	isoelectric_point	VHSE1	VHSE3	VHSE7	VHSE8	seq_id	core_wt_aligned	EL_rank_wt_aligned	ratio_rank	foreignness_score	in_prime	in_nepdb
0	HLA-B0702	0	6	AAAAAAQQIQV	AAAAAAQQLQV	AAAAAAQQI	AAAAAAQQI	11	3.9712	1.0441	26.7692	0	9	AAAAAAQQL	0.993547	9	9	1,8	8	True	4	2	110.0	-0.5222222222222223	0.9222222222222224	6.099999998230487	0.0277777777777777	-0.8266666666666667	0.1777777777777777	-0.4255555555555555	>seq_1	AAAAAAQQL	1.0441	11.133128550905086	0.0	False	False
1	HLA-B0702	0	6	AAAAQQIQV	AAAAQQLQV	AAAAQQIQV	AAAAQQIQV	9	4.9092	4.7746	4.9092	0	9	AAAAQQLQV	0.978725	9	9	1,8	6	False	4	2	120.0	0.0466666666666665	0.6000000000000001	6.099999998230487	-0.0277777777777777	-0.5255555555555556	0.0488888888888888	-0.3677777777777777	>seq_2	AAAAQQLQV	4.7746	0.1383944874963346	0.0	False	False
2	HLA-A0201	0	6	AAAAQQIQV	AAAAQQLQV	AAAAQQIQV	AAAAQQIQV	9	1.9555	2.2847	1.9555	0	9	AAAAQQLQV	0.978725	9	9	1,8	6	False	4	2	120.0	0.0466666666666665	0.6000000000000001	6.099999998230487	-0.0277777777777777	-0.5255555555555556	0.0488888888888888	-0.3677777777777777	>seq_3	AAAAQQLQV	2.2847	0.2817659211275002	0.0	False	False
3	HLA-A1101	0	9	AAHFTVLLY	AAHFTALLY	AAHFTVLLY	AAHFTVLLY	9	0.4196	0.5881	0.4196	0	9	AAHFTALLY	0.951034	9	9	1,8	5	False	4	0	141.1111111111111	-1.4566666666666666	1.4444444444444442	7.542349207215011	0.5711111111111111	-0.0222222222222222	-0.1677777777777777	-0.2122222222222222	>seq_4	AAHFTALLY	0.5881	0.1202220710763475	0.0	False	False
4	HLA-C1203	0	6	AAIAASRSV	AAIAASRSA	AAIAASRSV	AAIAASRSV	9	0.0591	1.1729	0.0591	0	9	AAIAASRSA	0.987735	9	9	1,8	8	True	4	0	120.0	0.6133333333333332	1.088888888888889	10.550002220086752	-0.02	-0.6855555555555556	0.1177777777777777	-0.1144444444444444	>seq_5	AAIAASRSA	1.1729	0.0561220734930514	0.0	False	False
5	HLA-B0702	0	2	AALHTPRPGPL	AALHNPRPGPL	ALHTPRPGPL	ALHTPRPPL	11	2.5335	2.4193	4.2778	1	10	ALHNPRPGPL	0.937833	10	10	1,9	3	False	2	0	88.0	0.956	-0.42	10.551758703775704	0.109	-0.37	0.3399999999999999	0.949	>seq_6	ALHNPRPPL	2.4193	0.1195906667217793	0.999999999999795	False	False
6	HLA-A0201	1	6	AALLQVTLLL	AALSQVTLLL	ALLQVTLLL	ALLQVTLLL	10	0.0995	0.1342	1.1841	1	9	ALSQVTLLL	0.946892	9	9	1,8	2	False	2	-2	259.99999999999994	-2.4822222222222226	2.311111111111112	6.099999998230487	0.7122222222222223	-0.01	-0.0522222222222222	-0.4033333333333333	>seq_7	ALSQVTLLL	0.1342	0.0257276453055141	0.0	False	False
7	HLA-B0702	0	8	AAMHGRKIM	AAMNGRKIM	AAMHGRKIM	AAMHGRKIM	9	0.6699	0.7389	0.6699	0	9	AAMNGRKIM	0.921524	9	9	1,8	3	False	2	1	65.55555555555554	1.2166666666666666	-0.0111111111111112	11.651789722032843	0.0355555555555555	-0.2066666666666666	0.5233333333333332	-0.2422222222222222	>seq_8	AAMNGRKIM	0.7389	0.0625566382460413	0.0	False	False
8	HLA-A0206	0	4	AAPAHSHAV	AAPAHSHAG	AAPAHSHAV	AAPAHSHAV	9	0.8023	35.6875	0.8023	0	9	AAPAHSHAG	0.972047	9	9	1,8	8	True	4	-3	76.66666666666666	0.16	0.2888888888888888	7.714356231503189	0.0055555555555555	-0.7111111111111111	0.2477777777777777	0.3355555555555556	>seq_9	AAPAHSHAG	42.1176	0.7870169522954773	0.0	False	False
9	HLA-B0801	0	6	AAQARLQPV	IAMARLQPV	AAQARLQPV	AAQARLQPV	9	1.0295	0.3943	1.0295	0	9	IAMARLQPV	0.92079	9	9	4,8	0,2	True	0	-1	108.88888888888889	1.29	0.0333333333333334	10.550002220086752	-0.0666666666666666	-0.3066666666666666	0.1811111111111111	0.1644444444444444	>seq_10	IAMARLQPV	0.3943	1.6584793304590415	0.0	False	False
10	HLA-B0702	0	0	AAQFSSDVL	AAQFSSEVL	AAQFSSDVL	AAQFSSDVL	9	2.966	2.108	2.966	0	9	AAQFSSEVL	0.960826	9	9	1,8	6	False	4	2	97.77777777777776	0.6111111111111112	0.6444444444444444	3.749987360555679	0.0544444444444444	-0.4355555555555556	-0.2466666666666666	-0.16	>seq_11	AAQFSSEVL	2.108	1.2072239089184065	0.0	False	False
11	HLA-B0702	0	3	AAQSVIKAL	AAQSVNKAL	AAQSVIKAL	AAQSVIKAL	9	0.7826	0.7256	0.7826	0	9	AAQSVNKAL	0.918035	9	9	1,8	5	False	2	-3	152.22222222222223	-0.5355555555555557	1.0777777777777775	9.700002531521022	0.1155555555555556	-0.4166666666666667	0.1722222222222222	-0.2655555555555555	>seq_12	AAQSVNKAL	0.7256	0.0614776736493935	0.0	False	False
12	HLA-B4002	1	7	AATPVGSLY	AATPVGSSY	AATPVGSLY	AATPVGSLY	9	11.1987	8.8607	11.1987	0	9	AATPVGSSY	0.952946	9	9	1,8	7	False	2	-2	97.77777777777776	-0.8233333333333335	0.7555555555555558	6.093198032584041	0.2266666666666666	-0.6766666666666666	-0.0011111111111111	0.0655555555555555	>seq_13	AATPVGSSY	8.8607	2.9549088221020927	0.0076197710941836	False	False
13	HLA-A1101	0	4	AAYQRLTSEK	AAYQQLTSEK	AAYQRLTSEK	AAYQLTSEK	10	0.2914	0.1449	0.2914	0	10	AAYQQLTSEK	0.952425	10	10	0,1,9	4	False	2	1	59.00000000000001	3.039	-1.08	9.297359791584311	-0.352	-0.057	0.205	-0.1029999999999999	>seq_14	AAYQQLTSK	0.1449	0.2946176673567977	0.0	False	False
14	HLA-B4403	0	0	AEAERLDVKAI	AEAERLDVKAM	AERLDVKAI	AERLDVKAI	11	0.37	0.2139	0.5602	2	9	AERLDVKAM	0.986012	9	9	1,8	8	True	3	1	141.1111111111111	2.055555555555556	0.0777777777777777	6.494323082733899	-0.1422222222222222	-0.0644444444444444	0.4744444444444444	-0.0222222222222222	>seq_15	AERLDVKAM	0.2139	0.2700187003272557	0.0	False	False
15	HLA-B4403	0	6	AEETPPFSNY	AEETPPYSNY	EETPPFSNY	EETPPFSNY	10	0.0056	0.0074	0.0334	1	9	EETPPYSNY	0.952346	9	9	1,8	5	False	2	3	0.0	2.5988888888888884	-1.5222222222222224	3.613691097591072	-0.1988888888888889	-0.0733333333333333	-0.1722222222222222	0.6822222222222223	>seq_16	EETPPYSNY	0.0074	0.0013621621621621	0.5	False	False
16	HLA-B4408	1	0	AEHSLQVAY	AEHSLQVAH	AEHSLQVAY	AEHSLQVAY	9	0.0073	0.8174	0.0073	0	9	AEHSLQVAH	0.978451	9	9	1,8	8	True	2	2	97.77777777777776	0.8855555555555557	-0.0777777777777778	5.363445803988725	-0.0233333333333333	-0.1955555555555556	0.0666666666666666	-0.1955555555555555	>seq_17	AEHSLQVAH	0.8174	0.0072348054807927	2.0491933110931699e-13	False	False
17	HLA-B4403	1	0	AEHSLQVAY	AEHSLQVAH	AEHSLQVAY	AEHSLQVAY	9	0.0028	0.386	0.0028	0	9	AEHSLQVAH	0.978451	9	9	1,8	8	True	2	2	97.77777777777776	0.8855555555555557	-0.0777777777777778	5.363445803988725	-0.0233333333333333	-0.1955555555555556	0.0666666666666666	-0.1955555555555555	>seq_18	AEHSLQVAH	0.386	0.0027796891191709	2.0491933110931699e-13	False	False
18	HLA-B4402	0	1	AEPINIQTW	AEPIDIQTW	AEPINIQTW	AEPINIQTW	9	0.0133	0.0125	0.0133	0	9	AEPIDIQTW	0.935611	9	9	1,8	4	False	2	1	97.77777777777776	0.842222222222222	-0.3222222222222222	3.849983240943402	0.1044444444444444	-0.0111111111111111	-0.0566666666666666	0.13	>seq_19	AEPIDIQTW	0.0125	0.0008511999999999	0.5	False	False
19	HLA-B4403	0	0	AERLDVKAI	AERLDVKAM	AERLDVKAI	AERLDVKAI	9	0.37	0.2139	0.37	0	9	AERLDVKAM	0.986012	9	9	1,8	8	True	3	1	141.1111111111111	2.055555555555556	0.0777777777777777	6.494323082733899	-0.1422222222222222	-0.0644444444444444	0.4744444444444444	-0.0222222222222222	>seq_20	AERLDVKAM	0.2139	0.2700187003272557	0.0	False	False
20	HLA-B4403	0	0	AEVDQDGVVM	AEVDEDGVVM	AEVDQDGVVM	AEVDQGVVM	10	0.3688	0.4456	0.3688	0	10	AEVDEDGVVM	0.961824	10	10	1,9	4	False	2	2	97.0	1.257	0.19	3.3800301984883845	-0.12	-0.4599999999999999	0.156	-0.186	>seq_21	AEVDEGVVM	0.4456	0.0635633752244165	0.0	False	False
21	HLA-B4001	0	3	AEVPENVFL	AEVPESVFL	AEVPENVFL	AEVPENVFL	9	0.0101	0.0086	0.0101	0	9	AEVPESVFL	0.944535	9	9	1,8	5	False	2	1	118.88888888888889	0.2744444444444444	0.5222222222222223	3.613691325765103	0.1577777777777778	-0.1155555555555555	0.11	0.16	>seq_22	AEVPESVFL	0.0086	0.0017616279069767	0.0	False	False
22	HLA-A6801	0	9	AEWRNGSTSSL	PEWRNGSTSSL	EWRNGSTSSL	EWNGSTSSL	11	24.2609	24.2609	27.1034	1	10	EWRNGSTSSL	1.0	10	10	0,1,9	-1	True	0	4	39.0	3.2949999999999995	-1.2100000000000002	6.410149741452187	-0.3329999999999999	-0.327	0.1309999999999999	-0.204	>seq_23	EWNGSTSSL	24.2609	0.0	0.0	False	False
23	HLA-A2402	0	3	AFLSTHLKLFL	AFLSTHLKLFP	AFLSTHLKLF	AFLSTHLLF	11	0.2287	0.2287	2.5102	0	10	AFLSTHLKLF	1.0	10	10	1,9	-1	True	0	6	127.0	-0.635	1.02	9.702001779340208	0.466	0.1099999999999999	-0.093	-0.1459999999999999	>seq_24	AFLSTHLLF	0.2287	0.0	0.0	False	False
24	HLA-A2402	0	4	AFPVHSWYNF	AFPVHNWYNF	AFPVHSWYNF	AFPHSWYNF	10	0.1909	0.2302	0.1909	0	10	AFPVHNWYNF	0.93726	10	10	1,9	5	False	2	1	39.0	0.07	0.0299999999999998	7.542349207215011	0.4189999999999999	0.1789999999999999	-0.368	0.124	>seq_25	AFPHNWYNF	0.2302	0.0325906602953953	0.0	False	False
25	HLA-A2402	0	8	AFQTSEKKFYI	AFQTSEKKFHI	AFQTSEKKF	AFQTSEKKF	11	0.5035	0.5035	4.9245	0	9	AFQTSEKKF	1.0	9	9	1,8	-1	True	0	6	11.11111111111111	2.4055555555555554	-0.9888888888888888	9.53730092663318	-0.2555555555555555	0.0699999999999999	0.0266666666666666	-0.0566666666666666	>seq_26	AFQTSEKKF	0.5035	0.0	0.0	False	False
26	HLA-A2402	0	9	AFWLFWGLTYI	AFWLSWGLTYI	FWLFWGLTY	FWLFWGLTY	11	2.665	1.3108	8.4283	1	9	FWLSWGLTY	0.89482	9	9	1,8	3	False	2	-2	86.66666666666666	-2.0766666666666667	0.9999999999999998	6.093198032584041	0.9811111111111112	0.4677777777777778	-0.4733333333333333	-0.5344444444444445	>seq_27	FWLSWGLTY	1.3108	2.753236954531584	0.0001768365740449	False	False
27	HLA-A1101	0	9	AGFHVTRNGK	AGFHVTRDGK	AGFHVTRNGK	AGFHVTNGK	10	1.4038	2.1895	1.4038	0	10	AGFHVTRDGK	0.95645	10	10	0,1,9	7	False	2	1	39.0	2.363	-0.78	11.651789722032843	-0.237	-0.4429999999999999	0.6609999999999999	-0.219	>seq_28	AGFHVTRGK	2.1895	0.5037522996117835	0.0	False	False
28	HLA-B4402	1	8	AGQHIAKSLF	AGQHIAKSPF	GQHIAKSLF	GQHIAKSLF	10	1.9036	3.4639	4.1901	1	9	GQHIAKSPF	0.935708	9	9	1,8	7	False	4	-3	97.77777777777776	0.3977777777777777	0.1222222222222222	9.702001779340208	0.0966666666666666	-0.2422222222222222	0.2977777777777777	-0.2544444444444445	>seq_29	GQHIAKSPF	3.4639	0.8574690608851295	3.47580404973379e-09	False	False
29	HLA-A0201	0	8	AIAKFNFNA	AIAKFNFNG	AIAKFNFNA	AIAKFNFNA	9	1.7613	32.1667	1.7613	0	9	AIAKFNFNG	0.980503	9	9	1,8	8	True	4	0	76.66666666666666	0.2799999999999998	0.5111111111111111	9.700002531521022	0.1788888888888888	-0.2077777777777778	0.1499999999999999	-0.3822222222222222	>seq_30	AIAKFNFNG	32.1667	1.6648593427364329	0.0	False	False
30	HLA-A0201	1	2	AIDAALTFV	AIDAALTSV	AIDAALTFV	AIDAALTFV	9	0.3296	0.1672	0.3296	0	9	AIDAALTSV	0.951006	9	9	1,8	7	False	2	-2	152.22222222222223	-1.2222222222222223	1.8333333333333333	3.749987360555679	0.43	-0.3955555555555555	-0.1477777777777778	-0.1633333333333333	>seq_31	AIDAALTSV	0.1672	0.3201377990430623	0.0	False	False
31	HLA-A1101	0	2	AILLGAEEK	AKLLGAEEK	AILLGAEEK	AILLGAEEK	9	0.3346	5.9022	0.3346	0	9	AKLLGAEEK	0.953856	9	9	1,8	1	True	1	-3	152.22222222222223	-0.0166666666666668	0.4888888888888887	4.258147296961397	0.0622222222222223	-0.3788888888888888	0.6866666666666666	-0.3888888888888889	>seq_32	AKLLGAEEK	7.5168	0.3197057418050234	0.0	False	False
32	HLA-B3501	0	1	AILPFTPEF	AISPFTPEF	AILPFTPEF	AILPFTPEF	9	0.6998	0.4784	0.6998	0	9	AISPFTPEF	0.929637	9	9	1,8	2	False	2	-2	97.77777777777776	-0.9144444444444444	0.9222222222222224	3.849983240943402	0.5266666666666667	-0.0244444444444444	-0.2933333333333333	0.6555555555555554	>seq_33	AISPFTPEF	0.4784	0.3238622909698996	0.0076197710941836	False	False
33	HLA-A0201	0	1	AILPFTPEFL	AISPFTPEFL	ILPFTPEFL	ILPFTPEFL	10	0.5632	1.4141	0.779	1	9	ISPFTPEFL	0.94654	9	9	1,8	1	True	2	-2	129.99999999999997	-1.26	1.1444444444444446	3.849983240943402	0.6611111111111111	0.1655555555555555	-0.3244444444444444	0.64	>seq_34	ISPFTPEFL	9.3854	0.5294034393845761	0.0076197710941836	False	False
34	HLA-A0201	0	1	AILPFTPEFLV	AISPFTPEFLV	ILPFTPEFL	ILPFTPEFL	11	0.5632	1.0875	0.636	1	9	ISPFTPEFL	0.94654	9	9	1,8	1	True	2	-2	129.99999999999997	-1.26	1.1444444444444446	3.849983240943402	0.6611111111111111	0.1655555555555555	-0.3244444444444444	0.64	>seq_35	ISPFTPEFL	9.3854	0.5294034393845761	0.0076197710941836	False	False
35	HLA-A0201	0	6	AISLLSLPL	AIPLLSLPL	AISLLSLPL	AISLLSLPL	9	4.1611	5.5068	4.1611	0	9	AIPLLSLPL	0.940675	9	9	1,8	2	False	4	-1	227.77777777777777	-2.178888888888889	2.033333333333333	6.099999998230487	0.6377777777777778	-0.25	-0.1055555555555555	0.0766666666666666	>seq_36	AIPLLSLPL	5.5068	1.0168504884869616	0.0	False	False
36	HLA-B0702	0	1	AISPGGVQEAL	AISPGGVREAL	SPGGVQEAL	SPGGVQEAL	11	0.0807	0.0114	0.8556	2	9	SPGGVREAL	0.943505	9	9	1,8	5	False	2	1	86.66666666666666	0.3444444444444444	-0.0444444444444444	3.849983240943402	-0.08	-0.8566666666666667	0.4555555555555555	-0.0588888888888889	>seq_37	SPGGVREAL	0.0114	0.4905710526315788	0.0	False	False
37	HLA-A0201	0	2	AIVEFPVPA	AIEEFPVPA	AIVEFPVPA	AIVEFPVPA	9	0.4923	1.9606	0.4923	0	9	AIEEFPVPA	0.929989	9	9	1,8	2	False	2	-2	129.99999999999997	-1.4211111111111112	1.4	3.849983240943402	0.4299999999999999	-0.2977777777777778	-0.08	0.6433333333333334	>seq_38	AIEEFPVPA	1.9606	0.3686851423033765	0.0	False	False
38	HLA-A0201	0	6	AIVVILMSMV	AIVVLLMSMV	AIVVILMSM	AIVVILMSM	10	6.2889	5.6768	8.1741	0	9	AIVVLLMSM	0.977492	9	9	1,8	4	False	4	2	205.5555555555556	-2.8833333333333337	2.888888888888889	6.099999998230487	0.7688888888888888	-0.1044444444444444	-0.3022222222222222	-0.2966666666666666	>seq_39	AIVVLLMSM	6.9407	0.5905895687754835	0.0	False	False
39	HLA-A0201	0	9	AIYHTLNLFNI	AIYHTLNLCNI	AIYHTLNL	AIY-HTLNL	11	4.7939	3.4539	5.8573	0	8	AIYHTLNL	1.0	8	8	0,1,2,3,5,7	-1	True	0	4	158.75	-0.3200000000000001	0.6499999999999999	7.542349207215011	0.37375	0.0362499999999999	0.0337499999999999	-0.26625	>seq_40	AIY-HTLNL	4.7939	0.0	2.0491933110931699e-13	False	False
40	HLA-B0702	0	7	AKNCGIAIPV	AKNRGIAIPV	AKNCGIAI	-AKNCGIAI	10	33.2727	7.5456	52.6923	0	8	AKNRGIAI	0.853693	8	8	1,7	3	False	2	-3	122.5	-0.43625	0.9125	8.545189979486167	0.0825	-0.6075	0.3949999999999999	-0.4275	>seq_41	-AKNRGIAI	16.9099	32.19620077942507	0.0	False	False
41	HLA-A0201	0	9	ALAAGSCLV	ALAAGSCVV	ALAAGSCLV	ALAAGSCLV	9	0.4673	0.8862	0.4673	0	9	ALAAGSCVV	0.976902	9	9	1,8	7	False	6	1	152.22222222222223	-2.014444444444445	2.055555555555556	5.922539790626615	0.36	-0.8511111111111112	0.0844444444444443	-0.4588888888888889	>seq_42	ALAAGSCVV	0.8862	0.2208891559467388	0.0	False	False
42	HLA-A1101	0	7	ALADLAGFK	ALEDLAGFK	ALADLAGFK	ALADLAGFK	9	0.2921	1.2376	0.2921	0	9	ALEDLAGFK	0.944316	9	9	1,8	2	False	2	-1	120.0	-0.5466666666666667	0.8888888888888887	6.337367167230696	0.2411111111111111	-0.5233333333333333	0.3977777777777777	-0.3922222222222222	>seq_43	ALEDLAGFK	1.2376	0.2231581690368455	0.0	False	False
43	HLA-A0201	0	7	ALADLAGFKEL	ALEDLAGFKEL	ALADLAGFKEL	ALADGFKEL	11	0.7501	1.9482	0.7501	0	11	ALEDLAGFKEL	0.966301	11	11	1,10	2	False	2	-1	133.63636363636363	-0.2754545454545455	0.7545454545454543	4.184407519642264	0.2136363636363636	-0.3863636363636363	0.4154545454545454	-0.3754545454545454	>seq_44	ALLAGFKEL	1.9482	0.4612949440509188	0.0	False	False
44	HLA-A0201	0	0	ALAFTPVEQV	ALALTPVEQV	ALAFTPVEQV	ALFTPVEQV	10	0.2253	0.3085	0.2253	0	10	ALALTPVEQV	0.952547	10	10	1,9	3	False	6	0	117.0	-0.4679999999999999	0.93	3.849983240943402	0.2439999999999999	-0.249	-0.128	0.172	>seq_45	ALLTPVEQV	0.3085	0.0607616207455429	0.0	False	False
45	HLA-A0201	0	0	ALAFTPVEQVV	ALALTPVEQVV	ALAFTPVEQV	ALFTPVEQV	11	0.2253	0.1672	0.7099	0	10	ALALTPVEQV	0.952547	10	10	1,9	3	False	6	0	117.0	-0.4679999999999999	0.93	3.849983240943402	0.2439999999999999	-0.249	-0.128	0.172	>seq_46	ALLTPVEQV	0.3085	0.0607616207455429	0.0	False	False
46	HLA-A2402	0	4	ALAKETQFW	ALAKETQFR	ALAKETQFW	ALAKETQFW	9	1.3863	7.5397	1.3863	0	9	ALAKETQFR	0.958026	9	9	1,8	8	True	2	-3	65.55555555555554	0.7355555555555555	-0.2555555555555556	6.408795645926148	0.1144444444444444	0.0933333333333333	0.001111111111111	-0.2777777777777778	>seq_47	ALAKETQFR	21.4545	1.2967230958540168	0.0	False	False
47	HLA-A0201	1	0	ALALAQKGV	ALALARKGV	ALALAQKGV	ALALAQKGV	9	1.0758	2.9565	1.0758	0	9	ALALARKGV	0.950258	9	9	1,8	5	False	2	1	152.22222222222223	-1.017777777777778	1.0444444444444445	9.700002531521022	0.1777777777777778	-0.5833333333333334	0.4933333333333333	-0.4811111111111111	>seq_48	ALALARKGV	2.9565	0.6843419786910198	2.6688189211265488e-11	False	False
48	HLA-B0702	0	6	ALALAQKGVQL	ALALARKGVQL	ALAQKGVQL	ALAQKGVQL	11	0.9954	1.3579	7.3651	2	9	ALARKGVQL	0.946592	9	9	1,8	3	False	2	1	141.1111111111111	-0.2011111111111112	0.4555555555555555	9.700002531521022	0.0544444444444444	-0.4133333333333333	0.4311111111111111	-0.4733333333333333	>seq_49	ALARKGVQL	1.3579	0.2657283305103469	2.6688189211265488e-11	False	False
49	HLA-A0201	0	9	ALAQERWRCLV	AFAQERWRCLV	ALAQERWRC	ALAQERWRC	11	2.3931	8.1905	2.5237	0	9	AFAQERWRC	0.96265	9	9	1,8	1	True	6	0	65.55555555555554	3.3377777777777777	-0.7777777777777778	8.549845238216221	-0.1933333333333333	0.1944444444444444	0.1655555555555555	-0.15	>seq_50	AFAQERWRC	28.8519	2.1946060495149364	1.0	False	False
50	HLA-A0201	0	0	ALAQKGVQL	ALARKGVQL	ALAQKGVQL	ALAQKGVQL	9	0.2014	0.4706	0.2014	0	9	ALARKGVQL	0.946592	9	9	1,8	3	False	2	1	141.1111111111111	-0.2011111111111112	0.4555555555555555	9.700002531521022	0.0544444444444444	-0.4133333333333333	0.4311111111111111	-0.4733333333333333	>seq_51	ALARKGVQL	0.4706	0.1152079898002549	0.0	False	False
51	HLA-B0702	0	0	ALAQKGVQL	ALARKGVQL	ALAQKGVQL	ALAQKGVQL	9	0.9954	1.3579	0.9954	0	9	ALARKGVQL	0.946592	9	9	1,8	3	False	2	1	141.1111111111111	-0.2011111111111112	0.4555555555555555	9.700002531521022	0.0544444444444444	-0.4133333333333333	0.4311111111111111	-0.4733333333333333	>seq_52	ALARKGVQL	1.3579	0.2657283305103469	0.0	False	False
52	HLA-A0201	0	0	ALAQKGVQLGL	ALARKGVQLGL	ALAQKGVQL	ALAQKGVQL	11	0.2014	0.4706	1.0357	0	9	ALARKGVQL	0.946592	9	9	1,8	3	False	2	1	141.1111111111111	-0.2011111111111112	0.4555555555555555	9.700002531521022	0.0544444444444444	-0.4133333333333333	0.4311111111111111	-0.4733333333333333	>seq_53	ALARKGVQL	0.4706	0.1152079898002549	3.1468551072368002e-15	False	False
53	HLA-B0702	0	0	ALAQKGVQLGL	ALARKGVQLGL	ALAQKGVQL	ALAQKGVQL	11	0.9954	1.3579	7.217	0	9	ALARKGVQL	0.946592	9	9	1,8	3	False	2	1	141.1111111111111	-0.2011111111111112	0.4555555555555555	9.700002531521022	0.0544444444444444	-0.4133333333333333	0.4311111111111111	-0.4733333333333333	>seq_54	ALARKGVQL	1.3579	0.2657283305103469	3.1468551072368002e-15	False	False
54	HLA-A0201	0	6	ALAVIELYNA	ALALIELYNA	ALAVIELYNA	ALAVELYNA	10	3.1291	1.584	3.1291	0	10	ALALIELYNA	0.970874	10	10	1,9	3	False	6	1	176.00000000000003	-1.0640000000000005	1.34	3.8499827128835022	0.364	-0.23	0.152	-0.414	>seq_55	ALALELYNA	2.5574	0.6995020215844221	9.05359508832148e-07	False	False
55	HLA-A0201	0	6	ALAVKALYPV	ALAEKALYPV	ALAVKALYPV	ALAKALYPV	10	1.4656	0.1931	1.4656	0	10	ALAEKALYPV	0.937434	10	10	1,9	3	False	2	-2	166.0	-1.766	1.4600000000000002	9.298300650902092	0.435	-0.23	0.124	0.0429999999999999	>seq_56	ALAEKALYV	0.1931	9.658083894355256	0.999941047525418	False	False
56	HLA-A0201	0	3	ALCGQCVRI	ALCGQCVRT	ALCGQCVRI	ALCGQCVRI	9	1.6344	6.8278	1.6344	0	9	ALCGQCVRT	0.978119	9	9	1,8	8	True	3	-1	129.99999999999997	0.141111111111111	1.211111111111111	8.231408963911235	0.1411111111111111	-0.3322222222222222	-0.0077777777777778	-0.2844444444444444	>seq_57	ALCGQCVRT	6.8278	1.2431666071062422	0.8	False	False
57	HLA-A0201	0	1	ALCRHEYPL	ASCRHEYPL	ALCRHEYPL	ALCRHEYPL	9	1.4799	16.805	1.4799	0	9	ASCRHEYPL	0.941797	9	9	1,8	1	True	2	-2	97.77777777777776	1.511111111111111	-0.2444444444444446	7.356563300825655	0.0888888888888889	0.1433333333333333	0.1	0.2922222222222222	>seq_58	ASCRHEYPL	16.805	1.3495754531389468	0.0	False	False
58	HLA-A0201	0	7	ALCVQPHYITV	ALCVQPHHITV	ALCVQPHYI	ALCVQPHYI	11	0.8101	0.8913	0.9171	0	9	ALCVQPHHI	0.947615	9	9	1,8	7	False	2	2	129.99999999999997	-0.7366666666666668	0.8000000000000002	7.355498301796615	0.3511111111111111	-0.0111111111111111	-0.2211111111111111	0.2033333333333332	>seq_59	ALCVQPHHI	1.1841	0.255871463558821	0.0	False	False
59	HLA-A0201	0	4	ALDGYNGTV	ALDGYNGTI	ALDGYNGTV	ALDGYNGTV	9	0.4218	1.2571	0.4218	0	9	ALDGYNGTI	0.994028	9	9	1,8	8	True	3	3	86.66666666666666	0.6022222222222223	-9.868649107779167e-17	3.7499869628809392	1.2335811384723961e-17	-0.7311111111111112	0.3588888888888888	-0.4644444444444445	>seq_60	ALDGYNGTI	1.2571	0.280271688807573	4.52679959335127e-07	False	False
60	HLA-B1501	0	8	ALDPHSGHF	ARDPHSGHF	ALDPHSGHF	ALDPHSGHF	9	0.3632	4.0464	0.3632	0	9	ARDPHSGHF	0.941091	9	9	1,8	1	True	4	-2	54.44444444444444	1.198888888888889	-0.4777777777777777	6.496504159178585	0.0411111111111111	-0.4333333333333333	0.2422222222222222	0.321111111111111	>seq_61	ARDPHSGHF	4.0464	0.3305996045867932	4.52679959335127e-07	False	False
61	HLA-A0201	1	8	ALDPHSGHFV	ARDPHSGHFV	ALDPHSGHFV	ALDPHSHFV	10	0.0854	11.641	0.0854	0	10	ARDPHSGHFV	0.956409	10	10	1,9	1	True	4	-2	78.0	0.675	-0.0099999999999999	6.496504159178585	0.113	-0.4069999999999999	0.1939999999999999	0.286	>seq_62	ARDPHSHFV	11.641	0.0847734936861094	4.52679959335127e-07	False	False
62	HLA-A0201	1	8	ALDPHSGHFVA	ARDPHSGHFVA	ALDPHSGHFV	ALDPHSHFV	11	0.0854	11.641	1.4716	0	10	ARDPHSGHFV	0.956409	10	10	1,9	1	True	4	-2	78.0	0.675	-0.0099999999999999	6.496504159178585	0.113	-0.4069999999999999	0.1939999999999999	0.286	>seq_63	ARDPHSHFV	11.641	0.0847734936861094	4.52679959335127e-07	False	False
63	HLA-A1101	0	3	ALDQEAALAK	ALDREAALAK	ALDQEAALAK	ALQEAALAK	10	0.8177	1.1321	0.8177	0	10	ALDREAALAK	0.957893	10	10	0,1,9	3	False	2	1	118.0	0.954	0.0399999999999999	4.184407519642264	-0.1139999999999999	-0.411	0.3969999999999999	-0.286	>seq_64	ALDEAALAK	1.1321	0.2270867237876513	0.0	False	False
64	HLA-A0201	0	8	ALESIAWFSV	ALESIAWFTV	ALESIAWFSV	ALESIAWSV	10	1.768	1.6921	1.768	0	10	ALESIAWFTV	0.98096	10	10	1,9	8	False	6	1	127.0	-0.9200000000000004	1.2899999999999998	3.849983240943402	0.4189999999999999	-0.15	-0.2309999999999999	-0.255	>seq_65	ALESIAWTV	1.6921	0.0793045328290291	0.0	False	False
65	HLA-A0201	0	4	ALFAGSMQL	AVFAGSMQL	ALFAGSMQL	ALFAGSMQL	9	0.0169	0.2378	0.0169	0	9	AVFAGSMQL	0.97635	9	9	1,8	1	True	6	1	108.88888888888889	-1.198888888888889	1.2444444444444445	6.099999998230487	0.4133333333333333	-0.4566666666666667	-0.0155555555555556	-0.5244444444444445	>seq_66	AVFAGSMQL	0.2378	0.0156989486963835	0.0	False	False
66	HLA-A0201	1	6	ALFALLEIL	ALFALLEIP	ALFALLEIL	ALFALLEIL	9	0.3139	2.0171	0.3139	0	9	ALFALLEIP	0.971663	9	9	1,8	8	True	4	-3	238.88888888888889	-2.71	2.511111111111111	3.849983240943402	0.8166666666666668	0.011111111111111	0.0511111111111111	-0.4166666666666667	>seq_67	ALFALLEIP	3.9993	0.2892623859175356	0.0	False	False
67	HLA-B1501	0	8	ALFASRPRF	VLFASRPRF	ALFASRPRF	ALFASRPRF	9	0.1407	0.2502	0.1407	0	9	VLFASRPRF	0.984666	9	9	1,8	0	False	4	0	65.55555555555554	2.082222222222222	0.1777777777777778	12.500109306536617	0.1455555555555555	0.0544444444444443	-0.01	0.3722222222222222	>seq_68	VLFASRPRF	0.2502	0.0615773381294963	5.89524745824429e-05	False	False
68	HLA-A1101	1	0	ALFLVFGRTRK	ALFLVFGRTKK	ALFLVFGRTRK	ALFFGRTRK	11	1.4748	1.1815	1.4748	0	11	ALFLVFGRTKK	0.986624	11	11	0,1,10	9	False	2	2	106.36363636363636	1.3972727272727274	0.4727272727272726	12.51647814642638	0.1836363636363636	0.1018181818181818	0.279090909090909	-0.1190909090909091	>seq_69	ALFFGRTKK	1.1815	0.3661098942022854	0.999999999999795	False	False
69	HLA-A0201	0	2	ALFNLIGTFPL	ALFNLIDTFPL	ALFNLIGTFPL	ALFNGTFPL	11	0.5801	0.5968	0.5801	0	11	ALFNLIDTFPL	0.931454	11	11	1,10	6	False	2	-1	150.9090909090909	-1.7436363636363637	1.554545454545455	6.099999998230487	0.6572727272727273	-0.1909090909090909	-0.0418181818181818	-0.0963636363636363	>seq_70	ALFNDTFPL	0.5968	0.0162326910187668	0.50000000003336	False	False
70	HLA-A0301	0	8	ALFTADSAQTK	ALLTADSAQTK	ALFTADSAQTK	ALFDSAQTK	11	0.0764	0.2741	0.0764	0	11	ALLTADSAQTK	0.973748	11	11	0,10	2	False	6	0	62.72727272727272	1.3654545454545457	-0.1	6.337367167230696	-0.1181818181818181	-0.4027272727272727	-0.0845454545454546	-0.0990909090909091	>seq_71	ALLDSAQTK	0.2741	0.0551049981758482	0.0	False	False
71	HLA-A0201	0	0	ALFTWTNLL	AVFTWTNLL	ALFTWTNLL	ALFTWTNLL	9	0.126	0.8968	0.126	0	9	AVFTWTNLL	0.973636	9	9	1,8	1	True	6	1	141.1111111111111	-1.1222222222222225	1.1333333333333333	6.099999998230487	0.62	0.1122222222222222	-0.2877777777777778	-0.3788888888888889	>seq_72	AVFTWTNLL	0.8968	0.1082970561998215	0.0	False	False
72	HLA-A0201	0	0	ALFTWTNLLV	AVFTWTNLLV	ALFTWTNLL	ALFTWTNLL	10	0.126	0.8968	0.7175	0	9	AVFTWTNLL	0.973636	9	9	1,8	1	True	6	1	141.1111111111111	-1.1222222222222225	1.1333333333333333	6.099999998230487	0.62	0.1122222222222222	-0.2877777777777778	-0.3788888888888889	>seq_73	AVFTWTNLL	0.8968	0.1082970561998215	5.94051011701557e-05	False	False
73	HLA-A0201	0	0	ALFTWTNLLVV	AVFTWTNLLVV	ALFTWTNLL	ALFTWTNLL	11	0.126	0.4466	1.262	0	9	AVFTWTNLL	0.973636	9	9	1,8	1	True	6	1	141.1111111111111	-1.1222222222222225	1.1333333333333333	6.099999998230487	0.62	0.1122222222222222	-0.2877777777777778	-0.3788888888888889	>seq_74	AVFTWTNLL	0.8968	0.1082970561998215	0.0001183505720116	False	False
74	HLA-A1101	0	4	ALGCSNNEK	ALECSNNEK	ALGCSNNEK	ALGCSNNEK	9	1.8499	2.4059	1.8499	0	9	ALECSNNEK	0.921504	9	9	1,8	2	False	2	-2	54.44444444444444	2.232222222222222	-0.8333333333333335	6.231833229307085	-0.3899999999999999	-0.5655555555555556	0.4666666666666665	-0.441111111111111	>seq_75	ALECSNNEK	2.4059	0.4275092065339373	0.0	False	False
75	HLA-A0201	0	4	ALGGVFMML	AFGGVFMML	ALGGVFMML	ALGGVFMML	9	0.2653	8.1681	0.2653	0	9	AFGGVFMML	0.964971	9	9	1,8	1	True	6	0	129.99999999999997	-2.805555555555556	2.155555555555556	6.099999998230487	0.7522222222222222	-0.471111111111111	0.1388888888888889	-0.6655555555555556	>seq_76	AFGGVFMML	8.1681	0.2566830523622385	0.0	False	False
76	HLA-A0301	1	7	ALHGGWTTK	AHHGGWTTK	ALHGGWTTK	ALHGGWTTK	9	0.0311	4.0116	0.0311	0	9	AHHGGWTTK	0.92828	9	9	1,8	1	True	2	-3	54.44444444444444	0.4899999999999999	-0.5111111111111112	9.702001779340208	0.0366666666666666	-0.4988888888888888	0.4922222222222221	-0.3411111111111111	>seq_77	AHHGGWTTK	4.0116	0.0308588966995712	0.0076197710941836	False	False
77	HLA-A0301	0	3	ALHSPRCYR	AFHSPRCYR	ALHSPRCYR	ALHSPRCYR	9	0.4339	3.0385	0.4339	0	9	AFHSPRCYR	0.956761	9	9	1,8	1	True	6	0	54.44444444444444	3.336666666666667	-0.8666666666666667	9.501216220669448	-0.1688888888888889	0.111111111111111	0.0633333333333333	0.4633333333333333	>seq_78	AFHSPRCYR	3.0385	0.371938765838407	0.996175543712172	False	False
78	HLA-A0301	0	8	ALHSSSSYH	ALHSSSSYR	ALHSSSSYH	ALHSSSSYH	9	0.5429	0.2166	0.5429	0	9	ALHSSSSYR	0.976868	9	9	1,8	8	True	2	0	54.44444444444444	1.8144444444444443	-0.588888888888889	7.706063800491393	-0.1577777777777778	-0.3733333333333333	-0.1355555555555555	0.0133333333333333	>seq_79	ALHSSSSYR	0.2166	0.817859048938135	0.0	False	False
79	HLA-A0201	0	7	ALHWEQVAV	ALPWEQVAV	ALHWEQVAV	ALHWEQVAV	9	0.1636	0.2884	0.1636	0	9	ALPWEQVAV	0.88677	9	9	1,8	2	False	2	-2	129.99999999999997	-0.2155555555555556	0.5222222222222221	5.363507221918553	0.2344444444444444	-0.0266666666666666	0.1055555555555555	-0.2477777777777777	>seq_80	ALPWEQVAV	0.2884	0.0707950069348127	3.47580404973379e-09	False	False
80	HLA-A0201	0	4	ALIEAYVDI	ALIEAYVDM	ALIEAYVDI	ALIEAYVDI	9	0.4445	0.6623	0.4445	0	9	ALIEAYVDM	0.985223	9	9	1,8	8	True	3	1	184.4444444444444	-0.75	1.3666666666666667	3.550073361489922	0.36	-0.1166666666666666	0.0244444444444444	-0.2011111111111111	>seq_81	ALIEAYVDM	0.6623	0.1461756001811867	0.0	False	False
81	HLA-A0201	1	6	ALIHHNTYL	ALIHHNTHL	ALIHHNTYL	ALIHHNTYL	9	0.0579	0.1235	0.0579	0	9	ALIHHNTHL	0.954961	9	9	1,8	7	False	2	2	141.1111111111111	0.2333333333333335	0.2222222222222222	7.706063800491393	0.2844444444444445	0.0733333333333333	0.1333333333333333	-0.1644444444444444	>seq_82	ALIHHNTHL	0.1235	0.030754979757085	0.0	False	False
82	HLA-A0201	1	1	ALLETPSLL	ALLETLSLL	ALLETPSLL	ALLETPSLL	9	0.0446	0.0363	0.0446	0	9	ALLETLSLL	0.908337	9	9	1,8	5	False	4	-3	184.44444444444443	-0.9677777777777778	1.1555555555555554	3.849983240943402	0.4022222222222222	-0.2144444444444445	-0.0033333333333333	0.1244444444444444	>seq_83	ALLETLSLL	0.0363	0.0101977961432506	0.0	False	False
83	HLA-A0201	1	6	ALLETPSLLL	ALLETLSLLL	ALLETPSLL	ALLETPSLL	10	0.0446	0.0363	0.1538	0	9	ALLETLSLL	0.908337	9	9	1,8	5	False	4	-3	184.44444444444443	-0.9677777777777778	1.1555555555555554	3.849983240943402	0.4022222222222222	-0.2144444444444445	-0.0033333333333333	0.1244444444444444	>seq_84	ALLETLSLL	0.0363	0.0101977961432506	0.0	False	False
84	HLA-A0201	1	1	ALLFLESEL	ALLFPESEL	ALLFLESEL	ALLFLESEL	9	0.4201	0.4662	0.4201	0	9	ALLFPESEL	0.901003	9	9	1,8	4	False	4	-3	184.44444444444443	-0.8277777777777781	1.3333333333333333	3.613691325765103	0.4533333333333333	0.0199999999999999	0.0588888888888888	-0.3344444444444445	>seq_85	ALLFPESEL	0.4662	0.04154141999142	0.0	False	False
85	HLA-A0201	0	4	ALLGSSCAPPL	ALLGSSCAPPP	ALLGSSCAPPL	ALLGSSPPL	11	1.2142	7.4968	1.2142	0	11	ALLGSSCAPPP	0.979669	11	11	1,10	10	True	4	-3	124.54545454545452	-1.2545454545454544	1.1181818181818182	5.922539790626615	0.3145454545454545	-0.7136363636363637	-0.0272727272727273	0.2718181818181818	>seq_86	ALLGSSPPP	13.4933	1.1049397271238317	0.0	False	False
86	HLA-A0201	0	5	ALLPTPHCESL	ALLPTPPCESL	ALLPTPHCESL	ALLPTPHSL	11	0.1583	0.1374	0.1583	0	11	ALLPTPPCESL	0.898795	11	11	1,10	6	False	2	-2	115.45454545454544	-0.0372727272727274	0.3909090909090908	5.36107725976035	0.2027272727272727	-0.2618181818181818	-0.0890909090909091	0.5236363636363636	>seq_87	ALLPTPPSL	0.1374	0.0240791120815138	0.0	False	False
87	HLA-A0201	0	7	ALLQEEAHV	ALLQEGAHV	ALLQEEAHV	ALLQEEAHV	9	0.0828	0.1446	0.0828	0	9	ALLQEGAHV	0.915265	9	9	1,8	5	False	2	-2	141.1111111111111	0.7022222222222222	0.1888888888888888	4.25426907511428	0.0033333333333333	-0.1555555555555555	0.3544444444444445	-0.2166666666666666	>seq_88	ALLQEGAHV	0.1446	0.0353875518672199	0.0	False	False
88	HLA-A0201	0	3	ALLQEEAHVPL	ALLQEGAHVPL	ALLQEEAHV	ALLQEEAHV	11	0.0828	0.1446	0.8106	0	9	ALLQEGAHV	0.915265	9	9	1,8	5	False	2	-2	141.1111111111111	0.7022222222222222	0.1888888888888888	4.25426907511428	0.0033333333333333	-0.1555555555555555	0.3544444444444445	-0.2166666666666666	>seq_89	ALLQEGAHV	0.1446	0.0353875518672199	0.0	False	False
89	HLA-A0201	1	6	ALLQVTLLL	ALSQVTLLL	ALLQVTLLL	ALLQVTLLL	9	0.0995	0.1342	0.0995	0	9	ALSQVTLLL	0.946892	9	9	1,8	2	False	2	-2	259.99999999999994	-2.4822222222222226	2.311111111111112	6.099999998230487	0.7122222222222223	-0.01	-0.0522222222222222	-0.4033333333333333	>seq_90	ALSQVTLLL	0.1342	0.0257276453055141	0.0	False	False
90	HLA-B1501	0	3	ALNPTSGSL	ALNPRSGSL	ALNPTSGSL	ALNPTSGSL	9	0.5782	0.8741	0.5782	0	9	ALNPRSGSL	0.919566	9	9	1,8	4	False	2	-1	97.77777777777776	0.38	0.1777777777777777	6.099999998230487	0.0244444444444444	-0.7577777777777778	0.111111111111111	0.0344444444444444	>seq_91	ALNPRSGSL	0.8741	0.1957320443885138	0.0	False	False
91	HLA-A0201	0	1	ALNSSEEYNL	ALNSNEEYNL	ALNSSEEYNL	ALNSSEEYL	10	1.3575	1.2906	1.3575	0	10	ALNSNEEYNL	0.955215	10	10	1,9	4	False	2	1	88.0	2.219	-0.7500000000000001	3.613691097591072	-0.22	-0.214	0.156	-0.358	>seq_92	ALNSNEEYL	1.2906	0.0703678521617851	0.0	False	False
92	HLA-A0201	0	0	ALPILGEQV	ALPILGGQV	ALPILGEQV	ALPILGEQV	9	0.8351	2.7731	0.8351	0	9	ALPILGGQV	0.922745	9	9	1,8	6	False	2	-2	173.33333333333331	-1.022222222222222	1.0111111111111113	3.849983240943402	0.3088888888888889	-0.3722222222222222	0.2944444444444444	-0.0055555555555555	>seq_93	ALPILGGQV	2.7731	0.5836153762936785	3.47580404973379e-09	False	False
93	HLA-A0201	1	4	ALPQHLIRV	APPQHLIRV	ALPQHLIRV	ALPQHLIRV	9	0.0267	6.2487	0.0267	0	9	APPQHLIRV	0.928651	9	9	1,8	1	True	4	-3	173.33333333333331	0.5011111111111112	0.5888888888888889	10.551758703775704	0.2511111111111111	0.0877777777777777	0.2177777777777778	0.3055555555555556	>seq_94	APPQHLIRV	6.2487	0.0265859138700849	0.999941047525418	False	False
94	HLA-A0201	0	6	ALQHFELENSL	ALQHFELANSL	ALQHFELENSL	ALFELENSL	11	0.3415	0.4922	0.3415	0	11	ALQHFELANSL	0.955346	11	11	1,10	7	False	2	-1	115.45454545454544	1.3009090909090906	-0.1818181818181819	4.25426907511428	0.0309090909090909	0.0	0.1736363636363636	-0.2681818181818182	>seq_95	ALFELANSL	0.4922	0.1045592238927265	3.47580404973379e-09	False	False
95	HLA-A0201	0	3	ALQKVKIAV	ALQKVKIEV	ALQKVKIAV	ALQKVKIAV	9	0.2371	0.1156	0.2371	0	9	ALQKVKIEV	0.964133	9	9	1,8	7	False	2	-1	173.33333333333331	-0.5444444444444446	1.0	10.805379563011227	0.1277777777777778	-0.0888888888888889	0.3577777777777777	-0.2133333333333333	>seq_96	ALQKVKIEV	0.1156	0.2492011245674741	0.0	False	False
96	HLA-A0201	0	2	ALQNFDNKLV	ALQNYDNKLV	ALQNFDNKL	ALQNFDNKL	10	0.3719	0.4357	1.9894	0	9	ALQNYDNKL	0.950906	9	9	1,8	4	False	2	3	97.77777777777776	2.051111111111111	-0.6333333333333335	6.337367167230696	-0.0966666666666666	0.0066666666666666	0.2344444444444444	-0.36	>seq_97	ALQNYDNKL	0.4357	0.0544577002524672	0.0	False	False
97	HLA-A0201	0	2	ALQNYYNKLV	ALQNYDNKLV	ALQNYYNKL	ALQNYYNKL	10	0.4857	0.4357	3.8972	0	9	ALQNYDNKL	0.890472	9	9	1,8	5	False	2	-3	97.77777777777776	1.4444444444444442	-0.8444444444444446	9.145600226707757	-0.0022222222222222	0.2055555555555555	0.1655555555555555	-0.5155555555555555	>seq_98	ALQNYDNKL	0.4357	0.0557378930456736	3.47580404973379e-09	False	False
98	HLA-A0201	0	0	ALQQCLQGA	ALQQRLQGA	ALQQCLQGA	ALQQCLQGA	9	1.2079	1.1715	1.2079	0	9	ALQQRLQGA	0.877101	9	9	1,8	4	False	2	-3	108.88888888888889	0.1044444444444443	0.3111111111111111	5.922539790626615	0.0133333333333333	-0.5033333333333333	0.0755555555555555	-0.5511111111111112	>seq_99	ALQQRLQGA	1.1715	0.0375309944515578	0.0	False	False
99	HLA-A0201	0	3	ALQSAYVKI	ALQSAYVKN	ALQSAYVKI	ALQSAYVKI	9	0.5806	27.3871	0.5806	0	9	ALQSAYVKN	0.971218	9	9	1,8	8	True	2	-3	141.1111111111111	-0.318888888888889	0.7333333333333333	9.298300650902092	0.1666666666666666	-0.1366666666666667	0.0255555555555555	-0.27	>seq_100	ALQSAYVKN	27.3871	0.5682914182224478	0.0	False	False
100	HLA-A0201	0	4	ALQSQSISL	VLQSQSISL	ALQSQSISL	ALQSQSISL	9	0.1036	0.1187	0.1036	0	9	VLQSQSISL	0.986425	9	9	1,8	0	False	4	0	141.1111111111111	0.5233333333333332	0.5	6.099999998230487	0.0233333333333333	-0.3533333333333334	-0.2177777777777777	-0.26	>seq_101	VLQSQSISL	0.1187	0.0131791069924178	0.0	False	False
101	HLA-A0201	0	3	ALQSQSISLV	VLQSQSISLV	ALQSQSISL	ALQSQSISL	10	0.1036	0.1187	0.6938	0	9	VLQSQSISL	0.986425	9	9	1,8	0	False	4	0	141.1111111111111	0.5233333333333332	0.5	6.099999998230487	0.0233333333333333	-0.3533333333333334	-0.2177777777777777	-0.26	>seq_102	VLQSQSISL	0.1187	0.0131791069924178	0.0	False	False
102	HLA-A0201	0	1	ALRMLEVPL	ALGMLEVPL	ALRMLEVPL	ALRMLEVPL	9	2.508	1.5213	2.508	0	9	ALGMLEVPL	0.921008	9	9	1,8	2	False	6	-2	173.33333333333331	-0.1366666666666667	1.0777777777777775	6.410149741452187	0.3966666666666667	0.0922222222222221	0.1688888888888889	0.151111111111111	>seq_103	ALGMLEVPL	1.5213	1.6266637744034704	0.0	False	False
103	HLA-B0702	0	1	ALRMLEVPL	ALGMLEVPL	ALRMLEVPL	ALRMLEVPL	9	1.6978	13.5377	1.6978	0	9	ALGMLEVPL	0.921008	9	9	1,8	2	False	6	-2	173.33333333333331	-0.1366666666666667	1.0777777777777775	6.410149741452187	0.3966666666666667	0.0922222222222221	0.1688888888888889	0.151111111111111	>seq_104	ALGMLEVPL	13.5377	1.48487425633601	0.0	False	False
104	HLA-A0201	0	7	ALSDQVRDV	ARSDQVRDV	ALSDQVRDV	ALSDQVRDV	9	0.2608	23.4182	0.2608	0	9	ARSDQVRDV	0.949534	9	9	1,8	1	True	4	-2	118.88888888888889	2.9433333333333334	-0.1999999999999999	4.109250931534916	-0.2633333333333333	-0.2	0.0533333333333333	0.0544444444444444	>seq_105	ARSDQVRDV	23.4182	0.2578955649879154	0.0	False	False
105	HLA-B1501	0	5	ALSIGTSYRY	ALSIGTPYRY	ALSIGTSY	ALS-IGTSY	10	0.3522	0.4894	0.4303	0	8	ALSIGTPY	0.9346	8	8	1,7	6	False	4	-1	110.0	-0.385	0.7625000000000001	6.093198032584041	0.1887499999999999	-0.605	-0.0925	-0.31	>seq_106	ALS-IGTPY	0.8871	0.2123681433885694	0.0	False	False
106	HLA-A0301	0	5	ALSPDGSIRK	APSPDGSIRK	ALSPDGSIRK	ALSPGSIRK	10	0.0542	1.7698	0.0542	0	10	APSPDGSIRK	0.951549	10	10	0,9	1	False	4	-3	88.0	2.3400000000000003	-0.54	9.695024739019573	-0.2329999999999999	-0.4429999999999999	0.3779999999999999	0.2729999999999999	>seq_107	ASPDGSIRK	1.7698	0.0525401288281161	0.0	False	False
107	HLA-A0201	0	1	ALSPGLTRT	ALSPGSTRT	ALSPGLTRT	ALSPGLTRT	9	0.8592	2.473	0.8592	0	9	ALSPGSTRT	0.921465	9	9	1,8	5	False	2	-2	97.77777777777776	1.2077777777777776	0.0777777777777776	10.550002220086752	0.0077777777777777	-0.5211111111111112	0.1577777777777777	0.2466666666666666	>seq_108	ALSPGSTRT	2.473	0.5606861949049736	1.20812138761297e-17	False	False
108	HLA-A0201	1	9	ALSPVIPHI	ALSPVIPLI	ALSPVIPHI	ALSPVIPHI	9	0.0077	0.0158	0.0077	0	9	ALSPVIPLI	0.935585	9	9	1,8	7	False	2	-3	173.33333333333331	-1.3944444444444446	1.2888888888888888	7.550323993898928	0.4611111111111111	-0.2511111111111111	-0.0233333333333333	0.721111111111111	>seq_109	ALSPVIPLI	0.0158	0.0039474683544303	0.0	False	False
109	HLA-B1501	0	5	ALSVEFSEM	ALSVEFPEM	ALSVEFSEM	ALSVEFSEM	9	1.0351	1.5305	1.0351	0	9	ALSVEFPEM	0.929942	9	9	1,8	6	False	4	-1	86.66666666666666	0.4799999999999998	0.6555555555555556	3.613691325765103	0.1222222222222222	-0.19	-0.1611111111111111	-0.1944444444444444	>seq_110	ALSVEFPEM	1.5305	0.335046416203855	0.0	False	False
110	HLA-A1102	1	1	ALSYLVSFQR	ALSYLVSFQT	LSYLVSFQR	LSYLVSFQR	10	0.6257	9.2143	0.8641	1	9	LSYLVSFQT	0.976334	9	9	1,8	8	True	2	-1	118.88888888888889	1.171111111111111	0.411111111111111	9.348807885311544	0.2044444444444444	0.2177777777777777	-0.2833333333333333	-0.15	>seq_111	LSYLVSFQT	17.0	0.6026705594117648	0.999999547346729	False	False
111	HLA-A0201	1	0	ALSYTPAEV	ALSYTPVEV	ALSYTPAEV	ALSYTPAEV	9	0.1425	0.0578	0.1425	0	9	ALSYTPVEV	0.954441	9	9	1,8	6	False	4	0	97.77777777777776	0.0377777777777777	0.4111111111111111	3.8499827128835022	0.1177777777777777	-0.3733333333333333	-0.1233333333333333	0.2166666666666666	>seq_112	ALSYTPVEV	0.0578	0.2088192041522491	0.992380228905816	False	False
112	HLA-A0201	0	8	ALTASTVPL	ALTASPVPL	ALTASTVPL	ALTASTVPL	9	0.6482	0.509	0.6482	0	9	ALTASPVPL	0.923572	9	9	1,8	5	False	4	-1	141.1111111111111	-0.9955555555555556	1.2888888888888888	6.099999998230487	0.2944444444444445	-0.5355555555555555	-0.1966666666666666	0.2466666666666667	>seq_113	ALTASPVPL	0.509	0.1772680550098231	0.0	False	False
113	HLA-A0201	0	4	ALVNKLYSL	ALVNELYSL	ALVNKLYSL	ALVNKLYSL	9	0.0271	0.0395	0.0271	0	9	ALVNELYSL	0.94763	9	9	1,8	4	False	2	1	173.33333333333331	-0.5422222222222223	0.8777777777777778	9.298300650902092	0.3077777777777778	-0.0011111111111111	0.1244444444444444	-0.3833333333333333	>seq_114	ALVNELYSL	0.0395	0.0085073417721519	0.0	False	False
114	HLA-A0201	0	6	ALVRGVCMKV	ALVRGVFMKV	ALVRGVCMKV	ALVRGVMKV	10	1.2789	0.9676	1.2789	0	10	ALVRGVFMKV	0.900071	10	10	1,9	6	False	2	-2	136.0	-0.2950000000000001	1.38	9.833242292515934	0.2139999999999999	-0.2219999999999999	0.2189999999999999	-0.244	>seq_115	ALVGVFMKV	0.9676	0.4114526353865232	0.0	False	False
115	HLA-A0202	0	2	ALVVPVFEI	ALVVPAFEI	ALVVPVFEI	ALVVPVFEI	9	0.6635	1.5171	0.6635	0	9	ALVVPAFEI	0.950478	9	9	1,8	5	False	4	0	194.44444444444443	-2.2155555555555555	2.2666666666666666	3.849983240943402	0.6244444444444446	-0.0711111111111111	-0.1166666666666666	0.2288888888888889	>seq_116	ALVVPAFEI	1.5171	0.3733198866257992	0.0	False	False
116	HLA-A0201	1	4	ALWDRVVDL	APWDRVVDL	ALWDRVVDL	ALWDRVVDL	9	0.0165	6.6438	0.0165	0	9	APWDRVVDL	0.921174	9	9	1,8	1	True	4	-3	162.22222222222223	1.1444444444444444	0.6	4.109250931534916	0.2355555555555555	0.1377777777777778	0.0433333333333333	-0.0755555555555555	>seq_117	APWDRVVDL	6.6438	0.0164590219452722	0.992381120417115	False	False
117	HLA-A0201	0	0	ALWSLSRHASL	ALWSLSRHAAL	ALWSLSRHA	ALWSLSRHA	11	0.4606	0.4606	0.9784	0	9	ALWSLSRHA	1.0	9	9	1,8	-1	True	0	4	108.88888888888889	1.1766666666666663	0.111111111111111	10.551758703775704	0.1422222222222222	-0.08	0.0911111111111111	-0.15	>seq_118	ALWSLSRHA	0.4606	0.0	0.0	False	False
118	HLA-A0201	1	7	ALYGFVPVL	ALYGSVPVL	ALYGFVPVL	ALYGFVPVL	9	0.0216	0.0257	0.0216	0	9	ALYGSVPVL	0.902943	9	9	1,8	4	False	2	-2	162.22222222222223	-2.612222222222222	1.9222222222222225	6.093198032584041	0.7266666666666667	-0.2188888888888889	-0.0477777777777778	-0.031111111111111	>seq_119	ALYGSVPVL	0.0257	0.0034459143968871	0.999999547320249	False	False
119	HLA-A0201	1	6	AMAGSLVFL	AMAGSPVFL	AMAGSLVFL	AMAGSLVFL	9	0.0845	0.1194	0.0845	0	9	AMAGSPVFL	0.903608	9	9	1,8	5	False	4	-3	141.1111111111111	-2.263333333333333	2.1	6.099999998230487	0.6044444444444445	-0.4955555555555555	-0.02	-0.4822222222222223	>seq_120	AMAGSPVFL	0.1194	0.0246989112227805	0.5	False	False
120	HLA-B0702	0	6	AMAGSLVFL	AMAGSPVFL	AMAGSLVFL	AMAGSLVFL	9	6.2205	3.9303	6.2205	0	9	AMAGSPVFL	0.903608	9	9	1,8	5	False	4	-3	141.1111111111111	-2.263333333333333	2.1	6.099999998230487	0.6044444444444445	-0.4955555555555555	-0.02	-0.4822222222222223	>seq_121	AMAGSPVFL	3.9303	3.624707808564233	0.5	False	False
121	HLA-A2402	0	6	AMAGSLVFL	AMAGSPVFL	AMAGSLVFL	AMAGSLVFL	9	4.1874	3.2724	4.1874	0	9	AMAGSPVFL	0.903608	9	9	1,8	5	False	4	-3	141.1111111111111	-2.263333333333333	2.1	6.099999998230487	0.6044444444444445	-0.4955555555555555	-0.02	-0.4822222222222223	>seq_122	AMAGSPVFL	3.2724	1.1708443344334434	0.5	False	False
122	HLA-A0201	0	6	AMAVLYLAL	AVAVLYLAL	AMAVLYLAL	AMAVLYLAL	9	1.9184	4.0305	1.9184	0	9	AVAVLYLAL	0.974185	9	9	1,8	1	True	1	1	195.55555555555551	-2.9377777777777783	2.4	6.093198032584041	0.7677777777777779	-0.1711111111111112	-0.0822222222222222	-0.5033333333333334	>seq_123	AVAVLYLAL	4.0305	1.0052977645453418	0.0	False	False
123	HLA-A0301	0	8	AMHGRKIMGK	AMNGRKIMGK	AMHGRKIMGK	AMHGKIMGK	10	0.1097	0.0736	0.1097	0	10	AMNGRKIMGK	0.944472	10	10	0,9	2	False	2	1	49.0	1.737	-0.6199999999999999	11.823062091134489	-0.1199999999999999	-0.2439999999999999	0.7989999999999999	-0.291	>seq_124	AMNGKIMGK	0.0736	0.0538066576086956	0.0	False	False
124	HLA-A0301	0	6	AMHNQLTDMEK	AIHNQLTDMEK	AMHNQLTDMEK	AMHNQLMEK	11	0.4073	0.3973	0.4073	0	11	AIHNQLTDMEK	0.982999	11	11	0,10	1	True	3	1	44.54545454545455	2.6418181818181816	-1.1272727272727272	5.454297225456685	-0.2445454545454545	-0.01	0.1781818181818182	-0.1745454545454546	>seq_125	AIHNQLMEK	0.3973	0.0102516989680342	0.0	False	False
125	HLA-A0201	0	6	AMLSKVVIL	AMPSKVVIL	AMLSKVVIL	AMLSKVVIL	9	0.099	0.482	0.099	0	9	AMPSKVVIL	0.923745	9	9	1,8	2	False	4	-3	205.5555555555556	-2.0055555555555555	2.1666666666666665	9.700002531521022	0.5366666666666667	-0.0677777777777778	0.001111111111111	-0.2611111111111111	>seq_126	AMPSKVVIL	0.482	0.0786659751037344	0.0	False	False
126	HLA-A0201	1	3	AMPFSIFYPM	AMPFSIFYRM	AMPFSIFYP	AMPFSIFYP	10	5.4917	5.1194	5.7665	0	9	AMPFSIFYR	0.964456	9	9	1,8	8	True	4	-2	54.44444444444444	-1.2777777777777777	0.9444444444444446	6.093198032584041	0.6499999999999999	0.0444444444444444	-0.5888888888888889	0.5577777777777777	>seq_127	AMPFSIFYR	10.0074	2.478053209624878	0.0	False	False
127	HLA-A0201	0	5	AMQCLQNENL	AMKCLQNENL	MQCLQNENL	MQCLQNENL	10	5.8036	9.2154	6.429	1	9	MKCLQNENL	0.967671	9	9	1,8	1	True	2	1	86.66666666666666	1.966666666666666	-0.6111111111111112	3.849962144624442	-0.13	0.0455555555555555	-0.0377777777777777	-0.5011111111111111	>seq_128	MKCLQNENL	39.2222	4.944857426661431	0.0	False	False
128	HLA-A0201	0	9	AMQKRRLHLSV	AMQKRRLHRSV	AMQKRRLHL	AMQKRRLHL	11	3.4937	15.4711	7.6554	0	9	AMQKRRLHR	0.975143	9	9	1,8	8	True	4	-2	97.77777777777776	3.51	-0.9222222222222224	12.516478954814374	-0.1799999999999999	0.3922222222222222	0.5133333333333333	-0.0411111111111111	>seq_129	AMQKRRLHR	21.4211	2.9238908076616044	0.0	False	False
129	HLA-A0201	0	1	AMRLWVIRV	AMGLWVIRV	AMRLWVIRV	AMRLWVIRV	9	2.0168	0.4426	2.0168	0	9	AMGLWVIRV	0.912753	9	9	1,8	2	False	6	-2	162.22222222222223	0.6033333333333332	1.1666666666666667	12.500109306536617	0.4299999999999999	0.4077777777777778	0.0588888888888889	-0.1288888888888889	>seq_130	AMGLWVIRV	0.4426	7.173173429733392	0.0	False	False
130	HLA-A1101	0	1	AMRLWVIRVQK	AMGLWVIRVQK	RLWVIRVQK	RLWVIRVQK	11	0.3043	0.6906	3.9075	2	9	GLWVIRVQK	0.967762	9	9	1,8	0	False	6	-2	151.11111111111111	2.2977777777777777	-0.0666666666666666	12.51647814642638	0.0644444444444444	0.6077777777777779	0.2733333333333333	-0.0311111111111111	>seq_131	GLWVIRVQK	0.6906	0.170215884737909	0.0	False	False
131	HLA-A0201	0	7	AMVHYLMIL	AMVHYLMVL	AMVHYLMIL	AMVHYLMIL	9	0.9771	0.6627	0.9771	0	9	AMVHYLMVL	0.989648	9	9	1,8	7	False	3	3	173.33333333333331	-2.2788888888888885	1.9333333333333336	7.542349207215011	0.788888888888889	0.211111111111111	-0.1811111111111111	-0.3455555555555556	>seq_132	AMVHYLMVL	0.6627	0.4635585332729742	0.0	False	False
132	HLA-A0201	0	0	AMVLAVRGV	AMVLADRGV	AMVLAVRGV	AMVLAVRGV	9	1.47	3.5082	1.47	0	9	AMVLADRGV	0.910585	9	9	1,8	5	False	2	-3	162.2222222222222	-1.0033333333333334	1.8888888888888888	10.550002220086752	0.3644444444444444	-0.4233333333333334	0.281111111111111	-0.3177777777777777	>seq_133	AMVLADRGV	3.5082	0.8540430990251411	0.0	False	False
133	HLA-A0201	0	9	AMYLNYFRGL	AMYLNYCRGL	YLNYFRGL	YLN-YFRGL	10	5.4228	9.5592	6.1562	2	8	YLNYCRGL	0.846655	8	8	0,1,2,3,5,7	4	False	2	-2	97.5	1.0099999999999998	-0.075	9.171628129668534	0.3500000000000001	0.2825	0.1187499999999999	-0.47375	>seq_134	YL-NYCRGL	9.7252	2.399030839468597	0.0076197710941836	False	False
134	HLA-A0301	0	5	AMYQRAKLK	AMYQRAKSK	AMYQRAKLK	AMYQRAKLK	9	0.0219	0.0161	0.0219	0	9	AMYQRAKSK	0.955243	9	9	1,8	7	False	2	-2	65.55555555555554	2.312222222222222	-0.8666666666666667	10.901809546165168	-0.1655555555555555	0.231111111111111	0.3711111111111111	-0.2333333333333333	>seq_135	AMYQRAKSK	0.0161	0.0078894409937888	0.0	False	False
135	HLA-A2402	0	2	AMYSNADIYLF	AVYSNADIYLF	MYSNADIYLF	MYSNAIYLF	11	0.0451	0.0136	0.7505	1	10	VYSNADIYLF	0.988111	10	10	1,9	0	False	1	1	88.0	0.2059999999999999	0.4399999999999999	3.7499865652062	0.372	0.119	-0.371	-0.328	>seq_136	VYSNAIYLF	0.0136	0.1044595588235294	0.999999547320045	False	False
136	HLA-B0702	0	8	APAASPTVVV	APAASPTGVV	APAASPTVV	APAASPTVV	10	0.0764	0.1967	0.2419	0	9	APAASPTGV	0.94829	9	9	1,8	7	False	4	-3	97.77777777777776	-0.8377777777777777	1.011111111111111	6.099999998230487	0.1555555555555555	-0.778888888888889	-0.1344444444444444	0.68	>seq_137	APAASPTGV	0.1967	0.0467255719369598	0.0	False	False
137	HLA-B0702	0	3	APAKSVKKRI	APAKSVKERI	APAKSVKKRI	APASVKKRI	10	0.8854	0.7025	0.8854	0	10	APAKSVKERI	0.969668	10	10	1,9	7	False	2	1	88.0	2.239	-0.6299999999999999	11.924509373493493	-0.31	-0.0799999999999999	0.5679999999999998	0.377	>seq_138	APAKSVKEI	0.7025	0.2305190889679714	0.0	False	False
138	HLA-B0702	0	9	APAPPAPAF	PPAPPAPAF	APAPPAPAF	APAPPAPAF	9	0.0072	0.3308	0.0072	0	9	PPAPPAPAF	0.978341	9	9	1,8	0	False	4	-1	44.44444444444444	-1.1355555555555557	0.3999999999999999	6.099999998230487	0.3333333333333333	-0.7155555555555556	-0.0722222222222222	1.346666666666667	>seq_139	PPAPPAPAF	0.3308	0.0070432889963724	2.0491933110931699e-13	False	False
139	HLA-B0702	1	5	APARLERRHSA	ALARLERRHSA	APARLERRHSA	APAERRHSA	11	0.4594	6.6294	0.4594	0	11	ALARLERRHSA	0.968154	11	11	1,3,10	1	True	4	-3	62.72727272727272	4.48	-1.218181818181818	12.199135216884317	-0.4236363636363636	-0.0972727272727273	0.5518181818181819	0.4336363636363637	>seq_140	ALAERRHSA	18.039	0.4477004401574367	0.00017683657384	False	False
140	HLA-B0702	0	3	APCLESGTCIL	APCLEGGTCIL	APCLESGTCIL	APESGTCIL	11	0.9684	0.8587	0.9684	0	11	APCLEGGTCIL	0.943924	11	11	1,3,10	5	False	2	0	115.45454545454544	-0.6627272727272727	1.0818181818181818	3.8499410483054817	0.2118181818181818	-0.5363636363636363	-0.1418181818181818	0.0463636363636363	>seq_141	APEGGTCIL	0.8587	0.1237143123325958	0.0	False	False
141	HLA-B0702	0	6	APESRERVPSV	APEPRERVPSV	APESRERVPSV	APRERVPSV	11	0.4401	0.232	0.4401	0	11	APEPRERVPSV	0.946651	11	11	1,3,10	3	True	4	-1	61.81818181818181	3.67	-0.9636363636363636	6.533466308377683	-0.4118181818181818	-0.1954545454545455	0.2399999999999999	0.7727272727272727	>seq_142	APRERVPSV	0.4006	0.0433947828257613	0.0	False	False
142	HLA-A6801	0	7	APFPLGDSAL	APFPHGDSAL	APFPLGDSA	APFPLGDSA	10	18.1714	15.8878	20.88	0	9	APFPHGDSA	0.879145	9	9	1,8	4	False	2	-3	65.55555555555554	-0.0377777777777776	0.2555555555555555	3.749987360555679	0.1777777777777777	-0.7211111111111111	0.0544444444444444	0.5188888888888888	>seq_143	APFPHGDSA	15.8878	2.611828512443508	0.0	False	False
143	HLA-B0702	0	5	APGLMGTEQLF	APGLMGTEQLS	APGLMGTEQL	APGLMGTQL	11	0.3481	0.3481	1.003	0	10	APGLMGTEQL	1.0	10	10	1,9	-1	True	0	4	88.0	-0.096	0.1199999999999999	3.849983240943402	0.122	-0.623	0.3409999999999999	-0.1519999999999999	>seq_144	APGLMGTQL	0.3481	0.0	1.20812138761297e-17	False	False
144	HLA-B0702	0	5	APGLPGFSGL	APGLPGFPGL	APGLPGFSGL	APLPGFSGL	10	0.1295	0.2405	0.1295	0	10	APGLPGFPGL	0.94261	10	10	1,9	7	False	4	-1	88.0	-1.4049999999999998	0.7	6.099999998230487	0.356	-0.963	0.4199999999999999	0.129	>seq_145	APLPGFPGL	0.2405	0.0597692307692307	7.122594434143239e-22	False	False
145	HLA-B0702	0	0	APGPLPRSL	GPGPLPRSL	APGPLPRSL	APGPLPRSL	9	0.0078	0.0206	0.0078	0	9	GPGPLPRSL	0.979488	9	9	1,8	0	False	4	0	97.77777777777776	0.6366666666666667	-0.1222222222222222	10.550002220086752	0.1322222222222222	-0.51	0.2911111111111111	0.9511111111111112	>seq_146	GPGPLPRSL	0.0206	0.0048466019417475	0.0	False	False
146	HLA-B0702	0	9	APKKKSIKL	APKKKSIKS	APKKKSIKL	APKKKSIKL	9	0.0112	0.834	0.0112	0	9	APKKKSIKS	0.980789	9	9	1,8	8	True	2	-2	97.77777777777776	1.5499999999999998	-0.8777777777777778	11.278334052301943	-0.261111111111111	0.0599999999999999	0.6633333333333333	0.3288888888888889	>seq_147	APKKKSIKS	0.834	0.011049592326139	0.0	False	False
147	HLA-B0702	0	0	APLLQENLRL	APLLQENSRL	APLLQENLRL	APLLQNLRL	10	0.7624	0.4586	0.7624	0	10	APLLQENSRL	0.94838	10	10	1,9	7	False	2	-2	166.0	1.242	0.0399999999999999	6.410149741452187	0.121	0.0739999999999999	0.323	0.024	>seq_148	APLLQENSL	0.4586	0.5050525948539031	0.0	False	False
148	HLA-B0702	0	9	APLPQQFHLKI	APLPQQFHLKT	APLPQQFHL	APLPQQFHL	11	0.0915	0.0915	1.0763	0	9	APLPQQFHL	1.0	9	9	1,8	-1	True	0	4	97.77777777777776	0.1233333333333332	-0.1333333333333334	7.550323993898928	0.2755555555555556	0.0066666666666666	-0.0733333333333333	0.5588888888888888	>seq_149	APLPQQFHL	0.0915	0.0	2.6688189211265488e-11	False	False
149	HLA-B0702	0	8	APNLQNQMSSL	APNLQNQMCSL	APNLQNQMSSL	APNLQNSSL	11	0.1021	0.2083	0.1021	0	11	APNLQNQMCSL	0.95382	11	11	1,3,10	8	False	4	-1	80.0	1.5599999999999996	-0.5363636363636365	6.099999998230487	-0.1036363636363635	-0.2927272727272727	-0.0681818181818181	-0.0945454545454545	>seq_150	APNLQNQSL	0.2083	0.0520548247719635	0.0	False	False
150	HLA-B0702	0	9	APPSAEYESL	APPSAEYESS	APPSAEYESL	APSAEYESL	10	0.6472	9.2796	0.6472	0	10	APPSAEYESS	0.984844	10	10	1,9	9	True	2	-2	59.00000000000001	1.2019999999999995	-0.5700000000000001	3.613691097591072	-0.099	-0.4109999999999999	4.163336342344337e-18	0.528	>seq_151	APPSAYESS	14.1446	0.6175867313320984	0.992380232328851	False	False
151	HLA-B0702	0	9	APPSAEYESLV	APPSAEYESSV	APPSAEYESL	APSAEYESL	11	0.6472	1.5711	4.2047	0	10	APPSAEYESS	0.984844	10	10	1,9	9	True	2	-2	59.00000000000001	1.2019999999999995	-0.5700000000000001	3.613691097591072	-0.099	-0.4109999999999999	4.163336342344337e-18	0.528	>seq_152	APPSAYESS	14.1446	0.6175867313320984	0.992380232328851	False	False
152	HLA-B0702	0	3	APQVTESIEF	APQVTESIES	APQVTESIEF	APQVTSIEF	10	0.4615	0.8498	0.4615	0	10	APQVTESIES	0.98193	10	10	1,9	9	True	2	-2	78.0	1.138	-0.0299999999999999	3.613691325765103	-0.0409999999999999	-0.2	-0.137	0.285	>seq_153	APQVTSIES	7.2434	0.4320963704889969	4.56155760238008e-07	False	False
153	HLA-B0702	0	2	APSLKGKQKQM	APSPKGKQKQM	APSLKGKQKQM	APSLKGKQM	11	0.33	0.0532	0.33	0	11	APSPKGKQKQM	0.938098	11	11	1,3,10	3	True	4	-3	44.54545454545455	1.9190909090909087	-1.2727272727272727	11.10307073686272	-0.3236363636363636	-0.209090909090909	0.4772727272727272	0.0109090909090909	>seq_154	APSPKGKQM	0.1699	0.3109652736904062	2.08066186216553e-13	False	False
154	HLA-B3501	0	2	APSPGQPPAL	APSPGQPPAP	APSPGQPPAL	APSPGPPAL	10	0.689	1.1483	0.689	0	10	APSPGQPPAP	0.97759	10	10	1,9	9	True	4	-3	59.00000000000001	-0.054	-0.3700000000000001	6.099999998230487	0.071	-0.7859999999999998	0.1209999999999999	1.102	>seq_155	APSPGPPAP	6.2702	0.6132893368632578	0.0	False	False
155	HLA-B3501	0	6	APTPLPAPQQY	APTPSPAPQQY	TPLPAPQQY	TPLPAPQQY	11	0.0057	0.0053	0.1852	2	9	TPSPAPQQY	0.93408	9	9	1,8	2	False	2	-2	54.44444444444444	0.7844444444444444	-0.9111111111111112	6.093198032584041	0.0577777777777777	-0.1677777777777778	-0.2533333333333333	0.958888888888889	>seq_156	TPSPAPQQY	0.0053	0.0004301886792452	0.999999547320041	False	False
156	HLA-B0702	0	6	APTRTVKII	APTRTVEII	APTRTVKII	APTRTVKII	9	0.4434	0.4521	0.4434	0	9	APTRTVEII	0.960293	9	9	1,8	6	False	2	1	129.99999999999997	1.102222222222222	0.3999999999999999	11.651775666512547	0.0388888888888888	-0.0644444444444444	0.1066666666666666	0.5033333333333334	>seq_157	APTRTVEII	0.8057	0.1993841628397666	0.0	False	False
157	HLA-B0702	0	6	APTRTVKIINV	APTRTVEIINV	APTRTVKII	APTRTVKII	11	0.4434	0.4521	3.6801	0	9	APTRTVEII	0.960293	9	9	1,8	6	False	2	1	129.99999999999997	1.102222222222222	0.3999999999999999	11.651775666512547	0.0388888888888888	-0.0644444444444444	0.1066666666666666	0.5033333333333334	>seq_158	APTRTVEII	0.8057	0.1993841628397666	0.0	False	False
158	HLA-B0702	0	4	APTWRALAR	APTWRALAG	APTWRALA	APT-WRALA	9	2.3117	1.4481	2.684	0	8	APTWRALA	1.0	8	8	1,7	-1	True	0	4	86.25	0.6012499999999998	0.1874999999999999	10.550002220086752	0.2149999999999999	-0.21375	0.05875	0.23375	>seq_159	APT-WRALA	2.3117	0.0	0.0	False	False
159	HLA-B0702	0	3	APVFLDCLEL	APVFLDRLEL	APVFLDCLEL	APVFLDLEL	10	1.3128	0.1153	1.3128	0	10	APVFLDRLEL	0.892449	10	10	1,9	6	False	2	-3	156.0	-0.934	1.41	3.550065870862454	0.4580000000000001	-0.0749999999999999	-0.183	0.1379999999999999	>seq_160	APFLDRLEL	0.1153	13.63467476149176	0.999999547346932	False	False
160	HLA-A0201	0	7	AQAAWLENFPL	AQAAWRENFPL	AQAAWLENF	AQAAWLENF	11	3.4483	5.2419	5.8596	0	9	AQAAWRENF	0.908415	9	9	1,8	5	False	4	-2	76.66666666666666	0.3699999999999999	0.0666666666666667	3.849983240943402	0.1888888888888889	-0.1144444444444444	0.0288888888888888	-0.4777777777777777	>seq_161	AQAAWRENF	6.5025	1.6196536501345635	0.0076197710941836	False	False
161	HLA-A1101	0	7	AQALADLAGFK	AQALEDLAGFK	ALADLAGFK	ALADLAGFK	11	0.2921	1.2376	1.4647	2	9	ALEDLAGFK	0.944316	9	9	1,8	2	False	2	-1	120.0	-0.5466666666666667	0.8888888888888887	6.337367167230696	0.2411111111111111	-0.5233333333333333	0.3977777777777777	-0.3922222222222222	>seq_162	ALEDLAGFK	1.2376	0.2231581690368455	4.52679959335127e-07	False	False
162	HLA-B1501	0	5	AQAPNNYRCF	AQAPNNYRRF	AQAPNNYRCF	AQAPNNYRF	10	0.2405	0.2595	0.2405	0	10	AQAPNNYRRF	0.935576	10	10	1,9	8	False	2	-3	20.0	2.6	-0.9	8.527213490568101	-0.1579999999999999	-0.085	-0.081	0.051	>seq_163	AQAPNNRRF	0.2595	0.0176088631984585	0.0	False	False
163	HLA-A0201	0	5	AQAPNNYRCFL	AQAPNNYRRFL	AQAPNNYRCFL	AQAPNNYFL	11	4.1072	4.1114	4.1072	0	11	AQAPNNYRRFL	0.926711	11	11	1,10	8	False	2	-3	53.63636363636364	1.9163636363636365	-0.4727272727272727	8.527213490568101	-0.0199999999999999	-0.0445454545454545	-0.0663636363636363	-0.0099999999999999	>seq_164	AQAPNNYFL	4.1114	0.0041957094906844	0.0	False	False
164	HLA-A0201	0	5	AQAPSLWGA	AQAPSPWGA	AQAPSLWGA	AQAPSLWGA	9	0.4378	0.6492	0.4378	0	9	AQAPSPWGA	0.885313	9	9	1,8	5	False	4	-3	76.66666666666666	-0.52	0.2222222222222222	6.099999998230487	0.1888888888888889	-0.6577777777777778	0.1255555555555555	-0.1099999999999999	>seq_165	AQAPSPWGA	0.6492	0.1425614910659272	0.996175543712172	False	False
165	HLA-B1501	1	7	AQDIYRASY	ARDIYRASY	AQDIYRASY	AQDIYRASY	9	0.1155	4.0291	0.1155	0	9	ARDIYRASY	0.962824	9	9	1,8	1	True	2	1	65.55555555555554	2.7022222222222223	-0.7555555555555555	6.325280332472175	-0.1622222222222222	-0.0133333333333333	-0.0966666666666666	-0.1155555555555555	>seq_166	ARDIYRASY	4.0291	0.112189024844258	5.89524745824429e-05	False	False
166	HLA-B1501	1	7	AQDIYRASYY	ARDIYRASYY	AQDIYRASY	AQDIYRASY	10	0.1155	2.5861	0.2732	0	9	ARDIYRASY	0.962824	9	9	1,8	1	True	2	1	65.55555555555554	2.7022222222222223	-0.7555555555555555	6.325280332472175	-0.1622222222222222	-0.0133333333333333	-0.0966666666666666	-0.1155555555555555	>seq_167	ARDIYRASY	4.0291	0.112189024844258	5.89524745824429e-05	False	False
167	HLA-A0201	0	7	AQFCDVRLQV	GQFCDVRLQV	AQFCDVRLQV	AQFDVRLQV	10	0.8964	1.1308	0.8964	0	10	GQFCDVRLQV	0.983679	10	10	1,9	0	False	4	0	107.0	1.5650000000000002	0.43	6.161167718935758	0.019	0.0359999999999999	-0.205	-0.0979999999999999	>seq_168	GQFDVRLQV	1.1308	0.185811956137248	0.0	False	False
168	HLA-A0201	0	6	AQFKGAWIL	AQSKGAWIL	AQFKGAWIL	AQFKGAWIL	9	0.4326	1.6461	0.4326	0	9	AQSKGAWIL	0.917191	9	9	1,8	2	False	2	-2	108.88888888888889	-0.9577777777777778	0.6666666666666666	9.700002531521022	0.4022222222222222	-0.1155555555555556	0.1933333333333332	-0.4866666666666666	>seq_169	AQSKGAWIL	1.6461	0.3189114270092947	0.999941047525622	False	False
169	HLA-A0201	1	0	AQFSSDVLNLV	AQFSSEVLNLV	FSSDVLNLV	FSSDVLNLV	11	0.4712	0.4736	1.0001	2	9	FSSEVLNLV	0.954107	9	9	1,8	3	False	4	2	151.11111111111111	0.1399999999999999	1.1333333333333335	3.749987360555679	0.2533333333333333	-0.1755555555555555	-0.2411111111111111	-0.1688888888888888	>seq_170	FSSEVLNLV	0.4736	0.0023878378378378	0.0	False	False
170	HLA-A1101	0	9	AQGTGVLGSK	AQGTEVLGSK	AQGTGVLGSK	AQGTGVLSK	10	0.838	1.292	0.838	0	10	AQGTEVLGSK	0.923761	10	10	0,1,9	4	False	2	-2	78.0	0.3469999999999999	-0.0299999999999999	9.700002531521022	-0.1469999999999999	-0.979	0.623	-0.493	>seq_171	AQGTEVLSK	1.292	0.2944674922600619	3.47580562316133e-09	False	False
171	HLA-B1501	0	8	AQILHFQNPGY	AQILQFQNPGY	ILHFQNPGY	ILHFQNPGY	11	0.2558	0.3154	0.2561	2	9	ILQFQNPGY	0.925857	9	9	1,8	2	False	4	0	86.66666666666666	0.3577777777777778	-0.2666666666666666	7.542349207215011	0.2666666666666666	-0.0177777777777777	0.101111111111111	0.021111111111111	>seq_172	ILQFQNPGY	0.6169	0.1497315286107959	0.0	False	False
172	HLA-A0206	0	5	AQPAVQSAF	AQAAVQSAF	AQPAVQSAF	AQPAVQSAF	9	1.6674	0.6613	1.6674	0	9	AQAAVQSAF	0.938948	9	9	1,8	2	False	4	-1	65.55555555555554	0.2255555555555555	0.3333333333333333	6.099999998230487	0.04	-0.4966666666666667	-0.1911111111111111	0.1311111111111111	>seq_173	AQAAVQSAF	0.6613	2.5367777710570087	0.0	False	False
173	HLA-A0201	0	7	AQSWAFEQV	AESWAFEQV	AQSWAFEQV	AQSWAFEQV	9	1.1162	14.3973	1.1162	0	9	AESWAFEQV	0.970424	9	9	1,8	1	True	2	2	54.44444444444444	0.9244444444444444	-0.1777777777777778	3.849983240943402	0.0344444444444444	-0.0811111111111111	-0.2211111111111111	-0.3033333333333333	>seq_174	AESWAFEQV	14.3973	1.029662771491877	0.0	False	False
174	HLA-A0201	0	6	AQVELNLML	AQEELNLML	AQVELNLML	AQVELNLML	9	0.4749	1.2207	0.4749	0	9	AQEELNLML	0.932827	9	9	1,8	2	False	2	-2	173.33333333333331	-0.441111111111111	0.9777777777777776	3.849983240943402	0.3188888888888889	-0.0111111111111111	0.1044444444444444	-0.471111111111111	>seq_175	AQEELNLML	1.2207	0.2901453428360776	0.0	False	False
175	HLA-A0201	0	2	AQYTLMSQAV	AQYTLMAQAV	AQYTLMSQA	AQYTLMSQA	10	1.5724	1.3766	2.9356	0	9	AQYTLMAQA	0.970288	9	9	1,8	6	False	4	1	65.55555555555554	0.6999999999999998	-0.0555555555555556	6.093198032584041	0.0388888888888889	-0.2222222222222222	-0.3166666666666666	-0.3444444444444444	>seq_176	AQYTLMAQA	1.3766	0.2236495132936219	0.0	False	False
176	HLA-A0201	0	6	AQYTLMVQAV	AQYTLMAQAV	AQYTLMVQA	AQYTLMVQA	10	0.8008	1.3766	2.0274	0	9	AQYTLMAQA	0.958942	9	9	1,8	6	False	4	0	97.77777777777776	-0.1266666666666666	0.4999999999999999	6.093198032584041	0.1977777777777777	-0.1222222222222222	-0.2722222222222222	-0.36	>seq_177	AQYTLMAQA	1.3766	0.3349561528403313	0.0	False	False
177	HLA-B2705	0	6	ARFAVNLRL	AGFAVNLRL	ARFAVNLRL	ARFAVNLRL	9	0.0053	8.7252	0.0053	0	9	AGFAVNLRL	0.940133	9	9	1,8	1	True	6	-2	141.1111111111111	1.7777777777777777	0.6333333333333333	12.500109306536617	0.1522222222222222	0.1022222222222222	0.2933333333333333	-0.1744444444444444	>seq_178	AGFAVNLRL	8.7252	0.0052967805895566	0.0	False	False
178	HLA-B2705	0	1	ARLFLGLAI	ARLFPGLAI	ARLFLGLAI	ARLFLGLAI	9	0.1538	0.1333	0.1538	0	9	ARLFPGLAI	0.889294	9	9	1,8	4	False	4	-3	195.55555555555551	-1.3666666666666667	1.933333333333333	10.550002220086752	0.6111111111111112	-0.1944444444444445	0.3088888888888889	-0.4066666666666667	>seq_179	ARLFPGLAI	0.1333	0.0236526631657914	0.0	False	False
179	HLA-A0201	0	0	ARLPVGAYEV	ALLPVGAYEV	RLPVGAYEV	RLPVGAYEV	10	0.2948	0.1106	2.927	1	9	LLPVGAYEV	0.972077	9	9	1,8	0	False	4	-2	118.88888888888889	0.68	0.3	6.403313373681158	0.1122222222222222	-0.2166666666666666	0.3366666666666666	0.1544444444444444	>seq_180	LLPVGAYEV	0.3507	0.0469897918448816	0.0	False	False
180	HLA-C0702	1	9	ARLQFSCYSSL	AGLQFSCYSSL	ARLQFSCY	ARL-QFSCY	11	2.1649	4.3553	4.9394	0	8	AGLQFSCY	0.91934	8	8	0,1,7	1	True	6	-2	61.25000000000001	1.62625	0.0999999999999999	8.527213490568101	0.09	0.1287499999999999	-0.3750000000000001	-0.185	>seq_181	AGLQFS-CY	22.875	1.9600129175956285	0.0	False	False
181	HLA-A2402	0	8	ARMWMTLTF	ARMWKTLTF	ARMWMTLTF	ARMWMTLTF	9	1.1876	0.8456	1.1876	0	9	ARMWKTLTF	0.911191	9	9	1,8	4	False	1	-1	54.44444444444444	0.3688888888888887	0.6	10.550002220086752	0.4888888888888889	0.3066666666666667	-0.4333333333333333	-0.2111111111111111	>seq_182	ARMWKTLTF	0.8456	0.4803207190160832	0.0	False	False
182	HLA-C0702	0	0	ARRASKARL	ARRASKALL	ARRASKARL	ARRASKARL	9	2.2124	1.5746	2.2124	0	9	ARRASKALL	0.957688	9	9	1,8	7	False	4	-2	76.66666666666666	4.817777777777778	-1.0	12.807427794672549	-0.4933333333333334	-0.0377777777777778	0.6722222222222223	0.0744444444444444	>seq_183	ARRASKALL	1.5746	0.8961442398069354	0.0	False	False
183	HLA-B2705	0	4	ARVSFTRGL	ARVPFTRGL	ARVSFTRGL	ARVSFTRGL	9	0.0563	0.0287	0.0563	0	9	ARVPFTRGL	0.914954	9	9	1,8	3	False	4	-1	86.66666666666666	2.3466666666666662	0.1888888888888888	12.500109306536617	-0.0399999999999999	-0.2188888888888889	0.2277777777777777	-0.0566666666666666	>seq_184	ARVPFTRGL	0.0287	0.0541421602787456	0.0	False	False
184	HLA-B2705	0	2	ARWKHKTRK	ARWEHKTRK	ARWKHKTRK	ARWKHKTRK	9	0.0717	0.0464	0.0717	0	9	ARWEHKTRK	0.943154	9	9	1,8	3	False	2	1	11.11111111111111	5.5088888888888885	-2.6333333333333333	12.546076386235654	-0.6188888888888889	0.5377777777777778	0.7755555555555556	0.1955555555555555	>seq_185	ARWEHKTRK	0.0464	0.0390950431034482	0.0	False	False
185	HLA-B2705	0	2	ARWTAFFGV	ARWTASFGV	ARWTAFFGV	ARWTAFFGV	9	0.1085	0.0841	0.1085	0	9	ARWTASFGV	0.906602	9	9	1,8	5	False	2	-2	54.44444444444444	0.0666666666666665	0.7666666666666666	10.550002220086752	0.3988888888888888	-0.1222222222222222	-0.0744444444444444	-0.2622222222222221	>seq_186	ARWTASFGV	0.0841	0.0314791914387633	0.0	False	False
186	HLA-A2402	0	8	ARYVPLTPWF	ARYVPSTPWF	RYVPLTPWF	RYVPLTPWF	10	0.0072	0.006	0.2215	1	9	RYVPSTPWF	0.905752	9	9	1,8	4	False	2	-2	75.55555555555556	0.3733333333333333	0.0222222222222221	9.348807885311544	0.4866666666666667	0.4222222222222223	-0.37	0.68	>seq_187	RYVPSTPWF	0.006	0.0014399999999999	0.992380228905816	False	False
187	HLA-B5701	0	1	ASADGTVKLW	ASADGTIKLW	ASADGTVKLW	ASADTVKLW	10	0.0301	0.0251	0.0301	0	10	ASADGTIKLW	0.985222	10	10	1,9	6	False	3	3	88.0	0.439	0.1399999999999999	6.337367167230696	0.039	-0.4679999999999999	0.1789999999999999	-0.261	>seq_188	ASADTIKLW	0.0251	0.0059960159362549	0.0	False	False
188	HLA-A1101	0	8	ASAWRNIAAR	ASAGRNIAAR	SAWRNIAAR	SAWRNIAAR	10	0.9804	1.0591	1.4179	1	9	SAGRNIAAR	0.888617	9	9	1,8	2	False	1	-2	76.66666666666666	3.022222222222222	-0.4777777777777778	12.500109306536617	-0.1533333333333333	-0.1022222222222221	0.2888888888888889	-0.1611111111111111	>seq_189	SAGRNIAAR	2.5727	0.6067908889493528	0.0	False	False
189	HLA-B1501	0	2	ASCYSSSCY	ASCYSPSCY	ASCYSSSCY	ASCYSSSCY	9	1.7441	1.7059	1.7441	0	9	ASCYSPSCY	0.916464	9	9	1,8	5	False	4	-1	11.11111111111111	1.0566666666666666	0.111111111111111	5.822115236427635	-0.1055555555555555	-0.4677777777777778	-0.8155555555555556	-0.1622222222222222	>seq_190	ASCYSPSCY	1.7059	0.0390554077026789	0.0	False	False
190	HLA-B1501	0	3	ASFCGAVFCKY	ASFCGAVFRKY	ASFCGAVF	ASF-CGAVF	11	3.6887	3.1579	3.7335	0	8	ASFCGAVF	1.0	8	8	1,7	-1	True	0	6	61.25000000000001	-1.555	1.8375	5.922539790626615	0.42625	-0.6387499999999999	-0.3025000000000001	-0.35125	>seq_191	ASF-CGAVF	3.6887	0.0	0.999999999973312	False	False
191	HLA-A1101	0	8	ASISSFLLV	ASISSSLLV	ASISSFLLV	ASISSFLLV	9	3.3489	4.7449	3.3489	0	9	ASISSSLLV	0.933795	9	9	1,8	5	False	2	-2	173.33333333333331	-1.487777777777778	2.055555555555556	6.099999998230487	0.49	-0.3055555555555556	-0.3477777777777778	-0.1944444444444444	>seq_192	ASISSSLLV	4.7449	0.98528196590023	0.0	False	False
192	HLA-A1101	0	3	ASISSFLLVR	ASISSSLLVR	SISSFLLVR	SISSFLLVR	10	0.1737	0.2496	0.3981	1	9	SISSSLLVR	0.928498	9	9	1,8	4	False	2	-2	162.2222222222222	0.3711111111111111	1.3555555555555554	10.550002220086752	0.31	-0.0177777777777778	-0.2433333333333333	-0.0488888888888889	>seq_193	SISSSLLVR	0.2496	0.0528198317307692	0.0	False	False
193	HLA-A1101	0	4	ASLAPECGFGR	AALAPECGFGR	ASLAPECGFGR	ASLAPGFGR	11	0.9065	2.1421	0.9065	0	11	AALAPECGFGR	0.987019	11	11	0,1,10	1	True	4	1	53.63636363636364	0.95	0.1363636363636363	6.232433001045138	-0.0127272727272727	-0.6663636363636364	0.2963636363636363	-0.0118181818181818	>seq_194	AALAPGFGR	2.1421	0.5228847392745438	0.0	False	False
194	HLA-B1501	1	2	ASMPSSPPL	AIMPSSPPL	ASMPSSPPL	ASMPSSPPL	9	2.2354	1.29	2.2354	0	9	AIMPSSPPL	0.95614	9	9	1,8	1	True	2	-2	54.44444444444444	0.1244444444444443	0.0333333333333332	6.099999998230487	0.13	-0.5855555555555555	-0.3233333333333333	1.0255555555555556	>seq_195	AIMPSSPPL	1.29	1.6382536124031004	0.0	False	False
195	HLA-A1101	0	0	ASMSGRWKR	ATMSGRWKR	ASMSGRWKR	ASMSGRWKR	9	0.1379	0.0441	0.1379	0	9	ATMSGRWKR	0.976133	9	9	1,8	1	True	6	1	11.11111111111111	3.862222222222222	-1.3444444444444443	12.51647814642638	-0.3322222222222222	-0.0799999999999999	0.3833333333333332	-0.1488888888888888	>seq_196	ATMSGRWKR	0.0441	0.2933111111111111	0.0	False	False
196	HLA-A1101	0	0	ASMSGRWKRK	ATMSGRWKRK	ASMSGRWKR	ASMSGRWKR	10	0.1379	0.0441	0.1466	0	9	ATMSGRWKR	0.976133	9	9	1,8	1	True	6	1	11.11111111111111	3.862222222222222	-1.3444444444444443	12.51647814642638	-0.3322222222222222	-0.0799999999999999	0.3833333333333332	-0.1488888888888888	>seq_197	ATMSGRWKR	0.0441	0.2933111111111111	0.0	False	False
197	HLA-A0201	0	7	ASMTGIVYSL	ASMTGIAYSL	SMTGIVYSL	SMTGIVYSL	10	0.07	0.2656	2.1324	1	9	SMTGIAYSL	0.948684	9	9	1,8	5	False	4	0	118.88888888888889	-0.8511111111111113	1.1555555555555554	6.093198032584041	0.3477777777777777	-0.3588888888888888	-0.2444444444444444	-0.3011111111111111	>seq_198	SMTGIAYSL	0.2656	0.0515512048192771	0.0	False	False
198	HLA-B1501	0	7	ASMTGIVYSLF	ASMTGIAYSLF	ASMTGIVY	ASM-TGIVY	11	1.2803	1.2164	3.6509	0	8	ASMTGIAY	0.95973	8	8	1,7	6	False	4	0	97.5	-0.99375	1.15	6.093198032584041	0.32375	-0.48375	-0.16	-0.3350000000000001	>seq_199	ASM-TGIAY	1.2164	0.0672567987504111	1.39832806193638e-08	False	False
199	HLA-A1101	1	5	ASNASSAAK	ASNAPSAAK	ASNASSAAK	ASNASSAAK	9	0.0631	0.0153	0.0631	0	9	ASNAPSAAK	0.934975	9	9	1,8	4	False	4	-1	44.44444444444444	1.6833333333333331	-0.2888888888888888	9.700002531521022	-0.3966666666666666	-0.9200000000000002	0.2088888888888888	-0.251111111111111	>seq_200	ASNAPSAAK	0.0153	0.1971359477124183	0.0	False	False
200	HLA-B1501	0	7	ASSVPTGHATF	ASSVPTGHATS	SSVPTGHATF	SSVPTGHTF	11	0.4482	14.1075	2.7716	1	10	SSVPTGHATS	0.978808	10	10	1,9	9	True	2	-2	39.0	0.683	0.0599999999999999	7.550323993898928	-2.220446049250313e-17	-0.656	-0.132	0.316	>seq_201	SSVPTGHTS	31.2857	0.4417790715886172	0.999999996524196	False	False
201	HLA-B1501	0	8	ASSYIILAM	ASSYMILAM	ASSYIILAM	ASSYIILAM	9	2.5161	3.5889	2.5161	0	9	ASSYMILAM	0.957866	9	9	1,8	4	False	3	1	152.22222222222223	-1.5322222222222224	1.7111111111111112	6.093198032584041	0.4977777777777777	-0.2533333333333333	-0.2911111111111111	-0.3133333333333333	>seq_202	ASSYMILAM	3.5889	0.7521168268828892	0.0	False	False
202	HLA-A1101	0	4	ASVTHSVDK	ASVTRSVDK	ASVTHSVDK	ASVTHSVDK	9	0.1831	0.3859	0.1831	0	9	ASVTRSVDK	0.918912	9	9	1,8	4	False	2	0	75.55555555555556	2.045555555555556	-0.3	7.549350681714714	-0.3066666666666666	-0.4133333333333333	0.0444444444444444	0.1566666666666666	>seq_203	ASVTRSVDK	0.3859	0.0962235812386628	0.0	False	False
203	HLA-A0301	0	7	ASWVVPIDIK	ASWVVPIDIE	ASWVVPIDIK	ASWVVPIIK	10	0.9832	16.89	0.9832	0	10	ASWVVPIDIE	0.988221	10	10	0,9	9	True	2	1	146.0	-0.4389999999999999	0.85	6.337367167230696	0.2939999999999999	-0.0579999999999999	-0.062	0.271	>seq_204	ASWVVPIIE	33.75	0.9545575632592592	3.47580404973379e-09	False	False
204	HLA-A1101	0	8	ASWYRIYSK	ASWYRIYTK	ASWYRIYSK	ASWYRIYSK	9	0.032	0.0274	0.032	0	9	ASWYRIYTK	0.974818	9	9	1,8	7	False	6	1	54.44444444444444	2.054444444444444	-0.8	10.008618925698102	0.0177777777777777	0.32	-0.12	-0.1466666666666667	>seq_205	ASWYRIYTK	0.0274	0.0053722627737226	0.0	False	False
205	HLA-A1101	0	8	ASWYRIYSKI	ASWYRIYTKI	ASWYRIYSK	ASWYRIYSK	10	0.032	0.0274	4.2157	0	9	ASWYRIYTK	0.974818	9	9	1,8	7	False	6	1	54.44444444444444	2.054444444444444	-0.8	10.008618925698102	0.0177777777777777	0.32	-0.12	-0.1466666666666667	>seq_206	ASWYRIYTK	0.0274	0.0053722627737226	0.0	False	False
206	HLA-A1101	0	5	ATAERSRHHR	ATAERSRHQR	ATAERSRHHR	ATAESRHHR	10	0.6676	0.4632	0.6676	0	10	ATAERSRHQR	0.966059	10	10	0,1,9	8	False	4	0	20.0	6.324	-2.13	12.19913652073592	-0.716	0.0239999999999999	0.596	0.335	>seq_207	ATAESRHQR	0.4632	0.2945972366148531	0.0	False	False
207	HLA-A0201	0	6	ATFLCPANV	ATFLCPADV	ATFLCPANV	ATFLCPANV	9	1.993	5.1654	1.993	0	9	ATFLCPADV	0.959006	9	9	1,8	7	False	2	1	97.77777777777776	-0.8477777777777779	1.2333333333333334	5.922539790626615	0.3344444444444444	-0.3811111111111112	-0.2922222222222223	0.1277777777777777	>seq_208	ATFLCPADV	5.1654	1.2240278003639602	0.500014738553083	False	False
208	HLA-A0301	0	6	ATFRNNQMK	ATFRNNHMK	ATFRNNQMK	ATFRNNQMK	9	0.12	0.0827	0.12	0	9	ATFRNNHMK	0.931759	9	9	1,8	6	False	4	0	11.11111111111111	3.8577777777777778	-1.4555555555555555	11.651775666512547	-0.36	0.0966666666666666	0.1744444444444444	-0.2244444444444445	>seq_209	ATFRNNHMK	0.0827	0.0541233373639661	0.0	False	False
209	HLA-A6801	0	8	ATIVPELNEI	ATIDPELNEI	ATIVPELNE	ATIVPELNE	10	10.2472	6.4305	22.8657	0	9	ATIDPELNE	0.902487	9	9	1,8	3	False	2	-3	129.99999999999997	0.7933333333333331	0.1666666666666665	3.613691325765103	0.0077777777777778	-0.2311111111111111	0.1788888888888888	0.2144444444444444	>seq_210	ATIDPELNE	6.4305	6.082029117486974	0.0	False	False
210	HLA-A3001	0	9	ATKNNKVIMA	ATKNIKVIMA	ATKNNKVIM	ATKNNKVIM	10	0.4641	0.186	0.8688	0	9	ATKNIKVIM	0.908864	9	9	0,1,2,8	4	False	2	-3	86.66666666666666	1.5366666666666666	-0.3444444444444446	10.805379563011227	-0.1633333333333333	-0.0755555555555556	0.3366666666666666	-0.2522222222222222	>seq_211	ATKNIKVIM	0.186	0.6939043548387097	0.0	False	False
211	HLA-A1101	0	9	ATKPAQNALEK	ATKPARNALEK	ATKPAQNALEK	ATKPAQLEK	11	0.0919	0.1319	0.0919	0	11	ATKPARNALEK	0.956457	11	11	0,1,10	5	False	2	1	62.72727272727272	2.0281818181818183	-1.0363636363636364	9.53730092663318	-0.3436363636363636	-0.3118181818181819	0.4436363636363636	0.0872727272727273	>seq_212	ATKPAALEK	0.1319	0.0278695981804397	0.0	False	False
212	HLA-A0201	0	3	ATLDWSKNAV	ATLDWSENAV	TLDWSKNAV	TLDWSKNAV	10	0.5995	0.5256	2.7095	1	9	TLDWSENAV	0.944094	9	9	1,8	5	False	2	1	86.66666666666666	1.531111111111111	-0.388888888888889	6.337367167230696	-0.061111111111111	-0.1188888888888889	0.0166666666666666	-0.1766666666666666	>seq_213	TLDWSENAV	0.5256	0.0842904299847794	0.0	False	False
213	HLA-A1101	0	3	ATLNSFIHVR	ATLNSFIHVL	ATLNSFIHVR	ATLNSFIHR	10	0.1751	2.9016	0.1751	0	10	ATLNSFIHVL	0.980139	10	10	0,1,9	9	True	4	-2	117.0	1.352	0.4399999999999998	10.551758703775704	0.1159999999999999	-0.028	0.0239999999999999	-0.0279999999999999	>seq_214	ATLNSFIHL	8.6373	0.171550278443495	0.0	False	False
214	HLA-A1101	0	8	ATNAKDSSSR	ATNARDSSSR	ATNAKDSSSR	ATAKDSSSR	10	0.8031	0.9149	0.8031	0	10	ATNARDSSSR	0.97107	10	10	0,1,9	4	False	2	2	20.0	4.497999999999999	-1.49	9.695024739019573	-0.683	-0.53	0.1699999999999999	0.0479999999999999	>seq_215	ATNADSSSR	0.9149	0.098138135315335	0.0	False	False
215	HLA-A1101	0	7	ATPGRFLDIIK	ATPGRLLDIIK	ATPGRFLDIIK	ATPGRFLIK	11	1.0749	1.0276	1.0749	0	11	ATPGRLLDIIK	0.949091	11	11	0,1,10	5	False	6	0	115.45454545454544	1.0245454545454544	0.2545454545454544	9.695024739019573	0.1327272727272727	-0.1436363636363636	0.2527272727272727	0.2336363636363636	>seq_216	ATPGRLLIK	1.0276	0.0494771992993381	0.5	False	False
216	HLA-A0301	0	3	ATPKYSNSLK	ATPKDSNSLK	ATPKYSNSLK	ATKYSNSLK	10	0.4651	0.3195	0.4651	0	10	ATPKDSNSLK	0.904032	10	10	0,9	4	False	2	-3	49.0	2.052	-1.09	10.24760792311281	-0.267	-0.198	0.1209999999999999	0.2009999999999999	>seq_217	ATKDSNSLK	0.3195	0.2119516744913928	0.0	False	False
217	HLA-A6802	0	9	ATPSLHTSV	ATPSLHTSD	ATPSLHTSV	ATPSLHTSV	9	0.3541	30.0345	0.3541	0	9	ATPSLHTSD	0.97053	9	9	0,1,8	8	True	2	-3	86.66666666666666	0.6477777777777779	0.2222222222222221	7.550323993898928	0.0044444444444444	-0.5033333333333334	-0.2133333333333333	0.4533333333333333	>seq_218	ATPSLHTSD	40.6364	0.3510144213070055	0.0225161770524397	False	False
218	HLA-A0301	1	3	ATTLKAFFK	AATLKAFFK	ATTLKAFFK	ATTLKAFFK	9	0.246	1.0358	0.246	0	9	AATLKAFFK	0.970307	9	9	1,8	1	True	4	0	65.55555555555554	0.1933333333333332	0.4222222222222221	10.805379563011227	0.1866666666666666	-0.0133333333333333	-0.02	-0.1044444444444444	>seq_219	AATLKAFFK	1.0358	0.187575593743966	2.6688189211265488e-11	False	False
219	HLA-B0702	0	4	ATVQKLSRFSL	ATVQKLSRFPL	VQKLSRFSL	VQKLSRFSL	11	1.695	2.8345	4.7411	2	9	VQKLSRFPL	0.949046	9	9	1,8	7	False	4	-1	118.88888888888889	1.7722222222222224	0.1222222222222222	11.651775666512547	0.0066666666666666	0.1655555555555555	0.0044444444444444	-0.0777777777777777	>seq_220	VQKLSRFPL	2.8345	0.681408537660963	0.0	False	False
220	HLA-A0201	0	0	AVADMQVGAV	TVADMQVGAV	AVADMQVGAV	AVADMQVAV	10	1.3756	2.3358	1.3756	0	10	TVADMQVGAV	0.988196	10	10	1,9	0	False	4	0	117.0	-0.658	1.25	3.749987360555679	0.143	-0.6990000000000001	0.1339999999999999	-0.3399999999999999	>seq_221	TVADMQVGV	2.3358	0.5654812569569313	0.0	False	False
221	HLA-A0201	0	0	AVAGIIPPSV	AVAGKIPPSV	AVAGIIPPSV	AVAGIIPSV	10	0.4201	0.4763	0.4201	0	10	AVAGKIPPSV	0.927885	10	10	1,9	4	False	1	-3	156.0	-1.908	1.6599999999999997	6.099999998230487	0.3929999999999999	-0.7140000000000001	0.091	0.461	>seq_222	AVAGKIPSV	0.4763	0.0495688011757296	0.0	False	False
222	HLA-A0201	0	7	AVDDIFVKA	AVDDIFVEA	AVDDIFVKA	AVDDIFVKA	9	0.4777	0.4063	0.4777	0	9	AVDDIFVEA	0.968963	9	9	1,8	7	False	2	1	129.99999999999997	0.3766666666666667	0.9333333333333332	4.109250801149756	0.1266666666666666	-0.2111111111111111	0.0488888888888888	-0.011111111111111	>seq_223	AVDDIFVEA	0.4063	0.083947280334728	0.0076197710941836	False	False
223	HLA-A0201	0	5	AVFDVGRITEV	AAFDVGRITEV	AVFDVGRITEV	AVFDVITEV	11	0.2463	1.4552	0.2463	0	11	AAFDVGRITEV	0.981298	11	11	1,10	1	True	4	0	123.63636363636364	0.9318181818181818	0.8272727272727274	4.184407676104456	0.08	-0.259090909090909	0.1463636363636363	-0.04	>seq_224	AAFDVITEV	1.4552	0.2046124725123694	0.0	False	False
224	HLA-A0201	0	2	AVFYTILTPV	AVFYTILTPM	AVFYTILTPV	AVFYTILTV	10	2.4258	6.6	2.4258	0	10	AVFYTILTPM	0.988841	10	10	1,9	9	True	1	1	146.0	-1.743	1.7	6.093198032584041	0.597	-0.05	-0.426	0.233	>seq_225	AVFYTILTM	9.4943	1.806006477570753	0.0	False	False
225	HLA-A0201	0	2	AVFYTILTPVL	AVFYTILTPML	AVFYTILTPV	AVFYTILTV	11	2.4258	5.6706	5.8662	0	10	AVFYTILTPM	0.988841	10	10	1,9	9	True	1	1	146.0	-1.743	1.7	6.093198032584041	0.597	-0.05	-0.426	0.233	>seq_226	AVFYTILTM	9.4943	1.806006477570753	0.0	False	False
226	HLA-A0201	1	6	AVGSYVYSV	AVGSHVYSV	AVGSYVYSV	AVGSYVYSV	9	0.1353	0.0962	0.1353	0	9	AVGSHVYSV	0.929992	9	9	1,8	4	False	2	2	107.77777777777776	-0.8655555555555554	1.088888888888889	6.086602629628032	0.2344444444444444	-0.4766666666666668	-0.1722222222222222	-0.3033333333333333	>seq_227	AVGSHVYSV	0.0962	0.0549919958419958	0.666666666666667	False	False
227	HLA-A1101	0	1	AVGSYVYSVAK	AVGSHVYSVAK	GSYVYSVAK	GSYVYSVAK	11	0.0353	0.1596	0.484	2	9	GSHVYSVAK	0.943027	9	9	1,8	2	False	2	2	75.55555555555556	0.2	0.1888888888888888	9.145600226707757	0.02	-0.38	0.0355555555555555	-0.2855555555555555	>seq_228	GSHVYSVAK	0.1596	0.0274924185463659	0.666666666666667	False	False
228	HLA-A0201	0	4	AVIDAYTEI	AVINAYTEI	AVIDAYTEI	AVIDAYTEI	9	0.514	1.954	0.514	0	9	AVINAYTEI	0.943854	9	9	1,8	3	False	2	1	141.1111111111111	0.0822222222222222	0.8666666666666667	3.550073361489922	0.1711111111111111	-0.2177777777777778	-0.0722222222222222	-0.0888888888888888	>seq_229	AVINAYTEI	1.954	0.378792221084954	0.0	False	False
229	HLA-B0702	0	8	AVLSPQEKREL	AALSPQEKREL	SPQEKREL	SPQEKR-EL	11	0.1407	0.1407	4.3199	3	8	SPQEKREL	1.0	8	8	1,7	-1	True	0	4	48.75	4.76375	-2.1875	6.532108646817505	-0.6312499999999999	0.1387499999999999	0.475	0.4549999999999999	>seq_230	SPQEKR-EL	0.1407	0.0	0.0	False	False
230	HLA-B0702	0	9	AVMGAGSSGTA	AVMGAGGSGTA	AVMGAGSSGTA	AVMGAGSSA	11	6.9897	10.1965	6.9897	0	11	AVMGAGGSGTA	0.964434	11	11	1,3,10	6	False	2	0	53.63636363636364	-0.4790909090909092	0.7272727272727272	6.099999998230487	-0.0054545454545454	-1.3063636363636364	0.3581818181818181	-0.5054545454545455	>seq_231	AVMGAGGSA	12.1544	2.970093430362667	0.0	False	False
231	HLA-A0201	0	8	AVMKFKNPL	AVMKFKNPP	AVMKFKNPL	AVMKFKNPL	9	2.7138	15.7156	2.7138	0	9	AVMKFKNPP	0.963897	9	9	1,8	8	True	4	-3	86.66666666666666	0.1822222222222221	0.1777777777777778	10.805379563011227	0.1877777777777778	0.0844444444444444	0.2011111111111111	0.1122222222222222	>seq_232	AVMKFKNPP	15.7156	2.2451758023874366	0.0	False	False
232	HLA-B0702	0	8	AVMKFKNPL	AVMKFKNPP	AVMKFKNPL	AVMKFKNPL	9	0.6024	11.654	0.6024	0	9	AVMKFKNPP	0.963897	9	9	1,8	8	True	4	-3	86.66666666666666	0.1822222222222221	0.1777777777777778	10.805379563011227	0.1877777777777778	0.0844444444444444	0.2011111111111111	0.1122222222222222	>seq_233	AVMKFKNPP	11.654	0.5712616989874723	0.0	False	False
233	HLA-A0201	0	8	AVMKFKNPLV	AVMKFKNPPV	VMKFKNPLV	VMKFKNPLV	10	2.2008	2.5149	2.7167	1	9	VMKFKNPPV	0.931488	9	9	1,8	7	False	4	-3	107.77777777777776	-0.0655555555555556	0.4444444444444443	10.805379563011227	0.2555555555555555	0.2155555555555555	0.1344444444444444	0.1622222222222222	>seq_234	VMKFKNPPV	2.5149	0.2748702851007991	0.0	False	False
234	HLA-A0201	1	4	AVMRWGMPL	AVMRWGMPP	AVMRWGMPL	AVMRWGMPL	9	1.9361	15.0578	1.9361	0	9	AVMRWGMPP	0.958733	9	9	1,8	8	True	4	-3	86.66666666666666	-0.4244444444444444	0.6888888888888888	10.550002220086752	0.4822222222222223	-0.0444444444444444	0.0655555555555555	-0.0322222222222222	>seq_235	AVMRWGMPP	15.0578	1.687160366720238	0.0	False	False
235	HLA-B1501	0	8	AVRWFFAHF	AVRWFFAHS	AVRWFFAHF	AVRWFFAHF	9	1.2572	12.9351	1.2572	0	9	AVRWFFAHS	0.968015	9	9	1,8	8	True	2	-2	54.44444444444444	0.0722222222222222	0.8444444444444443	10.551758703775704	0.58	0.3788888888888889	-0.2544444444444445	-0.1066666666666666	>seq_236	AVRWFFAHS	22.1571	1.1858661232742551	0.0	False	False
236	HLA-B0702	0	3	AVRYDPESDTL	AVRYDPESETL	RYDPESDTL	RYDPESDTL	11	1.7778	1.3618	2.1568	2	9	RYDPESETL	0.957358	9	9	1,8	6	False	4	2	43.33333333333333	4.484444444444445	-1.7333333333333332	3.876011841464788	-0.4188888888888888	-0.0077777777777777	-0.0255555555555555	0.5433333333333333	>seq_237	RYDPESETL	1.3618	0.5430788662064916	0.0	False	False
237	HLA-A6802	0	4	AVSKPGLDYEL	AVSKPGMDYEL	AVSKPGLDYEL	AVSKPGYEL	11	6.0498	5.7615	6.0498	0	11	AVSKPGMDYEL	0.969401	11	11	0,1,10	6	False	2	2	106.36363636363636	0.7263636363636364	-0.1272727272727273	4.184406685177237	0.0081818181818182	-0.3127272727272727	0.2790909090909091	0.0699999999999999	>seq_238	AVSKPGMEL	5.7615	0.3027262587867748	0.0	False	False
238	HLA-B0702	0	4	AVSLGRLKL	AVSLGKLKL	AVSLGRLKL	AVSLGRLKL	9	0.5815	1.1326	0.5815	0	9	AVSLGKLKL	0.964162	9	9	1,8	5	False	2	2	173.33333333333331	0.2577777777777778	0.8666666666666667	11.651775666512547	0.1644444444444445	-0.2444444444444444	0.5177777777777777	-0.2933333333333333	>seq_239	AVSLGKLKL	1.1326	0.2829460091824121	0.0	False	False
239	HLA-A1101	0	3	AVSSCILAK	AVSSCILAM	AVSSCILAK	AVSSCILAK	9	0.0254	4.4268	0.0254	0	9	AVSSCILAM	0.977687	9	9	1,8	8	True	1	-1	141.1111111111111	-0.7144444444444445	1.4555555555555555	8.545189979486167	0.151111111111111	-0.4566666666666667	-0.0955555555555555	-0.1755555555555555	>seq_240	AVSSCILAM	4.4268	0.0252542604138429	0.0	False	False
240	HLA-A1101	0	3	AVSSCILAKV	AVSSCILAMV	AVSSCILAK	AVSSCILAK	10	0.0254	4.4268	2.8963	0	9	AVSSCILAM	0.977687	9	9	1,8	8	True	1	-1	141.1111111111111	-0.7144444444444445	1.4555555555555555	8.545189979486167	0.151111111111111	-0.4566666666666667	-0.0955555555555555	-0.1755555555555555	>seq_241	AVSSCILAM	4.4268	0.0252542604138429	0.0	False	False
241	HLA-A0205	1	3	AVYHEIHIGYL	AVYHEILIGYL	AVYHEIHIGYL	AVYHEIHYL	11	1.0179	2.8968	1.0179	0	11	AVYHEILIGYL	0.916392	11	11	0,1,3,10	6	False	2	-3	141.8181818181818	-0.4672727272727272	0.5363636363636363	6.497327235061675	0.3445454545454546	-0.0009090909090909	0.2490909090909091	-0.2227272727272727	>seq_242	AVYHEILYL	2.8968	0.6602224212924607	9.05359511978998e-07	False	False
242	HLA-A2402	0	5	AYFLPRPPL	AYFPPRPPL	AYFLPRPPL	AYFLPRPPL	9	0.441	0.1704	0.441	0	9	AYFPPRPPL	0.897391	9	9	1,8	3	False	4	-3	97.77777777777776	0.0477777777777777	0.1777777777777776	9.348807885311544	0.4655555555555555	0.1377777777777777	-0.1155555555555555	1.007777777777778	>seq_243	AYFPPRPPL	0.1704	0.7003204225352113	0.999999996524196	False	False
243	HLA-B0702	0	5	AYFLPRPPL	AYFPPRPPL	AYFLPRPPL	AYFLPRPPL	9	1.9033	1.0967	1.9033	0	9	AYFPPRPPL	0.897391	9	9	1,8	3	False	4	-3	97.77777777777776	0.0477777777777777	0.1777777777777776	9.348807885311544	0.4655555555555555	0.1377777777777777	-0.1155555555555555	1.007777777777778	>seq_244	AYFPPRPPL	1.0967	1.399837494301085	0.999999996524196	False	False
244	HLA-A2402	1	5	AYLEAIHDF	AYLEAIHNF	AYLEAIHDF	AYLEAIHDF	9	0.0039	0.0009	0.0039	0	9	AYLEAIHNF	0.960353	9	9	1,8	7	False	2	1	108.88888888888889	0.4322222222222222	0.3555555555555554	4.181152219418436	0.2555555555555556	0.0166666666666666	0.0244444444444444	-0.1333333333333333	>seq_245	AYLEAIHNF	0.0009	0.013	0.0	False	False
245	HLA-A2402	1	5	AYLEAIHHF	AYLEAIHNF	AYLEAIHHF	AYLEAIHHF	9	0.0007	0.0009	0.0007	0	9	AYLEAIHNF	0.947154	9	9	1,8	7	False	2	1	108.88888888888889	-0.0188888888888889	0.3888888888888888	6.497538426425308	0.3355555555555555	0.1033333333333333	0.1244444444444444	-0.1233333333333333	>seq_246	AYLEAIHNF	0.0009	0.0001555555555555	0.0	False	False
246	HLA-A2402	0	5	AYLEAIHIF	AYLEAIHNF	AYLEAIHIF	AYLEAIHIF	9	0.0017	0.0009	0.0017	0	9	AYLEAIHNF	0.936049	9	9	1,8	7	False	2	-3	152.22222222222223	-1.0833333333333333	1.2444444444444445	5.363445803988725	0.5244444444444445	0.0955555555555555	0.0033333333333333	-0.21	>seq_247	AYLEAIHNF	0.0009	0.0015111111111111	0.0	False	False
247	HLA-A2402	1	5	AYLEAIHKF	AYLEAIHNF	AYLEAIHKF	AYLEAIHKF	9	0.0008	0.0009	0.0008	0	9	AYLEAIHNF	0.954563	9	9	1,8	7	False	4	0	108.88888888888889	0.08	0.3111111111111111	7.5418101428076625	0.2533333333333333	0.1399999999999999	0.2022222222222222	-0.1811111111111111	>seq_248	AYLEAIHNF	0.0009	8.888888888888884e-05	0.0	False	False
248	HLA-A2402	0	5	AYLEAIHSF	AYLEAIHNF	AYLEAIHSF	AYLEAIHSF	9	0.001	0.0009	0.001	0	9	AYLEAIHNF	0.963576	9	9	1,8	7	False	2	1	108.88888888888889	-0.1588888888888889	0.6555555555555554	5.363445803988725	0.3088888888888889	-0.0566666666666666	-0.05	-0.1833333333333333	>seq_249	AYLEAIHNF	0.0009	0.0001111111111111	0.0	False	False
249	HLA-A2402	0	5	AYLEAIHTF	AYLEAIHNF	AYLEAIHTF	AYLEAIHTF	9	0.0006	0.0009	0.0006	0	9	AYLEAIHNF	0.955604	9	9	1,8	7	False	2	0	108.88888888888889	-0.2511111111111111	0.6666666666666665	5.363445803988725	0.3455555555555556	0.001111111111111	-0.0666666666666666	-0.1522222222222222	>seq_250	AYLEAIHNF	0.0009	0.0002	0.0	False	False
250	HLA-A2402	1	5	AYLEAIHYF	AYLEAIHNF	AYLEAIHYF	AYLEAIHYF	9	0.0011	0.0009	0.0011	0	9	AYLEAIHNF	0.93212	9	9	1,8	7	False	2	-2	108.88888888888889	-0.5211111111111113	0.6	5.363384399097413	0.4511111111111112	0.1922222222222221	-0.0855555555555555	-0.2533333333333333	>seq_251	AYLEAIHNF	0.0009	0.0002444444444444	0.0	False	False
251	HLA-C1203	0	9	AYNVTRMVSM	AYDVTRMVSM	YNVTRMVSM	YNVTRMVSM	10	0.501	2.0715	15.4762	1	9	YDVTRMVSM	0.964925	9	9	1,8	1	True	2	1	64.44444444444444	1.6544444444444444	0.1555555555555555	9.348807885311544	0.0755555555555555	0.1044444444444444	-0.2844444444444444	-0.1566666666666666	>seq_252	YDVTRMVSM	3.7318	0.4337399646283295	0.0	False	False
252	HLA-A2402	1	3	AYQSIKVRI	ADQSIKVRI	AYQSIKVRI	AYQSIKVRI	9	0.0833	12.9306	0.0833	0	9	ADQSIKVRI	0.934746	9	9	1,8	1	True	2	-3	129.99999999999997	1.5399999999999998	0.1111111111111111	10.454924617893994	-0.0233333333333333	0.1444444444444444	0.1033333333333333	-0.07	>seq_253	ADQSIKVRI	12.9306	0.082763374476049	0.0	False	False
253	HLA-A3001	1	3	AYRDLQTRK	AYRDLQTRE	AYRDLQTRK	AYRDLQTRK	9	0.0327	3.5539	0.0327	0	9	AYRDLQTRE	0.983719	9	9	0,1,2,8	8	True	2	1	54.44444444444444	5.069999999999999	-1.8111111111111111	10.446455671451986	-0.4933333333333333	0.2866666666666667	0.3055555555555556	0.0788888888888889	>seq_254	AYRDLQTRE	3.5539	0.0323991220912237	0.0	False	False
254	HLA-A2402	0	6	AYSFQSLLY	AYPFQSLLY	AYSFQSLLY	AYSFQSLLY	9	0.637	0.36	0.637	0	9	AYPFQSLLY	0.928378	9	9	1,8	2	False	4	-1	97.77777777777776	-0.2233333333333333	0.5	6.086602629628032	0.3677777777777777	0.0788888888888888	-0.4677777777777778	-0.35	>seq_255	AYPFQSLLY	0.36	0.4901361111111112	0.0	False	False
255	HLA-A2402	0	6	AYSFQSLLYL	AYPFQSLLYL	AYSFQSLLYL	AYFQSLLYL	10	0.4353	0.2813	0.4353	0	10	AYPFQSLLYL	0.944168	10	10	1,9	2	False	4	-1	127.0	-0.693	0.8300000000000001	6.086602629628032	0.4669999999999999	0.1069999999999999	-0.4130000000000001	-0.377	>seq_256	AYPQSLLYL	0.2813	0.2383085673658017	0.0	False	False
256	HLA-A2402	0	3	AYSFQSLLYLL	AYPFQSLLYLL	SFQSLLYLL	SFQSLLYLL	11	0.2361	0.2813	0.6691	2	9	PFQSLLYLL	0.975903	9	9	1,8	0	False	4	-1	173.33333333333331	-1.1311111111111112	1.2888888888888888	6.093198032584041	0.5855555555555556	0.1788888888888888	-0.3833333333333333	-0.3766666666666667	>seq_257	PFQSLLYLL	0.3432	0.0736780594405594	0.0	False	False
257	HLA-A0301	0	8	CCYFHFSPK	CCHFHFSPK	CCYFHFSPK	CCYFHFSPK	9	2.3668	4.8481	2.3668	0	9	CCHFHFSPK	0.927725	9	9	1,8	2	False	2	2	0.0	0.581111111111111	-0.0222222222222222	8.232794593088329	0.2177777777777777	0.1855555555555555	-0.5677777777777778	0.35	>seq_258	CCHFHFSPK	4.8481	1.2113489490728324	0.0	False	False
258	HLA-B3501	0	6	CGILAENTALY	CGILAEDTALY	ILAENTALY	ILAENTALY	11	0.4013	0.4345	9.7314	2	9	ILAEDTALY	0.943678	9	9	1,8	4	False	2	1	152.22222222222223	-0.2466666666666667	0.7444444444444445	3.8499827128835022	0.2655555555555555	-0.1477777777777777	0.0677777777777777	-0.36	>seq_259	ILAEDTALY	0.4345	0.0306631990794016	0.0	False	False
259	HLA-A0301	1	0	CISNVFMQR	CISNVFVQR	CISNVFMQR	CISNVFMQR	9	1.1846	1.5064	1.1846	0	9	CISNVFVQR	0.955696	9	9	1,8	6	False	1	1	75.55555555555556	1.6588888888888889	0.4000000000000001	8.549912034533918	0.0722222222222222	0.1155555555555555	-0.3344444444444445	-0.1666666666666666	>seq_260	CISNVFVQR	1.5064	0.2530564790228358	0.0	False	False
260	HLA-A0201	1	5	CISSCNPNL	CISSCNPNP	CISSCNPNL	CISSCNPNL	9	5.9624	35.3077	5.9624	0	9	CISSCNPNP	0.964781	9	9	1,8	8	True	4	-3	86.66666666666666	0.8533333333333333	0.3444444444444445	5.826007311698049	-0.0122222222222222	-0.4044444444444444	-0.3677777777777777	0.1166666666666666	>seq_261	CISSCNPNP	35.3077	4.955531420058515	0.0001178979987861	False	False
261	HLA-A2402	0	3	CIVCTVDLEF	CIVCTVDPEF	IVCTVDLEF	IVCTVDLEF	10	2.1178	2.066	19.8065	1	9	IVCTVDPEF	0.906963	9	9	1,8	6	False	4	-3	151.11111111111111	-0.4533333333333333	1.588888888888889	3.550065870862454	0.3533333333333334	-0.0044444444444444	-0.3722222222222223	-0.0255555555555555	>seq_262	IVCTVDPEF	2.066	0.0530987608906099	5.89524745824671e-05	False	False
262	HLA-A0201	0	2	CLDLKILYL	CRDLKILYL	CLDLKILYL	CLDLKILYL	9	0.4939	13.0643	0.4939	0	9	CRDLKILYL	0.946701	9	9	1,8	1	True	4	-2	216.66666666666663	-1.2744444444444445	1.5	6.157533512916416	0.5755555555555556	0.3044444444444444	-0.0833333333333333	-0.2922222222222222	>seq_263	CRDLKILYL	13.0643	0.4752279540426965	0.992380232328851	False	False
263	HLA-A0301	0	1	CLFFGIPWK	CLFFGIPWE	CLFFGIPWK	CLFFGIPWK	9	0.5453	20.1522	0.5453	0	9	CLFFGIPWE	0.979524	9	9	1,8	8	True	2	1	86.66666666666666	-1.6444444444444446	1.0666666666666664	8.545189979486167	0.6888888888888889	0.1644444444444444	-0.2122222222222222	0.0177777777777777	>seq_264	CLFFGIPWE	20.1522	0.5305446834588778	0.0	False	False
264	HLA-A0201	0	9	CLLSYELSNI	CLLSDELSNI	LLSYELSNI	LLSYELSNI	10	1.0588	0.1072	4.9813	1	9	LLSDELSNI	0.896305	9	9	1,8	3	False	2	-3	173.33333333333331	0.0788888888888888	0.6666666666666666	3.8499827128835022	0.2722222222222222	0.0155555555555555	-0.0577777777777777	-0.3411111111111111	>seq_265	LLSDELSNI	0.1072	9.398825373134327	0.0	False	False
265	HLA-A0201	0	6	CLLTNWPSV	SLLTNWPSV	CLLTNWPSV	CLLTNWPSV	9	0.8263	0.0905	0.8263	0	9	SLLTNWPSV	0.968664	9	9	1,8	0	False	4	-1	118.88888888888889	-0.5422222222222224	0.7555555555555553	5.922539790626615	0.3755555555555555	-0.0677777777777778	-0.3988888888888889	0.1055555555555555	>seq_266	SLLTNWPSV	0.0905	6.718138563535912	5.89524745824429e-05	False	False
266	HLA-A0203	0	2	CLMHHLAQA	CLMRHLAQA	CLMHHLAQA	CLMHHLAQA	9	0.0968	0.1549	0.0968	0	9	CLMRHLAQA	0.913339	9	9	1,8	3	False	2	0	108.88888888888889	-0.2477777777777777	0.6333333333333333	7.523974965326488	0.2655555555555555	-0.1211111111111111	0.0077777777777777	-0.2422222222222222	>seq_267	CLMRHLAQA	0.1549	0.0363078114912847	0.0	False	False
267	HLA-A0201	1	8	CLNEYHLFL	CLNEYHLFF	CLNEYHLFL	CLNEYHLFL	9	0.4711	4.9778	0.4711	0	9	CLNEYHLFF	0.980526	9	9	1,8	8	True	6	0	129.99999999999997	-0.0855555555555557	0.5777777777777777	5.361016532871872	0.4211111111111111	0.3166666666666666	-0.121111111111111	-0.3222222222222222	>seq_268	CLNEYHLFF	4.9778	0.4265150006026759	0.0	False	False
268	HLA-A0201	0	4	CLSIRITSI	CPSIRITSI	CLSIRITSI	CLSIRITSI	9	3.9408	30.0	3.9408	0	9	CPSIRITSI	0.936502	9	9	1,8	1	True	4	-3	173.33333333333331	0.3699999999999998	1.4444444444444444	8.549912034533918	0.2444444444444444	-0.0722222222222222	-0.3088888888888889	0.0266666666666666	>seq_269	CPSIRITSI	30.0	3.423136512	0.0	False	False
269	HLA-A0201	0	9	CLTGQRFTV	SLTGQRFTV	CLTGQRFTV	CLTGQRFTV	9	2.074	0.289	2.074	0	9	SLTGQRFTV	0.969753	9	9	1,8	0	False	4	-1	75.55555555555556	1.2711111111111113	0.3888888888888888	8.549912034533918	0.0566666666666666	-0.18	-0.1744444444444444	-0.1311111111111111	>seq_270	SLTGQRFTV	0.289	12.81	0.0	False	False
270	HLA-A0201	0	9	CLYGDVTLENL	CLYRDVTLENL	CLYGDVTLENL	CLYGDVTLL	11	2.0268	5.0916	2.0268	0	11	CLYRDVTLENL	0.930037	11	11	1,10	3	False	6	-2	132.72727272727272	0.3509090909090908	0.4727272727272726	3.5500656818039715	0.1609090909090909	-0.2036363636363636	0.029090909090909	-0.3427272727272727	>seq_271	CLYRDVTLL	6.8451	1.4266746198010258	0.0	False	False
271	HLA-A0201	0	0	CMFCSEEFL	CMFCNEEFL	CMFCSEEFL	CMFCSEEFL	9	3.009	2.8451	3.009	0	9	CMFCNEEFL	0.93567	9	9	1,8	4	False	2	1	43.33333333333333	0.1366666666666666	0.9444444444444444	3.613673150073737	0.3044444444444444	0.1022222222222222	-0.6088888888888889	-0.2144444444444444	>seq_272	CMFCNEEFL	2.8451	0.1733419211978488	0.999999998262098	False	False
272	HLA-A0201	0	6	CMGENQFNV	FMGENQFNV	CMGENQFNV	CMGENQFNV	9	0.7237	0.0275	0.7237	0	9	FMGENQFNV	0.95818	9	9	1,8	0	False	2	-2	32.22222222222222	1.5599999999999998	-0.3333333333333332	3.849962144624442	-0.0944444444444444	-0.2588888888888888	0.0155555555555555	-0.4922222222222223	>seq_273	FMGENQFNV	0.0275	18.321452363636364	0.0	False	False
273	HLA-A1101	0	1	CMLARLEVK	CMLARLEIK	CMLARLEVK	CMLARLEVK	9	2.8906	3.0799	2.8906	0	9	CMLARLEIK	0.989609	9	9	1,8	7	False	3	3	129.99999999999997	0.8844444444444445	0.6777777777777777	8.545125282369554	0.1111111111111111	0.1344444444444444	0.1833333333333333	-0.1822222222222222	>seq_274	CMLARLEIK	3.0799	0.1776650475664792	0.992380228905816	False	False
274	HLA-A0201	0	2	CMYEAVNEV	GMYEAVNEV	CMYEAVNEV	CMYEAVNEV	9	0.1021	0.0091	0.1021	0	9	GMYEAVNEV	0.960672	9	9	1,8	0	False	2	-3	75.55555555555556	0.7644444444444443	0.3111111111111111	3.613682009745389	0.0133333333333333	-0.08	-0.111111111111111	-0.2988888888888888	>seq_275	GMYEAVNEV	0.0091	1.0434395604395603	0.0	False	False
275	HLA-B3501	0	2	CNGSEDGALAY	RNGSEDGALAY	GSEDGALAY	GSEDGALAY	11	0.9273	0.9273	6.0008	2	9	GSEDGALAY	1.0	9	9	1,8	-1	True	0	7	65.55555555555554	0.9611111111111114	-0.2777777777777777	3.550073361489922	-0.1255555555555556	-0.8677777777777779	0.4622222222222221	-0.4544444444444444	>seq_276	GSEDGALAY	0.9273	0.0	0.0	False	False
276	HLA-B0702	0	6	CPFSQCTKSF	CPFPQCTKSF	CPFSQCTKSF	CPFSQTKSF	10	1.4842	1.0326	1.4842	0	10	CPFPQCTKSF	0.920959	10	10	1,9	3	False	4	-1	0.0	1.194	-0.07	8.22969116549939	-0.0189999999999999	-0.131	-0.671	0.311	>seq_277	CPFPQTKSF	1.0326	0.6491039318225839	6.951608075305141e-09	False	False
277	HLA-B3501	0	4	CPGKPLNIF	CPGKPLNVF	CPGKPLNIF	CPGKPLNIF	9	0.4469	0.2291	0.4469	0	9	CPGKPLNVF	0.987651	9	9	1,8	7	False	3	3	86.66666666666666	-0.3166666666666667	0.2888888888888888	8.545189979486167	0.2677777777777778	-0.2377777777777777	0.1077777777777777	0.441111111111111	>seq_278	CPGKPLNVF	0.2291	0.4248573548668704	2.0491933110931699e-13	False	False
278	HLA-B0702	0	4	CPGKPLNIF	CPGKPLNVF	CPGKPLNIF	CPGKPLNIF	9	0.8195	0.5063	0.8195	0	9	CPGKPLNVF	0.987651	9	9	1,8	7	False	3	3	86.66666666666666	-0.3166666666666667	0.2888888888888888	8.545189979486167	0.2677777777777778	-0.2377777777777777	0.1077777777777777	0.441111111111111	>seq_279	CPGKPLNVF	0.5063	0.506947264467707	2.0491933110931699e-13	False	False
279	HLA-B0702	0	4	CPGKPLNIFRI	CPGKPLNVFRI	CPGKPLNIF	CPGKPLNIF	11	0.8195	0.5063	10.1245	0	9	CPGKPLNVF	0.987651	9	9	1,8	7	False	3	3	86.66666666666666	-0.3166666666666667	0.2888888888888888	8.545189979486167	0.2677777777777778	-0.2377777777777777	0.1077777777777777	0.441111111111111	>seq_280	CPGKPLNVF	0.5063	0.506947264467707	2.0491933110931699e-13	False	False
280	HLA-B0702	0	5	CPIASSPCL	CPNASSPCL	CPIASSPCL	CPIASSPCL	9	0.6464	0.4376	0.6464	0	9	CPNASSPCL	0.915651	9	9	1,8	2	False	2	-3	97.77777777777776	-0.8233333333333334	1.1444444444444444	5.826007311698049	0.2488888888888888	-0.5277777777777777	-0.5111111111111111	0.6366666666666667	>seq_281	CPNASSPCL	0.4376	0.3084285191956123	0.0	False	False
281	HLA-B0702	0	5	CPIASSPCLPI	CPNASSPCLPI	CPIASSPCL	CPIASSPCL	11	0.6464	0.4376	7.0462	0	9	CPNASSPCL	0.915651	9	9	1,8	2	False	2	-3	97.77777777777776	-0.8233333333333334	1.1444444444444444	5.826007311698049	0.2488888888888888	-0.5277777777777777	-0.5111111111111111	0.6366666666666667	>seq_282	CPNASSPCL	0.4376	0.3084285191956123	5.89524745824429e-05	False	False
282	HLA-A0201	1	2	CQQWLALFFV	CQQRLALFFV	QQWLALFFV	QQWLALFFV	10	0.925	4.8556	14.8733	1	9	QQRLALFFV	0.899045	9	9	1,8	2	False	2	-3	129.99999999999997	-1.4333333333333336	1.2555555555555555	6.099999998230487	0.6944444444444444	0.3633333333333333	-0.4211111111111111	-0.4244444444444444	>seq_283	QQRLALFFV	4.8556	0.7487859378861522	0.00017683657384	False	False
283	HLA-A0101	0	1	CSESTSCLF	CSESTTCLF	CSESTSCLF	CSESTSCLF	9	0.5144	0.4816	0.5144	0	9	CSESTTCLF	0.965407	9	9	1,8	5	False	6	1	43.33333333333333	1.013333333333333	0.5555555555555556	3.8499410483054817	-0.0322222222222222	-0.3622222222222223	-0.6966666666666667	-0.0511111111111111	>seq_284	CSESTTCLF	0.4816	0.0350338870431893	0.0	False	False
284	HLA-A1101	0	4	CSMCHVHPH	CSMCHVHPN	CSMCHVHPH	CSMCHVHPH	9	4.953	42.0	4.953	0	9	CSMCHVHPN	0.970663	9	9	1,8	8	True	2	1	32.22222222222222	0.9366666666666666	-0.1	7.515740099363029	0.0433333333333333	-0.1244444444444444	-0.2622222222222222	0.5033333333333334	>seq_285	CSMCHVHPN	42.0	4.3688997857142855	0.999999999973312	False	False
285	HLA-A1101	0	2	CSSTLLLPHY	CSSTLFLPHY	SSTLLLPHY	SSTLLLPHY	10	1.9481	1.6311	7.1955	1	9	SSTLFLPHY	0.939646	9	9	1,8	4	False	6	0	129.99999999999997	-0.0655555555555556	0.3333333333333332	7.542349207215011	0.3111111111111111	-0.0633333333333333	-0.2277777777777778	0.2711111111111111	>seq_286	SSTLFLPHY	1.6311	0.3786081172215069	0.0	False	False
286	HLA-A1101	0	2	CSSTLYLPHY	CSSTLFLPHY	SSTLYLPHY	SSTLYLPHY	10	2.2999	1.6311	8.3865	1	9	SSTLFLPHY	0.952048	9	9	1,8	4	False	2	3	86.66666666666666	0.4966666666666665	-0.2333333333333335	7.534655152820051	0.2277777777777778	0.0266666666666666	-0.3433333333333334	0.2822222222222222	>seq_287	SSTLFLPHY	1.6311	0.9430280914720128	0.0	False	False
287	HLA-A0101	0	9	CTDELLGAA	CTDQLFGAA	CTDELLGAA	CTDELLGAA	9	1.9141	2.0795	1.9141	0	9	CTDQLFGAA	0.904944	9	9	1,8	3,5	True	8	2	108.88888888888889	0.2688888888888889	0.6222222222222222	3.550065870862454	0.0366666666666666	-0.6588888888888889	0.1588888888888888	-0.3066666666666667	>seq_288	CTDQLFGAA	2.0795	0.1522443568165424	0.0	False	False
288	HLA-A0101	0	6	CTFSEVAAHY	CTSSEVAAHY	FSEVAAHY	FSE-VAAHY	10	0.1964	0.057	0.4624	2	8	SSEVAAHY	0.963351	8	8	1,2,7	0	False	2	-2	61.25000000000001	0.5462499999999999	0.225	5.363445803988725	0.11375	-0.1675	-0.07625	-0.1162499999999999	>seq_289	SSE-VAAHY	0.2669	0.0518778568752341	0.0	False	False
289	HLA-A2402	0	7	CTFYFSNMLEF	CTFYFSNMLGF	FYFSNMLEF	FYFSNMLEF	11	0.0133	0.0595	0.914	2	9	FYFSNMLGF	0.943445	9	9	1,8	7	False	2	-2	43.33333333333333	0.0866666666666665	0.5555555555555555	3.8499827128835022	0.5222222222222223	0.3888888888888888	-0.5255555555555556	-0.3433333333333334	>seq_290	FYFSNMLGF	0.0595	0.0103270588235294	0.0	False	False
290	HLA-A6802	1	7	CTIAVVNFL	CTNAVVNFL	CTIAVVNFL	CTIAVVNFL	9	0.3917	0.5903	0.3917	0	9	CTNAVVNFL	0.922547	9	9	0,1,8	2	False	2	-3	162.22222222222223	-1.6422222222222222	2.177777777777778	5.922539790626615	0.5188888888888888	-0.1611111111111111	-0.3555555555555555	-0.2322222222222222	>seq_291	CTNAVVNFL	0.5903	0.1317831949856005	0.0	False	False
291	HLA-A0201	0	4	CTYEYWPSA	CTYENWPSA	CTYEYWPSA	CTYEYWPSA	9	3.0222	2.8211	3.0222	0	9	CTYENWPSA	0.874546	9	9	1,8	4	False	2	-2	11.11111111111111	0.8488888888888888	-0.6444444444444445	3.849961081985384	0.1199999999999999	0.0333333333333333	-0.5433333333333333	0.1688888888888888	>seq_292	CTYENWPSA	2.8211	0.2154352628407362	4.52679959335127e-07	False	False
292	HLA-A0201	0	7	CVQPHYITV	CVQPHHITV	CVQPHYITV	CVQPHYITV	9	1.2496	1.4286	1.2496	0	9	CVQPHHITV	0.9238	9	9	1,8	5	False	2	2	107.77777777777776	-0.1522222222222223	0.5666666666666668	7.355498301796615	0.2299999999999999	0.0188888888888888	-0.3844444444444444	0.3655555555555556	>seq_293	CVQPHHITV	1.4286	0.1565717485650287	0.0	False	False
293	HLA-B0702	1	9	CVRVSGQGL	RVRVSGQGL	CVRVSGQGL	CVRVSGQGL	9	1.384	0.1385	1.384	0	9	RVRVSGQGL	0.961674	9	9	1,8	0	False	2	-3	107.77777777777776	0.8555555555555553	0.5666666666666668	8.549912034533918	-0.0488888888888889	-0.5944444444444444	0.2744444444444444	-0.3355555555555555	>seq_294	RVRVSGQGL	0.1385	12.446007220216602	0.0	False	False
294	HLA-A0206	0	3	CVVTEVFLL	CGVTEVFLL	CVVTEVFLL	CVVTEVFLL	9	2.4459	5.2535	2.4459	0	9	CGVTEVFLL	0.942751	9	9	1,8	1	True	4	-3	183.3333333333333	-1.871111111111112	2.3666666666666667	3.849962144624442	0.5755555555555555	0.0288888888888888	-0.3755555555555555	-0.1455555555555555	>seq_295	CGVTEVFLL	12.3304	1.9607229733017584	3.47580404973379e-09	False	False
295	HLA-C1403	0	9	CYMEAVALV	CYMEALALV	CYMEAVAL	CYMEA-VAL	9	0.3103	0.3381	1.1634	0	8	CYMEALAL	0.960742	8	8	1,7	5	False	6	1	110.0	-1.1575000000000002	1.4	3.849961610045284	0.38	-0.15875	-0.245	-0.3725	>seq_296	CYMEA-LAL	0.3381	0.0255141674060928	0.0	False	False
296	HLA-A2402	0	7	CYTADNEMEY	CYTADNEMGY	CYTADNEMEY	CYADNEMEY	10	3.3575	5.9485	3.3575	0	10	CYTADNEMGY	0.957246	10	10	1,9	8	False	2	-2	10.0	2.639	-1.11	3.4247066345997155	-0.2279999999999999	-0.017	-0.224	-0.22	>seq_297	CYADNEMGY	5.9485	1.462432966294024	3.47580404973379e-09	False	False
297	HLA-A2402	0	1	CYWSLLSHPL	CYWSPLSHPL	YWSLLSHPL	YWSLLSHPL	10	0.9633	0.3262	2.1944	1	9	YWSPLSHPL	0.887875	9	9	1,8	3	False	4	-3	129.99999999999997	-0.61	0.311111111111111	7.542349207215011	0.5155555555555555	0.1966666666666666	-0.2522222222222223	0.1333333333333333	>seq_298	YWSPLSHPL	0.3262	1.8814176272225631	0.0076197710941836	False	False
298	HLA-B5101	1	7	DANSFLQSV	DANPFLQSV	DANSFLQSV	DANSFLQSV	9	0.0102	0.0056	0.0102	0	9	DANPFLQSV	0.915868	9	9	1,8	3	False	4	-1	86.66666666666666	1.5499999999999998	0.0555555555555555	3.749987360555679	-0.0722222222222222	-0.3266666666666667	-0.2055555555555555	-0.1955555555555555	>seq_299	DANPFLQSV	0.0056	0.0083785714285714	0.0	False	False
299	HLA-A2501	1	2	DDIYPIDFY	DDIYPIDFH	DIYPIDFY	DIY-PIDFY	9	0.9639	18.5	2.7098	1	8	DIYPIDFH	0.961869	8	8	0,1,7	7	True	2	2	97.5	0.6125000000000003	0.0749999999999999	3.491881173569709	0.4	0.3225	-0.4624999999999999	0.3975	>seq_300	DIY-PIDFH	18.5	0.913678204864865	0.0	False	False
300	HLA-B1801	1	8	DENITTIQF	DENITTIQC	DENITTIQF	DENITTIQF	9	0.0021	0.2801	0.0021	0	9	DENITTIQC	0.964526	9	9	1,8	8	True	2	-2	86.66666666666666	2.225555555555556	-0.4000000000000001	3.5500735570676625	-0.0999999999999999	-0.0044444444444444	-0.1955555555555555	-0.0344444444444444	>seq_301	DENITTIQC	0.2801	0.0020842556229917	5.89629007651124e-05	False	False
301	HLA-B1801	0	3	DEQIESMTY	DEQMESMTY	DEQIESMTY	DEQIESMTY	9	0.0029	0.0034	0.0029	0	9	DEQMESMTY	0.95697	9	9	1,8	3	False	3	1	43.33333333333333	2.9688888888888894	-1.1555555555555557	3.4247118630446494	-0.2877777777777778	0.0277777777777777	-0.1955555555555555	-0.0711111111111111	>seq_302	DEQMESMTY	0.0034	0.0004264705882352	0.0	False	False
302	HLA-A6802	0	9	DFATPSLHTSV	DFATPSLHTSD	ATPSLHTSV	ATPSLHTSV	11	0.3541	2.4632	1.3312	2	9	ATPSLHTSD	0.97053	9	9	0,1,8	8	True	2	-3	86.66666666666666	0.6477777777777779	0.2222222222222221	7.550323993898928	0.0044444444444444	-0.5033333333333334	-0.2133333333333333	0.4533333333333333	>seq_303	ATPSLHTSD	40.6364	0.3510144213070055	0.0225161770524397	False	False
303	HLA-A2402	0	6	DFLRNIPRSIF	DFLRNIPGSIF	DFLRNIPRSIF	DFLRNIPRF	11	1.8378	1.7214	1.8378	0	11	DFLRNIPGSIF	0.92894	11	11	1,10	7	False	6	-2	106.36363636363636	2.5345454545454547	0.0	10.397768874652684	0.1281818181818182	0.2736363636363637	-0.0336363636363636	0.3463636363636363	>seq_304	DFLRPGSIF	1.7214	0.1242708957825026	0.0	False	False
304	HLA-B3501	0	1	DGAILPFTPEF	DGAISPFTPEF	AILPFTPEF	AILPFTPEF	11	0.6998	0.4784	4.4623	2	9	AISPFTPEF	0.929637	9	9	1,8	2	False	2	-2	97.77777777777776	-0.9144444444444444	0.9222222222222224	3.849983240943402	0.5266666666666667	-0.0244444444444444	-0.2933333333333333	0.6555555555555554	>seq_305	AISPFTPEF	0.4784	0.3238622909698996	0.0151242984958687	False	False
305	HLA-B1801	0	5	DHFETIIKY	DHFETIMKY	DHFETIIKY	DHFETIIKY	9	0.0694	0.0769	0.0694	0	9	DHFETIMKY	0.9596	9	9	1,8	6	False	3	1	86.66666666666666	1.7366666666666668	-0.4777777777777777	5.454234712291509	0.0444444444444444	0.3266666666666666	0.0111111111111111	0.0855555555555555	>seq_306	DHFETIMKY	0.0769	0.0067685305591677	0.0076197710941836	False	False
306	HLA-B1801	1	7	DHREIEGRVMF	DHREIEGRVMV	REIEGRVMF	REIEGRVMF	11	0.0756	0.5221	0.1578	2	9	REIEGRVMV	0.976822	9	9	1,8	8	True	2	-1	75.55555555555556	3.1366666666666667	-0.3333333333333334	6.533466308377683	-0.1044444444444444	0.1744444444444444	0.4266666666666666	-0.0755555555555555	>seq_307	REIEGRVMV	0.9752	0.0697392945036915	0.0	False	False
307	HLA-C0602	1	7	DHYAYSYYL	DHYAYSYYP	DHYAYSYYL	DHYAYSYYL	9	1.063	4.646	1.063	0	9	DHYAYSYYP	0.969272	9	9	1,8	8	True	4	-3	54.44444444444444	1.178888888888889	-0.788888888888889	5.292017084080726	0.1888888888888889	0.2866666666666665	-0.3422222222222222	-0.2066666666666667	>seq_308	DHYAYSYYP	23.625	1.0151706243386245	0.5	False	False
308	HLA-B5101	1	7	DHYAYSYYL	DHYAYSYYP	DHYAYSYYL	DHYAYSYYL	9	2.1463	14.6275	2.1463	0	9	DHYAYSYYP	0.969272	9	9	1,8	8	True	4	-3	54.44444444444444	1.178888888888889	-0.788888888888889	5.292017084080726	0.1888888888888889	0.2866666666666665	-0.3422222222222222	-0.2066666666666667	>seq_309	DHYAYSYYP	14.6275	1.831372384891472	0.5	False	False
309	HLA-A2402	0	1	DIFFLGLILF	DIFSLGLILF	IFFLGLILF	IFFLGLILF	10	0.2948	0.1666	2.2735	1	9	IFSLGLILF	0.93023	9	9	1,8	2	False	2	-2	216.66666666666663	-3.831111111111111	3.155555555555556	6.099999998230487	1.22	0.2144444444444444	-0.2288888888888889	-0.4511111111111112	>seq_310	IFSLGLILF	0.1666	0.2268509003601441	0.0	False	False
310	HLA-A6802	0	6	DIFQVVKAI	DIFQVVKAL	DIFQVVKAI	DIFQVVKAI	9	0.4208	0.3276	0.4208	0	9	DIFQVVKAL	0.991263	9	9	0,1,8	8	True	4	2	162.22222222222223	-0.3222222222222221	1.2333333333333334	6.337367167230696	0.2722222222222222	0.0377777777777777	-0.0344444444444444	-0.0799999999999999	>seq_311	DIFQVVKAL	0.3276	0.1197147741147741	0.0	False	False
311	HLA-A6802	0	3	DISEYRVEHL	DISQYRVEHL	DISEYRVEHL	DISEYVEHL	10	1.5678	3.4427	1.5678	0	10	DISQYRVEHL	0.963228	10	10	0,1,9	3	False	2	2	107.0	3.158	-0.7799999999999998	4.421463498380035	-0.208	0.199	0.216	0.089	>seq_312	DISQYVEHL	3.4427	0.8538264211229558	0.0	False	False
312	HLA-B2705	0	0	DLAGGTFDV	DLGGGTFDV	DLAGGTFDV	DLAGGTFDV	9	44.3333	62.0	44.3333	0	9	DLGGGTFDV	0.950663	9	9	1,8	2	False	4	0	86.66666666666666	0.4866666666666668	0.4555555555555555	3.49188149953261	0.0833333333333333	-0.758888888888889	0.2399999999999999	-0.2777777777777777	>seq_313	DLGGGTFDV	62.0	12.63263082435484	0.0	False	False
313	HLA-A0201	0	9	DLSYTWNIPV	DLGYTWNIPV	LSYTWNIPV	LSYTWNIPV	10	3.9378	7.8006	9.6861	1	9	LGYTWNIPV	0.952331	9	9	1,8	1	True	2	0	118.88888888888889	-0.3844444444444445	0.4111111111111111	6.093198032584041	0.4133333333333333	0.1066666666666666	-0.3533333333333333	0.1233333333333333	>seq_314	LGYTWNIPV	7.8006	1.949969725405738	1.5734275536184001e-15	False	False
314	HLA-B0801	1	2	DMKARQKAL	DMKARQEAL	DMKARQKAL	DMKARQKAL	9	0.004	0.0039	0.004	0	9	DMKARQEAL	0.960625	9	9	4,8	6	False	2	1	65.55555555555554	3.265555555555556	-1.1111111111111112	10.789009236730635	-0.361111111111111	0.0555555555555555	0.4811111111111111	-0.1133333333333333	>seq_315	DMKARQEAL	0.0039	0.0001025641025641	0.0	False	False
315	HLA-B0801	1	0	DMKARQKALV	DMKARQEALV	DMKARQKAL	DMKARQKAL	10	0.004	0.0039	0.8434	0	9	DMKARQEAL	0.960625	9	9	4,8	6	False	2	1	65.55555555555554	3.265555555555556	-1.1111111111111112	10.789009236730635	-0.361111111111111	0.0555555555555555	0.4811111111111111	-0.1133333333333333	>seq_316	DMKARQEAL	0.0039	0.0001025641025641	0.0	False	False
316	HLA-B3501	0	6	DMWSIEVICY	DMWSIGVICY	WSIEVICY	WSIEV-ICY	10	2.343	3.1043	3.3798	2	8	WSIGVICY	0.891202	8	8	0,1,7	3	False	2	-2	133.75	-0.8925000000000003	1.15	3.849961610045284	0.4675	0.245	-0.48375	-0.215	>seq_317	WSI-GVICY	3.2088	0.6321894166043381	0.0076197710941836	False	False
317	HLA-B5101	0	9	DPEEVLVTV	DPEEVSVTV	DPEEVLVTV	DPEEVLVTV	9	0.0772	0.1553	0.0772	0	9	DPEEVSVTV	0.931152	9	9	1,8	5	False	2	-2	140.0	0.8744444444444442	0.4000000000000001	3.42471199342981	0.0011111111111111	-0.1566666666666666	0.0255555555555555	0.4266666666666667	>seq_318	DPEEVSVTV	0.1553	0.0388236960721184	0.0	False	False
318	HLA-B3501	0	4	DPESDTLTL	DPESETLTL	DPESDTLTL	DPESDTLTL	9	0.4415	0.438	0.4415	0	9	DPESETLTL	0.952503	9	9	1,8	4	False	4	2	86.66666666666666	2.5500000000000003	-0.7444444444444445	3.3800301984883845	-0.21	-0.2966666666666666	-0.1422222222222222	0.4833333333333333	>seq_319	DPESETLTL	0.438	0.0035279680365296	0.0	False	False
319	HLA-B3501	0	8	DPILPELTRLL	DPIPPELTRLL	DPILPELTRL	DPILPELTL	11	1.437	0.7266	2.1519	0	10	DPIPPELTRL	0.914837	10	10	1,9	3	False	4	-3	156.0	1.334	0.05	4.184407676104456	0.165	0.0759999999999999	0.1149999999999999	0.6930000000000001	>seq_320	DPIPPELTL	0.7422	1.3452271624898953	0.999999999973312	False	False
320	HLA-B0702	0	3	DPSQRGCFTL	DPSPRGCFTL	DPSQRGCFTL	DPSQRGFTL	10	1.2259	0.0795	1.2259	0	10	DPSPRGCFTL	0.905807	10	10	1,9	3	False	2	-1	39.0	2.503	-0.59	6.161167718935758	-0.1509999999999999	-0.288	-0.134	0.269	>seq_321	DPSPRGFTL	0.8364	0.5708848039215685	3.47580404973379e-09	False	False
321	HLA-B3501	0	3	DPSQRGCFTL	DPSPRGCFTL	DPSQRGCFTL	DPSQRGFTL	10	3.1361	1.8998	3.1361	0	10	DPSPRGCFTL	0.905807	10	10	1,9	3	False	2	-1	39.0	2.503	-0.59	6.161167718935758	-0.1509999999999999	-0.288	-0.134	0.269	>seq_322	DPSPRGFTL	1.8998	2.0408255763764607	3.47580404973379e-09	False	False
322	HLA-B0702	0	3	DPYALVRLGI	DPYALVRLGT	DPYALVRL	DPY-ALVRL	10	2.769	2.769	4.3148	0	8	DPYALVRL	1.0	8	8	1,7	-1	True	0	4	146.25	1.01125	0.3375	6.3318953779526055	0.23	0.0875	0.0575	0.335	>seq_323	DPY-ALVRL	2.769	0.0	0.0	False	False
323	HLA-A0101	0	1	DSEPLCLSY	DSEPLCLSD	DSEPLCLSY	DSEPLCLSY	9	0.0337	12.7034	0.0337	0	9	DSEPLCLSD	0.962593	9	9	1,8	8	True	2	-3	86.66666666666666	1.261111111111111	-0.1555555555555553	3.5500656818039715	0.0066666666666666	-0.1688888888888889	-0.3266666666666666	0.2677777777777777	>seq_324	DSEPLCLSD	22.0175	0.0336484187578062	0.0	False	False
324	HLA-C0102	0	2	DSPDGSNGL	DSPDGSSGL	DSPDGSNGL	DSPDGSNGL	9	0.3288	0.2642	0.3288	0	9	DSPDGSSGL	0.955581	9	9	2,8	6	False	2	1	43.33333333333333	2.6755555555555564	-1.1888888888888889	3.49188149953261	-0.3833333333333333	-0.97	0.3799999999999999	0.0888888888888888	>seq_325	DSPDGSSGL	0.2642	0.0803954579863739	0.0	False	False
325	HLA-A2601	0	1	DTSPVAVAL	DTLPVAVAL	DTSPVAVAL	DTSPVAVAL	9	0.1101	0.2267	0.1101	0	9	DTLPVAVAL	0.939267	9	9	0,1,8	2	False	2	-2	129.99999999999997	-0.2144444444444442	1.022222222222222	3.749987360555679	0.1377777777777778	-0.5788888888888889	-0.1411111111111111	0.3311111111111111	>seq_326	DTLPVAVAL	0.2267	0.0566284075871195	0.0	False	False
326	HLA-A2601	1	7	DTVEYPYTSF	DTVEDPYTSF	DTVEYPYTSF	DTVEPYTSF	10	0.0269	0.0189	0.0269	0	10	DTVEDPYTSF	0.89199	10	10	0,9	4	False	2	-3	29.0	1.733	-0.6400000000000001	3.550073172431439	0.004	0.0149999999999999	-0.496	0.376	>seq_327	DTVDPYTSF	0.0189	0.0113862433862433	0.992380228905816	False	False
327	HLA-A2501	0	4	DVAAHLQPL	DVAAHLQLL	DVAAHLQPL	DVAAHLQPL	9	0.0686	0.0372	0.0686	0	9	DVAAHLQLL	0.936874	9	9	0,1,8	7	False	4	-3	141.1111111111111	0.1577777777777778	0.4000000000000001	5.292257586028427	0.1622222222222222	-0.2788888888888889	0.1344444444444444	0.2366666666666666	>seq_328	DVAAHLQLL	0.0372	0.0579043010752688	0.0	False	False
328	HLA-A0201	0	2	DVFAWEPFV	DVFAREPFV	DVFAWEPFV	DVFAWEPFV	9	2.9154	3.4263	2.9154	0	9	DVFAREPFV	0.853738	9	9	1,8	4	False	2	-3	75.55555555555556	-0.2944444444444444	0.6999999999999998	3.5500735570676625	0.4555555555555555	0.1344444444444444	-0.3377777777777778	0.2611111111111111	>seq_329	DVFAREPFV	3.4263	0.4347190438665615	0.0	False	False
329	HLA-A2501	0	9	DVIQQDELDSY	DVLQQDELDSY	DVIQQDELDSY	DVIDELDSY	11	0.1241	0.6425	0.1241	0	11	DVLQQDELDSY	0.984813	11	11	0,1,10	2	False	4	2	97.27272727272728	3.0645454545454545	-0.9636363636363636	3.260468655731529	-0.2927272727272727	-0.0163636363636363	-0.1199999999999999	-0.0281818181818181	>seq_330	DVLDELDSY	0.6425	0.1001298677042801	0.0	False	False
330	HLA-A2601	0	6	DVKAIGPLV	DVKAMGPLV	DVKAIGPLV	DVKAIGPLV	9	0.7853	1.6229	0.7853	0	9	DVKAMGPLV	0.950166	9	9	0,1,8	4	False	3	1	162.22222222222223	-0.711111111111111	1.011111111111111	6.337367167230696	0.2222222222222222	-0.43	0.3644444444444443	0.18	>seq_331	DVKAMGPLV	1.6229	0.4053036416291823	0.0	False	False
331	HLA-A3301	0	1	DVSDNEPDLYR	DVSDNEPDHYR	DVSDNEPDLYR	DVNEPDLYR	11	0.3382	0.1553	0.3382	0	11	DVSDNEPDHYR	0.941077	11	11	0,10	8	False	2	-3	61.81818181818181	4.464545454545455	-1.6090909090909091	3.6990050808526576	-0.4372727272727272	-0.0427272727272727	0.0981818181818182	0.3845454545454545	>seq_332	DVNEPDHYR	0.1553	0.3983050869285254	0.0	False	False
332	HLA-B3501	0	5	DVWFQGERIAY	DVRFQGERIAY	WFQGERIAY	WFQGERIAY	11	1.2167	2.4823	1.6052	2	9	RFQGERIAY	0.953847	9	9	1,8	0	False	2	-3	54.44444444444444	1.6033333333333333	-0.5555555555555556	6.403313373681158	0.1377777777777778	0.1955555555555556	0.1022222222222222	-0.3422222222222222	>seq_333	RFQGERIAY	2.4823	0.6203341739515772	1.5734275536184001e-15	False	False
333	HLA-B2705	1	7	DYMIHIIEKW	DYMSHIIEKW	YMIHIIEKW	YMIHIIEKW	10	4.4071	4.6504	16.2887	1	9	YMSHIIEKW	0.93138	9	9	1,8	2	False	2	-2	129.99999999999997	-0.2533333333333333	0.2888888888888888	7.5418101428076625	0.4611111111111111	0.6066666666666666	0.0177777777777778	-0.1822222222222222	>seq_334	YMSHIIEKW	4.6504	0.2305710110958201	0.0	False	False
334	HLA-A2402	0	6	DYRQDEYYNF	DYRQDESYNF	DYRQDEYYNF	DYQDEYYNF	10	0.2876	0.3645	0.2876	0	10	DYRQDESYNF	0.927452	10	10	1,9	6	False	2	-2	0.0	4.879	-2.31	3.876011300366372	-0.355	0.4799999999999998	-0.1409999999999999	-0.1	>seq_335	DYQDESYNF	0.3645	0.0606761042524005	0.0	False	False
335	HLA-A2402	0	2	DYSFSISSI	DYSFPISSI	DYSFSISSI	DYSFSISSI	9	0.5379	0.3572	0.5379	0	9	DYSFPISSI	0.918587	9	9	1,8	4	False	4	-1	86.66666666666666	1.0711111111111111	0.4222222222222223	3.7499869628809392	0.0933333333333333	-0.2177777777777778	-0.5711111111111111	0.0022222222222222	>seq_336	DYSFPISSI	0.3572	0.2721123460246361	0.501912228143914	False	False
336	HLA-A2402	0	2	DYSFSISSIL	DYSFPISSIL	DYSFSISSI	DYSFSISSI	10	0.5379	0.3572	1.5164	0	9	DYSFPISSI	0.918587	9	9	1,8	4	False	4	-1	86.66666666666666	1.0711111111111111	0.4222222222222223	3.7499869628809392	0.0933333333333333	-0.2177777777777778	-0.5711111111111111	0.0022222222222222	>seq_337	DYSFPISSI	0.3572	0.2721123460246361	0.501912228143914	False	False
337	HLA-A6801	0	1	EAGNNSRVPR	EAGNNSRGPR	EAGNNSRVPR	EANNSRVPR	10	0.4961	1.9478	0.4961	0	10	EAGNNSRGPR	0.936651	10	10	0,1,9	7	False	4	-3	39.0	4.654	-1.6299999999999997	10.397771482355893	-0.584	-0.388	0.627	0.19	>seq_338	EANNSRGPR	1.9478	0.3697445168908512	2.0491933110931699e-13	False	False
338	HLA-A0101	0	7	EASGITYEY	EASGITYED	EASGITYEY	EASGITYEY	9	0.1536	40.7692	0.1536	0	9	EASGITYED	0.963316	9	9	1,8	8	True	2	-3	54.44444444444444	1.3555555555555554	-0.5777777777777778	3.6136908694170415	-0.1033333333333333	-0.3066666666666667	0.0755555555555555	-0.2722222222222222	>seq_339	EASGITYED	53.7097	0.1531607318603529	0.999999999973312	False	False
339	HLA-B1801	0	9	EEADFLLAY	EEADFPLAY	EEADFLLAY	EEADFLLAY	9	0.0015	0.0015	0.0015	0	9	EEADFPLAY	0.89306	9	9	1,8	5	False	4	-3	108.88888888888889	0.6711111111111111	0.2444444444444444	3.4247118630446494	0.1822222222222221	-0.0066666666666667	0.0488888888888888	-0.2577777777777778	>seq_340	EEADFPLAY	0.0015	0.0	0.0	False	False
340	HLA-B4002	0	1	EECLWMAVL	EECLGMAVL	EECLWMAVL	EECLWMAVL	9	1.07	0.7016	1.07	0	9	EECLGMAVL	0.860485	9	9	1,8	4	False	1	-2	129.99999999999997	-0.8922222222222224	1.1222222222222222	3.61368223791942	0.44	0.1288888888888889	-0.1533333333333333	-0.3811111111111111	>seq_341	EECLGMAVL	0.7016	0.561841505131129	0.0076778286089567	False	False
341	HLA-B3801	0	5	EEDTFSYLI	EEDTFSDLI	EEDTFSYLI	EEDTFSYLI	9	0.6391	1.0979	0.6391	0	9	EEDTFSDLI	0.908588	9	9	1,8	6	False	2	-3	86.66666666666666	1.7366666666666668	-0.2444444444444443	3.4247118630446494	0.0266666666666667	0.1066666666666666	-0.2166666666666666	-0.0411111111111111	>seq_342	EEDTFSDLI	1.0979	0.2670726659987248	0.0076197710941836	False	False
342	HLA-B1801	0	0	EEFWLVDLL	EEFRLVDLL	EEFWLVDLL	EEFWLVDLL	9	0.2685	0.1878	0.2685	0	9	EEFRLVDLL	0.873738	9	9	1,8	3	False	2	-3	162.2222222222222	-0.1966666666666668	0.7777777777777779	3.42471199342981	0.4833333333333334	0.3833333333333333	-0.0544444444444444	-0.26	>seq_343	EEFRLVDLL	0.1878	0.1153777955271566	0.0	False	False
343	HLA-B1801	0	0	EEFWLVDLLP	EEFRLVDLLP	EEFWLVDLL	EEFWLVDLL	10	0.2685	0.1878	6.38	0	9	EEFRLVDLL	0.873738	9	9	1,8	3	False	2	-3	162.2222222222222	-0.1966666666666668	0.7777777777777779	3.42471199342981	0.4833333333333334	0.3833333333333333	-0.0544444444444444	-0.26	>seq_344	EEFRLVDLL	0.1878	0.1153777955271566	4.52733335665223e-07	False	False
344	HLA-B1801	0	1	EEHAQNVSCAS	EGHAQNVSCAS	EEHAQNVSC	EEHAQNVSC	11	0.7349	26.0	12.6512	0	9	EGHAQNVSC	0.941275	9	9	1,8	1	True	2	-2	43.33333333333333	2.97	-1.0555555555555556	4.254230468068272	-0.48	-0.2966666666666666	0.1277777777777778	-0.1233333333333333	>seq_345	EGHAQNVSC	26.0	0.7141277688461538	4.52679959335127e-07	False	False
345	HLA-B4403	0	3	EEKAASSLVSY	EQKAASSLVSY	EEKAASSLVSY	EEASSLVSY	11	0.0698	2.1373	0.0698	0	11	EQKAASSLVSY	0.98832	11	11	1,10	1	True	2	2	80.0	1.539090909090909	-0.2727272727272727	4.2581463060341775	-0.2281818181818182	-0.3318181818181818	0.1027272727272726	-0.1481818181818181	>seq_346	EQASSLVSY	2.1373	0.0675204697515557	0.0	False	False
346	HLA-B4402	0	3	EEKLIVVLF	EEKLSVVLF	EEKLIVVLF	EEKLIVVLF	9	0.0361	0.0287	0.0361	0	9	EEKLSVVLF	0.933855	9	9	1,8	4	False	2	-2	194.44444444444443	-0.7388888888888892	1.3777777777777775	4.258147296961397	0.3888888888888889	0.2822222222222222	0.1822222222222222	-0.1622222222222222	>seq_347	EEKLSVVLF	0.0287	0.0093080139372822	0.0	False	False
347	HLA-B1801	0	8	EELSATVPS	EEPSATVPS	EELSATVPS	EELSATVPS	9	1.5545	3.4021	1.5545	0	9	EEPSATVPS	0.921229	9	9	1,8	2	False	4	-3	86.66666666666666	1.3577777777777778	-0.1222222222222222	3.613691325765103	-0.1722222222222222	-0.4611111111111111	-0.0266666666666666	0.3422222222222222	>seq_348	EEPSATVPS	3.4021	0.8442121630757473	0.0	False	False
348	HLA-B1801	0	8	EELSATVPSQ	EEPSATVPSQ	EELSATVPS	EELSATVPS	10	1.5545	3.4021	2.8745	0	9	EEPSATVPS	0.921229	9	9	1,8	2	False	4	-3	86.66666666666666	1.3577777777777778	-0.1222222222222222	3.613691325765103	-0.1722222222222222	-0.4611111111111111	-0.0266666666666666	0.3422222222222222	>seq_349	EEPSATVPS	3.4021	0.8442121630757473	0.0	False	False
349	HLA-B4403	1	7	EEMEPLPVM	EEMEPPPVM	EEMEPLPVM	EEMEPLPVM	9	0.0484	0.0337	0.0484	0	9	EEMEPPPVM	0.889766	9	9	1,8	5	False	4	-3	75.55555555555556	0.752222222222222	-0.2111111111111111	3.4727998333983123	0.1155555555555555	0.0388888888888888	0.0522222222222222	0.5744444444444445	>seq_350	EEMEPPPVM	0.0337	0.0211121661721068	0.992380232328851	False	False
350	HLA-B1801	0	5	EENANFYKIF	EENANFNKIF	EENANFYKI	EENANFYKI	10	0.4368	0.4369	0.4755	0	9	EENANFNKI	0.916452	9	9	1,8	6	False	2	-2	54.44444444444444	2.5422222222222217	-1.1222222222222222	4.2581463060341775	-0.2177777777777777	0.1377777777777777	0.3133333333333333	-0.3066666666666666	>seq_351	EENANFNKI	0.5251	0.0734516092172919	0.0	False	False
351	HLA-B1801	0	0	EESGGAVAFF	EESGGAVAFS	EESGGAVAF	EESGGAVAF	10	0.0174	0.0174	0.2581	0	9	EESGGAVAF	1.0	9	9	1,8	-1	True	0	6	54.44444444444444	0.4999999999999998	0.2222222222222223	3.613691325765103	-0.0944444444444444	-0.8933333333333332	0.4833333333333333	-0.4133333333333333	>seq_352	EESGGAVAF	0.0174	0.0	0.0	False	False
352	HLA-B4403	0	6	EETPPFSNY	EETPPYSNY	EETPPFSNY	EETPPFSNY	9	0.0056	0.0074	0.0056	0	9	EETPPYSNY	0.952346	9	9	1,8	5	False	2	3	0.0	2.5988888888888884	-1.5222222222222224	3.613691097591072	-0.1988888888888889	-0.0733333333333333	-0.1722222222222222	0.6822222222222223	>seq_353	EETPPYSNY	0.0074	0.0013621621621621	0.5	False	False
353	HLA-B4403	0	5	EEVTPILAI	EEVTPISAI	EEVTPILAI	EEVTPILAI	9	0.1349	0.1785	0.1349	0	9	EEVTPISAI	0.939111	9	9	1,8	6	False	2	-2	173.33333333333331	-0.4911111111111113	1.0555555555555556	3.613691325765103	0.2588888888888889	-0.1566666666666666	0.08	0.2888888888888889	>seq_354	EEVTPISAI	0.1785	0.0329503641456582	0.0	False	False
354	HLA-A2402	0	3	EEYYADAFDF	EEYYADAFDS	EYYADAFDF	EYYADAFDF	10	0.1502	13.045	0.7185	1	9	EYYADAFDS	0.97145	9	9	1,8	8	True	2	-2	22.22222222222222	1.661111111111111	-0.4333333333333333	3.3800299703143537	0.12	0.0933333333333333	-0.3211111111111111	-0.1399999999999999	>seq_355	EYYADAFDS	20.8519	0.1491180822850675	0.0	False	False
355	HLA-A6801	0	4	EGSLGISHTR	EGSWGISHTR	EGSLGISHTR	ESLGISHTR	10	0.0405	0.0378	0.0405	0	10	EGSWGISHTR	0.903542	10	10	0,1,9	3	False	1	-2	78.0	2.404	-0.6	7.5513127176091075	-0.253	-0.5579999999999999	0.501	-0.1319999999999999	>seq_356	ESWGISHTR	0.0378	0.0028928571428571	0.0	False	False
356	HLA-B3801	0	1	EHIPESAGF	EQIPESAGF	EHIPESAGF	EHIPESAGF	9	0.0171	0.4955	0.0171	0	9	EQIPESAGF	0.949266	9	9	1,8	1	True	4	0	54.44444444444444	1.2255555555555553	-0.4333333333333333	4.25426907511428	-0.0555555555555555	-0.4133333333333334	0.3111111111111111	0.2455555555555556	>seq_357	EQIPESAGF	0.4955	0.0165098688193743	0.996175543712172	False	False
357	HLA-B3801	0	9	EHLSCPDNFL	EHLSYPDNFL	EHLSCPDNF	EHLSCPDNF	10	0.0486	0.0149	0.0979	0	9	EHLSYPDNF	0.851376	9	9	1,8	4	False	2	-2	43.33333333333333	2.338888888888889	-0.7777777777777779	4.181120614055544	-0.1266666666666666	-0.1133333333333333	-0.1211111111111111	0.3433333333333333	>seq_358	EHLSYPDNF	0.0149	0.1099208053691274	0.0	False	False
358	HLA-A1101	0	1	EIGMWHAKK	EIGMWYAKK	EIGMWHAKK	EIGMWHAKK	9	3.0722	3.7655	3.0722	0	9	EIGMWYAKK	0.919082	9	9	1,8	5	False	2	2	54.44444444444444	1.1355555555555554	-0.8444444444444444	9.539374793879688	-0.0244444444444444	0.0455555555555555	0.6044444444444443	-0.2833333333333333	>seq_359	EIGMWYAKK	3.7655	0.565650314699243	0.0	False	False
359	HLA-A3101	1	2	EKTSSGLYVFR	EKTSSGLYIFR	KTSSGLYVFR	KTSGLYVFR	11	0.0636	0.0808	1.7566	1	10	KTSSGLYIFR	0.987754	10	10	0,9	7	False	3	3	68.0	1.7099999999999995	-0.1599999999999998	10.454924617893994	-0.0269999999999999	-0.106	0.0419999999999999	-0.1139999999999999	>seq_360	KTSGLYIFR	0.0808	0.0135386138613861	3.47580404973379e-09	False	False
360	HLA-A0201	1	5	ELAGIGILTV	EAAGIGILTV	ELAGIGILTV	ELAGGILTV	10	0.7492	2.6577	0.7492	0	10	EAAGIGILTV	0.972236	10	10	1,9	1	True	0	-1	195.00000000000003	-1.803	1.7600000000000002	3.849983240943402	0.4250000000000001	-0.591	0.4099999999999998	-0.4280000000000001	>seq_361	EAAGIILTV	7.3041	0.67235266220342	1.0	False	False
361	HLA-B0702	0	3	ELATRGAQM	ELATRGARM	ELATRGAQM	ELATRGAQM	9	3.3129	5.7772	3.3129	0	9	ELATRGARM	0.965331	9	9	1,8	7	False	2	1	65.55555555555554	2.001111111111111	-0.3666666666666668	6.410149741452187	-0.1644444444444444	-0.3966666666666666	0.3522222222222221	-0.3077777777777777	>seq_362	ELATRGARM	5.7772	1.4131377605068198	0.0	False	False
362	HLA-B3501	0	5	ELDGLFRPY	ELDGLFRRY	ELDGLFRPY	ELDGLFRPY	9	0.8006	0.983	0.8006	0	9	ELDGLFRRY	0.925722	9	9	1,8	7	False	4	-2	86.66666666666666	1.87	-0.4888888888888889	4.184406848158687	0.1188888888888889	0.0722222222222221	0.2144444444444444	0.1855555555555555	>seq_363	ELDGLFRRY	0.983	0.1485548728382502	0.0	False	False
363	HLA-A0101	0	2	ELDPDIQLEY	ELDPDIQLED	ELDPDIQLEY	ELDPIQLEY	10	0.0103	3.2462	0.0103	0	10	ELDPDIQLED	0.974213	10	10	9	9	True	2	-3	117.0	2.198	-0.8300000000000001	3.294969566632062	-0.0799999999999999	0.125	0.053	0.242	>seq_364	ELDPIQLED	11.6228	0.0102908722510926	0.0	False	False
364	HLA-A0201	0	4	ELFDPNQSPQV	ELFEPNQSPQV	ELFDPNQSPQV	ELFDPSPQV	11	0.5124	0.6364	0.5124	0	11	ELFEPNQSPQV	0.962824	11	11	1,10	3	False	4	2	61.81818181818181	2.246363636363636	-0.9727272727272728	3.5500735570676625	-0.1663636363636363	-0.1127272727272727	-0.1127272727272727	0.4854545454545454	>seq_365	ELFEPSPQV	0.6364	0.0998390949088623	3.47580404973379e-09	False	False
365	HLA-B3501	1	3	ELMRDINSM	ELMRDIYSM	ELMRDINSM	ELMRDINSM	9	1.0314	0.8729	1.0314	0	9	ELMRDIYSM	0.912631	9	9	1,8	6	False	2	-2	86.66666666666666	2.8833333333333333	-0.4111111111111111	4.184407676104456	-0.0899999999999999	0.1122222222222222	0.0588888888888889	-0.1544444444444444	>seq_366	ELMRDIYSM	0.8729	0.1872802153740406	0.0	False	False
366	HLA-B0801	0	0	ELNARRCSF	ELNARRRSF	ELNARRCSF	ELNARRCSF	9	0.0954	0.0689	0.0954	0	9	ELNARRRSF	0.897054	9	9	4,8	6	False	2	-3	54.44444444444444	3.966666666666667	-0.6555555555555554	8.549845238216221	-0.2855555555555555	0.0722222222222221	0.1222222222222222	-0.0555555555555555	>seq_367	ELNARRRSF	0.0689	0.0366923076923076	0.0	False	False
367	HLA-A0201	0	4	ELSKEELPYYV	ELSEEELPYYV	ELSKEELPYYV	ELSELPYYV	11	3.0285	2.2445	3.0285	0	11	ELSEEELPYYV	0.968142	11	11	1,10	3	False	2	1	97.27272727272728	1.4345454545454546	-0.6909090909090911	3.980053925421089	-0.0418181818181817	0.2109090909090909	0.1390909090909091	0.1409090909090909	>seq_368	ELSEEPYYV	2.2445	1.0578498552016045	0.0	False	False
368	HLA-A0101	0	6	EMDMHLSDY	EMDMHISDY	EMDMHLSDY	EMDMHLSDY	9	0.0816	0.0752	0.0816	0	9	EMDMHISDY	0.966589	9	9	1,8	5	False	4	2	43.33333333333333	2.536666666666667	-0.9111111111111112	3.874941829126328	-0.0655555555555555	0.1077777777777777	-0.1488888888888888	-0.0666666666666666	>seq_369	EMDMHISDY	0.0752	0.0069446808510638	0.0	False	False
369	HLA-B0801	0	7	EMKRVFGFPV	EMERVFGFPV	EMKRVFGF	EMK-RVFGF	10	0.5121	2.3363	14.3333	0	8	EMERVFGF	0.944175	8	8	1,4,7	2	False	2	1	36.25	1.74875	-0.0749999999999999	9.6950276857242	0.0987500000000001	0.1987499999999999	0.2612499999999998	-0.18375	>seq_370	EM-ERVFGF	2.3363	0.3998513975088815	0.9999999988414	False	False
370	HLA-B1501	0	1	EMSAICQVY	EMSAICQEY	EMSAICQVY	EMSAICQVY	9	0.5555	0.5834	0.5555	0	9	EMSAICQEY	0.94435	9	9	1,8	7	False	2	-2	86.66666666666666	0.1655555555555554	0.6444444444444444	3.849961610045284	0.13	-0.0966666666666666	-0.3777777777777777	-0.2566666666666666	>seq_371	EMSAICQEY	0.5834	0.026565735344532	0.0076197710941836	False	False
371	HLA-A2601	0	8	ENITTIQFY	ENITTIQCY	ENITTIQFY	ENITTIQFY	9	0.1377	0.2762	0.1377	0	9	ENITTIQCY	0.926835	9	9	0,1,8	7	False	2	-2	86.66666666666666	1.272222222222222	-0.1555555555555556	3.8499827128835022	0.0955555555555555	0.1711111111111111	-0.3055555555555556	-0.1544444444444444	>seq_372	ENITTIQCY	0.2762	0.0690494207096307	5.89629007651124e-05	False	False
372	HLA-B3501	0	7	EPEVVFLQF	EPEVVFLQS	EPEVVFLQF	EPEVVFLQF	9	0.1451	6.1186	0.1451	0	9	EPEVVFLQS	0.973131	9	9	1,8	8	True	2	-2	107.77777777777776	0.022222222222222	0.6333333333333333	3.613691325765103	0.3133333333333334	0.2022222222222222	-0.1811111111111111	0.2344444444444444	>seq_373	EPEVVFLQS	6.1186	0.141659015134181	0.0	False	False
373	HLA-B3501	0	2	EPKPFLYVL	EPKPFLYVV	EPKPFLYVL	EPKPFLYVL	9	0.2783	0.9689	0.2783	0	9	EPKPFLYVV	0.987886	9	9	1,8	8	True	6	1	118.88888888888889	-0.4844444444444445	0.3	6.40200117090717	0.4111111111111111	0.2755555555555555	-0.0233333333333333	0.5866666666666666	>seq_374	EPKPFLYVV	0.9689	0.1983630715244091	5.89524745824429e-05	False	False
374	HLA-B0702	0	2	EPKPFLYVL	EPKPFLYVV	EPKPFLYVL	EPKPFLYVL	9	0.2598	0.7348	0.2598	0	9	EPKPFLYVV	0.987886	9	9	1,8	8	True	6	1	118.88888888888889	-0.4844444444444445	0.3	6.40200117090717	0.4111111111111111	0.2755555555555555	-0.0233333333333333	0.5866666666666666	>seq_375	EPKPFLYVV	0.7348	0.1679436581382689	5.89524745824429e-05	False	False
375	HLA-B0702	0	9	EPKPLFPKL	EPKPLFPKP	EPKPLFPKL	EPKPLFPKL	9	0.2561	3.2314	0.2561	0	9	EPKPLFPKP	0.965471	9	9	1,8	8	True	4	-3	86.66666666666666	0.5655555555555554	-0.6333333333333333	9.53730092663318	0.1533333333333333	0.1866666666666666	0.27	1.057777777777778	>seq_376	EPKPLFPKP	3.2314	0.2358031596212167	0.999999547320041	False	False
376	HLA-B0702	0	9	EPKPLFPKLAF	EPKPLFPKPAF	KPLFPKLAF	KPLFPKLAF	11	0.0235	0.0211	0.5336	2	9	KPLFPKPAF	0.908259	9	9	1,8	6	False	4	-3	97.77777777777776	-0.7233333333333335	0.4444444444444443	10.805379563011227	0.4455555555555555	0.1877777777777777	0.0822222222222222	0.5844444444444444	>seq_377	KPLFPKPAF	0.0211	0.0026729857819905	0.999999999999998	False	False
377	HLA-B3501	0	9	EPKPLFPKLAF	EPKPLFPKPAF	KPLFPKLAF	KPLFPKLAF	11	0.1853	0.1887	0.6786	2	9	KPLFPKPAF	0.908259	9	9	1,8	6	False	4	-3	97.77777777777776	-0.7233333333333335	0.4444444444444443	10.805379563011227	0.4455555555555555	0.1877777777777777	0.0822222222222222	0.5844444444444444	>seq_378	KPLFPKPAF	0.1887	0.0033387387387387	0.999999999999998	False	False
378	HLA-B0702	0	3	EPKWDPFPL	EPRWDPFPL	EPKWDPFPL	EPKWDPFPL	9	0.3845	0.1697	0.3845	0	9	EPRWDPFPL	0.955798	9	9	1,8	2	False	2	2	43.33333333333333	1.2055555555555555	-1.1111111111111112	4.184407519642264	0.1711111111111111	0.2222222222222222	-0.0288888888888888	1.08	>seq_379	EPRWDPFPL	0.1697	0.4866859163229229	0.0	False	False
379	HLA-B3501	0	3	EPKWDPFPL	EPRWDPFPL	EPKWDPFPL	EPKWDPFPL	9	0.6072	0.5939	0.6072	0	9	EPRWDPFPL	0.955798	9	9	1,8	2	False	2	2	43.33333333333333	1.2055555555555555	-1.1111111111111112	4.184407519642264	0.1711111111111111	0.2222222222222222	-0.0288888888888888	1.08	>seq_380	EPRWDPFPL	0.5939	0.0135978447550092	0.0	False	False
380	HLA-B3501	0	2	EPLLIYSTHY	EPLLIYPTHY	EPLLIYSTHY	EPLLISTHY	10	0.4268	0.4036	0.4268	0	10	EPLLIYPTHY	0.93056	10	10	1,9	6	False	4	-1	117.0	0.2959999999999999	-0.03	5.363384399097413	0.2809999999999999	0.1709999999999999	-0.1699999999999999	0.2319999999999999	>seq_381	EPLLIPTHY	0.4036	0.0245335976214073	0.0	False	False
381	HLA-A3301	0	5	EPLSYSLLQR	EPLSYSRLQR	EPLSYSLLQR	ELSYSLLQR	10	0.7601	0.7451	0.7601	0	10	EPLSYSRLQR	0.933445	10	10	0,9	6	False	4	-2	117.0	1.945	-0.4599999999999999	6.403313373681158	-0.0039999999999999	0.1129999999999999	-0.018	0.184	>seq_382	ELSYSRLQR	0.7451	0.015301972889545	0.0	False	False
382	HLA-A6801	0	5	EQNFVSTSDIK	EQNFVSKSDIK	EQNFVSTSDIK	EQNFVSTSK	11	3.611	5.4103	3.611	0	11	EQNFVSKSDIK	0.952653	11	11	0,1,10	6	False	2	-1	61.81818181818181	2.79	-0.790909090909091	4.184407519642264	-0.3254545454545454	-0.1272727272727273	-0.0636363636363637	-0.0227272727272727	>seq_383	EQNFVSKSK	5.4103	1.2009079533482432	0.0	False	False
383	HLA-A0201	0	5	EQYDVYMYQEV	EQYEVYMYQEV	EQYDVYMYQEV	EQYDVYMYV	11	4.6193	6.2584	4.6193	0	11	EQYEVYMYQEV	0.96578	11	11	1,10	3	False	4	2	52.72727272727272	2.1281818181818184	-1.0090909090909093	3.4247116087935865	-0.0972727272727272	0.3409090909090909	-0.2518181818181818	-0.2290909090909091	>seq_384	EQYEVYMYV	6.2584	1.2098131519238144	0.992380674687545	False	False
384	HLA-B0702	0	2	ESAPINTPL	ESVPINTPL	ESAPINTPL	ESAPINTPL	9	2.0464	3.1533	2.0464	0	9	ESVPINTPL	0.954858	9	9	1,8	2	False	4	0	97.77777777777776	0.8633333333333331	-0.1777777777777777	3.849983240943402	0.0044444444444444	-0.3977777777777778	0.0122222222222222	0.6233333333333334	>seq_385	ESVPINTPL	3.1533	0.7183459106333048	0.0	False	False
385	HLA-A2501	0	0	ESGGAVAFF	ESGGAVAFS	ESGGAVAFF	ESGGAVAFF	9	0.2559	5.3945	0.2559	0	9	ESGGAVAFS	0.975216	9	9	0,1,8	8	True	2	-2	54.44444444444444	-0.5877777777777781	0.9222222222222224	3.849983240943402	0.2055555555555555	-0.7977777777777778	0.2344444444444443	-0.4377777777777778	>seq_386	ESGGAVAFS	27.8333	0.2535472495176641	0.0	False	False
386	HLA-A0101	0	3	ETDESLIYSF	GTDESLIYSF	ETDESLIY	ETD-ESLIY	10	0.0367	0.0819	0.2936	0	8	GTDESLIY	0.959678	8	8	1,2,7	0	False	2	-2	97.5	2.32625	-0.6249999999999999	3.4247118630446494	-0.16	-1.3877787807814457e-17	-0.0774999999999999	-0.02125	>seq_387	GTDES-LIY	0.0819	0.0202544566544566	0.0	False	False
387	HLA-A2501	1	4	ETMQCSELY	EAMQCSELY	ETMQCSELY	ETMQCSELY	9	0.0985	0.2713	0.0985	0	9	EAMQCSELY	0.963594	9	9	0,1,8	1	True	4	0	43.33333333333333	1.8577777777777773	-0.5666666666666668	3.613682009745389	-0.13	0.0288888888888888	-0.3511111111111111	-0.2088888888888888	>seq_388	EAMQCSELY	0.2713	0.0627379284924437	0.0	False	False
388	HLA-A2501	1	4	ETMQCSELYHM	EAMQCSELYHM	ETMQCSELY	ETMQCSELY	11	0.0985	0.2713	1.5631	0	9	EAMQCSELY	0.963594	9	9	0,1,8	1	True	4	0	43.33333333333333	1.8577777777777773	-0.5666666666666668	3.613682009745389	-0.13	0.0288888888888888	-0.3511111111111111	-0.2088888888888888	>seq_389	EAMQCSELY	0.2713	0.0627379284924437	2.6688189211265488e-11	False	False
389	HLA-A2601	0	6	ETPPFSNYNTL	ETPPYSNYNTL	ETPPFSNY	ET-PPFSNY	11	0.1031	0.1436	1.2731	0	8	ETPPYSNY	0.943942	8	8	0,1,7	4	False	2	3	0.0	2.0725	-1.275	3.8499827128835022	-0.07625	-0.095	-0.3075	0.765	>seq_390	ET-PPYSNY	0.1436	0.0290776462395543	0.666666666666689	False	False
390	HLA-A6802	0	8	ETTEEMKYVL	GTTEEMKYVL	ETTEEMKYV	ETTEEMKYV	10	0.0243	1.0535	0.7123	0	9	GTTEEMKYV	0.974135	9	9	0,1,8	0	True	2	-2	32.22222222222222	2.763333333333333	-1.2222222222222223	3.980054277461022	-0.3344444444444444	0.1477777777777777	0.08	-0.0288888888888888	>seq_391	GTTEEMKYV	1.0535	0.023739496915045	0.0	False	False
391	HLA-B3501	0	6	ETVKNLLEF	ETVKNLLES	ETVKNLLEF	ETVKNLLEF	9	0.4408	12.6412	0.4408	0	9	ETVKNLLES	0.973412	9	9	1,8	8	True	2	-2	118.88888888888889	1.2799999999999998	-0.0555555555555556	4.258147296961397	0.0155555555555555	0.1655555555555555	0.2199999999999999	-0.19	>seq_392	ETVKNLLES	12.6412	0.4254292567161346	4.52679959335127e-07	False	False
392	HLA-A2601	1	2	EVADAATLTM	EVADAAKLTM	EVADAATLTM	EVADATLTM	10	0.0359	0.0936	0.0359	0	10	EVADAAKLTM	0.953657	10	10	0,9	6	False	2	-1	98.0	0.3929999999999999	0.6899999999999998	3.5500735570676625	0.057	-0.4840000000000001	-0.058	-0.141	>seq_393	EVADAALTM	0.0936	0.0221306623931623	0.0	False	False
393	HLA-A2501	1	7	EVIVPLSGW	EVIVPHSGW	EVIVPLSGW	EVIVPLSGW	9	0.0023	0.0041	0.0023	0	9	EVIVPHSGW	0.892251	9	9	0,1,8	5	False	2	-3	151.11111111111111	-1.2200000000000002	1.0555555555555554	3.849983240943402	0.4244444444444444	-0.2211111111111111	0.0577777777777777	0.0766666666666666	>seq_394	EVIVPHSGW	0.0041	0.0010097560975609	0.0	False	False
394	HLA-A2902	1	4	EVLPFFLFF	EALPFFLFF	EVLPFFLFF	EVLPFFLFF	9	0.5717	1.0892	0.5717	0	9	EALPFFLFF	0.970721	9	9	8	1	False	4	0	118.88888888888889	-2.11	1.9888888888888887	3.849983240943402	0.9555555555555556	0.4433333333333333	-0.52	0.1677777777777777	>seq_395	EALPFFLFF	1.0892	0.2716257344840249	0.00017683657384	False	False
395	HLA-A2601	0	5	EVTPILAIR	EVTPISAIR	EVTPILAIR	EVTPILAIR	9	0.6092	0.6894	0.6092	0	9	EVTPISAIR	0.92872	9	9	0,1,8	5	False	2	-2	173.33333333333331	0.4099999999999999	0.9444444444444446	6.410149741452187	0.2266666666666666	-0.03	0.1233333333333333	0.3788888888888889	>seq_396	EVTPISAIR	0.6894	0.0708700899332753	0.0	False	False
396	HLA-A2402	0	1	EYCKFSFLF	EYCKFPFLF	EYCKFSFLF	EYCKFSFLF	9	0.0507	0.0172	0.0507	0	9	EYCKFPFLF	0.911365	9	9	1,8	5	False	4	-1	43.33333333333333	0.0844444444444442	0.5777777777777778	6.22879198892042	0.41	0.4088888888888888	-0.508888888888889	-0.1855555555555555	>seq_397	EYCKFPFLF	0.0172	0.0987470930232558	0.0	False	False
397	HLA-A2402	0	8	EYESLVSEDF	EYESSVSEDF	EYESLVSEDF	EYESLVSEF	10	0.6753	0.5726	0.6753	0	10	EYESSVSEDF	0.938884	10	10	1,9	4	False	2	-2	68.0	2.415	-0.6099999999999999	3.33170502493158	-0.178	0.0069999999999999	-0.097	-0.053	>seq_398	EYSSVSEDF	0.5726	0.1211199965071603	0.0	False	False
398	HLA-A1101	0	0	EYVPRFVFK	EYVPRFVSK	YVPRFVFK	YV-PRFVFK	9	1.8574	2.3909	2.9385	1	8	YVPRFVSK	0.924424	8	8	0,1,2,3,4,7	6	False	2	-2	72.5	0.82125	0.3375000000000001	10.454924617893994	0.34375	0.5237499999999999	-0.17	0.4425	>seq_399	YV-PRFVSK	2.3909	0.4144560207453259	0.0	False	False
399	HLA-A2402	0	3	EYYADAFDF	EYYADAFDS	EYYADAFDF	EYYADAFDF	9	0.1502	13.045	0.1502	0	9	EYYADAFDS	0.97145	9	9	1,8	8	True	2	-2	22.22222222222222	1.661111111111111	-0.4333333333333333	3.3800299703143537	0.12	0.0933333333333333	-0.3211111111111111	-0.1399999999999999	>seq_400	EYYADAFDS	20.8519	0.1491180822850675	0.0	False	False
400	HLA-A2402	0	3	EYYADAFDFY	EYYADAFDSY	EYYADAFDF	EYYADAFDF	10	0.1502	0.2451	1.8506	0	9	EYYADAFDS	0.97145	9	9	1,8	8	True	2	-2	22.22222222222222	1.661111111111111	-0.4333333333333333	3.3800299703143537	0.12	0.0933333333333333	-0.3211111111111111	-0.1399999999999999	>seq_401	EYYADAFDS	20.8519	0.1491180822850675	0.999941047525418	False	False
401	HLA-A2402	1	3	EYYSKNLNSF	EYYSKNLNSS	YYSKNLNSF	YYSKNLNSF	10	0.0033	4.686	0.0677	1	9	YYSKNLNSS	0.974386	9	9	1,8	8	True	2	-2	43.33333333333333	2.0011111111111104	-0.9444444444444444	9.145600226707757	-0.0433333333333333	0.1644444444444444	-0.1511111111111111	-0.3455555555555556	>seq_402	YYSKNLNSS	4.686	0.003297676056338	4.52679959335127e-07	False	False
402	HLA-A6802	0	8	FAFDAVSKPGL	FAFDAVSKPGM	FAFDAVSKPGL	FAFDAVSGL	11	1.0995	2.3302	1.0995	0	11	FAFDAVSKPGM	0.993672	11	11	0,1,10	10	True	2	2	80.0	-0.1645454545454545	0.6363636363636362	6.337367167230696	0.2263636363636363	-0.4090909090909091	0.0672727272727272	0.0918181818181818	>seq_403	FAFDAVSGM	2.3302	0.580703222899322	0.0	False	False
403	HLA-A2402	0	2	FAFVEFYHF	FAFVEFYHL	AFVEFYHF	AFVE-FYHF	9	0.5113	1.7029	0.71	1	8	AFVEFYHL	0.97108	8	8	1,7	7	True	6	0	48.75	-0.3975	0.7999999999999999	5.363445803988725	0.55875	0.375	-0.37375	-0.12	>seq_404	AFVE-FYHL	1.7029	0.357780891420518	0.0	False	False
404	HLA-A0201	1	5	FAIADTAYV	FASADTAYV	FAIADTAYV	FAIADTAYV	9	0.5549	0.9583	0.5549	0	9	FASADTAYV	0.938961	9	9	1,8	2	False	2	-2	108.88888888888889	-0.6599999999999998	1.2666666666666666	3.7499869628809392	0.3466666666666667	-0.3055555555555556	-0.2633333333333333	-0.1522222222222222	>seq_405	FASADTAYV	0.9583	0.2335872482521131	0.0	False	False
405	HLA-A0206	0	1	FAKNPHLHYI	FAKNPHLRYI	FAKNPHLHYI	FANPHLHYI	10	1.2349	5.8719	1.2349	0	10	FAKNPHLRYI	0.933046	10	10	1,9	7	False	2	0	88.0	0.7020000000000002	-0.3800000000000002	9.303064168430865	0.211	0.2009999999999999	0.2019999999999999	0.224	>seq_406	FANPHLRYI	5.8719	0.9751922376062264	0.0	False	False
406	HLA-A0201	0	2	FALGNVISA	SALGNVISA	FALGNVISA	FALGNVISA	9	1.0851	2.2796	1.0851	0	9	SALGNVISA	0.972963	9	9	1,8	0	False	2	-2	141.1111111111111	-1.2644444444444445	1.577777777777778	6.099999998230487	0.3722222222222222	-0.5911111111111111	0.1299999999999999	-0.441111111111111	>seq_407	SALGNVISA	2.2796	0.568587449552553	0.0	False	False
407	HLA-A0201	0	2	FALGNVISAL	SALGNVISAL	ALGNVISAL	ALGNVISAL	10	0.2117	0.2117	1.4986	1	9	ALGNVISAL	1.0	9	9	1,8	-1	True	0	4	184.4444444444444	-1.4800000000000002	1.6888888888888889	6.099999998230487	0.3544444444444445	-0.6577777777777778	0.2866666666666666	-0.4877777777777778	>seq_408	ALGNVISAL	0.2117	0.0	0.0	False	False
408	HLA-A0201	0	7	FALLQEEAHV	FALLQEGAHV	ALLQEEAHV	ALLQEEAHV	10	0.0828	0.1446	0.5079	1	9	ALLQEGAHV	0.915265	9	9	1,8	5	False	2	-2	141.1111111111111	0.7022222222222222	0.1888888888888888	4.25426907511428	0.0033333333333333	-0.1555555555555555	0.3544444444444445	-0.2166666666666666	>seq_409	ALLQEGAHV	0.1446	0.0353875518672199	0.0	False	False
409	HLA-B1501	1	6	FARAHALMF	FARAHPLMF	FARAHALMF	FARAHALMF	9	0.6037	0.365	0.6037	0	9	FARAHPLMF	0.916627	9	9	1,8	5	False	4	-1	76.66666666666666	0.1022222222222222	0.9999999999999998	10.551758703775704	0.4399999999999999	0.0299999999999999	-0.0144444444444444	-0.1844444444444444	>seq_410	FARAHPLMF	0.365	0.3948032602739726	0.0	False	False
410	HLA-C0303	0	3	FASDIPRIL	FAADIPRIL	FASDIPRIL	FASDIPRIL	9	0.001	0.0007	0.001	0	9	FAADIPRIL	0.967411	9	9	1,8	2	False	4	1	141.1111111111111	0.8322222222222222	0.7777777777777778	6.338718596380204	0.2777777777777778	-0.0188888888888888	-0.0788888888888888	0.3888888888888889	>seq_411	FAADIPRIL	0.0007	0.0004285714285714	0.0	False	False
411	HLA-A0201	0	5	FASGTSYHLSL	FASGTSYHLPL	FASGTSYHL	FASGTSYHL	11	1.4069	1.4069	9.9399	0	9	FASGTSYHL	1.0	9	9	1,8	-1	True	0	4	54.44444444444444	0.3911111111111111	0.1333333333333332	7.542349207215011	0.1477777777777777	-0.4233333333333333	-0.1088888888888889	-0.2111111111111111	>seq_412	FASGTSYHL	1.4069	0.0	1.5734275536184001e-15	False	False
412	HLA-C1203	0	0	FASLALARRY	FASLALVRRY	ASLALARRY	ASLALARRY	10	0.6753	0.4063	0.7878	1	9	ASLALVRRY	0.954775	9	9	1,8	5	False	4	0	120.0	2.0122222222222224	0.211111111111111	11.14762292895466	0.0188888888888888	-0.0833333333333333	0.2488888888888889	-0.1588888888888889	>seq_413	ASLALVRRY	0.4063	0.4470974649273935	0.0	False	False
413	HLA-C1203	0	0	FASLALARRYL	FASLALVRRYL	ASLALARRY	ASLALARRY	11	0.6753	0.4063	2.6933	1	9	ASLALVRRY	0.954775	9	9	1,8	5	False	4	0	120.0	2.0122222222222224	0.211111111111111	11.14762292895466	0.0188888888888888	-0.0833333333333333	0.2488888888888889	-0.1588888888888889	>seq_414	ASLALVRRY	0.4063	0.4470974649273935	0.0	False	False
414	HLA-A0201	0	7	FATDNYCHV	FATDNNCHV	FATDNYCHV	FATDNYCHV	9	2.7196	2.986	2.7196	0	9	FATDNNCHV	0.887043	9	9	1,8	5	False	2	-2	43.33333333333333	1.4022222222222225	-0.1	5.2898178906179965	0.0344444444444444	-0.09	-0.32	-0.0688888888888888	>seq_415	FATDNNCHV	2.986	0.2426327662424651	0.5	False	False
415	HLA-A6802	0	9	FATPSLHTSV	FATPSLHTSD	ATPSLHTSV	ATPSLHTSV	10	0.3541	2.4632	0.5588	1	9	ATPSLHTSD	0.97053	9	9	0,1,8	8	True	2	-3	86.66666666666666	0.6477777777777779	0.2222222222222221	7.550323993898928	0.0044444444444444	-0.5033333333333334	-0.2133333333333333	0.4533333333333333	>seq_416	ATPSLHTSD	40.6364	0.3510144213070055	0.0225161770524397	False	False
416	HLA-A0201	1	6	FAVGSYVYSV	FAVGSHVYSV	AVGSYVYSV	AVGSYVYSV	10	0.1353	0.0962	2.9531	1	9	AVGSHVYSV	0.929992	9	9	1,8	4	False	2	2	107.77777777777776	-0.8655555555555554	1.088888888888889	6.086602629628032	0.2344444444444444	-0.4766666666666668	-0.1722222222222222	-0.3033333333333333	>seq_417	AVGSHVYSV	0.0962	0.0549919958419958	0.666666666666667	False	False
417	HLA-C1203	0	2	FAVWTLAETI	FAVGTLAETI	FAVWTLAET	FAVWTLAET	10	2.8294	1.5254	6.1349	0	9	FAVGTLAET	0.878907	9	9	1,8	3	False	1	-2	97.77777777777776	-0.6599999999999999	0.9555555555555556	3.849983240943402	0.3977777777777778	-0.0844444444444444	-0.2722222222222222	-0.2066666666666666	>seq_418	FAVGTLAET	1.5254	2.418734495869936	0.0	False	False
418	HLA-B1501	0	6	FAWEPFVAQF	FAREPFVAQF	FAWEPFVAQF	FAWEPVAQF	10	2.1824	1.1504	2.1824	0	10	FAREPFVAQF	0.902525	10	10	1,9	2	False	2	-3	49.0	-0.658	0.6699999999999998	3.849983240943402	0.5199999999999999	0.1579999999999999	-0.4	0.073	>seq_419	FAREPVAQF	1.1504	1.9577858136300408	0.0	False	False
419	HLA-A0201	0	5	FCTSCPAGYYI	SCTSCPAGYYI	TSCPAGYYI	TSCPAGYYI	11	11.2541	11.2541	21.3553	2	9	TSCPAGYYI	1.0	9	9	1,8	-1	True	0	4	54.44444444444444	-0.3	0.3	5.9165084338746965	0.2033333333333333	-0.4355555555555556	-0.3266666666666667	0.0977777777777777	>seq_420	TSCPAGYYI	11.2541	0.0	0.999999996576765	False	False
420	HLA-B1801	0	9	FEAEFTQVA	FGAEFTQVA	FEAEFTQVA	FEAEFTQVA	9	0.1704	11.2544	0.1704	0	9	FGAEFTQVA	0.942941	9	9	1,8	1	True	2	-2	54.44444444444444	0.9011111111111112	0.2444444444444443	3.613691325765103	0.0488888888888889	-0.1244444444444444	-0.15	-0.1522222222222222	>seq_421	FGAEFTQVA	11.2544	0.1678200170599943	0.0	False	False
421	HLA-C0501	1	8	FEDKSVAYT	FEDKTVAYT	FEDKSVAY	FED-KSVAY	9	2.6973	2.6294	6.3785	0	8	FEDKTVAY	0.957959	8	8	1,2,7	4	False	6	1	48.75	1.97375	-0.5250000000000001	4.184406685177237	-0.14125	-0.00875	-0.03	-0.05125	>seq_422	FED-KTVAY	2.6294	0.0696534076215104	1.5734275536184001e-15	False	False
422	HLA-B1801	0	5	FEFCEDDLW	FEFCEDDLR	FEFCEDDLW	FEFCEDDLW	9	1.4045	5.0215	1.4045	0	9	FEFCEDDLR	0.955491	9	9	1,8	8	True	2	-3	43.33333333333333	1.8411111111111111	-0.3333333333333333	3.2949661570601165	0.1577777777777777	0.3322222222222222	-0.3688888888888889	-0.0999999999999999	>seq_423	FEFCEDDLR	5.0215	1.0116651398984366	0.0	False	False
423	HLA-B4002	0	3	FEIRARTAA	FQIRARTAA	FEIRARTAA	FEIRARTAA	9	0.4201	3.5229	0.4201	0	9	FQIRARTAA	0.974863	9	9	1,8	1	True	2	2	76.66666666666666	2.876666666666667	-0.0555555555555555	10.397771482355893	-0.1355555555555555	-0.0844444444444444	0.2566666666666666	0.0333333333333333	>seq_424	FQIRARTAA	3.5229	0.3700037696216185	0.0	False	False
424	HLA-A0201	0	4	FFARLFVFQV	FFARLFGFQV	FARLFVFQV	FARLFVFQV	10	4.3631	8.1157	14.2021	1	9	FARLFGFQV	0.90401	9	9	1,8	5	False	4	-3	118.88888888888889	-0.3655555555555554	1.6	10.550002220086752	0.5733333333333334	0.3299999999999999	-0.3255555555555555	-0.1488888888888889	>seq_425	FARLFGFQV	8.1157	2.017443850807694	0.0	False	False
425	HLA-C1403	0	1	FFCDVQQVIKL	FFCDVRQVIKL	FFCDVQQVI	FFCDVQQVI	11	0.4342	0.3223	2.81	0	9	FFCDVRQVI	0.939723	9	9	1,8	5	False	2	1	107.77777777777776	-0.0488888888888888	1.1666666666666667	3.749971453566104	0.3266666666666667	0.1522222222222222	-0.5866666666666667	-0.1155555555555555	>seq_426	FFCDVRQVI	0.3223	0.1507507911883338	0.0	False	False
426	HLA-A2402	0	2	FFHETRQYKF	FFHGTRQYKF	FFHETRQYKF	FFHETQYKF	10	0.2682	0.3721	0.2682	0	10	FFHGTRQYKF	0.918387	10	10	1,9	3	False	2	-2	0.0	3.125	-1.2200000000000002	9.299755305983126	-0.0379999999999999	0.609	-0.117	0.049	>seq_427	FFHGTQYKF	0.3721	0.0748884170921795	3.47580404973379e-09	False	False
427	HLA-A2402	0	2	FFKTSAQVVL	FSKTSAQVVL	FFKTSAQVVL	FFKSAQVVL	10	2.9818	17.3778	2.9818	0	10	FSKTSAQVVL	0.964872	10	10	1,9	1	True	2	-2	107.0	-0.3710000000000001	1.0699999999999998	9.700002531521022	0.293	-0.015	-0.27	-0.1339999999999999	>seq_428	FSKSAQVVL	19.8387	2.5336289383881	0.0	False	False
428	HLA-A2402	0	3	FFLGLILFEL	FSLGLILFEL	FFLGLILF	FFLGLI-LF	10	1.7814	4.6407	5.5	0	8	FSLGLILF	0.933772	8	8	1,7	1	True	2	-2	195.0	-3.695	2.9875	6.099999998230487	1.21375	0.2037499999999999	-0.2375	-0.4912499999999999	>seq_429	-FSLGLILF	4.6407	1.0975837739996122	3.22425721836519e-28	False	False
429	HLA-A2402	0	8	FFSIFPKCF	FSSIFPKCF	FFSIFPKCF	FFSIFPKCF	9	0.3981	4.1852	0.3981	0	9	FSSIFPKCF	0.942688	9	9	1,8	1	True	2	-2	43.33333333333333	-1.0188888888888892	1.3222222222222224	8.545189979486167	0.6566666666666667	0.3122222222222222	-0.6988888888888889	0.2977777777777777	>seq_430	FSSIFPKCF	4.1852	0.3602323688234732	0.0	False	False
430	HLA-A0201	0	8	FFSSVTVAL	FFSSVTVAF	FFSSVTVAL	FFSSVTVAL	9	1.9345	7.9936	1.9345	0	9	FFSSVTVAF	0.985315	9	9	1,8	8	True	6	0	118.88888888888889	-1.2666666666666666	1.9222222222222225	6.099999998230487	0.4877777777777778	-0.2333333333333334	-0.53	-0.1055555555555555	>seq_431	FFSSVTVAF	7.9936	1.4663391901020817	0.0	False	False
431	HLA-A2902	1	0	FFYLLDFTF	FFYPLDFTF	FFYLLDFTF	FFYLLDFTF	9	0.4428	0.0422	0.4428	0	9	FFYPLDFTF	0.89369	9	9	8	3	False	4	-3	86.66666666666666	-1.1477777777777778	1.477777777777778	3.7499869628809392	0.88	0.5299999999999999	-0.7644444444444445	-0.1788888888888888	>seq_432	FFYPLDFTF	0.0422	4.203452132701422	0.0	False	False
432	HLA-B1501	0	7	FGASMTGIVY	FGASMTGIAY	GASMTGIVY	GASMTGIVY	10	0.4066	0.3845	1.5123	1	9	GASMTGIAY	0.969248	9	9	1,8	7	False	4	0	86.66666666666666	-0.987777777777778	0.9777777777777776	6.093198032584041	0.2655555555555555	-0.7222222222222222	0.081111111111111	-0.4466666666666666	>seq_433	GASMTGIAY	0.3845	0.0233702470741222	0.0	False	False
433	HLA-A0224	1	6	FGLLGNILLVI	FGLLGNILVVI	GLLGNILLV	GLLGNILLV	11	0.0279	0.0562	3.9848	1	9	GLLGNILVV	0.978758	9	9	1,8	7	False	6	1	248.88888888888889	-2.6533333333333333	2.1777777777777776	6.099999998230487	0.6755555555555556	-0.4511111111111112	0.5188888888888888	-0.68	>seq_434	GLLGNILVV	0.0562	0.0140492882562277	0.999999996524196	False	False
434	HLA-B0702	0	0	FGMPPCLLAL	FGMTPCLLAL	MPPCLLAL	MP-PCLLAL	10	0.8119	7.3284	4.462	2	8	MTPCLLAL	0.927175	8	8	1,7	1	True	4	-1	158.75	-2.525	1.7999999999999998	5.922539790626615	0.7325	-0.1625	-0.28125	0.48875	>seq_435	MT-PCLLAL	13.0283	0.7613038661989668	0.0	False	False
435	HLA-B5401	0	1	FGRAKLLGA	FGLAKLLGA	FGRAKLLGA	FGRAKLLGA	9	3.6854	3.4689	3.6854	0	9	FGLAKLLGA	0.931268	9	9	1,8	2	False	4	-2	108.88888888888889	0.2388888888888888	0.5333333333333333	11.651775666512547	0.1666666666666666	-0.4822222222222222	0.7222222222222222	-0.4577777777777778	>seq_436	FGLAKLLGA	3.4689	0.230012136412119	5.89594253709134e-05	False	False
436	HLA-B3801	0	0	FHATNPLNL	FDATNPLNL	FHATNPLNL	FHATNPLNL	9	0.0069	2.9622	0.0069	0	9	FDATNPLNL	0.936873	9	9	1,8	1	True	2	-1	97.77777777777776	0.6533333333333332	-0.0333333333333333	7.550323993898928	0.2066666666666667	-0.1211111111111111	0.0666666666666666	0.12	>seq_437	FDATNPLNL	2.9622	0.0068839274863277	0.0076197710941836	False	False
437	HLA-A2402	0	2	FHETRQYKF	FHGTRQYKF	FHETRQYKF	FHETRQYKF	9	0.7667	0.5468	0.7667	0	9	FHGTRQYKF	0.916646	9	9	1,8	2	False	2	-2	0.0	3.803333333333333	-1.6666666666666667	9.299755305983126	-0.2111111111111111	0.57	0.0177777777777777	0.0766666666666666	>seq_438	FHGTRQYKF	0.5468	0.308334546452085	3.47580404973379e-09	False	False
438	HLA-C0303	0	2	FHGESTQVQL	FHDESTQVQL	HGESTQVQL	HGESTQVQL	10	1.2876	2.213	5.234	1	9	HDESTQVQL	0.948561	9	9	1,8	1	True	2	-1	75.55555555555556	2.068888888888889	-0.8444444444444446	5.363507221918553	-0.2911111111111111	-0.3588888888888888	0.2066666666666666	-0.1822222222222222	>seq_439	HDESTQVQL	12.8295	1.158373314626447	0.0	False	False
439	HLA-B3901	0	9	FHLKGHEDL	FLLKGHEDL	FHLKGHEDL	FHLKGHEDL	9	0.0257	3.007	0.0257	0	9	FLLKGHEDL	0.931131	9	9	1,8	1	True	2	-3	86.66666666666666	1.848888888888889	-0.8111111111111111	6.499829358886927	-0.0355555555555555	0.02	0.5855555555555555	-0.0855555555555555	>seq_440	FLLKGHEDL	3.007	0.0254803491852344	0.0	False	False
440	HLA-B2705	1	5	FICAIIVVV	FIGAIIVVV	FICAIIVVV	FICAIIVVV	9	31.8	39.2	31.8	0	9	FIGAIIVVV	0.924526	9	9	1,8	2	False	2	-3	237.7777777777777	-3.661111111111112	3.688888888888889	5.922539790626615	0.8822222222222222	-0.0511111111111111	-0.42	-0.15	>seq_441	FIGAIIVVV	39.2	6.003061224489797	0.0	False	False
441	HLA-A0201	1	8	FIDCYLLAI	SIDCYLLAI	FIDCYLLAI	FIDCYLLAI	9	1.2411	2.6848	1.2411	0	9	SIDCYLLAI	0.96909	9	9	1,8	0	False	2	-2	184.44444444444443	-1.8766666666666667	2.1	3.749971055891365	0.73	0.1366666666666666	-0.4077777777777778	-0.2588888888888889	>seq_442	SIDCYLLAI	2.6848	0.6673778568235995	0.0	False	False
442	HLA-A0201	0	8	FIFPSFLRVHA	FIFPSFLRVHE	FIFPSFLRV	FIFPSFLRV	11	0.0213	0.0213	2.085	0	9	FIFPSFLRV	1.0	9	9	1,8	-1	True	0	4	118.88888888888889	-0.5000000000000001	1.5555555555555556	10.550002220086752	0.67	0.3377777777777778	-0.4266666666666666	0.3466666666666667	>seq_443	FIFPSFLRV	0.0213	0.0	0.5	False	False
443	HLA-A0201	1	8	FIFSYVVAV	FIISYVVAV	FIFSYVVAV	FIFSYVVAV	9	0.0538	0.0525	0.0538	0	9	FIISYVVAV	0.949339	9	9	1,8	2	False	2	0	151.11111111111111	-2.3633333333333333	2.488888888888889	6.093198032584041	0.7422222222222222	0.051111111111111	-0.5311111111111111	-0.1677777777777777	>seq_444	FIISYVVAV	0.0525	0.0013321904761904	0.0076197710941836	False	False
444	HLA-A0201	0	3	FIGPLMDAL	IIGPLMDAL	FIGPLMDAL	FIGPLMDAL	9	1.0499	2.4475	1.0499	0	9	IIGPLMDAL	0.977444	9	9	1,8	0	False	2	0	141.1111111111111	-1.5688888888888888	1.4555555555555553	3.749987360555679	0.6155555555555555	-0.2755555555555555	0.0022222222222222	0.0055555555555555	>seq_445	IIGPLMDAL	2.4475	0.5995261450459652	0.992380228905816	False	False
445	HLA-B3501	0	0	FIGQQFAVGSY	FIGQQFAVGSH	QQFAVGSY	QQFAVG-SY	11	3.4464	23.4483	6.2667	3	8	QQFAVGSH	0.967111	8	8	0,1,7	7	True	2	2	48.75	0.60625	-0.0875	6.093198032584041	0.03125	-0.34125	-0.15	-0.41	>seq_446	QQF-AVGSH	23.4483	2.939852704033981	0.0	False	False
446	HLA-A0201	0	6	FIHGGAIATV	FIHGGAIATM	FIHGGAIATV	FIHGGIATV	10	0.4698	2.794	0.4698	0	10	FIHGGAIATM	0.989722	10	10	1,9	9	True	1	1	127.0	-1.513	1.4899999999999998	7.550323993898928	0.395	-0.675	0.2989999999999999	-0.309	>seq_447	FIHGGIATM	2.794	0.390804996420902	5.89524745824429e-05	False	False
447	HLA-B1501	0	2	FIKSLPLVVKY	FIESLPLVVKY	KSLPLVVKY	KSLPLVVKY	11	0.2332	0.89	0.8161	2	9	ESLPLVVKY	0.985289	9	9	1,8	0	False	2	1	151.11111111111111	-0.3644444444444446	0.5000000000000001	10.24760792311281	0.2288888888888889	0.1533333333333333	0.1277777777777777	0.2344444444444444	>seq_448	ESLPLVVKY	1.1338	0.1852354207091197	0.0	False	False
448	HLA-B3501	0	6	FILAERSSLF	FILAERSSLS	ILAERSSLF	ILAERSSLF	10	1.7672	3.0794	3.9147	1	9	ILAERSSLS	0.975234	9	9	1,8	8	True	2	-2	141.1111111111111	0.997777777777778	0.788888888888889	6.410149741452187	0.1855555555555555	-0.0188888888888889	-0.0044444444444444	-0.1088888888888888	>seq_449	ILAERSSLS	43.3333	1.6951308097929303	0.0	False	False
449	HLA-A0201	1	2	FILDAVQRV	SILDAVQRV	FILDAVQRV	FILDAVQRV	9	0.0096	0.0271	0.0096	0	9	SILDAVQRV	0.973449	9	9	1,8	0	False	2	-2	162.22222222222223	0.718888888888889	1.088888888888889	6.338718596380204	0.2488888888888889	0.1044444444444444	-0.0444444444444444	-0.0566666666666666	>seq_450	SILDAVQRV	0.0271	0.0061992619926199	0.0	False	False
450	HLA-A0201	0	2	FILDLFRTWNI	FILDLFRTRNI	FILDLFRTWNI	FILDRTWNI	11	1.7107	5.0099	1.7107	0	11	FILDLFRTRNI	0.929001	11	11	1,10	8	False	2	-3	141.8181818181818	0.4436363636363634	0.8272727272727273	6.338718596380204	0.5318181818181817	0.449090909090909	-0.2327272727272727	-0.1609090909090909	>seq_451	FILDLTRNI	5.0099	1.1265577037465817	1.0	False	False
451	HLA-A0201	0	3	FILKLFFMGL	FILKFFFMGL	ILKLFFMGL	ILKLFFMGL	10	3.3387	3.422	6.5552	1	9	ILKFFFMGL	0.948736	9	9	1,8	3	False	6	0	173.33333333333331	-2.597777777777778	2.1222222222222222	9.700002531521022	0.8922222222222221	0.2	0.0222222222222221	-0.4755555555555555	>seq_452	ILKFFFMGL	3.422	0.0812722706019875	0.0	False	False
452	HLA-A0201	1	3	FILLLFLTIFI	FILLLFLAIFI	LLLFLTIFI	LLLFLTIFI	11	1.7142	2.9379	8.3597	2	9	LLLFLAIFI	0.957169	9	9	1,8	5	False	4	0	259.99999999999994	-3.656666666666667	3.233333333333333	6.099999998230487	1.1866666666666663	0.3788888888888888	-0.3833333333333333	-0.3055555555555556	>seq_453	LLLFLAIFI	2.9379	0.7140020218523435	0.999970522893835	False	False
453	HLA-A0203	0	6	FILMGLPHV	FILMGLPHA	FILMGLPHV	FILMGLPHV	9	0.1593	0.7015	0.1593	0	9	FILMGLPHA	0.982137	9	9	1,8	8	True	4	0	162.2222222222222	-2.267777777777777	1.7555555555555555	7.550323993898928	0.7633333333333333	-0.0577777777777777	0.0355555555555555	0.0655555555555555	>seq_454	FILMGLPHA	0.7015	0.1231253884533143	0.0	False	False
454	HLA-A0206	0	6	FILMGLPHV	FILMGLPHA	FILMGLPHV	FILMGLPHV	9	0.0231	0.1676	0.0231	0	9	FILMGLPHA	0.982137	9	9	1,8	8	True	4	0	162.2222222222222	-2.267777777777777	1.7555555555555555	7.550323993898928	0.7633333333333333	-0.0577777777777777	0.0355555555555555	0.0655555555555555	>seq_455	FILMGLPHA	0.1676	0.0199161694510739	0.0	False	False
455	HLA-A0201	0	1	FIMDTIGGREV	FIMDTIGGGEV	FIMDTIGGREV	FIMDTIREV	11	0.4046	0.8922	0.4046	0	11	FIMDTIGGGEV	0.9509	11	11	1,10	8	False	6	-2	97.27272727272728	1.0845454545454545	0.4454545454545454	4.184407676104456	0.1172727272727272	-0.2781818181818181	0.2472727272727272	-0.1863636363636363	>seq_456	FIMDTIGEV	0.8922	0.2211196592692221	0.0	False	False
456	HLA-A0201	1	5	FIMGISILL	FITGISILL	FIMGISILL	FIMGISILL	9	0.1126	0.246	0.1126	0	9	FITGISILL	0.944427	9	9	1,8	2	False	1	-1	216.66666666666663	-3.052222222222222	2.7333333333333334	6.099999998230487	0.91	-0.0766666666666666	-0.1266666666666666	-0.4155555555555555	>seq_457	FITGISILL	0.246	0.061060325203252	3.47580404973379e-09	False	False
457	HLA-A0201	0	5	FIPKFVSFL	LIPKFVSFL	FIPKFVSFL	FIPKFVSFL	9	0.393	1.4186	0.393	0	9	LIPKFVSFL	0.980714	9	9	1,8	0	False	6	0	118.88888888888889	-1.541111111111111	1.6222222222222225	9.700002531521022	0.7033333333333335	0.2777777777777777	-0.3899999999999999	0.2688888888888889	>seq_458	LIPKFVSFL	1.4186	0.2841257577893698	3.47580404973379e-09	False	False
458	HLA-A0201	1	3	FISIFFFLEI	FISIFSFLEI	FISIFFFL	FIS-IFFFL	10	6.3149	4.504	9.213	0	8	FISIFSFL	0.910948	8	8	0,1,2,3,5,7	5	True	2	-2	146.25	-2.91	2.9	6.099999998230487	1.16375	0.4662499999999999	-0.775	-0.19625	>seq_459	FIS-IFSFL	5.8737	0.4743405144968241	0.0	False	False
459	HLA-A1101	1	3	FISNTVFRK	FMSNTVFRK	FISNTVFRK	FISNTVFRK	9	0.1991	0.5521	0.1991	0	9	FMSNTVFRK	0.97134	9	9	1,8	1	True	3	1	75.55555555555556	2.017777777777777	0.0999999999999999	11.651775666512547	0.0477777777777777	0.2222222222222222	-0.0922222222222222	0.011111111111111	>seq_460	FMSNTVFRK	0.5521	0.1272999456620177	0.0	False	False
460	HLA-A0201	1	0	FIYQYYSSI	FIDQYYSSI	FIYQYYSSI	FIYQYYSSI	9	0.9144	0.5806	0.9144	0	9	FIDQYYSSI	0.907139	9	9	1,8	2	False	2	-3	86.66666666666666	-0.0066666666666667	0.3111111111111111	6.080201585311443	0.3988888888888888	0.3455555555555555	-0.6677777777777778	-0.2455555555555555	>seq_461	FIDQYYSSI	0.5806	0.5257091284877713	0.0	False	False
461	HLA-A0201	0	5	FKLDTEKMPV	FKLDTGKMPV	KLDTEKMPV	KLDTEKMPV	10	0.2455	0.1939	1.2703	1	9	KLDTGKMPV	0.90272	9	9	1,8	4	False	2	-2	75.55555555555556	1.9877777777777776	-0.8000000000000003	6.492975460831076	-0.1844444444444443	0.0733333333333333	0.2444444444444444	0.3844444444444444	>seq_462	KLDTGKMPV	0.1939	0.0653316142341413	3.47580404973379e-09	False	False
462	HLA-B3501	0	2	FKVSAQGITM	FKVSAQGITL	KVSAQGITM	KVSAQGITM	10	2.1279	5.8299	3.9427	1	9	KVSAQGITL	0.989607	9	9	1,8	8	True	2	2	86.66666666666666	0.3333333333333332	0.3444444444444444	9.700002531521022	-0.0166666666666666	-0.4622222222222222	0.1233333333333333	-0.2711111111111111	>seq_463	KVSAQGITL	5.8299	1.3512214274687389	0.0	False	False
463	HLA-A0201	0	3	FLAADGHPA	FLAADGDPA	FLAADGHPA	FLAADGHPA	9	0.4561	2.1156	0.4561	0	9	FLAADGDPA	0.915452	9	9	1,8	6	False	2	-1	76.66666666666666	-0.0988888888888887	0.3666666666666665	5.292257586028427	0.1966666666666666	-0.6555555555555556	0.2899999999999998	0.1299999999999999	>seq_464	FLAADGDPA	2.1156	0.3577698761580639	0.0	False	False
464	HLA-A0201	1	4	FLAEHEYGL	FLAEHDYGL	FLAEHEYGL	FLAEHEYGL	9	0.0041	0.0049	0.0041	0	9	FLAEHDYGL	0.945692	9	9	1,8	5	False	4	2	97.77777777777776	0.3166666666666664	0.0333333333333332	4.254268103744835	0.2233333333333333	-0.0622222222222222	0.3322222222222222	-0.3433333333333333	>seq_465	FLAEHDYGL	0.0049	0.000669387755102	0.0	False	False
465	HLA-A0201	0	0	FLAKILKPL	FLAKIFKPL	FLAKILKPL	FLAKILKPL	9	0.1589	0.3461	0.1589	0	9	FLAKIFKPL	0.943036	9	9	1,8	5	False	6	0	184.44444444444443	-1.4855555555555555	1.2333333333333334	10.805379563011227	0.5444444444444445	0.2099999999999999	0.2422222222222222	0.1277777777777777	>seq_466	FLAKIFKPL	0.3461	0.085946489453915	0.0	False	False
466	HLA-A0201	1	6	FLAPLFLVLL	FLAPLFMVLL	FLAPLFLVL	FLAPLFLVL	10	0.0426	0.0421	0.3303	0	9	FLAPLFMVL	0.971795	9	9	1,8	6	False	2	2	216.66666666666663	-3.498888888888889	2.8	6.099999998230487	1.0677777777777775	0.1488888888888888	-0.2677777777777778	0.0188888888888888	>seq_467	FLAPLFMVL	0.0421	0.0005059382422802	1.20812138761297e-17	False	False
467	HLA-A0201	0	2	FLAPTGVPV	FLVPTGVPV	FLAPTGVPV	FLAPTGVPV	9	0.0406	0.1072	0.0406	0	9	FLVPTGVPV	0.954474	9	9	1,8	2	False	4	0	118.88888888888889	-1.7955555555555556	1.3888888888888888	6.099999998230487	0.4944444444444444	-0.5055555555555555	-0.0588888888888889	0.5344444444444444	>seq_468	FLVPTGVPV	0.1072	0.0252235074626865	0.0	False	False
468	HLA-A0301	0	2	FLASLNICK	FLASLNISK	FLASLNICK	FLASLNICK	9	0.81	0.3237	0.81	0	9	FLASLNISK	0.945352	9	9	1,8	7	False	4	-1	141.1111111111111	-0.5822222222222223	1.222222222222222	8.545189979486167	0.3344444444444444	-0.0633333333333333	-0.0955555555555555	-0.3111111111111111	>seq_469	FLASLNISK	0.3237	1.2168767377201115	0.0	False	False
469	HLA-A0201	1	8	FLASPSVPL	VLASPSVPL	FLASPSVPL	FLASPSVPL	9	0.0537	0.2496	0.0537	0	9	VLASPSVPL	0.979676	9	9	1,8	0	False	2	-1	129.99999999999997	-1.318888888888889	1.2888888888888888	6.099999998230487	0.4722222222222222	-0.3311111111111111	-0.3011111111111111	0.5988888888888888	>seq_470	VLASPSVPL	0.2496	0.0421467548076923	0.0151242984958687	False	False
470	HLA-A0201	0	4	FLAYELLPAL	VLAYELLPAL	FLAYELLPAL	FLAELLPAL	10	0.1942	0.3556	0.1942	0	10	VLAYELLPAL	0.984328	10	10	1,9	0	False	2	-1	176.0	-1.9330000000000005	1.52	3.8499827128835022	0.6910000000000001	0.0469999999999999	-0.053	-0.058	>seq_471	VLAELLPAL	0.3556	0.0881436445444319	0.0	False	False
471	HLA-B1501	0	2	FLCPGLLKEVY	FLCPGLLKGVY	FLCPGLLKEVY	FLCPGKEVY	11	0.8855	0.8652	0.8855	0	11	FLCPGLLKGVY	0.951911	11	11	1,10	8	False	2	-2	132.72727272727272	-1.0454545454545454	0.9272727272727272	6.22879198892042	0.4381818181818182	0.0227272727272727	0.0418181818181818	-0.0390909090909091	>seq_472	FLCPGKGVY	0.8652	0.0207762944983818	0.0	False	False
472	HLA-A0201	0	3	FLCRFKQLL	FLRRFKQLL	FLCRFKQLL	FLCRFKQLL	9	0.7718	1.7847	0.7718	0	9	FLRRFKQLL	0.892078	9	9	1,8	2	False	2	-3	129.99999999999997	0.4455555555555555	0.8444444444444444	9.833242292515934	0.4111111111111111	0.5177777777777778	-0.1444444444444445	-0.2111111111111111	>seq_473	FLRRFKQLL	1.7847	0.4380322855381857	0.75	False	False
473	HLA-A0201	1	6	FLDEFMEGV	FLDEFMEAV	FLDEFMEGV	FLDEFMEGV	9	0.021	0.0105	0.021	0	9	FLDEFMEAV	0.962437	9	9	1,8	7	False	4	0	75.55555555555556	0.4588888888888889	0.5111111111111111	3.42471199342981	0.2733333333333333	-0.0333333333333333	0.02	-0.2744444444444445	>seq_474	FLDEFMEAV	0.0105	0.021	0.0	False	False
474	HLA-A0201	0	5	FLDFMTKINDL	FLDFMTKINGL	FLDFMTKI	FL-DFMTKI	11	1.2634	0.5968	1.9693	0	8	FLDFMTKI	1.0	8	8	0,1,2,3,5,7	-1	True	0	4	97.5	-0.16375	0.9625	6.337367167230696	0.5025	0.34375	-0.3412499999999999	-0.09375	>seq_475	FL-DFMTKI	1.2634	0.0	0.0	False	False
475	HLA-A0201	0	5	FLDPLAHEI	FLDPLAYEI	FLDPLAHEI	FLDPLAHEI	9	0.0012	0.0045	0.0012	0	9	FLDPLAYEI	0.935307	9	9	1,8	6	False	2	2	141.1111111111111	0.0711111111111109	0.5444444444444444	4.181153034325689	0.3466666666666667	0.021111111111111	0.0788888888888889	0.3044444444444444	>seq_476	FLDPLAYEI	0.0045	0.0008799999999999	0.0	False	False
476	HLA-A0101	0	9	FLDREQRESY	SLDREQRESY	FLDREQRESY	FLDREQESY	10	0.0538	0.0796	0.0538	0	10	SLDREQRESY	0.981677	10	10	9	0	False	2	-2	39.0	5.336	-1.85	4.4264064389280975	-0.4589999999999999	0.387	0.1399999999999999	0.062	>seq_477	SLDREQESY	0.0796	0.017437688442211	1.8107173783141e-06	False	False
477	HLA-A0201	0	7	FLEAGYICDA	SLEAGYICDA	FLEAGYICDA	FLAGYICDA	10	3.9137	6.8596	3.9137	0	10	SLEAGYICDA	0.979011	10	10	1,9	0	False	2	-2	98.0	-0.299	0.85	3.5500656818039715	0.271	-0.331	-0.031	-0.3379999999999999	>seq_478	SLAGYICDA	6.8596	1.6807640139366729	0.0	False	False
478	HLA-A0201	0	5	FLEEHKEFL	LLEEHKEFL	FLEEHKEFL	FLEEHKEFL	9	0.047	0.3285	0.047	0	9	LLEEHKEFL	0.982751	9	9	1,8	0	False	6	0	86.66666666666666	1.6488888888888886	-0.4888888888888888	4.473871761467308	0.0688888888888889	0.4455555555555555	0.31	-0.0888888888888888	>seq_479	LLEEHKEFL	0.3285	0.0402754946727549	0.0	False	False
479	HLA-A0101	0	5	FLEGNEVGKTY	FLGGNEVGKTY	FLEGNEVGKTY	FLEGNEVTY	11	0.2542	1.1088	0.2542	0	11	FLGGNEVGKTY	0.952259	11	11	10	2	False	2	-2	61.81818181818181	1.3363636363636362	-0.5818181818181819	4.2581463060341775	-0.0918181818181818	-0.269090909090909	0.4509090909090909	-0.39	>seq_480	FLNEVGKTY	1.1088	0.1959229076479076	0.0	False	False
480	HLA-A0201	1	9	FLEIYTVTV	FLGIYTVTV	FLEIYTVTV	FLEIYTVTV	9	0.1075	0.0823	0.1075	0	9	FLGIYTVTV	0.927181	9	9	1,8	2	False	2	-2	151.11111111111111	-0.9788888888888893	1.477777777777778	3.8499827128835022	0.4911111111111111	0.1611111111111111	-0.3911111111111112	-0.0811111111111111	>seq_481	FLGIYTVTV	0.0823	0.0329161603888213	0.0	False	False
481	HLA-A0201	0	7	FLEPQWYRV	FLEPQWYSV	FLEPQWYRV	FLEPQWYRV	9	0.0721	0.0398	0.0721	0	9	FLEPQWYSV	0.947156	9	9	1,8	7	False	6	-1	75.55555555555556	1.46	-0.4999999999999999	6.403313373681158	0.2622222222222222	0.57	-0.1822222222222222	0.1977777777777777	>seq_482	FLEPQWYSV	0.0398	0.0585133165829145	0.0	False	False
482	HLA-A0201	1	8	FLESELSIRI	FPESELSIRI	FLESELSIRI	FLSELSIRI	10	0.5578	20.0	0.5578	0	10	FPESELSIRI	0.955521	10	10	1,9	1	True	4	-3	156.0	1.2679999999999998	0.63	4.258147492539138	0.161	0.1579999999999999	0.0349999999999999	-0.061	>seq_483	FPSELSIRI	20.0	0.5422429579999999	0.0	False	False
483	HLA-A0201	1	5	FLFELIPEP	FPFELIPEP	FLFELIPEP	FLFELIPEP	9	0.2537	12.0086	0.2537	0	9	FPFELIPEP	0.931498	9	9	1,8	1	True	4	-3	129.99999999999997	-0.788888888888889	0.8333333333333335	3.613691325765103	0.5677777777777777	0.2377777777777777	-0.1355555555555555	0.5988888888888889	>seq_484	FPFELIPEP	12.0086	0.2483402003564112	0.50000022633998	False	False
484	HLA-A0201	0	5	FLFLELLHWF	FLLLELLHWF	FLFLELLHW	FLFLELLHW	10	3.891	1.4165	4.1771	0	9	FLLLELLHW	0.955634	9	9	1,8	2	False	6	0	173.33333333333331	-1.8333333333333333	1.4666666666666663	5.363507221918553	0.9300000000000002	0.6244444444444444	-0.1677777777777777	-0.34	>seq_485	FLLLELLHW	4.5788	0.5844827902507208	0.0	False	False
485	HLA-A0301	0	5	FLFLELLHWFK	FLLLELLHWFK	FLFLELLHWFK	FLFLELLHK	11	2.39	1.4586	2.39	0	11	FLLLELLHWFK	0.972746	11	11	0,10	2	False	6	0	141.8181818181818	-1.2663636363636364	1.0999999999999996	7.549726882018149	0.7927272727272728	0.6618181818181817	-0.11	-0.2845454545454546	>seq_486	FLLLELLHK	3.9263	0.9351697526933752	0.0	False	False
486	HLA-A0201	1	8	FLFMYLVMV	FLFMYLVTV	FLFMYLVMV	FLFMYLVMV	9	0.3623	0.1682	0.3623	0	9	FLFMYLVTV	0.964077	9	9	1,8	7	False	1	-1	151.11111111111111	-3.16	2.6777777777777776	6.093198032584041	1.1011111111111112	0.4811111111111111	-0.6288888888888889	-0.3977777777777778	>seq_487	FLFMYLVTV	0.1682	0.4180881688466112	0.0	False	False
487	HLA-A0201	0	0	FLFQDSKKI	FFFQDSKKI	FLFQDSKKI	FLFQDSKKI	9	0.1664	7.3356	0.1664	0	9	FFFQDSKKI	0.961548	9	9	1,8	1	True	6	0	86.66666666666666	1.44	-0.1888888888888889	9.537297862581909	0.061111111111111	0.2977777777777777	-0.0322222222222222	-0.07	>seq_488	FFFQDSKKI	7.3356	0.1626253994219968	0.0	False	False
488	HLA-A0201	1	9	FLFYPLDFT	FFFYPLDFT	FLFYPLDFT	FLFYPLDFT	9	1.0885	13.8445	1.0885	0	9	FFFYPLDFT	0.958381	9	9	1,8	1	True	6	0	86.66666666666666	-0.8166666666666667	0.9888888888888888	3.7499869628809392	0.7355555555555555	0.3677777777777777	-0.6377777777777778	0.2388888888888888	>seq_489	FFFYPLDFT	13.8445	1.002918559716855	0.0151251800480855	False	False
489	HLA-B2705	1	2	FLGAGLFLYF	FLGAGLFIYF	FLGAGLFLY	FLGAGLFLY	10	14.9934	16.7423	26.1579	0	9	FLGAGLFIY	0.980507	9	9	1,8	7	False	4	2	141.1111111111111	-2.6966666666666668	1.855555555555556	6.093198032584041	0.8311111111111111	-0.2711111111111111	0.111111111111111	-0.6599999999999999	>seq_490	FLGAGLFIY	21.9474	4.750635774624785	3.47580404973379e-09	False	False
490	HLA-C1203	0	2	FLGDINPQHSW	FLGEINPQHSW	FLGDINPQH	FLGDINPQH	11	6.4426	7.2092	11.109	0	9	FLGEINPQH	0.944393	9	9	1,8	3	False	4	2	86.66666666666666	1.3111111111111111	-0.5111111111111111	5.292257586028427	0.0711111111111111	-0.1933333333333333	0.211111111111111	0.141111111111111	>seq_491	FLGEINPQH	7.2092	0.6850825556233705	5.94051011701557e-05	False	False
491	HLA-A0201	1	8	FLGEAWAQV	SLGEAWAQV	FLGEAWAQV	FLGEAWAQV	9	0.0549	0.1263	0.0549	0	9	SLGEAWAQV	0.970616	9	9	1,8	0	False	2	-2	97.77777777777776	-0.7200000000000002	0.6777777777777777	3.849983240943402	0.3444444444444444	-0.2344444444444444	0.1044444444444444	-0.4877777777777777	>seq_492	SLGEAWAQV	0.1263	0.0310361045130641	0.992380228905816	False	False
492	HLA-A0201	1	1	FLGEYIPTV	FPGEYIPTV	FLGEYIPTV	FLGEYIPTV	9	0.0019	1.3615	0.0019	0	9	FPGEYIPTV	0.926118	9	9	1,8	1	True	4	-3	118.88888888888889	-0.9200000000000002	0.8666666666666667	3.8499827128835022	0.4466666666666666	-0.1066666666666666	-0.0744444444444444	0.1255555555555555	>seq_493	FPGEYIPTV	1.3615	0.0018973485126698	0.99999977366002	False	False
493	HLA-B1501	0	4	FLGIFNTGF	FLGIFNTGL	FLGIFNTGF	FLGIFNTGF	9	2.3946	11.6814	2.3946	0	9	FLGIFNTGL	0.980539	9	9	1,8	8	True	6	0	86.66666666666666	-1.2722222222222224	1.2999999999999998	6.099999998230487	0.6066666666666668	-0.2933333333333333	-0.0122222222222222	-0.4933333333333334	>seq_494	FLGIFNTGL	11.6814	1.9037248343520468	3.47580404973379e-09	False	False
494	HLA-A0201	0	4	FLGIFNTGFKM	FLGIFNTGLKM	GIFNTGFKM	GIFNTGFKM	11	1.7681	0.424	1.9528	2	9	GIFNTGLKM	0.946596	9	9	1,8	6	False	6	0	43.33333333333333	-0.0388888888888889	0.3444444444444443	9.700002531521022	0.2688888888888889	-0.3144444444444444	0.2122222222222222	-0.4633333333333333	>seq_495	GIFNTGLKM	2.4802	0.507646161599871	3.47580404973379e-09	False	False
495	HLA-A0201	0	9	FLGYIPKAWII	FLGYIPKAWIS	FLGYIPKA	FL-GYIPKA	11	0.7531	0.7531	2.4715	0	8	FLGYIPKA	1.0	8	8	0,1,2,3,5,7	-1	True	0	4	110.0	-1.235	0.7124999999999999	9.298300650902092	0.47	-0.12375	0.1799999999999999	0.0499999999999999	>seq_496	FL-GYIPKA	0.7531	0.0	4.56182448402871e-07	False	False
496	HLA-A0201	0	9	FLHKGLSKPV	FLHEGLSKPV	FLHKGLSKPV	FLHKGLSKV	10	0.579	0.085	0.579	0	10	FLHEGLSKPV	0.954532	10	10	1,9	3	False	2	1	107.0	0.136	0.0799999999999999	10.805422029457986	0.158	-0.092	0.3959999999999999	0.177	>seq_497	FLHEGLSKV	0.085	3.3650117647058817	1.20812138761297e-17	False	False
497	HLA-A0201	0	6	FLHKGYVPC	FLHEGYVPC	FLHKGYVPC	FLHKGYVPC	9	1.4866	0.4654	1.4866	0	9	FLHEGYVPC	0.939898	9	9	1,8	3	False	2	1	75.55555555555556	-0.4233333333333333	0.3222222222222222	8.53052634280175	0.3166666666666666	-0.0222222222222222	0.0355555555555555	0.16	>seq_498	FLHEGYVPC	0.4654	3.261959432746025	0.0076202169017922	False	False
498	HLA-A0201	0	0	FLHTVSKTRL	FLHTVSKTRP	FLHTVSKTRL	FLHTVSTRL	10	1.4964	8.8663	1.4964	0	10	FLHTVSKTRP	0.977814	10	10	1,9	9	True	4	-3	107.0	1.6809999999999996	0.0799999999999999	11.651789722032843	0.058	0.1649999999999999	0.023	0.1029999999999999	>seq_499	FLHTVSTRP	12.0258	1.3101992516090406	0.0	False	False
499	HLA-A0201	0	3	FLIDFMFFESS	FLIDFMFFEST	FLIDFMFFES	FLIDFMFES	11	2.5117	2.0612	3.9024	0	10	FLIDFMFFES	1.0	10	10	1,9	-1	True	0	4	78.0	-0.5179999999999998	1.36	3.5500735570676625	0.672	0.3549999999999998	-0.5959999999999999	-0.154	>seq_500	FLIDFMFES	2.5117	0.0	0.0076197710941836	False	False
500	HLA-A0201	0	2	FLILRGVLV	FLILRGVLG	FLILRGVLV	FLILRGVLV	9	0.3851	6.1574	0.3851	0	9	FLILRGVLG	0.972975	9	9	1,8	8	True	4	-3	237.7777777777777	-1.8622222222222224	2.466666666666667	10.550002220086752	0.7466666666666666	0.0677777777777777	0.1755555555555555	-0.3066666666666667	>seq_501	FLILRGVLG	11.5836	0.372297243516696	0.0	False	False
501	HLA-A0201	1	5	FLIQTEQKL	FLVQTEQKL	FLIQTEQKL	FLIQTEQKL	9	0.0432	0.1037	0.0432	0	9	FLVQTEQKL	0.986065	9	9	1,8	2	False	3	3	129.99999999999997	0.9188888888888886	-0.0222222222222224	6.408795645926148	0.1	0.2877777777777777	0.0022222222222222	-0.2055555555555555	>seq_502	FLVQTEQKL	0.1037	0.0252034715525554	0.0	False	False
502	HLA-A0201	1	0	FLIYLDVSV	FLTYLDVSV	FLIYLDVSV	FLIYLDVSV	9	0.1231	0.15	0.1231	0	9	FLTYLDVSV	0.947078	9	9	1,8	2	False	3	-1	194.44444444444443	-1.5066666666666666	1.9666666666666663	3.7499869628809392	0.6466666666666666	0.1477777777777777	-0.3755555555555555	-0.1644444444444444	>seq_503	FLTYLDVSV	0.15	0.0220759333333333	0.0	False	False
503	HLA-A0201	0	8	FLKHKMPLSL	FLKHKLPLSL	FLKHKMPLSL	FLHKMPLSL	10	1.141	0.8003	1.141	0	10	FLKHKLPLSL	0.967455	10	10	1,9	5	False	2	2	117.0	-0.0929999999999999	0.2699999999999999	10.805422029457986	0.3390000000000001	0.2669999999999999	0.141	0.1839999999999999	>seq_504	FLHKLPLSL	0.8003	0.4857412220417343	0.0	False	False
504	HLA-A0201	0	0	FLKRLELKPL	FLKRLESKPL	FLKRLELKPL	FLKRLELKL	10	4.8166	7.3102	4.8166	0	10	FLKRLESKPL	0.939159	10	10	1,9	6	False	2	-2	156.0	1.017	0.0599999999999998	10.789009301923215	0.219	0.4639999999999999	0.4269999999999999	0.199	>seq_505	FLKRLESKL	7.3102	1.6430020738146698	0.0	False	False
505	HLA-A0201	0	7	FLLDDPLSTV	FLLDDPLSAV	LLDDPLSTV	LLDDPLSTV	10	0.0055	0.0122	0.0094	1	9	LLDDPLSAV	0.966644	9	9	1,8	7	False	4	0	162.2222222222222	0.5122222222222225	0.6111111111111112	3.49188149953261	0.1944444444444445	-0.2255555555555556	-0.1733333333333333	0.3655555555555556	>seq_506	LLDDPLSAV	0.0122	0.0030204918032786	0.0	False	False
506	HLA-A0201	1	0	FLLDEAIGL	FLLDEANGL	FLLDEAIGL	FLLDEAIGL	9	0.0087	0.0224	0.0087	0	9	FLLDEANGL	0.918992	9	9	1,8	6	False	2	-3	184.44444444444443	-1.0977777777777775	1.4555555555555553	3.5500735570676625	0.4988888888888889	-0.2166666666666667	0.2288888888888889	-0.3811111111111111	>seq_507	FLLDEANGL	0.0224	0.0053209821428571	0.0	False	False
507	HLA-A0201	1	4	FLLDSCTKL	SLLDSCTKL	FLLDSCTKL	FLLDSCTKL	9	0.0296	0.0835	0.0296	0	9	SLLDSCTKL	0.972155	9	9	1,8	0	False	2	-2	129.99999999999997	0.1355555555555554	0.8666666666666667	6.160569088067859	0.2722222222222222	0.0277777777777777	-0.2744444444444444	-0.1177777777777777	>seq_508	SLLDSCTKL	0.0835	0.0191070658682634	0.0	False	False
508	HLA-A0201	0	4	FLLLVAAMI	FLLLVVAMI	FLLLVAAMI	FLLLVAAMI	9	2.047	1.635	2.047	0	9	FLLLVVAMI	0.965414	9	9	1,8	5	False	4	0	227.77777777777777	-3.63	3.1555555555555554	6.099999998230487	0.9933333333333332	-0.0111111111111111	-0.1811111111111111	-0.4288888888888889	>seq_509	FLLLVVAMI	1.635	0.5158189602446486	0.0	False	False
509	HLA-C0304	1	8	FLLPSGMAL	FSLPSGMAL	FLLPSGMAL	FLLPSGMAL	9	0.0438	0.0013	0.0438	0	9	FSLPSGMAL	0.949493	9	9	1,8	1	True	2	-2	141.1111111111111	-2.16	1.6777777777777776	6.099999998230487	0.6788888888888889	-0.3422222222222222	-0.0455555555555556	-0.0988888888888888	>seq_510	FSLPSGMAL	0.0013	1.4319230769230769	0.0	False	False
510	HLA-A0201	0	7	FLLQLPFRG	FLRQLPFRG	FLLQLPFRG	FLLQLPFRG	9	3.1287	12.6538	3.1287	0	9	FLRQLPFRG	0.924858	9	9	1,8	2	False	4	-2	129.99999999999997	-0.1333333333333334	0.7777777777777776	10.550002220086752	0.5233333333333333	0.1433333333333333	0.0555555555555555	0.0422222222222221	>seq_511	FLRQLPFRG	12.6538	2.355117069180799	0.0	False	False
511	HLA-A0201	1	5	FLLRFLYTQL	SLLRFLYTQL	FLLRFLYTQL	FLLRFLTQL	10	1.0265	1.1243	1.0265	0	10	SLLRFLYTQL	0.981557	10	10	1,9	0	False	2	-2	156.0	-0.247	1.08	9.348807885311544	0.632	0.5399999999999999	-0.299	-0.259	>seq_512	SLLRFLTQL	1.1243	0.08929262652317	3.1589363211129304e-15	False	False
512	HLA-A0201	0	8	FLLTDYALS	FLLTDYAPS	FLLTDYAL	FLL-TDYAL	9	1.4882	3.4154	3.3368	0	8	FLLTDYAP	0.951306	8	8	0,1,2,3,5,7	7	True	4	-3	158.75	-1.015	1.3125	3.7499869628809392	0.60875	0.1124999999999999	-0.3062499999999999	-0.26375	>seq_513	FLL-TDYAP	22.3385	1.3890555077556686	0.0	False	False
513	HLA-A0201	0	6	FLLYYGQDI	FLLYYGRDI	FLLYYGQDI	FLLYYGQDI	9	1.3899	3.0705	1.3899	0	9	FLLYYGRDI	0.948928	9	9	1,8	6	False	2	1	129.99999999999997	-0.4599999999999998	0.5444444444444445	3.7499865652062	0.4911111111111111	0.1622222222222221	-0.1566666666666666	-0.4222222222222222	>seq_514	FLLYYGRDI	3.0705	0.7607444846116268	0.0	False	False
514	HLA-B0702	0	0	FLMASISSF	FLMASISSS	FLMASISSF	FLMASISSF	9	2.4314	17.2614	2.4314	0	9	FLMASISSS	0.977705	9	9	1,8	8	True	2	-2	97.77777777777776	-1.0844444444444443	1.6888888888888889	6.099999998230487	0.5355555555555556	-0.1722222222222223	-0.5733333333333334	-0.22	>seq_515	FLMASISSS	17.2614	2.088918743554984	0.0	False	False
515	HLA-A0201	0	0	FLMASISSF	FLMASISSS	FLMASISSF	FLMASISSF	9	0.7728	1.0157	0.7728	0	9	FLMASISSS	0.977705	9	9	1,8	8	True	2	-2	97.77777777777776	-1.0844444444444443	1.6888888888888889	6.099999998230487	0.5355555555555556	-0.1722222222222223	-0.5733333333333334	-0.22	>seq_516	FLMASISSS	1.0157	0.1848115782219159	0.0	False	False
516	HLA-B3501	0	0	FLMASISSF	FLMASISSS	FLMASISSF	FLMASISSF	9	0.3827	16.1402	0.3827	0	9	FLMASISSS	0.977705	9	9	1,8	8	True	2	-2	97.77777777777776	-1.0844444444444443	1.6888888888888889	6.099999998230487	0.5355555555555556	-0.1722222222222223	-0.5733333333333334	-0.22	>seq_517	FLMASISSS	16.1402	0.3736258069912392	0.0	False	False
517	HLA-A0201	1	1	FLMASISSFL	FLMASISSSL	LMASISSFL	LMASISSFL	10	0.3946	0.3709	0.4441	1	9	LMASISSSL	0.956706	9	9	1,8	7	False	2	-2	141.1111111111111	-1.2999999999999998	1.7999999999999998	6.099999998230487	0.5177777777777778	-0.2388888888888888	-0.4166666666666667	-0.2666666666666666	>seq_518	LMASISSSL	0.3709	0.0252143974117012	0.0	False	False
518	HLA-A0201	1	1	FLMASISSFLL	FLMASISSSLL	LMASISSFL	LMASISSFL	11	0.3946	0.3709	0.5816	1	9	LMASISSSL	0.956706	9	9	1,8	7	False	2	-2	141.1111111111111	-1.2999999999999998	1.7999999999999998	6.099999998230487	0.5177777777777778	-0.2388888888888888	-0.4166666666666667	-0.2666666666666666	>seq_519	LMASISSSL	0.3709	0.0252143974117012	0.0	False	False
519	HLA-A0201	0	7	FLMRVMDISY	FLMRVMDIPY	FLMRVMDI	FLM-RVMDI	10	3.9258	3.9258	13.0375	0	8	FLMRVMDI	1.0	8	8	0,1,2,3,5,7	-1	True	0	4	133.75	0.26	1.3875	6.338718596380204	0.5387500000000001	0.3924999999999999	-0.255	-0.11875	>seq_520	FLM-RVMDI	3.9258	0.0	0.0	False	False
520	HLA-A0201	0	7	FLMRVMDISYL	FLMRVMDIPYL	FLMRVMDISYL	FLMRDISYL	11	0.5126	0.2728	0.5126	0	11	FLMRVMDIPYL	0.957809	11	11	1,10	8	False	4	-1	132.72727272727272	0.0636363636363636	1.1636363636363634	6.3318953779526055	0.5100000000000001	0.3272727272727272	-0.3236363636363636	-0.18	>seq_521	FLMRDIPYL	0.2728	0.4505919354838709	0.0	False	False
521	HLA-A0201	1	3	FLNDLLSVL	FLNDLLSVM	FLNDLLSVL	FLNDLLSVL	9	0.0263	0.1159	0.0263	0	9	FLNDLLSVM	0.990358	9	9	1,8	8	True	2	2	205.5555555555556	-0.8822222222222224	1.6	3.749987360555679	0.5455555555555556	0.0422222222222221	-0.1255555555555555	-0.3155555555555555	>seq_522	FLNDLLSVM	0.1159	0.0203320103537532	0.0	False	False
522	HLA-A0201	1	4	FLNVLFPLL	FLNVFFPLL	FLNVLFPLL	FLNVLFPLL	9	0.1949	0.2237	0.1949	0	9	FLNVFFPLL	0.940005	9	9	1,8	4	False	6	0	205.5555555555556	-2.56	2.211111111111111	6.099999998230487	0.941111111111111	0.2577777777777777	-0.2266666666666666	-0.0166666666666666	>seq_523	FLNVFFPLL	0.2237	0.0250921770227984	0.0	False	False
523	HLA-A0201	1	2	FLPDLNVNA	FLPDLNANA	FLPDLNVNA	FLPDLNVNA	9	0.115	0.2135	0.115	0	9	FLPDLNANA	0.954489	9	9	1,8	6	False	4	0	129.99999999999997	0.3699999999999999	0.4777777777777777	3.749987360555679	0.2488888888888888	-0.1655555555555555	0.0277777777777777	0.0633333333333333	>seq_524	FLPDLNANA	0.2135	0.0530562060889929	0.0	False	False
524	HLA-A0201	0	8	FLPIPNWEQ	FLPIPNWEH	FLPIPNWEQ	FLPIPNWEQ	9	6.3838	5.6098	6.3838	0	9	FLPIPNWEH	0.968308	9	9	1,8	8	True	4	0	86.66666666666666	0.4266666666666665	-0.3888888888888889	3.849983240943402	0.3288888888888889	0.2577777777777778	-0.1511111111111111	0.4588888888888889	>seq_525	FLPIPNWEH	5.6098	0.8807909729402118	3.4762138883931604e-09	False	False
525	HLA-A0201	0	7	FLPRPPLPPSV	FPPRPPLPPSV	FLPRPPLPPSV	FLPPLPPSV	11	0.1722	7.3683	0.1722	0	11	FPPRPPLPPSV	0.967509	11	11	1,10	1	True	4	-3	97.27272727272728	0.1327272727272727	0.1181818181818181	10.550002220086752	0.36	-0.0745454545454546	-0.1545454545454545	1.5699999999999996	>seq_526	FPPPLPPSV	7.3683	0.1681756198851838	1.0	False	False
526	HLA-A0201	0	8	FLPVTDASSV	SLPVTDASSV	FLPVTDASSV	FLPTDASSV	10	1.2419	2.5281	1.2419	0	10	SLPVTDASSV	0.98018	10	10	1,9	0	False	2	-2	107.0	0.0299999999999999	0.9399999999999998	3.749987360555679	0.194	-0.3969999999999999	-0.36	0.337	>seq_527	SLVTDASSV	2.5281	0.6318309323207151	0.0076197710941836	False	False
527	HLA-A0203	1	8	FLQEVNVCGV	FLQEVNVYGV	FLQEVNVCGV	FLQEVNVGV	10	0.313	0.239	0.313	0	10	FLQEVNVYGV	0.912601	10	10	1,9	7	False	2	-2	126.0	-0.3250000000000001	1.08	3.849962144624442	0.201	-0.237	-0.013	-0.3629999999999999	>seq_528	FLQEVNVYV	0.239	0.0969121338912134	0.0076197710941836	False	False
528	HLA-A0201	0	7	FLQFRGNEV	FLQSRGNEV	FLQFRGNEV	FLQFRGNEV	9	0.4425	0.2352	0.4425	0	9	FLQSRGNEV	0.906781	9	9	1,8	3	False	2	-2	75.55555555555556	2.0055555555555555	-0.2	6.410149741452187	0.04	0.07	0.2144444444444443	-0.3055555555555556	>seq_529	FLQSRGNEV	0.2352	0.3900095663265306	0.0	False	False
529	HLA-A0201	0	6	FLRNIPRSI	FLRNIPGSI	FLRNIPRSI	FLRNIPRSI	9	1.1961	1.9281	1.1961	0	9	FLRNIPGSI	0.911098	9	9	1,8	6	False	6	-2	129.99999999999997	2.46	0.0777777777777777	12.500109306536617	0.1155555555555555	0.2733333333333332	0.1033333333333333	0.3833333333333333	>seq_530	FLRNIPGSI	1.9281	0.4540974015870546	0.0	False	False
530	HLA-B0702	0	6	FLRNIPRSI	FLRNIPGSI	FLRNIPRSI	FLRNIPRSI	9	1.6966	2.0566	1.6966	0	9	FLRNIPGSI	0.911098	9	9	1,8	6	False	6	-2	129.99999999999997	2.46	0.0777777777777777	12.500109306536617	0.1155555555555555	0.2733333333333332	0.1033333333333333	0.3833333333333333	>seq_531	FLRNIPGSI	2.0566	0.2969833706116891	0.0	False	False
531	HLA-B0702	0	6	FLRNIPRSIF	FLRNIPGSIF	FLRNIPRSI	FLRNIPRSI	10	1.6966	2.0566	2.763	0	9	FLRNIPGSI	0.911098	9	9	1,8	6	False	6	-2	129.99999999999997	2.46	0.0777777777777777	12.500109306536617	0.1155555555555555	0.2733333333333332	0.1033333333333333	0.3833333333333333	>seq_532	FLRNIPGSI	2.0566	0.2969833706116891	0.0	False	False
532	HLA-A0201	0	8	FLSASSNSF	FPSASSNSF	FLSASSNSF	FLSASSNSF	9	1.8045	20.2069	1.8045	0	9	FPSASSNSF	0.949533	9	9	1,8	1	True	4	-3	54.44444444444444	0.8388888888888888	0.4999999999999999	6.099999998230487	0.0977777777777777	-0.4133333333333333	-0.4499999999999999	-0.2066666666666666	>seq_533	FPSASSNSF	20.2069	1.643356021952897	0.0	False	False
533	HLA-A0201	0	1	FLSCPLYRFSL	FLSCPHYRFSL	FLSCPLYRFSL	FLSCPLFSL	11	2.1084	2.767	2.1084	0	11	FLSCPHYRFSL	0.899988	11	11	1,10	5	False	2	-3	106.36363636363636	-0.0127272727272726	0.9545454545454546	8.527213490568101	0.4836363636363636	0.2099999999999999	-0.469090909090909	0.149090909090909	>seq_534	FLSCPHFSL	2.767	0.501840346946151	0.999999547320041	False	False
534	HLA-A0201	1	1	FLSDHLYLV	FLSDHPYLV	FLSDHLYLV	FLSDHLYLV	9	0.0019	0.0018	0.0019	0	9	FLSDHPYLV	0.888366	9	9	1,8	5	False	4	-3	162.2222222222222	-0.5399999999999999	1.0666666666666669	5.292197432834655	0.5244444444444445	0.2144444444444444	-0.2188888888888888	-0.1433333333333333	>seq_535	FLSDHPYLV	0.0018	0.0001055555555555	0.0	False	False
535	HLA-A0201	0	9	FLSGGGPFSNL	SLSGGGPFSNL	FLSGGGPFSNL	FLSGGGPFL	11	0.4215	1.0848	0.4215	0	11	SLSGGGPFSNL	0.985275	11	11	1,10	0	True	2	-2	70.9090909090909	-0.4709090909090909	0.4818181818181817	6.099999998230487	0.2772727272727273	-0.7509090909090909	0.2536363636363635	-0.2436363636363636	>seq_536	SLSGGGPFL	1.0848	0.2577258019911504	3.47580404973379e-09	False	False
536	HLA-A0203	0	1	FLSIILDHL	FLIIILDHL	FLSIILDHL	FLSIILDHL	9	0.185	0.4837	0.185	0	9	FLIIILDHL	0.940735	9	9	1,8	2	False	2	-2	216.66666666666663	-1.2	1.744444444444445	5.292257586028427	0.6544444444444445	0.1699999999999999	-0.121111111111111	-0.1111111111111111	>seq_537	FLIIILDHL	0.4837	0.1142433326442009	0.0	False	False
537	HLA-A0201	1	8	FLSNFIILML	FLSNFIIQML	FLSNFIILM	FLSNFIILM	10	0.1204	0.0343	0.6309	0	9	FLSNFIIQM	0.951308	9	9	1,8	7	False	2	-2	173.33333333333331	-1.994444444444445	2.2	6.099999998230487	0.85	0.2477777777777777	-0.3988888888888889	-0.3633333333333334	>seq_538	FLSNFIIQM	0.0343	0.3022285714285714	0.0	False	False
538	HLA-A0201	0	4	FLSQRVAFL	FLRQRVAFL	FLSQRVAFL	FLSQRVAFL	9	0.069	0.5944	0.069	0	9	FLRQRVAFL	0.943195	9	9	1,8	2	False	6	-1	129.99999999999997	0.2455555555555553	1.1555555555555554	10.550002220086752	0.3966666666666667	0.1633333333333333	-0.2133333333333333	-0.18	>seq_539	FLRQRVAFL	0.5944	0.0609902422611036	0.0	False	False
539	HLA-A0201	0	4	FLSQRVAFLGL	FLRQRVAFLGL	FLSQRVAFL	FLSQRVAFL	11	0.069	0.5944	2.2638	0	9	FLRQRVAFL	0.943195	9	9	1,8	2	False	6	-1	129.99999999999997	0.2455555555555553	1.1555555555555554	10.550002220086752	0.3966666666666667	0.1633333333333333	-0.2133333333333333	-0.18	>seq_540	FLRQRVAFL	0.5944	0.0609902422611036	0.0	False	False
540	HLA-A0201	0	0	FLSSPAYFS	FLSSPADFS	FLSSPAYFS	FLSSPAYFS	9	2.6663	6.8498	2.6663	0	9	FLSSPADFS	0.905567	9	9	1,8	6	False	2	-3	54.44444444444444	-0.2611111111111112	0.6555555555555554	6.093198032584041	0.3744444444444444	-0.1788888888888889	-0.5877777777777777	0.2077777777777778	>seq_541	FLSSPADFS	6.8498	1.6284367499781018	0.0	False	False
541	HLA-A0201	0	3	FLSTHLKLFL	FLSTHLKLFP	FLSTHLKLFL	FLSTHLLFL	10	0.8577	1.316	0.8577	0	10	FLSTHLKLFP	0.976241	10	10	1,9	9	True	4	-3	156.0	-0.946	1.22	9.702001779340208	0.587	0.2809999999999999	-0.121	-0.16	>seq_542	FLSTHLLFP	9.8244	0.7828201813851229	0.0	False	False
542	HLA-A0201	0	1	FLSTKYRGYML	FLPTKYRGYML	FLSTKYRGYML	FLSTKGYML	11	3.1542	4.6284	3.1542	0	11	FLPTKYRGYML	0.956153	11	11	1,10	2	False	4	-1	70.9090909090909	0.9645454545454548	-0.0545454545454547	10.008618925698102	0.2381818181818182	0.1945454545454545	-0.04	-0.2763636363636364	>seq_543	FLPTKGYML	4.6284	1.0046499092558985	0.0	False	False
543	HLA-A0201	0	4	FLSTVMDRV	VLSTVMDRV	FLSTVMDRV	FLSTVMDRV	9	0.0614	0.2654	0.0614	0	9	VLSTVMDRV	0.979499	9	9	1,8	0	False	2	-1	107.77777777777776	1.2533333333333334	0.8222222222222222	6.338718596380204	0.1977777777777777	0.0688888888888888	-0.2988888888888889	0.0366666666666666	>seq_544	VLSTVMDRV	0.2654	0.0471951770911831	0.0	False	False
544	HLA-A0201	1	8	FLTAHSLPL	FLTAHRLPL	FLTAHSLPL	FLTAHSLPL	9	0.2692	0.9401	0.2692	0	9	FLTAHRLPL	0.9287	9	9	1,8	5	False	6	-1	141.1111111111111	-0.991111111111111	1.0777777777777775	7.550323993898928	0.5033333333333334	-0.1177777777777778	-0.1577777777777777	0.2411111111111111	>seq_545	FLTAHRLPL	0.9401	0.1921139027763004	0.0	False	False
545	HLA-A0201	1	0	FLTVFSHFM	FLTVFSPFM	FLTVFSHFM	FLTVFSHFM	9	0.4018	0.4956	0.4018	0	9	FLTVFSPFM	0.900816	9	9	1,8	6	False	2	-2	75.55555555555556	-1.068888888888889	1.511111111111111	7.550323993898928	0.6944444444444444	0.25	-0.6122222222222223	-0.0866666666666666	>seq_546	FLTVFSPFM	0.4956	0.0760468926553672	0.0	False	False
546	HLA-A0201	0	4	FLVGKPGSSM	FLVGKPGSSK	FLVGKPGSSM	FLVGKPSSM	10	2.3011	4.2695	2.3011	0	10	FLVGKPGSSK	0.982321	10	10	1,9	9	True	1	-1	68.0	-0.3820000000000001	0.4800000000000001	9.700002531521022	0.196	-0.562	0.1829999999999999	-0.03	>seq_547	FLVGPGSSK	11.7902	1.851993011993011	0.0	False	False
547	HLA-A0201	0	3	FLVLMPMKV	FLALMPMKV	FLVLMPMKV	FLVLMPMKV	9	0.1291	0.0385	0.1291	0	9	FLALMPMKV	0.959247	9	9	1,8	2	False	4	0	151.11111111111111	-2.2277777777777774	1.9	9.700002531521022	0.758888888888889	0.2666666666666666	-0.2144444444444444	0.0922222222222222	>seq_548	FLALMPMKV	0.0385	0.3038041558441557	0.0	False	False
548	HLA-A0201	0	4	FLVNKFSTL	FLVNKFSTV	FLVNKFSTL	FLVNKFSTL	9	0.0621	0.0251	0.0621	0	9	FLVNKFSTV	0.988195	9	9	1,8	8	True	6	1	118.88888888888889	-0.1866666666666668	0.9444444444444444	9.700002531521022	0.3722222222222222	0.131111111111111	-0.2011111111111111	-0.2044444444444444	>seq_549	FLVNKFSTV	0.0251	0.0915418326693227	0.0	False	False
549	HLA-B1501	0	9	FLVYGVRPGM	FLVHGVRPGM	LVYGVRPGM	LVYGVRPGM	10	2.5933	2.9133	7.0109	1	9	LVHGVRPGM	0.934083	9	9	1,8	2	False	2	2	107.77777777777776	-0.2411111111111113	0.6555555555555556	9.348807885311544	0.3166666666666667	-0.3222222222222222	0.3233333333333333	-0.0188888888888889	>seq_550	LVHGVRPGM	2.9133	0.2848508564171213	0.0	False	False
550	HLA-A0201	0	9	FLVYGVRPGM	FLVHGVRPGM	FLVYGVRPGM	FLVYGVPGM	10	2.3343	1.3465	2.3343	0	10	FLVHGVRPGM	0.936825	10	10	1,9	3	False	2	2	97.0	-0.5150000000000001	0.8700000000000001	9.348807885311544	0.437	-0.1939999999999999	0.1579999999999999	-0.037	>seq_551	FLVHGVPGM	1.3465	1.7124556554028958	0.0	False	False
551	HLA-A0201	0	9	FLWRKTSKYM	FSWRKTSKYM	FLWRKTSKYM	FLWRKTSYM	10	2.1418	17.6194	2.1418	0	10	FSWRKTSKYM	0.960862	10	10	1,9	1	True	2	-2	39.0	1.955	-0.7500000000000002	10.901809546165168	0.118	0.5729999999999998	-0.095	-0.128	>seq_552	FSWRKTSYM	23.2909	1.9448429377997407	0.0	False	False
552	HLA-A0201	1	4	FLWSVFMLI	FLWSVFWLI	FLWSVFMLI	FLWSVFMLI	9	0.4358	0.4905	0.4358	0	9	FLWSVFWLI	0.900017	9	9	1,8	6	False	0	-1	162.2222222222222	-2.893333333333333	2.455555555555556	6.099999998230487	1.0699999999999998	0.4355555555555555	-0.6011111111111112	-0.3577777777777777	>seq_553	FLWSVFWLI	0.4905	0.0485999184505606	0.0	False	False
553	HLA-B0801	1	1	FLYEKQHEL	FLHEKQHEL	FLYEKQHEL	FLYEKQHEL	9	0.0035	0.0031	0.0035	0	9	FLHEKQHEL	0.942462	9	9	4,8	2	False	2	2	86.66666666666666	1.854444444444444	-0.9444444444444444	5.493011780548841	-0.0077777777777777	0.4777777777777777	0.2277777777777778	-0.1722222222222222	>seq_554	FLHEKQHEL	0.0031	0.0004516129032258	0.0	False	False
554	HLA-A0201	0	9	FLYFRDRLGDI	FLYFRDRLGDT	FLYFRDRL	FLY-FRDRL	11	3.4436	3.4436	6.4171	0	8	FLYFRDRL	1.0	8	8	0,1,2,3,5,7	-1	True	0	4	97.5	2.8625	-0.0749999999999999	9.347625291906295	0.285	0.735	-0.10375	0.0075	>seq_555	FLY-FRDRL	3.4436	0.0	0.0	False	False
555	HLA-A0201	1	8	FLYNLLTRV	FLYNPLTRV	FLYNLLTRV	FLYNLLTRV	9	0.011	0.005	0.011	0	9	FLYNPLTRV	0.891901	9	9	1,8	4	False	4	-3	162.2222222222222	0.2766666666666664	0.9333333333333332	9.348807885311544	0.4633333333333333	0.3733333333333333	-0.1166666666666666	-0.2433333333333333	>seq_556	FLYNPLTRV	0.005	0.0131999999999999	0.0	False	False
556	HLA-A0201	0	0	FLYSMGSIKFI	FLYCMGSIKFI	FLYSMGSIKFI	FLMGSIKFI	11	1.3734	1.3834	1.3734	0	11	FLYCMGSIKFI	0.934282	11	11	1,10	3	False	4	-1	106.36363636363636	-1.0472727272727274	1.1909090909090907	9.298300650902092	0.5318181818181817	0.0372727272727272	-0.2145454545454545	-0.3154545454545455	>seq_557	FLMGSIKFI	1.3834	0.0099277143270203	0.0076197710941836	False	False
557	HLA-A1101	0	0	FLYVLGRKK	FLYVVGRKK	FLYVLGRKK	FLYVLGRKK	9	1.8474	1.4569	1.8474	0	9	FLYVVGRKK	0.95973	9	9	1,8	4	False	6	1	118.88888888888889	0.9288888888888888	0.0666666666666666	10.901809546165168	0.1777777777777778	0.2988888888888888	0.4666666666666665	-0.2488888888888889	>seq_558	FLYVVGRKK	1.4569	0.4951676161713224	0.0	False	False
558	HLA-A0201	0	0	FMASILKGYRL	FMASILKGYRS	FMASILKGYRL	FMASILYRL	11	1.6276	5.712	1.6276	0	11	FMASILKGYRS	0.985824	11	11	1,10	10	True	2	-2	115.45454545454544	0.1063636363636363	0.6999999999999998	10.454924617893994	0.3427272727272727	0.0427272727272727	0.1372727272727272	-0.32	>seq_559	FMASILYRS	14.5171	1.4451199068684517	0.0	False	False
559	HLA-C1203	0	2	FMASNDEGV	FVASNDEGV	FMASNDEGV	FMASNDEGV	9	9.4533	5.6557	9.4533	0	9	FVASNDEGV	0.97009	9	9	1,8	1	True	1	1	43.33333333333333	1.494444444444444	-0.1111111111111112	3.5500735570676625	-0.0833333333333332	-0.5011111111111111	0.1077777777777777	-0.3155555555555555	>seq_560	FVASNDEGV	5.6557	6.34755239492901	0.0	False	False
560	HLA-A0201	1	2	FMDMAILVES	FMDMAMLVES	FMDMAILV	FM-DMAILV	10	1.5805	1.7867	4.9053	0	8	FMDMAMLV	0.956791	8	8	0,1,2,3,5,7	5	True	3	1	146.25	-1.83125	2.175	3.749987360555679	0.7412500000000001	0.0687499999999999	-0.3725	-0.2825	>seq_561	FM-DMAMLV	1.7867	0.1824028096490736	2.0491933110931699e-13	False	False
561	HLA-A0206	0	2	FMDSVIFIL	FMDSVIFTL	FMDSVIFIL	FMDSVIFIL	9	0.09	0.0135	0.09	0	9	FMDSVIFTL	0.963429	9	9	1,8	7	False	3	-1	162.2222222222222	-1.6655555555555557	2.2444444444444445	3.749987360555679	0.7655555555555558	0.1844444444444444	-0.5122222222222221	-0.1466666666666666	>seq_562	FMDSVIFTL	0.0135	0.51	0.0	False	False
562	HLA-A0201	0	8	FMEAVSSKYSM	FMEAVSSKYGM	FMEAVSSKY	FMEAVSSKY	11	5.8703	5.8703	7.3566	0	9	FMEAVSSKY	1.0	9	9	1,8	-1	True	0	7	43.33333333333333	0.902222222222222	0.0444444444444443	6.40200117090717	0.04	-0.0333333333333333	-0.1966666666666666	-0.1711111111111111	>seq_563	FMEAVSSKY	5.8703	0.0	2.6688189211265488e-11	False	False
563	HLA-A0201	1	6	FMFVNSLLL	SMFVNSLLL	FMFVNSLLL	FMFVNSLLL	9	0.2372	0.551	0.2372	0	9	SMFVNSLLL	0.97274	9	9	1,8	0	False	2	-2	162.2222222222222	-1.8966666666666667	2.088888888888889	6.099999998230487	0.8033333333333335	0.2022222222222222	-0.381111111111111	-0.4066666666666667	>seq_564	SMFVNSLLL	0.551	0.1350877676950998	2.6688189211265488e-11	False	False
564	HLA-A0201	1	3	FMIGYTSAL	FMIGYASAL	FMIGYTSAL	FMIGYTSAL	9	0.082	0.2207	0.082	0	9	FMIGYASAL	0.945699	9	9	1,8	5	False	4	0	97.77777777777776	-1.3122222222222222	1.2888888888888888	6.093198032584041	0.5233333333333334	-0.2644444444444445	-0.2544444444444445	-0.3855555555555556	>seq_565	FMIGYASAL	0.2207	0.0515333031264159	0.0	False	False
565	HLA-A0201	1	4	FMLLTQARI	FMLLTQARL	FMLLTQARI	FMLLTQARI	9	1.1444	0.4577	1.1444	0	9	FMLLTQARL	0.991242	9	9	1,8	8	True	4	2	141.1111111111111	0.1255555555555554	1.1	10.550002220086752	0.4333333333333333	0.2144444444444444	-0.1688888888888888	-0.2133333333333333	>seq_566	FMLLTQARL	0.4577	1.716975049158838	0.999941047525418	False	False
566	HLA-A0201	0	3	FMLVQACRSV	FMLLQACRSV	MLVQACRSV	MLVQACRSV	10	1.7511	1.0596	3.6859	1	9	MLLQACRSV	0.96654	9	9	1,8	2	False	6	1	118.88888888888889	0.6022222222222223	1.0666666666666669	8.549912034533918	0.1244444444444444	-0.1122222222222222	-0.2277777777777777	-0.1666666666666666	>seq_567	MLLQACRSV	1.0596	1.1427761891279729	1.0	False	False
567	HLA-A0201	1	3	FMLYLLTLM	FMLYLVTLM	FMLYLLTLM	FMLYLLTLM	9	1.4787	1.2064	1.4787	0	9	FMLYLVTLM	0.968625	9	9	1,8	5	False	6	1	173.33333333333331	-2.738888888888889	2.2	6.093198032584041	1.0277777777777777	0.4311111111111111	-0.4977777777777778	-0.4633333333333333	>seq_568	FMLYLVTLM	1.2064	0.3337616130636605	0.0	False	False
568	HLA-A0201	0	1	FMMPRIVDV	FMMPRIVNV	FMMPRIVDV	FMMPRIVDV	9	0.0097	0.0018	0.0097	0	9	FMMPRIVNV	0.964191	9	9	1,8	7	False	2	1	107.77777777777776	0.3288888888888889	1.1	6.338718596380204	0.4366666666666667	0.2344444444444444	-0.2833333333333333	0.3555555555555555	>seq_569	FMMPRIVNV	0.0018	0.0425722222222222	0.0	False	False
569	HLA-A0201	0	1	FMMPRIVDVT	FMMPRIVNVT	FMMPRIVDV	FMMPRIVDV	10	0.0097	0.0018	2.5786	0	9	FMMPRIVNV	0.964191	9	9	1,8	7	False	2	1	107.77777777777776	0.3288888888888889	1.1	6.338718596380204	0.4366666666666667	0.2344444444444444	-0.2833333333333333	0.3555555555555555	>seq_570	FMMPRIVNV	0.0018	0.0425722222222222	0.0	False	False
570	HLA-A0201	1	2	FMPDFDLHL	SMPDFDLHL	FMPDFDLHL	FMPDFDLHL	9	0.0568	0.1293	0.0568	0	9	SMPDFDLHL	0.967374	9	9	1,8	0	False	2	-2	86.66666666666666	0.438888888888889	0.3666666666666665	4.106574652250856	0.4733333333333334	0.2355555555555555	-0.2844444444444444	0.3344444444444445	>seq_571	SMPDFDLHL	0.1293	0.0318484145398298	0.0	False	False
571	HLA-A0201	0	9	FMQQGCDIL	FMQQGCDIS	FMQQGCDIL	FMQQGCDIL	9	1.5012	15.3067	1.5012	0	9	FMQQGCDIS	0.973452	9	9	1,8	8	True	2	-2	86.66666666666666	0.2677777777777779	0.5111111111111111	3.749971453566104	0.23	-0.1211111111111111	-0.2488888888888889	-0.38	>seq_572	FMQQGCDIS	15.3067	1.3539702613888036	0.0	False	False
572	HLA-A0201	1	5	FMQRLLGPQRV	FVQRLLGPQRV	FMQRLLGPQRV	FMLLGPQRV	11	1.1945	2.6226	1.1945	0	11	FVQRLLGPQRV	0.981916	11	11	1,10	1	True	1	1	97.27272727272728	1.8881818181818184	-0.1363636363636364	12.500109306536617	0.1063636363636364	0.1499999999999999	0.1590909090909091	0.0827272727272726	>seq_573	FVLLGPQRV	3.2756	0.7589064446208328	0.992380228905816	False	False
573	HLA-A0201	0	2	FMSESTSNI	LMSESTSNI	FMSESTSNI	FMSESTSNI	9	0.1211	0.6984	0.1211	0	9	LMSESTSNI	0.9845	9	9	1,8	0	False	6	0	43.33333333333333	1.774444444444444	-0.1	3.849983240943402	-0.0799999999999999	-0.26	-0.38	-0.1188888888888889	>seq_574	LMSESTSNI	0.6984	0.1001017038946162	0.0	False	False
574	HLA-A0203	0	4	FMSTMDVLV	FMSTMDALV	FMSTMDVLV	FMSTMDVLV	9	0.354	0.4311	0.354	0	9	FMSTMDALV	0.959071	9	9	1,8	6	False	4	0	107.77777777777776	-0.6655555555555556	1.5333333333333334	3.749987360555679	0.4733333333333334	-0.0211111111111111	-0.538888888888889	-0.1311111111111111	>seq_575	FMSTMDALV	0.4311	0.0633110647181628	0.0	False	False
575	HLA-A0201	0	5	FMTKINDLEV	FMTKINGLEV	FMTKINDLEV	FMTKIDLEV	10	1.4723	1.6896	1.4723	0	10	FMTKINGLEV	0.92815	10	10	1,9	6	False	2	-1	107.0	1.108	0.2099999999999999	4.184407519642264	0.109	0.135	-1.1102230246251566e-17	-0.136	>seq_576	FMTKINLEV	1.6896	0.1893529770359849	0.0	False	False
576	HLA-A0201	0	1	FMVDTRGGSM	FMVDARGGSM	FMVDTRGGSM	FMVDTGGSM	10	7.6343	7.3469	7.6343	0	10	FMVDARGGSM	0.949038	10	10	1,9	4	False	4	0	29.0	1.6009999999999998	0.0499999999999999	6.338718596380204	0.027	-0.44	0.0629999999999999	-0.238	>seq_577	FMVDAGGSM	7.3469	0.2986426683363049	0.0	False	False
577	HLA-A0202	0	8	FMVPRDPAL	FLVPRDPAL	FMVPRDPAL	FMVPRDPAL	9	0.0364	0.0146	0.0364	0	9	FLVPRDPAL	0.975716	9	9	1,8	1	True	2	2	86.66666666666666	0.8377777777777778	0.3666666666666665	6.338718596380204	0.2911111111111111	0.0066666666666666	-0.1155555555555555	0.7222222222222223	>seq_578	FLVPRDPAL	0.0146	0.0543506849315068	6.951608075305141e-09	False	False
578	HLA-A0201	0	7	FNQLIYELYV	FNQLIYESYV	NQLIYELYV	NQLIYELYV	10	1.314	2.5449	4.5183	1	9	NQLIYESYV	0.933049	9	9	1,8	6	False	2	-2	162.2222222222222	0.052222222222222	0.3555555555555557	3.849982178304344	0.3155555555555555	0.3444444444444444	-0.08	-0.4033333333333333	>seq_579	NQLIYESYV	2.5449	0.6355466226570788	0.0	False	False
579	HLA-B5601	0	5	FPAAAFPTA	SPAAAFPTA	FPAAAFPTA	FPAAAFPTA	9	0.0018	0.003	0.0018	0	9	SPAAAFPTA	0.973406	9	9	1,8	0	False	2	-2	44.44444444444444	-1.1811111111111112	0.9888888888888888	6.099999998230487	0.4155555555555555	-0.558888888888889	-0.2655555555555555	0.5766666666666667	>seq_580	SPAAAFPTA	0.003	0.00072	5.3376378421106396e-11	False	False
580	HLA-B5601	0	5	FPAAAFPTAS	SPAAAFPTAS	FPAAAFPTA	FPAAAFPTA	10	0.0018	0.003	0.2538	0	9	SPAAAFPTA	0.973406	9	9	1,8	0	False	2	-2	44.44444444444444	-1.1811111111111112	0.9888888888888888	6.099999998230487	0.4155555555555555	-0.558888888888889	-0.2655555555555555	0.5766666666666667	>seq_581	SPAAAFPTA	0.003	0.00072	5.3376378421106396e-11	False	False
581	HLA-B0702	0	3	FPDPPSSLDL	FPDPPSSLDP	FPDPPSSL	FPD-PPSSL	10	0.1069	0.1069	0.2363	0	8	FPDPPSSL	1.0	8	8	1,7	-1	True	0	4	48.75	0.9525	-0.4125	3.749987360555679	0.13125	-0.34125	-0.38375	1.33	>seq_582	FPD-PPSSL	0.1069	0.0	0.0	False	False
582	HLA-B5601	0	4	FPGNQWNPV	FPGNRWNPV	FPGNQWNPV	FPGNQWNPV	9	0.3767	0.4119	0.3767	0	9	FPGNRWNPV	0.924546	9	9	1,8	4	False	2	1	32.22222222222222	0.9477777777777776	-0.8888888888888888	6.099999998230487	0.12	-0.1788888888888888	0.0344444444444444	0.2988888888888888	>seq_583	FPGNRWNPV	0.4119	0.0321918912357368	0.992380228906624	False	False
583	HLA-B5601	1	2	FPKKIQMLA	FPKEIQMLA	FPKKIQMLA	FPKKIQMLA	9	0.0056	0.0044	0.0056	0	9	FPKEIQMLA	0.949296	9	9	1,8	3	False	2	1	97.77777777777776	-0.0377777777777778	0.211111111111111	10.805379563011227	0.2477777777777777	0.1977777777777777	0.1066666666666666	0.1444444444444444	>seq_584	FPKEIQMLA	0.0044	0.0015272727272727	0.0	False	False
584	HLA-B0702	0	8	FPKQDGGTQK	FPKQDGGTQE	FPKQDGGTQ	FPKQDGGTQ	10	1.902	1.902	3.0565	0	9	FPKQDGGTQ	1.0	9	9	1,8	-1	True	0	5	0.0	2.562222222222222	-1.6333333333333335	6.337367167230696	-0.36	-0.5222222222222223	0.3299999999999998	0.1044444444444444	>seq_585	FPKQDGGTQ	1.902	0.0	0.0	False	False
585	HLA-B0702	0	2	FPLPNQLEIAL	LPLPNQLEIAL	LPNQLEIAL	LPNQLEIAL	11	0.0877	0.0877	0.4347	2	9	LPNQLEIAL	1.0	9	9	1,8	-1	True	0	4	184.44444444444443	-0.2777777777777779	0.6222222222222221	3.849983240943402	0.2877777777777778	-0.0622222222222222	0.1877777777777777	-0.0111111111111111	>seq_586	LPNQLEIAL	0.0877	0.0	0.992380228958382	False	False
586	HLA-B3501	1	8	FPLTASKVL	FPLTASEVL	FPLTASKVL	FPLTASKVL	9	0.0732	0.0461	0.0732	0	9	FPLTASEVL	0.960395	9	9	1,8	6	False	2	1	129.99999999999997	-0.7944444444444445	1.0444444444444445	9.700002531521022	0.3544444444444444	-0.14	-0.1155555555555555	0.2488888888888888	>seq_587	FPLTASEVL	0.0461	0.0430308026030368	0.0	False	False
587	HLA-B3501	1	9	FPQGLPNEY	FPQGLPDEY	FPQGLPNEY	FPQGLPNEY	9	0.0029	0.0034	0.0029	0	9	FPQGLPDEY	0.942355	9	9	1,8	6	False	2	1	43.33333333333333	1.143333333333333	-0.977777777777778	3.8499827128835022	0.0666666666666667	-0.1366666666666666	0.0955555555555555	0.3611111111111111	>seq_588	FPQGLPDEY	0.0034	0.0004264705882352	1.0	False	False
588	HLA-B0702	0	9	FPRKSAFSL	FPRKSTFSL	FPRKSAFSL	FPRKSAFSL	9	0.0064	0.0037	0.0064	0	9	FPRKSTFSL	0.946713	9	9	1,8	5	False	4	0	54.44444444444444	1.62	-0.0444444444444445	11.651775666512547	0.0877777777777778	0.0255555555555555	-0.0844444444444444	0.36	>seq_589	FPRKSTFSL	0.0037	0.0046702702702702	0.0	False	False
589	HLA-B0702	0	3	FPRYAGLMV	FPRYPGLMV	FPRYAGLMV	FPRYAGLMV	9	0.1682	0.0647	0.1682	0	9	FPRYPGLMV	0.905825	9	9	1,8	4	False	4	-1	86.66666666666666	-0.2199999999999999	0.7444444444444445	9.348807885311544	0.44	-0.0544444444444444	0.0188888888888888	0.0577777777777777	>seq_590	FPRYPGLMV	0.0647	0.2690680061823802	0.0	False	False
590	HLA-C0702	0	5	FPSPSKTSLTL	FPSPSKTSLPL	FPSPSKTSL	FPSPSKTSL	11	0.4378	0.4378	5.6021	0	9	FPSPSKTSL	1.0	9	9	1,8	-1	True	0	4	43.33333333333333	1.1577777777777776	-0.4000000000000001	9.700002531521022	-0.0222222222222221	-0.3044444444444445	-0.3011111111111111	0.7944444444444444	>seq_591	FPSPSKTSL	0.4378	0.0	0.0	False	False
591	HLA-B0702	0	4	FPVHSWYNF	FPVHNWYNF	FPVHSWYNF	FPVHSWYNF	9	0.9562	1.1422	0.9562	0	9	FPVHNWYNF	0.929459	9	9	1,8	4	False	2	1	32.22222222222222	0.2788888888888889	-0.1666666666666667	7.542349207215011	0.4488888888888888	0.3488888888888888	-0.4488888888888889	0.1911111111111111	>seq_592	FPVHNWYNF	1.1422	0.1557110838732271	0.0	False	False
592	HLA-C0304	0	2	FPVVNSHSL	FAVVNSHSL	FPVVNSHSL	FPVVNSHSL	9	0.2454	0.0009	0.2454	0	9	FAVVNSHSL	0.950737	9	9	1,8	1	True	4	-1	107.77777777777776	0.2355555555555556	0.5666666666666665	7.550323993898928	0.2066666666666666	-0.1844444444444444	-0.1711111111111111	0.3055555555555555	>seq_593	FAVVNSHSL	0.0009	66.667	0.0	False	False
593	HLA-B5101	0	9	FPYPGMTNQ	CPYPGMTNQ	FPYPGMTN	FPYPGMTN-	9	1.2614	4.7476	1.6201	0	8	CPYPGMTN	0.93198	8	8	1,7	0	False	2	-2	0.0	0.3849999999999999	-0.55	6.093198032584041	0.25625	-0.2487499999999999	-0.1975	0.49625	>seq_594	CPYPGMTN-	5.2459	0.9580907565908616	0.0	False	False
594	HLA-B1501	0	7	FQANFSQTW	FQANFPQTW	FQANFSQTW	FQANFSQTW	9	0.4088	0.4908	0.4088	0	9	FQANFPQTW	0.910853	9	9	1,8	5	False	4	-1	11.11111111111111	1.51	-0.6111111111111112	6.099999998230487	0.0855555555555555	0.081111111111111	-0.49	-0.3166666666666666	>seq_595	FQANFPQTW	0.4908	0.0682999185004075	0.5	False	False
595	HLA-A0201	1	2	FQAQHIAMA	FQAQHIAVA	FQAQHIAMA	FQAQHIAMA	9	0.5138	0.8459	0.5138	0	9	FQAQHIAVA	0.970179	9	9	1,8	7	False	1	1	76.66666666666666	0.0066666666666666	0.4888888888888888	7.550323993898928	0.2111111111111111	-0.1811111111111111	-0.0822222222222222	-0.2911111111111111	>seq_596	FQAQHIAVA	0.8459	0.2017176734838633	0.0	False	False
596	HLA-B3901	0	9	FQDDDQTRL	FQDDDQTRV	FQDDDQTRL	FQDDDQTRL	9	0.0834	0.4109	0.0834	0	9	FQDDDQTRV	0.989266	9	9	1,8	8	True	6	1	43.33333333333333	5.203333333333333	-1.7888888888888888	3.826102423015982	-0.4777777777777777	0.1266666666666666	-0.1166666666666666	0.14	>seq_597	FQDDDQTRV	0.4109	0.0664723777074714	0.0	False	False
597	HLA-A0201	0	4	FQHPYDQAHLL	FQQPYDQAHLL	FQHPYDQAHLL	FQYDQAHLL	11	0.5564	0.5564	0.5564	0	11	FQQPYDQAHLL	0.952139	11	11	1,10	2	False	4	0	80.0	1.3300000000000003	-0.6909090909090908	6.496292765717953	0.1172727272727273	0.1536363636363636	-0.0427272727272727	0.1963636363636363	>seq_598	FQYDQAHLL	0.5564	0.0	0.0001178979987861	False	False
598	HLA-A0201	1	1	FQLNQSFEI	SQLNQSFEI	FQLNQSFEI	FQLNQSFEI	9	0.2096	0.4683	0.2096	0	9	SQLNQSFEI	0.971811	9	9	1,8	0	False	2	-2	86.66666666666666	1.3477777777777775	-0.1	3.849983240943402	0.1011111111111111	0.1777777777777777	-0.2377777777777778	-0.2933333333333333	>seq_599	SQLNQSFEI	0.4683	0.1157879991458466	0.0	False	False
599	HLA-A0201	0	3	FQPSFSHLV	FQPSFPHLV	FQPSFSHLV	FQPSFSHLV	9	0.2392	0.1063	0.2392	0	9	FQPSFPHLV	0.911251	9	9	1,8	5	False	4	-1	75.55555555555556	0.2311111111111111	0.411111111111111	7.550323993898928	0.2944444444444445	0.0022222222222221	-0.3955555555555556	0.33	>seq_600	FQPSFPHLV	0.1063	0.299056255879586	0.0	False	False
600	HLA-B3501	0	3	FQPSFSHLVAF	FQPSFPHLVAF	QPSFSHLVAF	QPFSHLVAF	11	0.1547	0.0789	2.956	1	10	QPSFPHLVAF	0.921393	10	10	1,9	4	False	4	-1	78.0	0.0269999999999999	0.55	7.550323993898928	0.2799999999999999	-0.133	-0.32	0.2489999999999999	>seq_601	QPFPHLVAF	0.0789	0.1486217997465146	0.0	False	False
601	HLA-A1102	0	4	FQQEIQILK	FQREIQILK	FQQEIQILK	FQQEIQILK	9	0.3161	0.7122	0.3161	0	9	FQREIQILK	0.953531	9	9	1,8	2	False	2	1	129.99999999999997	1.2488888888888892	-0.2555555555555555	6.408795645926148	0.0211111111111111	0.3622222222222222	0.0411111111111111	-0.24	>seq_602	FQREIQILK	0.7122	0.1758034400449312	0.0	False	False
602	HLA-A0201	0	8	FQTSEKKFYI	FQTSEKKFHI	FQTSEKKFYI	FQSEKKFYI	10	3.3834	4.8709	3.3834	0	10	FQTSEKKFHI	0.969022	10	10	1,9	8	False	2	2	39.0	1.868	-0.75	9.25604694057256	-0.0569999999999999	0.3449999999999999	-0.124	-0.068	>seq_603	FQSEKKFHI	5.5937	1.3369199313513418	0.0	False	False
603	HLA-A0201	0	3	FQYFRATYPL	FEYFRATYPL	FQYFRATYPL	FQYFRATYL	10	4.7995	23.0364	4.7995	0	10	FEYFRATYPL	0.97858	10	10	1,9	1	True	2	2	49.0	1.062	-0.17	9.171628129668534	0.3219999999999999	0.3639999999999999	-0.402	0.183	>seq_604	FEYFRATYL	23.8545	3.833845710452954	0.0	False	False
604	HLA-B2705	0	8	FRFFATPAL	FRFSATPAL	FRFFATPAL	FRFFATPAL	9	0.1241	0.0481	0.1241	0	9	FRFSATPAL	0.914501	9	9	1,8	3	False	2	-2	65.55555555555554	0.001111111111111	1.0	10.550002220086752	0.5144444444444445	0.0811111111111111	-0.3188888888888889	0.2888888888888889	>seq_605	FRFSATPAL	0.0481	0.1960831600831601	0.0	False	False
605	HLA-B2705	0	9	FRFFTRKSL	FRFFTRESL	FRFFTRKSL	FRFFTRKSL	9	0.227	0.1539	0.227	0	9	FRFFTRESL	0.957669	9	9	1,8	6	False	2	1	43.33333333333333	3.055555555555555	-0.2444444444444445	12.51647814642638	0.0888888888888888	0.5333333333333333	-0.1233333333333333	0.1188888888888888	>seq_606	FRFFTRESL	0.1539	0.1078213125406107	0.0	False	False
606	HLA-C0702	0	4	FRHSLVVPY	FRHSVVVPY	FRHSLVVPY	FRHSLVVPY	9	0.03	0.0162	0.03	0	9	FRHSVVVPY	0.959257	9	9	1,8	4	False	6	1	107.77777777777776	0.7933333333333333	0.3999999999999999	9.351184298284352	0.2955555555555555	0.2433333333333333	-0.1433333333333333	0.4166666666666667	>seq_607	FRHSVVVPY	0.0162	0.0255555555555555	5.89524745824429e-05	False	False
607	HLA-B2705	0	1	FRICPIFVF	FRIRPIFVF	FRICPIFVF	FRICPIFVF	9	0.1807	0.0239	0.1807	0	9	FRIRPIFVF	0.868979	9	9	1,8	3	False	2	-3	118.88888888888889	-1.02	2.0	8.549912034533918	0.7544444444444446	0.3988888888888888	-0.5611111111111111	0.3677777777777777	>seq_608	FRIRPIFVF	0.0239	1.185512970711297	0.992380228905816	False	False
608	HLA-B2705	0	5	FRMFLTQGF	FRMFPTQGF	FRMFLTQGF	FRMFLTQGF	9	0.074	0.0456	0.074	0	9	FRMFPTQGF	0.88439	9	9	1,8	4	False	4	-3	43.33333333333333	0.6533333333333332	0.5555555555555554	10.550002220086752	0.44	0.2122222222222222	-0.2722222222222222	-0.2700000000000001	>seq_609	FRMFPTQGF	0.0456	0.0460877192982456	0.0	False	False
609	HLA-C0702	1	4	FRQKTNLIL	FRQKTNLIV	FRQKTNLIL	FRQKTNLIL	9	0.0743	0.5517	0.0743	0	9	FRQKTNLIV	0.989058	9	9	1,8	8	True	6	1	129.99999999999997	1.9422222222222216	-0.1333333333333334	11.651775666512547	0.0644444444444444	0.3533333333333333	0.1488888888888888	-0.1588888888888889	>seq_610	FRQKTNLIV	0.5517	0.0642936740982418	0.0	False	False
610	HLA-B2705	0	8	FRQSLYLKI	FRQSSYLKI	FRQSLYLKI	FRQSLYLKI	9	0.3068	0.4489	0.3068	0	9	FRQSSYLKI	0.922605	9	9	1,8	4	False	2	-2	129.99999999999997	1.312222222222222	0.0999999999999999	10.454924617893994	0.2055555555555556	0.4666666666666667	-0.0222222222222222	-0.1588888888888889	>seq_611	FRQSSYLKI	0.4489	0.0971180218311427	0.0076197710941836	False	False
611	HLA-C0602	0	4	FRSGLDSYV	FRSRLDSYV	FRSGLDSYV	FRSGLDSYV	9	0.0999	0.1515	0.0999	0	9	FRSRLDSYV	0.903173	9	9	1,8	3	False	6	-2	75.55555555555556	1.9666666666666663	-0.0555555555555556	6.3318953779526055	0.01	-0.18	-0.0433333333333333	-0.1222222222222222	>seq_612	FRSRLDSYV	0.1515	0.0340253465346534	0.0	False	False
612	HLA-C0702	1	0	FRSIYLNTLL	FRTIYLNTLL	FRSIYLNTL	FRSIYLNTL	10	0.0387	0.0584	1.6994	0	9	FRTIYLNTL	0.967512	9	9	1,8	2	False	6	1	129.99999999999997	1.103333333333333	0.4555555555555555	9.348807885311544	0.2944444444444445	0.2666666666666666	-0.1877777777777777	-0.1733333333333334	>seq_613	FRTIYLNTL	0.0584	0.0130546232876712	0.0	False	False
613	HLA-B2705	0	3	FRYLSLQDI	FRYLPLQDI	FRYLSLQDI	FRYLSLQDI	9	0.7823	0.4353	0.7823	0	9	FRYLPLQDI	0.913165	9	9	1,8	4	False	4	-1	129.99999999999997	1.6644444444444446	0.1444444444444444	6.3318953779526055	0.2077777777777778	0.3433333333333333	-0.2	-0.1111111111111111	>seq_614	FRYLPLQDI	0.4353	0.6236115322765908	0.0	False	False
614	HLA-C0702	1	9	FRYYRVSILL	FRIYAVSTLL	FRYYRVSIL	FRYYRVSIL	10	0.0586	0.0343	1.1733	0	9	FRIYAVSTL	0.844205	9	9	1,8	2,4,7	True	3	-3	118.88888888888889	1.8511111111111107	0.3222222222222222	10.118372942321002	0.28	0.5777777777777778	-0.1788888888888888	-0.0277777777777778	>seq_615	FRIYAVSTL	0.0343	0.0415154518950437	0.0	False	False
615	HLA-A0201	0	1	FSATLAYFL	FSATLAYFP	FSATLAYFL	FSATLAYFL	9	3.5768	29.44	3.5768	0	9	FSATLAYFP	0.968042	9	9	1,8	8	True	4	-3	108.88888888888889	-1.478888888888889	1.5555555555555556	6.093198032584041	0.6288888888888889	-0.0566666666666667	-0.4633333333333333	-0.2911111111111111	>seq_616	FSATLAYFP	29.44	3.142238239130435	0.0	False	False
616	HLA-A2402	0	1	FSATLAYFL	FSATLAYFP	FSATLAYF	-FSATLAYF	9	3.8887	3.8887	5.3704	0	8	FSATLAYF	1.0	8	8	1,7	-1	True	0	6	73.75	-1.04875	1.275	6.093198032584041	0.5375	-0.10875	-0.53125	-0.25	>seq_617	-FSATLAYF	3.8887	0.0	0.0	False	False
617	HLA-B3501	0	4	FSEFFIGPLM	FSEFIIGPLM	SEFFIGPLM	SEFFIGPLM	10	3.3277	3.6568	10.8043	1	9	SEFIIGPLM	0.932712	9	9	1,8	3	False	2	0	86.66666666666666	-0.9866666666666668	1.0555555555555554	3.849983240943402	0.538888888888889	-0.1211111111111111	-0.1677777777777778	0.0577777777777777	>seq_618	SEFIIGPLM	3.6568	0.2994820799606213	0.992380228905816	False	False
618	HLA-A0201	0	4	FSFPETQFIAV	FTFPETQFIAV	FSFPETQFI	FSFPETQFI	11	0.8552	0.2577	2.2628	0	9	FTFPETQFI	0.973908	9	9	1,8	1	True	6	1	43.33333333333333	0.4955555555555554	0.311111111111111	3.849983240943402	0.3222222222222222	0.1488888888888888	-0.5622222222222223	0.3266666666666667	>seq_619	FTFPETQFI	0.2577	1.9828560341482344	1.5734275536184001e-15	False	False
619	HLA-A2402	0	3	FSFPRSSEPF	FSFPLSSEPF	SFPRSSEPF	SFPRSSEPF	10	0.2319	0.2903	0.997	1	9	SFPLSSEPF	0.914946	9	9	1,8	3	False	4	-2	0.0	2.8855555555555554	-0.8888888888888888	6.410149741452187	-0.131111111111111	-0.1055555555555555	-0.3055555555555556	0.8777777777777778	>seq_620	SFPLSSEPF	0.2903	0.0466516017912504	4.52679959335127e-07	False	False
620	HLA-A0201	1	1	FSGEYIPTV	FPGEYIPTV	FSGEYIPTV	FSGEYIPTV	9	0.1292	1.3615	0.1292	0	9	FPGEYIPTV	0.942042	9	9	1,8	1	True	4	-1	75.55555555555556	0.0044444444444442	0.3555555555555555	3.8499827128835022	0.2211111111111111	-0.2655555555555555	-0.1544444444444444	0.2066666666666666	>seq_621	FPGEYIPTV	1.3615	0.1169395225853837	0.0	False	False
621	HLA-A0201	0	6	FSLARQFSL	FPLARQFSL	FSLARQFSL	FSLARQFSL	9	1.6667	6.906	1.6667	0	9	FPLARQFSL	0.948621	9	9	1,8	1	True	4	-1	97.77777777777776	1.0722222222222224	0.6	10.550002220086752	0.2377777777777778	0.0633333333333333	-0.2577777777777778	-0.1644444444444444	>seq_622	FPLARQFSL	6.906	1.2644571836084566	0.0	False	False
622	HLA-A0201	0	6	FSLPKSVPL	FSLPESVPL	FSLPKSVPL	FSLPKSVPL	9	1.4232	1.2588	1.4232	0	9	FSLPESVPL	0.946356	9	9	1,8	4	False	2	1	118.88888888888889	-0.5011111111111112	0.6555555555555554	9.700002531521022	0.3255555555555556	-0.1033333333333333	-0.16	0.6666666666666667	>seq_623	FSLPESVPL	1.678	0.2161092729439808	0.0	False	False
623	HLA-B0702	0	6	FSLPKSVPL	FSLPESVPL	FSLPKSVPL	FSLPKSVPL	9	1.5225	3.3301	1.5225	0	9	FSLPESVPL	0.946356	9	9	1,8	4	False	2	1	118.88888888888889	-0.5011111111111112	0.6555555555555554	9.700002531521022	0.3255555555555556	-0.1033333333333333	-0.16	0.6666666666666667	>seq_624	FSLPESVPL	3.3301	0.826422930242335	0.0	False	False
624	HLA-A2402	0	2	FSLPKSVPLF	FSLPESVPLF	SLPKSVPLF	SLPKSVPLF	10	0.0456	0.0658	0.6116	1	9	SLPESVPLF	0.948453	9	9	1,8	3	False	2	1	118.88888888888889	-0.5011111111111113	0.6555555555555554	9.700002531521022	0.3255555555555556	-0.1033333333333333	-0.16	0.6666666666666665	>seq_625	SLPESVPLF	0.0658	0.0139987841945288	0.5	False	False
625	HLA-B1501	0	8	FSMAKTSTSL	FSTAKTSTSL	SMAKTSTSL	SMAKTSTSL	10	0.2788	1.4524	2.6234	1	9	STAKTSTSL	0.965759	9	9	1,8	1	True	1	-1	54.44444444444444	1.312222222222222	-0.0222222222222222	9.700002531521022	-0.1488888888888889	-0.4633333333333333	-0.2544444444444445	-0.06	>seq_626	STAKTSTSL	1.4524	0.2252820710548058	0.0	False	False
626	HLA-B3501	0	6	FSPEFSEFF	FSPEFSEFI	FSPEFSEFF	FSPEFSEFF	9	1.7447	3.2134	1.7447	0	9	FSPEFSEFI	0.978913	9	9	1,8	8	True	2	0	0.0	0.9444444444444444	0.111111111111111	3.613691325765103	0.2888888888888889	0.1555555555555555	-0.5522222222222223	0.3355555555555555	>seq_627	FSPEFSEFI	12.8015	1.5069170769050502	0.0	False	False
627	HLA-A0201	0	6	FSPEFSEFFI	FSPEFSEFII	FSPEFSEFF	FSPEFSEFF	10	8.8129	2.2458	9.3016	0	9	FSPEFSEFI	0.978913	9	9	1,8	8	True	2	0	0.0	0.9444444444444444	0.111111111111111	3.613691325765103	0.2888888888888889	0.1555555555555555	-0.5522222222222223	0.3355555555555555	>seq_628	FSPEFSEFI	2.2458	25.770413923768817	0.0	False	False
628	HLA-A0201	1	0	FSSDVLNLV	FSSEVLNLV	FSSDVLNLV	FSSDVLNLV	9	0.4712	0.4736	0.4712	0	9	FSSEVLNLV	0.954107	9	9	1,8	3	False	4	2	151.11111111111111	0.1399999999999999	1.1333333333333335	3.749987360555679	0.2533333333333333	-0.1755555555555555	-0.2411111111111111	-0.1688888888888888	>seq_629	FSSEVLNLV	0.4736	0.0023878378378378	0.0	False	False
629	HLA-A0201	0	8	FSSFMFGWHV	LSSFMFGWHV	SSFMFGWHV	SSFMFGWHV	10	2.3861	2.3861	11.8016	1	9	SSFMFGWHV	1.0	9	9	1,8	-1	True	0	4	32.22222222222222	-0.4622222222222222	0.6222222222222221	7.550323993898928	0.4822222222222222	-0.0477777777777777	-0.3455555555555556	-0.27	>seq_630	SSFMFGWHV	2.3861	0.0	0.501970951695436	False	False
630	HLA-A0201	0	8	FSSKSLLEV	FSSKSLLEL	FSSKSLLEV	FSSKSLLEV	9	0.9737	2.5262	0.9737	0	9	FSSKSLLEL	0.989753	9	9	1,8	8	True	6	1	118.88888888888889	0.6333333333333332	0.5333333333333333	6.408795645926148	0.0711111111111111	-0.1	-0.0877777777777778	-0.11	>seq_631	FSSKSLLEL	2.5262	0.5983965046314622	0.0	False	False
631	HLA-B1501	0	7	FSSSFPKPPSF	FSSSFPKPPSS	SSFPKPPSF	SSFPKPPSF	11	0.0741	7.4949	1.6943	2	9	SSFPKPPSS	0.971721	9	9	1,8	8	True	2	-2	0.0	1.0877777777777775	-0.6111111111111112	9.700002531521022	0.0577777777777777	-0.2322222222222222	-0.3911111111111111	1.1933333333333334	>seq_632	SSFPKPPSS	7.4949	0.0733673938278029	5.89524745824429e-05	False	False
632	HLA-A0201	0	8	FSSSFVEIVTI	FPSSFVEIVTI	FSSSFVEIV	FSSSFVEIV	11	2.4154	2.6863	10.7109	0	9	FPSSFVEIV	0.952291	9	9	1,8	1	True	4	-1	107.77777777777776	-0.2166666666666666	1.4	3.849983240943402	0.2933333333333333	-0.1366666666666666	-0.4788888888888889	-0.0266666666666666	>seq_633	FPSSFVEIV	9.7758	1.8186041203788947	0.0	False	False
633	HLA-A0201	0	2	FSWRDSSFTEV	FSGRDSSFTEV	FSWRDSSFTEV	FSWSSFTEV	11	5.3348	8.1408	5.3348	0	11	FSGRDSSFTEV	0.931653	11	11	1,10	2	False	1	-2	26.36363636363636	2.808181818181818	-0.5181818181818182	4.184407676104456	-0.0772727272727272	0.0645454545454545	-0.3981818181818182	0.0772727272727272	>seq_634	FSDSSFTEV	8.1408	1.838817904874214	3.47580404973379e-09	False	False
634	HLA-C1203	0	4	FSYLIWSNPRY	FSDLIWSNPRY	YLIWSNPRY	YLIWSNPRY	11	1.42	6.4461	4.7097	2	9	DLIWSNPRY	0.960288	9	9	1,8	0	False	2	-3	86.66666666666666	1.4522222222222223	-0.6222222222222221	9.171628129668534	0.2711111111111111	0.4544444444444444	-0.201111111111111	0.1177777777777777	>seq_635	DLIWSNPRY	7.0768	1.135068957721004	7.122594434143239e-22	False	False
635	HLA-A1102	0	5	FTAAALAGH	FSAAALAGH	FTAAALAGH	FTAAALAGH	9	4.0382	6.0275	4.0382	0	9	FSAAALAGH	0.981779	9	9	1,8	1	True	6	1	87.77777777777777	-0.9833333333333336	1.0555555555555556	7.550323993898928	0.2788888888888888	-0.7655555555555555	0.2599999999999999	-0.3377777777777778	>seq_636	FSAAALAGH	6.0275	1.3327567416009956	0.0	False	False
636	HLA-A0101	0	4	FTDEKVKAY	LTDEKVKAY	FTDEKVKAY	FTDEKVKAY	9	0.0033	0.0061	0.0033	0	9	LTDEKVKAY	0.982561	9	9	1,8	0	False	6	0	43.33333333333333	2.278888888888889	-0.8888888888888888	6.4862133539281785	-0.2188888888888889	0.1277777777777777	0.1377777777777777	0.0	>seq_637	LTDEKVKAY	0.0061	0.0015147540983606	0.0	False	False
637	HLA-A0201	0	4	FTDLSGFQV	FTDLNGFQV	FTDLSGFQV	FTDLSGFQV	9	0.7978	0.599	0.7978	0	9	FTDLNGFQV	0.938978	9	9	1,8	4	False	2	1	75.55555555555556	0.4855555555555556	0.5222222222222221	3.749987360555679	0.2044444444444444	-0.2633333333333334	-0.2677777777777779	-0.1933333333333333	>seq_638	FTDLNGFQV	0.599	0.2647790317195325	0.0	False	False
638	HLA-B3501	0	7	FTEPEVVFLQF	FTEPEVVFLQS	EPEVVFLQF	EPEVVFLQF	11	0.1451	2.3723	1.4677	2	9	EPEVVFLQS	0.973131	9	9	1,8	8	True	2	-2	107.77777777777776	0.022222222222222	0.6333333333333333	3.613691325765103	0.3133333333333334	0.2022222222222222	-0.1811111111111111	0.2344444444444444	>seq_639	EPEVVFLQS	6.1186	0.141659015134181	0.0	False	False
639	HLA-A0206	0	8	FTGQFVSEEV	FTGQFVTEEV	GQFVSEEV	GQF-VSEEV	10	3.6341	2.9943	3.7633	2	8	GQFVTEEV	0.957626	8	8	0,1,2,4,5,6,7	4	True	6	1	72.5	1.3199999999999998	-0.0624999999999999	3.613691325765103	-0.1437499999999999	-0.3374999999999999	0.1474999999999999	-0.2324999999999999	>seq_640	GQF-VTEEV	3.0693	0.6687321799758902	0.0	False	False
640	HLA-A0201	0	1	FTLEGGHRA	FTVEGGHRA	FTLEGGHRA	FTLEGGHRA	9	1.0968	2.142	1.0968	0	9	FTVEGGHRA	0.964526	9	9	1,8	2	False	6	1	54.44444444444444	1.93	-0.4777777777777778	7.5513127176091075	-0.0877777777777777	-0.4588888888888889	0.6088888888888889	-0.2322222222222222	>seq_641	FTVEGGHRA	2.142	0.535189243697479	2.6688189211265488e-11	False	False
641	HLA-A0201	0	8	FTLERRWYNEI	FTLERRGYNEI	FTLERRWYNEI	FTLERRWYI	11	7.0872	6.6114	7.0872	0	11	FTLERRGYNEI	0.8914	11	11	1,10	6	False	1	-2	70.9090909090909	3.423636363636364	-1.0272727272727271	6.526612716726959	-0.0336363636363636	0.5763636363636363	0.0890909090909091	-0.0936363636363636	>seq_642	FTLEGYNEI	6.6114	0.5100417097740272	0.0	False	False
642	HLA-A0201	1	0	FTLMYEERAV	FILMYEERAV	TLMYEERAV	TLMYEERAV	10	0.8135	0.5673	2.0961	1	9	ILMYEERAV	0.981018	9	9	1,8	0	False	3	-1	86.66666666666666	2.014444444444444	-0.1999999999999999	4.258146501611918	-0.031111111111111	0.1477777777777777	0.0788888888888889	-0.1188888888888889	>seq_643	ILMYEERAV	0.5673	0.3530472413185263	0.0	False	False
643	HLA-A2402	0	0	FTSKHHFSF	FTSKHHFGF	FTSKHHFSF	FTSKHHFSF	9	0.4064	0.8247	0.4064	0	9	FTSKHHFGF	0.957186	9	9	1,8	7	False	2	0	0.0	1.7000000000000002	-0.4666666666666668	9.703982825390996	0.0944444444444444	0.181111111111111	-0.2855555555555555	0.16	>seq_644	FTSKHHFGF	0.8247	0.2061320722687037	0.0	False	False
644	HLA-A0201	0	5	FTTDNLCFVSL	FTTDNLCFVGL	FTTDNLCFV	FTTDNLCFV	11	0.6189	0.6189	3.1711	0	9	FTTDNLCFV	1.0	9	9	1,8	-1	True	0	4	75.55555555555556	0.4777777777777777	0.8555555555555555	3.749971453566104	0.28	-0.0255555555555555	-0.5833333333333334	-0.0777777777777777	>seq_645	FTTDNLCFV	0.6189	0.0	0.5	False	False
645	HLA-A1101	0	0	FTVPNLLPR	FTVPNLLPK	FTVPNLLPR	FTVPNLLPR	9	0.4083	0.0731	0.4083	0	9	FTVPNLLPK	0.987149	9	9	1,8	8	True	2	2	118.88888888888889	0.8077777777777777	0.2999999999999999	10.550002220086752	0.2933333333333334	0.0922222222222222	-0.0611111111111111	0.6744444444444445	>seq_646	FTVPNLLPK	0.0731	1.8722593707250343	0.5	False	False
646	HLA-A2501	0	2	FVADWAGTF	FVADRAGTF	FVADWAGTF	FVADWAGTF	9	0.0172	0.0187	0.0172	0	9	FVADRAGTF	0.864002	9	9	0,1,8	4	False	2	-3	54.44444444444444	-0.6222222222222222	0.8777777777777778	3.749987360555679	0.4344444444444444	-0.3055555555555556	-0.2155555555555556	-0.2922222222222222	>seq_647	FVADRAGTF	0.0187	0.001379679144385	0.0	False	False
647	HLA-A0201	0	6	FVALSTCHEL	FVALSTCHGL	ALSTCHEL	AL-STCHEL	10	2.816	4.5878	3.1819	2	8	ALSTCHGL	0.918978	8	8	0,1,2,3,5,7	6	False	2	-2	110.0	0.5637499999999999	0.4624999999999999	5.36107725976035	0.05375	-0.28	-0.085	-0.0925	>seq_648	AL-STCHGL	5.4928	1.3723180891348674	0.0	False	False
648	HLA-A0201	0	1	FVFKLYYFEI	FVSKLYYFEI	FVFKLYYFEI	FVFKYYFEI	10	6.7498	10.1439	6.7498	0	10	FVSKLYYFEI	0.943083	10	10	1,9	2	False	2	-2	107.0	-1.018	1.09	6.395413115154952	0.682	0.6509999999999999	-0.369	-0.227	>seq_649	FVSKYYFEI	10.1439	2.258450515087885	0.0	False	False
649	HLA-A0201	1	5	FVGALSFSI	FVGVLSFSI	FVGALSFSI	FVGALSFSI	9	1.4531	3.1116	1.4531	0	9	FVGVLSFSI	0.953254	9	9	1,8	3	False	4	0	129.99999999999997	-1.7544444444444445	1.9888888888888887	6.099999998230487	0.56	-0.4122222222222222	-0.21	-0.3088888888888889	>seq_650	FVGVLSFSI	3.1116	0.7745103323049236	0.0	False	False
650	HLA-A0201	0	0	FVHLSNVKV	LVHLSNVKV	FVHLSNVKV	FVHLSNVKV	9	1.0158	2.9696	1.0158	0	9	LVHLSNVKV	0.98141	9	9	1,8	0	False	6	0	140.0	0.0255555555555555	0.8666666666666667	9.702001779340208	0.2111111111111111	0.0488888888888888	0.0755555555555555	-0.0911111111111111	>seq_651	LVHLSNVKV	2.9696	0.6683290813577586	0.0	False	False
651	HLA-A0201	0	9	FVIGYDPPSA	LVIGYDPPSA	FVIGYDPPSA	FVIGYPPSA	10	1.4373	4.416	1.4373	0	10	LVIGYDPPSA	0.98612	10	10	1,9	0	False	6	0	78.0	-0.2429999999999998	0.41	3.7499869628809392	0.273	-0.42	-0.131	0.509	>seq_652	LVIGYPPSA	4.6509	0.9931211765464748	0.0151814812768396	False	False
652	HLA-A0201	0	2	FVLAVKRTV	FVSAVKRTV	FVLAVKRTV	FVLAVKRTV	9	1.0342	1.4645	1.0342	0	9	FVSAVKRTV	0.941927	9	9	1,8	2	False	2	-2	151.11111111111111	0.1344444444444444	1.322222222222222	11.651775666512547	0.2588888888888889	0.0944444444444443	0.0588888888888888	-0.0044444444444444	>seq_653	FVSAVKRTV	1.4645	0.3038690747695458	0.0	False	False
653	HLA-B0702	0	2	FVLAVKRTV	FVSAVKRTV	FVLAVKRTV	FVLAVKRTV	9	5.0671	3.226	5.0671	0	9	FVSAVKRTV	0.941927	9	9	1,8	2	False	2	-2	151.11111111111111	0.1344444444444444	1.322222222222222	11.651775666512547	0.2588888888888889	0.0944444444444443	0.0588888888888888	-0.0044444444444444	>seq_654	FVSAVKRTV	3.226	2.8918282114073155	0.0	False	False
654	HLA-A0201	0	2	FVLNGGGEV	FVLNDGGEV	FVLNGGGEV	FVLNGGGEV	9	1.4921	1.8702	1.4921	0	9	FVLNDGGEV	0.913523	9	9	1,8	4	False	2	-1	107.77777777777776	-0.5944444444444446	0.7555555555555555	3.849983240943402	0.1811111111111111	-0.7977777777777777	0.6599999999999999	-0.6311111111111112	>seq_655	FVLNDGGEV	1.8702	0.3016591861832959	0.0	False	False
655	HLA-B3501	0	5	FVLTCIIIVCF	FVLTCIIIVCS	LTCIIIVCF	LTCIIIVCF	11	7.4311	37.0	24.087	2	9	LTCIIIVCS	0.975247	9	9	1,8	8	True	2	-2	205.5555555555556	-2.9655555555555555	3.1777777777777776	5.826007311698049	0.8299999999999998	0.0644444444444444	-0.6644444444444445	-0.1366666666666666	>seq_656	LTCIIIVCS	65.0	6.5815423506153845	0.999999999973715	False	False
656	HLA-B1501	0	7	FVPPVSPPSY	FVPPVPPPSY	FVPPVSPPSY	FVPPSPPSY	10	0.2764	0.1984	0.2764	0	10	FVPPVPPPSY	0.935202	10	10	1,9	5	False	4	-1	57.99999999999999	-0.412	0.19	6.093198032584041	0.319	-0.235	-0.481	1.368	>seq_657	FVPPPPPSY	0.1984	0.1086653225806451	0.0	False	False
657	HLA-A1101	0	7	FVRTNSLVFR	FGRTNSLVFR	RTNSLVFR	RTN-SLVFR	10	1.479	1.479	3.6124	2	8	RTNSLVFR	1.0	8	8	0,1,2,3,4,7	-1	True	0	5	85.0	3.81375	-0.4	12.500109306536617	-0.1625	0.205	0.05125	0.0637499999999999	>seq_658	RTN-SLVFR	1.479	0.0	0.0	False	False
658	HLA-A0201	0	7	FVSALCMFL	FVSALRMFL	FVSALCMFL	FVSALCMFL	9	1.8977	1.3052	1.8977	0	9	FVSALRMFL	0.884059	9	9	1,8	5	False	2	-3	129.99999999999997	-2.4311111111111114	2.533333333333333	5.922539790626615	0.798888888888889	0.0022222222222222	-0.61	-0.3233333333333333	>seq_659	FVSALRMFL	1.3052	0.8614673996322404	0.0	False	False
659	HLA-A0201	0	6	FVSFVNMNSLL	FVSFVNMDSLL	FVSFVNMNSL	FVSFVNMSL	11	6.2063	6.3812	9.501	0	10	FVSFVNMDSL	0.961851	10	10	1,9	7	False	2	1	97.0	-0.123	1.11	6.099999998230487	0.361	-0.051	-0.374	-0.314	>seq_660	FVSFVNMSL	6.3812	0.1701062292358804	0.500000002606853	False	False
660	HLA-A0201	0	8	FVSKDISSGSV	FVSKDISRGSV	FVSKDISSGSV	FVSKDISSV	11	2.8434	2.8391	2.8434	0	11	FVSKDISRGSV	0.957135	11	11	1,10	7	False	6	-1	88.18181818181819	0.9954545454545456	0.4272727272727273	6.337367167230696	-0.0809090909090908	-0.5181818181818182	-0.0781818181818182	-0.0545454545454545	>seq_661	FVSKDISSV	2.8391	0.0043065126272407	0.0	False	False
661	HLA-C0304	1	8	FVSTSDIKSM	FVSKSDIKSM	VSTSDIKSM	VSTSDIKSM	10	0.4462	0.5853	1.8215	1	9	VSKSDIKSM	0.949269	9	9	1,8	2	False	2	-1	75.55555555555556	1.7477777777777777	0.0111111111111111	6.337367167230696	-0.181111111111111	-0.3233333333333333	-0.2566666666666666	0.0633333333333333	>seq_662	VSKSDIKSM	0.5853	0.1060420638988553	0.0	False	False
662	HLA-A0201	1	2	FVTETPLEV	FVTETPLEG	FVTETPLEV	FVTETPLEV	9	0.0368	16.735	0.0368	0	9	FVTETPLEG	0.970752	9	9	1,8	8	True	4	-3	107.77777777777776	0.3088888888888887	0.5555555555555556	3.613691325765103	0.1755555555555556	-0.0466666666666667	-0.1866666666666666	0.3888888888888889	>seq_663	FVTETPLEG	16.735	0.0367190773827308	9.05359508832148e-07	False	False
663	HLA-A1101	0	5	FVTFSCHGADK	FVTFSCPGADK	VTFSCHGADK	VTFSHGADK	11	0.8186	0.3362	7.1769	1	10	VTFSCPGADK	0.881592	10	10	0,1,9	5	False	2	-2	39.0	1.3850000000000002	-0.12	7.359000942669809	-0.1349999999999999	-0.461	0.0349999999999999	-0.04	>seq_664	VTFSPGADK	0.3362	1.1745765615704935	0.0	False	False
664	HLA-C0303	1	5	FVVPYMIYLL	YVVPYMIHLL	FVVPYMIYL	FVVPYMIYL	10	0.1229	0.0462	4.1044	0	9	YVVPYMIHL	0.94187	9	9	1,8	0,7	True	4	5	151.11111111111111	-2.552222222222222	1.911111111111111	6.086602629628032	0.902222222222222	0.3944444444444444	-0.5399999999999999	0.0922222222222222	>seq_665	YVVPYMIHL	0.0462	0.2040352813852813	0.999999999999795	False	False
665	HLA-A0201	0	2	FVYQCFEGYI	FVCQCFEGYI	FVYQCFEGYI	FVYQCFEYI	10	8.698	18.2661	8.698	0	10	FVCQCFEGYI	0.899276	10	10	1,9	2	False	2	-2	68.0	-0.451	0.6799999999999999	3.849961081985384	0.413	0.1579999999999999	-0.387	-0.352	>seq_666	FVCQFEGYI	18.2661	4.556163264188854	0.0	False	False
666	HLA-A0201	1	1	FVYVFITHL	FVYVFTTHL	FVYVFITHL	FVYVFITHL	9	0.3896	0.3901	0.3896	0	9	FVYVFTTHL	0.941765	9	9	1,8	5	False	3	-1	151.11111111111111	-1.8344444444444443	1.9	7.542349207215011	0.7811111111111111	0.3588888888888888	-0.4488888888888889	-0.0766666666666666	>seq_667	FVYVFTTHL	0.3901	0.0004993591386823	0.0	False	False
667	HLA-A2402	0	9	FWLFWGLTY	FWLSWGLTY	FWLFWGLTY	FWLFWGLTY	9	2.665	1.3108	2.665	0	9	FWLSWGLTY	0.89482	9	9	1,8	3	False	2	-2	86.66666666666666	-2.0766666666666667	0.9999999999999998	6.093198032584041	0.9811111111111112	0.4677777777777778	-0.4733333333333333	-0.5344444444444445	>seq_668	FWLSWGLTY	1.3108	2.753236954531584	0.0	False	False
668	HLA-A2402	0	9	FWLFWGLTYI	FWLSWGLTYI	FWLFWGLTY	FWLFWGLTY	10	2.665	1.3108	4.0142	0	9	FWLSWGLTY	0.89482	9	9	1,8	3	False	2	-2	86.66666666666666	-2.0766666666666667	0.9999999999999998	6.093198032584041	0.9811111111111112	0.4677777777777778	-0.4733333333333333	-0.5344444444444445	>seq_669	FWLSWGLTY	1.3108	2.753236954531584	0.0	False	False
669	HLA-A0201	0	9	FWLFWGLTYI	FWLSWGLTYI	WLFWGLTYI	WLFWGLTYI	10	0.3158	0.5715	0.6774	1	9	WLSWGLTYI	0.908477	9	9	1,8	2	False	2	-2	129.99999999999997	-2.2922222222222226	1.1888888888888889	6.093198032584041	0.9533333333333334	0.3944444444444444	-0.3433333333333334	-0.5266666666666666	>seq_670	WLSWGLTYI	0.5715	0.1412949431321084	0.0	False	False
670	HLA-C1403	1	4	FWYTHNLIF	FWYTHNLFF	FWYTHNLIF	FWYTHNLIF	9	0.1226	0.1497	0.1226	0	9	FWYTHNLFF	0.95568	9	9	1,8	7	False	2	0	86.66666666666666	-0.4577777777777777	0.4777777777777778	7.542349207215011	0.6688888888888889	0.5544444444444445	-0.4266666666666666	-0.2533333333333333	>seq_671	FWYTHNLFF	0.1497	0.0221941215764863	0.999941047525418	False	False
671	HLA-C1403	1	4	FWYTHNLIFV	FWYTHNLFFV	FWYTHNLIF	FWYTHNLIF	10	0.1226	0.1497	4.0369	0	9	FWYTHNLFF	0.95568	9	9	1,8	7	False	2	0	86.66666666666666	-0.4577777777777777	0.4777777777777778	7.542349207215011	0.6688888888888889	0.5544444444444445	-0.4266666666666666	-0.2533333333333333	>seq_672	FWYTHNLFF	0.1497	0.0221941215764863	0.999941047525418	False	False
672	HLA-C1403	1	4	FWYTHNLIFVF	FWYTHNLFFVF	FWYTHNLIF	FWYTHNLIF	11	0.1226	0.1497	2.5435	0	9	FWYTHNLFF	0.95568	9	9	1,8	7	False	2	0	86.66666666666666	-0.4577777777777777	0.4777777777777778	7.542349207215011	0.6688888888888889	0.5544444444444445	-0.4266666666666666	-0.2533333333333333	>seq_673	FWYTHNLFF	0.1497	0.0221941215764863	0.999941047525418	False	False
673	HLA-C0702	1	6	FWYYAKVDL	FWYYAKVEL	FWYYAKVDL	FWYYAKVDL	9	1.2869	0.2458	1.2869	0	9	FWYYAKVEL	0.970166	9	9	1,8	7	False	4	2	86.66666666666666	-0.17	0.1888888888888889	6.324009879026562	0.4655555555555556	0.4688888888888888	-0.2666666666666666	-0.2811111111111111	>seq_674	FWYYAKVEL	0.2458	5.450738771358828	0.0	False	False
674	HLA-A2402	0	3	FYCRPHFTI	FHCRPHFTI	FYCRPHFTI	FYCRPHFTI	9	0.1071	1.7893	0.1071	0	9	FHCRPHFTI	0.940999	9	9	1,8	1	True	2	2	43.33333333333333	1.1255555555555556	0.1444444444444443	8.534796248190105	0.3422222222222222	0.3877777777777778	-0.4600000000000001	0.4655555555555556	>seq_675	FHCRPHFTI	1.7893	0.1006894427988599	4.52679959335127e-07	False	False
675	HLA-A2402	0	2	FYFFHETRQY	FYFFHGTRQY	YFFHETRQY	YFFHETRQY	10	1.1778	1.0592	1.6343	1	9	YFFHGTRQY	0.899141	9	9	1,8	4	False	2	-2	0.0	3.2022222222222223	-1.3777777777777778	7.535646471194923	-0.0133333333333333	0.6222222222222222	-0.2699999999999999	0.0044444444444444	>seq_676	YFFHGTRQY	1.0592	0.1318797960725076	0.0	False	False
676	HLA-A2402	0	7	FYFSNMLEF	FYFSNMLGF	FYFSNMLEF	FYFSNMLEF	9	0.0133	0.0595	0.0133	0	9	FYFSNMLGF	0.943445	9	9	1,8	7	False	2	-2	43.33333333333333	0.0866666666666665	0.5555555555555555	3.8499827128835022	0.5222222222222223	0.3888888888888888	-0.5255555555555556	-0.3433333333333334	>seq_677	FYFSNMLGF	0.0595	0.0103270588235294	0.0	False	False
677	HLA-A2402	0	7	FYFSNMLEFY	FYFSNMLGFY	FYFSNMLEF	FYFSNMLEF	10	0.0133	0.0595	0.9077	0	9	FYFSNMLGF	0.943445	9	9	1,8	7	False	2	-2	43.33333333333333	0.0866666666666665	0.5555555555555555	3.8499827128835022	0.5222222222222223	0.3888888888888888	-0.5255555555555556	-0.3433333333333334	>seq_678	FYFSNMLGF	0.0595	0.0103270588235294	0.0	False	False
678	HLA-A2402	1	2	FYGKTILWF	FYGKTIPWF	FYGKTILWF	FYGKTILWF	9	0.0517	0.0292	0.0517	0	9	FYGKTIPWF	0.895374	9	9	1,8	6	False	4	-3	86.66666666666666	-1.2011111111111112	0.7444444444444444	9.298300650902092	0.6744444444444445	0.3399999999999999	-0.2066666666666667	-0.3711111111111111	>seq_679	FYGKTIPWF	0.0292	0.0398373287671232	0.0	False	False
679	HLA-A2402	0	6	FYHFQDATSW	FYHLQDATSW	FYHFQDATSW	FYFQDATSW	10	0.2586	0.266	0.2586	0	10	FYHLQDATSW	0.947291	10	10	1,9	3	False	6	0	10.0	1.493	-0.6500000000000001	5.292197432834655	0.175	0.205	-0.494	-0.0949999999999999	>seq_680	FYLQDATSW	0.266	0.0071941353383458	0.999999998262098	False	False
680	HLA-C0602	1	3	FYNDIILMV	FYNDIILTV	FYNDIILMV	FYNDIILMV	9	0.0415	0.0252	0.0415	0	9	FYNDIILTV	0.960164	9	9	1,8	7	False	1	-1	162.2222222222222	-0.9588888888888888	1.4888888888888887	3.7499869628809392	0.6288888888888889	0.2855555555555555	-0.3188888888888889	-0.2833333333333333	>seq_681	FYNDIILTV	0.0252	0.0268432539682539	0.0	False	False
681	HLA-A2402	0	9	FYPGMLQRR	FHPGMLQRR	FYPGMLQRR	FYPGMLQRR	9	2.308	7.9377	2.308	0	9	FHPGMLQRR	0.949195	9	9	1,8	1	True	2	2	43.33333333333333	2.7033333333333336	-0.8111111111111112	11.14762292895466	0.0688888888888889	0.2722222222222222	0.1277777777777777	0.1611111111111111	>seq_682	FHPGMLQRR	7.9377	1.6369159328268894	0.0	False	False
682	HLA-A2402	0	8	FYQSVISNPF	FYESVISNPF	FYQSVISNPF	FYQSVISNF	10	0.0881	0.2395	0.0881	0	10	FYESVISNPF	0.971292	10	10	1,9	2	False	2	2	68.0	0.4199999999999997	0.2799999999999999	6.093198032584041	0.261	0.0389999999999999	-0.496	0.149	>seq_683	FYESVISNF	0.2395	0.0556924425887265	0.0	False	False
683	HLA-A1101	0	8	GACCPVCLK	GACCPVCLQ	GACCPVCLK	GACCPVCLK	9	1.5242	18.8158	1.5242	0	9	GACCPVCLQ	0.984432	9	9	1,8	8	True	2	1	86.66666666666666	-1.1111111111111112	1.2666666666666666	8.045790784992278	0.1844444444444444	-0.5522222222222222	-0.1311111111111111	0.0722222222222222	>seq_684	GACCPVCLQ	18.8158	1.4007300630321324	0.996175545436856	False	False
684	HLA-A1101	0	8	GACCPVCLKK	GACCPVCLQK	GACCPVCLK	GACCPVCLK	10	1.5242	1.8225	2.176	0	9	GACCPVCLQ	0.984432	9	9	1,8	8	True	2	1	86.66666666666666	-1.1111111111111112	1.2666666666666666	8.045790784992278	0.1844444444444444	-0.5522222222222222	-0.1311111111111111	0.0722222222222222	>seq_685	GACCPVCLQ	18.8158	1.4007300630321324	0.996175545436856	False	False
685	HLA-C0802	1	7	GADGVGKSA	GAGGVGKSA	GADGVGKSA	GADGVGKSA	9	1.3067	12.6496	1.3067	0	9	GAGGVGKSA	0.932366	9	9	2,8	2	True	2	-1	54.44444444444444	0.7988888888888889	-0.1777777777777777	6.337367167230696	-0.2811111111111111	-1.2822222222222222	0.8366666666666666	-0.4677777777777778	>seq_686	GAGGVGKSA	12.6496	1.1717182701429294	0.0	False	False
686	HLA-C0802	1	7	GADGVGKSAL	GAGGVGKSAL	GADGVGKSAL	GADGVGSAL	10	0.171	5.394	0.171	0	10	GAGGVGKSAL	0.946062	10	10	2,3,9	2	True	2	-1	88.0	0.2269999999999999	0.22	6.337367167230696	-0.1169999999999999	-1.118	0.7609999999999999	-0.4830000000000001	>seq_687	GAGGVGSAL	10.2595	0.1681498611043423	0.0	False	False
687	HLA-B3501	0	1	GAILPFTPEF	GAISPFTPEF	AILPFTPEF	AILPFTPEF	10	0.6998	0.4784	2.432	1	9	AISPFTPEF	0.929637	9	9	1,8	2	False	2	-2	97.77777777777776	-0.9144444444444444	0.9222222222222224	3.849983240943402	0.5266666666666667	-0.0244444444444444	-0.2933333333333333	0.6555555555555554	>seq_688	AISPFTPEF	0.4784	0.3238622909698996	0.0076197710941836	False	False
688	HLA-A0211	1	5	GAQSWLWFV	GAQSWLWFA	GAQSWLWFV	GAQSWLWFV	9	0.9225	3.0637	0.9225	0	9	GAQSWLWFA	0.980948	9	9	1,8	8	True	4	0	86.66666666666666	-1.1566666666666667	0.6777777777777777	6.099999998230487	0.5511111111111112	-0.0155555555555555	-0.22	-0.518888888888889	>seq_689	GAQSWLWFA	3.0637	0.6447292489473513	0.999999996524196	False	False
689	HLA-B1501	0	7	GASMTGIVY	GASMTGIAY	GASMTGIVY	GASMTGIVY	9	0.4066	0.3845	0.4066	0	9	GASMTGIAY	0.969248	9	9	1,8	7	False	4	0	86.66666666666666	-0.987777777777778	0.9777777777777776	6.093198032584041	0.2655555555555555	-0.7222222222222222	0.081111111111111	-0.4466666666666666	>seq_690	GASMTGIAY	0.3845	0.0233702470741222	0.0	False	False
690	HLA-B0702	0	8	GASSATAVL	GASSATAAL	GASSATAVL	GASSATAVL	9	1.4975	0.9364	1.4975	0	9	GASSATAAL	0.978316	9	9	1,8	7	False	4	0	108.88888888888889	-0.6622222222222223	1.1888888888888889	6.099999998230487	0.0766666666666666	-1.02	0.0955555555555555	-0.3133333333333333	>seq_691	GASSATAAL	0.9364	0.8973165847928237	0.0	False	False
691	HLA-A1101	0	7	GDFGLATEK	GDFGLATVK	GDFGLATEK	GDFGLATEK	9	2.6997	3.402	2.6997	0	9	GDFGLATVK	0.949206	9	9	1,8	7	False	2	-2	54.44444444444444	1.34	-0.4444444444444444	4.184407519642264	-0.1344444444444444	-0.6055555555555556	0.5455555555555555	-0.32	>seq_692	GDFGLATVK	3.402	0.5573190211640212	0.0	False	False
692	HLA-B4402	1	0	GEEDGAGGHSL	GEEDGAGGHSP	EEDGAGGHSL	EEDAGGHSL	11	0.4342	4.1568	0.8259	1	10	EEDGAGGHSP	0.977725	10	10	1,9	9	True	4	-3	49.0	2.0849999999999995	-1.0100000000000002	3.926331412512809	-0.3699999999999999	-0.979	0.8609999999999998	-0.376	>seq_693	EEDGGGHSP	4.1568	0.3888454869130099	0.0	False	False
693	HLA-B4403	0	5	GEQDHTFRV	GERDHTFRV	GEQDHTFRV	GEQDHTFRV	9	0.3565	0.7061	0.3565	0	9	GERDHTFRV	0.946065	9	9	1,8	2	False	2	1	32.22222222222222	3.917777777777778	-1.3666666666666667	5.454309455584735	-0.3833333333333333	-0.1011111111111111	0.2911111111111111	0.0522222222222222	>seq_694	GERDHTFRV	0.7061	0.1765081433224755	0.999941047525418	False	False
694	HLA-B4001	0	8	GEYFTHQIR	GEYFTLQIR	GEYFTHQI	GEY-FTHQI	9	0.5109	0.8002	3.1255	0	8	GEYFTLQI	0.888324	8	8	1,7	5	False	2	-3	48.75	1.36	-0.6625000000000001	5.363445803988725	0.03625	-0.0124999999999999	0.0512499999999999	-0.1925	>seq_695	GEY-FTLQI	0.8002	0.1847080354911272	0.0	False	False
695	HLA-A2402	0	2	GFAFVEFYHF	GFAFVEFYHL	AFVEFYHF	AFVE-FYHF	10	0.5113	1.7029	0.6823	2	8	AFVEFYHL	0.97108	8	8	1,7	7	True	6	0	48.75	-0.3975	0.7999999999999999	5.363445803988725	0.55875	0.375	-0.37375	-0.12	>seq_696	AFVE-FYHL	1.7029	0.357780891420518	0.0	False	False
696	HLA-A1101	0	0	GFTVPNLLPR	GFTVPNLLPK	FTVPNLLPR	FTVPNLLPR	10	0.4083	0.0731	0.5869	1	9	FTVPNLLPK	0.987149	9	9	1,8	8	True	2	2	118.88888888888889	0.8077777777777777	0.2999999999999999	10.550002220086752	0.2933333333333334	0.0922222222222222	-0.0611111111111111	0.6744444444444445	>seq_697	FTVPNLLPK	0.0731	1.8722593707250343	0.500014852585326	False	False
697	HLA-A0201	0	0	GIIAAQPPNFL	GIIAAQPPNIL	IIAAQPPNFL	IIAAQPPFL	11	3.3438	0.5517	4.4282	1	10	IIAAQPPNIL	0.967721	10	10	1,9	8	False	2	0	137.0	-0.918	0.9	6.099999998230487	0.421	-0.197	-0.07	0.387	>seq_698	IIAAQPPNL	4.8803	1.0527526381574903	0.0076197710941836	False	False
698	HLA-A0201	0	6	GIIPPSVQV	GKIPPSVQV	GIIPPSVQV	GIIPPSVQV	9	0.0788	2.586	0.0788	0	9	GKIPPSVQV	0.947722	9	9	1,8	1	True	1	-3	151.11111111111111	-1.102222222222222	1.0555555555555556	6.099999998230487	0.2966666666666666	-0.4733333333333333	-0.0011111111111111	0.5733333333333333	>seq_699	GKIPPSVQV	5.66	0.0777029257950529	0.0	False	False
699	HLA-A0301	1	4	GIKFVKHLGK	GIKFVKRLGK	GIKFVKHLGK	GIFVKHLGK	10	0.603	0.6908	0.603	0	10	GIKFVKRLGK	0.92829	10	10	0,9	6	False	2	0	107.0	0.257	-0.04	11.103086930699646	0.057	-0.134	0.8189999999999997	-0.262	>seq_700	GIFVKRLGK	0.6908	0.0766407064273306	5.89524745824429e-05	False	False
700	HLA-A0201	0	7	GIPENSFNV	GIPGNSFNV	GIPENSFNV	GIPENSFNV	9	0.3659	0.8871	0.3659	0	9	GIPGNSFNV	0.90242	9	9	1,8	3	False	2	-2	75.55555555555556	1.1788888888888889	-0.1999999999999999	3.849983240943402	-0.0288888888888888	-0.4166666666666667	0.2022222222222222	0.0433333333333333	>seq_701	GIPGNSFNV	0.8871	0.214978108443242	0.992380228905816	False	False
701	HLA-A0201	0	2	GIQTFCSRV	GTQTFCSRV	GIQTFCSRV	GIQTFCSRV	9	3.9924	7.2536	3.9924	0	9	GTQTFCSRV	0.956776	9	9	1,8	1	True	3	-1	75.55555555555556	1.3633333333333335	0.4555555555555555	8.549912034533918	0.0099999999999999	-0.2444444444444444	-0.1844444444444445	-0.1077777777777778	>seq_702	GTQTFCSRV	7.2536	1.7949728245285097	0.0	False	False
702	HLA-A0201	0	8	GITTSVFPV	GMTTSVFPV	GITTSVFPV	GITTSVFPV	9	1.2527	0.5107	1.2527	0	9	GMTTSVFPV	0.973091	9	9	1,8	1	True	3	1	107.77777777777776	-0.931111111111111	1.2777777777777777	6.099999998230487	0.3311111111111111	-0.4866666666666666	-0.2633333333333333	0.3022222222222222	>seq_703	GMTTSVFPV	0.5107	1.8200575680438609	0.0	False	False
703	HLA-A3001	0	5	GITYEYRPSK	GITYEDRPSK	ITYEYRPSK	ITYEYRPSK	10	0.01	0.0177	0.229	1	9	ITYEDRPSK	0.878631	9	9	0,1,2,8	4	False	2	-3	43.33333333333333	3.1788888888888893	-1.4555555555555555	9.145097539760172	-0.2355555555555555	0.2844444444444444	0.0155555555555555	0.43	>seq_704	ITYEDRPSK	0.0177	0.0043502824858757	0.0	False	False
704	HLA-A0201	0	6	GLAAIDLIL	GLAGIDLIL	GLAAIDLIL	GLAAIDLIL	9	0.4975	0.3508	0.4975	0	9	GLAGIDLIL	0.945752	9	9	1,8	3	False	4	0	238.88888888888889	-2.271111111111111	2.2333333333333334	3.749987360555679	0.6188888888888889	-0.4511111111111112	0.2977777777777777	-0.4288888888888889	>seq_705	GLAGIDLIL	0.3508	0.2080480330672748	0.0	False	False
705	HLA-A0201	0	8	GLAEFQDNV	GLAEFQENV	GLAEFQDNV	GLAEFQDNV	9	0.0507	0.0168	0.0507	0	9	GLAEFQENV	0.955458	9	9	1,8	6	False	4	2	86.66666666666666	1.4466666666666663	-0.1999999999999999	3.5500735570676625	-0.0766666666666666	-0.37	0.261111111111111	-0.3666666666666666	>seq_706	GLAEFQENV	0.0168	0.1023053571428571	0.0	False	False
706	HLA-A0201	0	2	GLAFDMDEI	GLAVDMDEI	GLAFDMDEI	GLAFDMDEI	9	1.1812	1.4627	1.1812	0	9	GLAVDMDEI	0.92801	9	9	1,8	3	False	2	-1	97.77777777777776	0.7033333333333337	0.4333333333333333	3.3800301984883845	0.1811111111111111	-0.2944444444444445	0.1188888888888888	-0.2566666666666666	>seq_707	GLAVDMDEI	1.4627	0.2273246735489163	0.0	False	False
707	HLA-A0201	0	9	GLAMAGSLV	GLAMAGSPV	GLAMAGSLV	GLAMAGSLV	9	2.0938	2.2578	2.0938	0	9	GLAMAGSPV	0.942015	9	9	1,8	7	False	4	-3	141.1111111111111	-2.036666666666666	1.7444444444444445	6.099999998230487	0.4133333333333334	-0.8944444444444445	0.351111111111111	-0.6088888888888889	>seq_708	GLAMAGSPV	2.2578	0.1520875188236337	0.0076197710941836	False	False
708	HLA-A2402	0	9	GLAMAGSLVF	GLAMAGSPVF	LAMAGSLVF	LAMAGSLVF	10	2.2992	2.1132	5.3695	1	9	LAMAGSPVF	0.918124	9	9	1,8	6	False	4	-3	141.1111111111111	-2.2633333333333336	2.1	6.099999998230487	0.6044444444444443	-0.4955555555555555	-0.02	-0.4822222222222223	>seq_709	LAMAGSPVF	2.1132	0.2023713798977852	0.0076197710941836	False	False
709	HLA-A0201	1	6	GLAMAGSLVFL	GLAMAGSPVFL	AMAGSLVFL	AMAGSLVFL	11	0.0845	0.1194	0.6206	2	9	AMAGSPVFL	0.903608	9	9	1,8	5	False	4	-3	141.1111111111111	-2.263333333333333	2.1	6.099999998230487	0.6044444444444445	-0.4955555555555555	-0.02	-0.4822222222222223	>seq_710	AMAGSPVFL	0.1194	0.0246989112227805	0.5	False	False
710	HLA-A0201	0	9	GLAPGLPSV	GLAPGLPSG	GLAPGLPSV	GLAPGLPSV	9	0.0023	2.1608	0.0023	0	9	GLAPGLPSG	0.969578	9	9	1,8	8	True	4	-3	129.99999999999997	-1.5744444444444443	0.977777777777778	6.099999998230487	0.3333333333333333	-0.9033333333333334	0.3644444444444443	0.3111111111111111	>seq_711	GLAPGLPSG	2.1608	0.0022975518326545	5.89559766617326e-05	False	False
711	HLA-A0201	0	3	GLAQEYTTSL	GLAQEDTTSL	GLAQEYTTSL	GLAEYTTSL	10	0.2638	0.3296	0.2638	0	10	GLAQEDTTSL	0.908617	10	10	1,9	5	False	2	-3	88.0	0.8440000000000001	-0.1499999999999999	3.8499827128835022	-0.0209999999999999	-0.3980000000000001	0.006	-0.3079999999999999	>seq_712	GLAEDTTSL	0.3296	0.0526639563106796	0.0	False	False
712	HLA-A0201	0	0	GLAYEIEPI	GLTYEIEPI	GLAYEIEPI	GLAYEIEPI	9	0.5943	1.446	0.5943	0	9	GLTYEIEPI	0.950784	9	9	1,8	2	False	4	0	141.1111111111111	-0.4166666666666667	0.4777777777777778	3.613691097591072	0.2577777777777778	-0.2388888888888889	0.3111111111111111	0.0422222222222222	>seq_713	GLTYEIEPI	1.446	0.3500451659751037	0.0076197710941836	False	False
713	HLA-A0201	0	9	GLFGCLFECGI	GLFGCLFECGT	GLFGCLFEC	GLFGCLFEC	11	1.2188	1.2188	2.4678	0	9	GLFGCLFEC	1.0	9	9	1,8	-1	True	0	9	86.66666666666666	-1.492222222222222	1.5444444444444445	3.8499410483054817	0.5044444444444445	-0.3822222222222222	-0.0877777777777778	-0.52	>seq_714	GLFGCLFEC	1.2188	0.0	0.0	False	False
714	HLA-A0201	0	5	GLFRPYGSTV	GLFRRYGSTV	GLFRPYGSTV	GLFPYGSTV	10	0.4528	2.596	0.4528	0	10	GLFRRYGSTV	0.897064	10	10	1,9	4	False	4	-2	68.0	0.721	0.1099999999999999	9.348807885311544	0.1589999999999999	-0.382	0.1249999999999999	0.0839999999999999	>seq_715	GLFRYGSTV	2.596	0.3738216332819722	0.0	False	False
715	HLA-A0201	0	6	GLGEEQNHGV	GWGEEQNHGV	GLGEEQNHGV	GLGEEQHGV	10	0.6758	15.1244	0.6758	0	10	GWGEEQNHGV	0.947518	10	10	1,9	1	True	1	-2	68.0	1.868	-1.0399999999999998	4.25426907511428	-0.3219999999999999	-0.732	0.915	-0.519	>seq_716	GWGEEQHGV	23.7273	0.6565518917028065	0.0	False	False
716	HLA-A0201	1	6	GLGKGTYGV	GVGKGTYGV	GLGKGTYGV	GLGKGTYGV	9	0.2464	1.4424	0.2464	0	9	GVGKGTYGV	0.975298	9	9	1,8	1	True	6	1	75.55555555555556	-0.4955555555555555	0.0555555555555555	9.298300650902092	0.0466666666666666	-1.001111111111111	0.8622222222222221	-0.6677777777777778	>seq_717	GVGKGTYGV	1.4424	0.2043083749306711	0.0	False	False
717	HLA-B1501	1	5	GLGPGFSSY	GLGPGFSGY	GLGPGFSSY	GLGPGFSSY	9	0.0219	0.1603	0.0219	0	9	GLGPGFSGY	0.957177	9	9	1,8	7	False	2	0	43.33333333333333	-0.4199999999999999	0.0999999999999999	6.093198032584041	0.1966666666666666	-0.8933333333333334	0.261111111111111	-0.1755555555555555	>seq_718	GLGPGFSGY	0.1603	0.0189080474111041	0.0	False	False
718	HLA-A0201	0	3	GLGPKDTYV	GLGPKDTYI	GLGPKDTYV	GLGPKDTYV	9	0.1194	0.4621	0.1194	0	9	GLGPKDTYI	0.993821	9	9	1,8	8	True	3	3	75.55555555555556	0.6822222222222224	-0.4222222222222222	6.330585691612214	-0.0122222222222221	-0.5177777777777778	0.3977777777777777	0.0877777777777777	>seq_719	GLGPKDTYI	0.4621	0.0885487556805886	0.0	False	False
719	HLA-A1101	0	6	GLGSPTVYK	GLGSPTVHK	GLGSPTVYK	GLGSPTVYK	9	0.0732	0.1094	0.0732	0	9	GLGSPTVHK	0.954467	9	9	1,8	7	False	2	2	75.55555555555556	0.0911111111111111	-0.1222222222222221	9.298300650902092	0.0411111111111111	-0.5911111111111111	0.3233333333333333	0.0377777777777778	>seq_720	GLGSPTVHK	0.1094	0.0242215722120658	0.999941939088472	False	False
720	HLA-A0201	0	8	GLIEPSPPSA	GLSEPSPPSA	GLIEPSPPSA	GLIEPPPSA	10	0.2462	0.6717	0.2462	0	10	GLSEPSPPSA	0.952148	10	10	1,9	2	False	2	-2	88.0	0.102	-0.0199999999999999	3.849983240943402	0.072	-0.6860000000000002	0.1349999999999999	0.8349999999999997	>seq_721	GLSEPPPSA	0.6717	0.1559596546077117	0.500000113170015	False	False
721	HLA-A0201	1	4	GLIPFFMVV	GLIPFFMVA	GLIPFFMVV	GLIPFFMVV	9	0.0705	0.3638	0.0705	0	9	GLIPFFMVA	0.984577	9	9	1,8	8	True	4	0	151.11111111111111	-3.018888888888889	2.466666666666667	6.099999998230487	0.9133333333333334	-0.0511111111111111	-0.2511111111111112	0.0366666666666666	>seq_722	GLIPFFMVA	0.3638	0.0568379604178119	0.0076197710941836	False	False
722	HLA-A1101	0	9	GLKQFSFPR	GLKQFSFPL	GLKQFSFPR	GLKQFSFPR	9	2.1262	22.0	2.1262	0	9	GLKQFSFPL	0.970529	9	9	1,8	8	True	4	-2	43.33333333333333	1.9544444444444444	-0.588888888888889	11.651775666512547	0.0166666666666666	0.0222222222222221	0.1477777777777777	0.2066666666666667	>seq_723	GLKQFSFPL	22.0	1.9207124345454545	0.0	False	False
723	HLA-A0301	0	0	GLLDEAKRLLY	GLLDEAQRLLY	GLLDEAKRLLY	GLLDKRLLY	11	1.6138	1.6807	1.6138	0	11	GLLDEAQRLLY	0.965311	11	11	0,10	6	False	2	1	150.9090909090909	1.2463636363636366	-0.0090909090909091	6.487519402522594	0.0936363636363636	0.0236363636363636	0.5090909090909089	-0.2981818181818182	>seq_724	GLLDQRLLY	1.6807	0.0642370559885763	0.0	False	False
724	HLA-A0201	1	3	GLLDEDFYA	GPLDEDFYA	GLLDEDFYA	GLLDEDFYA	9	0.13	26.1316	0.13	0	9	GPLDEDFYA	0.933282	9	9	1,8	1	True	4	-3	97.77777777777776	0.9800000000000002	-2.4671622769447922e-17	3.38003008114174	0.1466666666666666	-0.2055555555555555	0.1344444444444444	-0.2933333333333333	>seq_725	GPLDEDFYA	26.1316	0.129353273431401	0.0	False	False
725	HLA-A0201	1	5	GLLNSIWPL	GLLNSTWPL	GLLNSIWPL	GLLNSIWPL	9	0.0705	0.1185	0.0705	0	9	GLLNSTWPL	0.927318	9	9	1,8	5	False	3	-1	173.33333333333331	-1.4344444444444444	0.9666666666666666	6.099999998230487	0.5788888888888889	-0.1555555555555555	0.1088888888888888	-0.1455555555555555	>seq_726	GLLNSTWPL	0.1185	0.0285569620253164	0.5	False	False
726	HLA-A0201	0	1	GLLPVLSWLL	GLLPVLSWLP	GLLPVLSWL	GLLPVLSWL	10	0.1066	0.1066	0.3583	0	9	GLLPVLSWL	1.0	9	9	1,8	-1	True	0	4	205.5555555555556	-2.6211111111111114	1.7444444444444445	6.099999998230487	0.7833333333333334	-0.1266666666666666	0.0277777777777777	-0.1144444444444444	>seq_727	GLLPVLSWL	0.1066	0.0	0.992380232328851	False	False
727	HLA-A2402	0	5	GLMGTEQLF	GLMGTEQLS	GLMGTEQLF	GLMGTEQLF	9	1.5773	26.5	1.5773	0	9	GLMGTEQLS	0.972401	9	9	1,8	8	True	2	-2	86.66666666666666	-0.2366666666666665	0.4222222222222222	3.849983240943402	0.2633333333333333	-0.38	0.2122222222222222	-0.5333333333333333	>seq_728	GLMGTEQLS	58.3333	1.5346506849432484	0.0	False	False
728	HLA-A1101	0	0	GLMSNTPTPR	GLKSNTPTPR	GLMSNTPTPR	GLMSNTPTR	10	2.2515	2.812	2.2515	0	10	GLKSNTPTPR	0.9506	10	10	0,1,9	2	False	1	-1	39.0	2.189	-0.8099999999999999	10.550002220086752	-0.12	-0.414	0.0659999999999999	0.54	>seq_729	GLSNTPTPR	4.1566	1.0319329860944042	0.0	False	False
729	HLA-A0201	0	3	GLMVIAWFI	GLMAIAWFI	GLMVIAWFI	GLMVIAWFI	9	1.0715	0.3564	1.0715	0	9	GLMAIAWFI	0.949744	9	9	1,8	3	False	4	0	173.33333333333331	-3.245555555555556	2.466666666666667	6.099999998230487	0.96	-0.001111111111111	-0.1455555555555555	-0.4955555555555555	>seq_730	GLMAIAWFI	0.3564	2.149914842873176	0.5	False	False
730	HLA-A0301	0	9	GLNVPVQSNK	GRNVPVQSNK	GLNVPVQSNK	GLNPVQSNK	10	0.0782	1.0782	0.0782	0	10	GRNVPVQSNK	0.960367	10	10	0,9	1	False	4	-2	97.0	1.3829999999999998	-0.5	9.700002531521022	-0.1879999999999999	-0.404	0.367	-0.0229999999999999	>seq_731	GNVPVQSNK	3.9933	0.0766686249467858	0.0	False	False
731	HLA-A0201	0	0	GLPAEGVSEV	GLPGEGVSEV	GLPAEGVSEV	GLAEGVSEV	10	0.1182	0.2371	0.1182	0	10	GLPGEGVSEV	0.950567	10	10	1,9	3	False	4	0	107.0	0.0329999999999998	0.38	3.613691325765103	-0.0179999999999999	-0.796	0.497	-0.0129999999999999	>seq_732	GLPEGVSEV	0.2371	0.0592744833403627	0.0	False	False
732	HLA-A0201	0	2	GLPNHGATFKV	GLPNHGATFKE	GLPNHGATFKV	GLHGATFKV	11	0.9732	3.5496	0.9732	0	11	GLPNHGATFKE	0.985296	11	11	1,10	10	True	2	-2	70.9090909090909	0.3445454545454545	-0.0999999999999998	9.702001779340208	0.0618181818181818	-0.5281818181818182	0.4727272727272726	-0.0072727272727272	>seq_733	GLHGATFKE	25.7073	0.9363576151521162	0.0	False	False
733	HLA-A0301	0	4	GLPSGPAPRK	GPPSGPAPRK	GLPSGPAPRK	GLSGPAPRK	10	0.2142	5.6675	0.2142	0	10	GPPSGPAPRK	0.953688	10	10	0,9	1	False	4	-3	49.0	1.5260000000000002	-0.9200000000000002	11.651775666512547	-0.1539999999999999	-0.688	0.618	0.7969999999999999	>seq_734	GPSGPAPRK	5.6675	0.2061044305249228	3.47580404973379e-09	False	False
734	HLA-A0202	0	0	GLPWSFLGWL	GLPWSFPGWL	GLPWSFLGWL	GLPWSFLGL	10	4.3619	3.3461	4.3619	0	10	GLPWSFPGWL	0.890952	10	10	1,9	6	False	4	-3	117.0	-2.088	0.92	6.099999998230487	0.7750000000000001	-0.121	0.0079999999999999	-0.277	>seq_735	GLPWSFPGL	3.3461	1.3241738202683728	5.98612027360577e-05	False	False
735	HLA-B1501	0	2	GLRERMGLSY	GLRERMGPSY	GLRERMGLSY	GLREMGLSY	10	0.1081	0.1461	0.1081	0	10	GLRERMGPSY	0.925078	10	10	1,9	7	False	4	-3	78.0	2.612	-0.59	9.347628799267111	-0.0849999999999999	-0.143	0.523	-0.333	>seq_736	GLREMGPSY	0.1461	0.0281163586584531	0.0	False	False
736	HLA-A0201	1	3	GLSFFILSL	GVSFFILSL	GLSFFILSL	GLSFFILSL	9	0.2334	1.2817	0.2334	0	9	GVSFFILSL	0.977715	9	9	1,8	1	True	6	1	173.33333333333331	-2.197777777777778	2.1666666666666665	6.099999998230487	0.7611111111111112	-0.1633333333333333	-0.2055555555555555	-0.3899999999999999	>seq_737	GVSFFILSL	1.2817	0.1908974174923929	0.0	False	False
737	HLA-A0201	0	4	GLSLYTTEM	GLSLYTTER	GLSLYTTEM	GLSLYTTEM	9	1.0336	11.3492	1.0336	0	9	GLSLYTTER	0.974572	9	9	1,8	8	True	1	-1	86.66666666666666	0.2622222222222223	0.2333333333333333	3.8499827128835022	0.1788888888888889	-0.2644444444444444	-0.1066666666666666	-0.3188888888888888	>seq_738	GLSLYTTER	11.3492	0.9394674655482323	0.0	False	False
738	HLA-B1501	0	3	GLSYCLPPTF	GPSYCLPPTF	LSYCLPPTF	LSYCLPPTF	10	1.2828	6.4415	2.4576	1	9	PSYCLPPTF	0.963543	9	9	1,8	0	False	4	-3	86.66666666666666	-0.8877777777777778	0.7666666666666666	5.919503211509436	0.4955555555555555	-0.0255555555555555	-0.6166666666666667	0.6077777777777779	>seq_739	PSYCLPPTF	7.877	1.0738910448140155	3.47580404973379e-09	False	False
739	HLA-A0201	1	8	GLTSFFIAI	GLTSFVIAI	GLTSFFIAI	GLTSFFIAI	9	0.5299	0.2208	0.5299	0	9	GLTSFVIAI	0.937458	9	9	1,8	5	False	2	-1	141.1111111111111	-1.9444444444444444	2.033333333333333	6.099999998230487	0.6533333333333334	-0.3022222222222223	-0.2177777777777778	-0.2888888888888888	>seq_740	GLTSFVIAI	0.2208	0.7418120018115943	0.0	False	False
740	HLA-A0201	0	7	GLWRPAWRCV	GLWRPGWRCV	GLWRPAWRC	GLWRPAWRC	10	1.2376	1.0437	1.3031	0	9	GLWRPGWRC	0.920667	9	9	1,8	5	False	4	0	54.44444444444444	1.803333333333333	-0.5222222222222224	10.52640717383474	0.1966666666666666	0.1644444444444445	0.1366666666666666	0.0988888888888889	>seq_741	GLWRPGWRC	1.3361	0.0912383803607514	0.0	False	False
741	HLA-A1101	0	5	GLYLELTPK	GLYLELTRK	GLYLELTPK	GLYLELTPK	9	0.6238	0.5803	0.6238	0	9	GLYLELTRK	0.937524	9	9	1,8	7	False	4	-2	129.99999999999997	-0.0700000000000001	4.9343245538895844e-17	6.40200117090717	0.2244444444444445	-0.07	0.3166666666666666	0.0422222222222222	>seq_742	GLYLELTRK	0.5803	0.0467608133723935	0.0	False	False
742	HLA-A3101	1	8	GLYVFRNER	GLYIFRNER	GLYVFRNER	GLYVFRNER	9	0.2527	0.2509	0.2527	0	9	GLYIFRNER	0.981004	9	9	8	3	False	3	3	75.55555555555556	3.3944444444444444	-0.7666666666666665	9.347628799267111	-0.1177777777777777	0.2111111111111111	0.4222222222222222	-0.2033333333333333	>seq_743	GLYIFRNER	0.2509	0.001812913511359	0.0	False	False
743	HLA-A0201	0	7	GMAGQIPPL	GMAGQVPPL	GMAGQIPPL	GMAGQIPPL	9	0.0673	0.0939	0.0673	0	9	GMAGQVPPL	0.980852	9	9	1,8	5	False	3	3	97.77777777777776	-1.1488888888888888	0.5	6.099999998230487	0.3188888888888889	-0.7044444444444443	0.3177777777777777	0.2355555555555555	>seq_744	GMAGQVPPL	0.0939	0.0190647497337593	0.0076197745172198	False	False
744	HLA-A0201	0	7	GMDCNREEYL	GMDCNGEEYL	GMDCNREEYL	GMDNREEYL	10	2.8769	1.7103	2.8769	0	10	GMDCNGEEYL	0.901203	10	10	1,9	5	False	6	-2	39.0	3.455	-1.2	3.927538101095706	-0.301	-0.0469999999999999	0.254	-0.272	>seq_745	GMDNGEEYL	1.7103	1.962340840788166	0.998904305033833	False	False
745	HLA-A0201	0	2	GMFEAGDCQV	GMFEAGDRQV	GMFEAGDCQV	GMFEGDCQV	10	0.4535	0.4251	0.4535	0	10	GMFEAGDRQV	0.906866	10	10	1,9	7	False	2	-3	39.0	0.6729999999999999	0.19	3.550065870862454	-0.0069999999999999	-0.598	0.1079999999999999	-0.4090000000000001	>seq_746	GMFEGDRQV	0.4251	0.0302973418019289	0.0	False	False
746	HLA-A0201	1	0	GMGPLLAMV	GMGPLLATV	GMGPLLAMV	GMGPLLAMV	9	0.1761	0.0792	0.1761	0	9	GMGPLLATV	0.958266	9	9	1,8	7	False	1	-1	129.99999999999997	-2.4744444444444444	1.6666666666666667	6.099999998230487	0.6077777777777778	-0.6333333333333333	0.2655555555555555	-0.2477777777777778	>seq_747	GMGPLLATV	0.0792	0.2154556818181818	0.0	False	False
747	HLA-A0201	0	0	GMLCSFQTPDA	GMLCSFQIPDA	MLCSFQTPDA	MLCSFQTPA	11	9.9466	7.5284	12.3398	1	10	MLCSFQIPDA	0.939918	10	10	1,9	6	False	3	-1	49.0	0.6890000000000001	0.2699999999999999	3.749971453566104	0.132	-0.241	-0.5149999999999999	0.204	>seq_748	MLCSFQIPA	7.5284	3.194950868710482	0.0	False	False
748	HLA-A0201	0	7	GMMTTQQAGYV	GMMTTQQAGYM	GMMTTQQAGYV	GMMTTQQYV	11	1.9109	5.5072	1.9109	0	11	GMMTTQQAGYM	0.991754	11	11	1,10	10	True	1	1	35.45454545454545	0.3572727272727272	-0.0636363636363636	6.093198032584041	0.0490909090909091	-0.4990909090909091	-0.0472727272727272	-0.4645454545454546	>seq_749	GMMTTQQYM	5.5072	1.2478518430418362	0.0	False	False
749	HLA-A1101	0	1	GMNSIEPAK	EMNSIEPAK	GMNSIEPAK	GMNSIEPAK	9	0.5412	1.5234	0.5412	0	9	EMNSIEPAK	0.970762	9	9	1,8	0	False	2	-2	54.44444444444444	1.3755555555555554	-0.6111111111111112	6.408795645926148	-0.1733333333333333	-0.4877777777777777	0.421111111111111	0.0433333333333333	>seq_750	EMNSIEPAK	1.5234	0.3489343836155967	0.0	False	False
750	HLA-A0201	0	7	GMNWRPILTI	GMNRRPILTI	GMNWRPILTI	GMWRPILTI	10	2.0614	6.1569	2.0614	0	10	GMNRRPILTI	0.879495	10	10	1,9	3	False	2	-3	117.0	0.375	0.31	10.550002220086752	0.363	0.037	0.0949999999999999	0.0229999999999999	>seq_751	GMNRPILTI	6.1569	1.3712198833828717	0.0	False	False
751	HLA-A0201	0	4	GMPKVLYST	GMQKVLYST	GMPKVLYST	GMPKVLYST	9	1.6778	1.7374	1.6778	0	9	GMQKVLYST	0.916827	9	9	1,8	2	False	2	-1	75.55555555555556	-0.0655555555555556	0.1333333333333334	9.298300650902092	0.1755555555555555	-0.251111111111111	0.0044444444444444	0.1111111111111111	>seq_752	GMQKVLYST	1.7374	0.0575554736963279	2.6688189211265488e-11	False	False
752	HLA-A0201	0	0	GMPPCLLAL	GMTPCLLAL	GMPPCLLAL	GMPPCLLAL	9	0.7994	0.5937	0.7994	0	9	GMTPCLLAL	0.920418	9	9	1,8	2	False	4	-1	141.1111111111111	-2.348888888888889	1.5555555555555556	5.922539790626615	0.6288888888888889	-0.4366666666666667	-0.0266666666666666	0.2855555555555555	>seq_753	GMTPCLLAL	0.5937	0.2769691426646454	0.0	False	False
753	HLA-A0201	0	3	GMVKAALEAI	GMAKAALEAI	GMVKAALEA	GMVKAALEA	10	2.3298	1.6046	5.9386	0	9	GMAKAALEA	0.961555	9	9	1,8	2	False	4	0	108.88888888888889	-0.5911111111111111	0.8333333333333334	6.408795645926148	0.1144444444444444	-0.5844444444444444	0.5122222222222222	-0.44	>seq_754	GMAKAALEA	1.6046	1.0529546055091612	0.0	False	False
754	HLA-A0201	0	2	GMYASSYIIL	GMYASSYMIL	GMYASSYII	GMYASSYII	10	1.4629	0.6652	3.3015	0	9	GMYASSYMI	0.973103	9	9	1,8	7	False	3	1	97.77777777777776	-0.8733333333333334	0.8999999999999999	6.086602629628032	0.3755555555555555	-0.3055555555555556	-0.2233333333333333	-0.3977777777777778	>seq_755	GMYASSYMI	0.6652	1.754292438364402	0.0	False	False
755	HLA-A0201	0	2	GMYASSYIILA	GMYASSYMILA	GMYASSYII	GMYASSYII	11	1.4629	0.6652	2.7901	0	9	GMYASSYMI	0.973103	9	9	1,8	7	False	3	1	97.77777777777776	-0.8733333333333334	0.8999999999999999	6.086602629628032	0.3755555555555555	-0.3055555555555556	-0.2233333333333333	-0.3977777777777778	>seq_756	GMYASSYMI	0.6652	1.754292438364402	0.0	False	False
756	HLA-B0702	0	7	GPAPVGTLSF	GPAPVGTPSF	GPAPVGTLSF	GPAPVGTSF	10	0.0976	0.0855	0.0976	0	10	GPAPVGTPSF	0.931485	10	10	1,9	7	False	4	-3	78.0	-0.966	0.7100000000000001	6.099999998230487	0.282	-0.8080000000000002	0.1079999999999999	0.3609999999999999	>seq_757	GPAPVGTSF	0.0855	0.0138123976608187	0.0	False	False
757	HLA-B0702	0	9	GPLDRKSRDL	GPLDRESRDL	GPLDRKSRDL	GPLDRKSRL	10	0.3891	0.7116	0.3891	0	10	GPLDRESRDL	0.954229	10	10	1,9	5	False	2	1	78.0	4.545	-1.5099999999999998	9.69015830848366	-0.4339999999999999	-0.1119999999999999	0.563	0.3999999999999999	>seq_758	GPLDRSRDL	0.7116	0.176341694772344	0.0076197710941837	False	False
758	HLA-B0702	0	6	GPPDRCQPA	GPPDRCQHA	GPPDRCQPA	GPPDRCQPA	9	2.3193	3.3723	2.3193	0	9	GPPDRCQHA	0.913714	9	9	1,8	7	False	2	-2	11.11111111111111	2.7944444444444447	-1.3777777777777775	6.161167718935758	-0.31	-0.5477777777777777	0.1466666666666666	1.072222222222222	>seq_759	GPPDRCQHA	3.3723	0.7242009607686148	0.999999999999795	False	False
759	HLA-B0702	0	0	GPPSLLWMNL	GPPSLLWMNP	GPPSLLWMNL	GPSLLWMNL	10	1.7629	2.7081	1.7629	0	10	GPPSLLWMNP	0.973463	10	10	1,9	9	True	4	-3	117.0	-1.034	0.4499999999999999	6.099999998230487	0.5170000000000001	-0.177	0.0089999999999999	0.1699999999999999	>seq_760	GPPSLLMNP	18.2208	1.5923357871224095	0.0	False	False
760	HLA-B0702	0	6	GPQTVWTGA	GPQTVWTGP	GPQTVWTGA	GPQTVWTGA	9	1.7962	4.8201	1.7962	0	9	GPQTVWTGP	0.970642	9	9	1,8	8	True	4	-1	43.33333333333333	0.0688888888888888	-0.2444444444444444	6.099999998230487	0.0655555555555555	-0.7122222222222222	0.1288888888888888	-0.0122222222222222	>seq_761	GPQTVWTGP	4.8201	1.1268498952303896	0.0	False	False
761	HLA-B3501	0	6	GPQTVWTGAW	GPQTVWTGPW	GPQTVWTGAW	GPQTVTGAW	10	3.9047	6.9594	3.9047	0	10	GPQTVWTGPW	0.953991	10	10	1,9	8	False	4	-1	39.0	-0.171	-0.31	6.099999998230487	0.209	-0.462	0.0149999999999999	-0.096	>seq_762	GPQTVTGPW	6.9594	1.7138958947610423	0.0	False	False
762	HLA-B0702	0	6	GPQTVWTGAW	GPQTVWTGPW	GPQTVWTGA	GPQTVWTGA	10	1.7962	3.3094	2.3519	0	9	GPQTVWTGP	0.970642	9	9	1,8	8	True	4	-1	43.33333333333333	0.0688888888888888	-0.2444444444444444	6.099999998230487	0.0655555555555555	-0.7122222222222222	0.1288888888888888	-0.0122222222222222	>seq_763	GPQTVWTGP	4.8201	1.1268498952303896	0.0	False	False
763	HLA-B0702	0	8	GPRGLDQLREL	GPRELDQLREL	GPRGLDQLREL	GPRGQLREL	11	0.1346	0.1679	0.1346	0	11	GPRELDQLREL	0.936855	11	11	1,3,10	3	True	2	-2	106.36363636363636	3.1154545454545457	-0.9545454545454546	6.495679140556604	-0.2118181818181817	-0.2118181818181817	0.6736363636363636	0.0772727272727272	>seq_764	GPRDQLREL	0.1679	0.0266955330553901	0.0	False	False
764	HLA-B3501	0	5	GPRLLLPCPM	GPRLFLPCPM	GPRLLLPCPM	GPLLLPCPM	10	8.6517	7.9703	8.6517	0	10	GPRLFLPCPM	0.94068	10	10	1,9	4	False	6	0	117.0	-0.4409999999999998	0.61	8.549912034533918	0.426	-0.1839999999999999	0.051	0.744	>seq_765	GPLFLPCPM	7.9703	0.7396545148865162	2.0491933110931699e-13	False	False
765	HLA-B0702	0	2	GPRWRSWLV	GPRWRSWLL	GPRWRSWL	GPR-WRSWL	9	0.3125	0.077	0.3807	0	8	GPRWRSWL	1.0	8	8	1,7	-1	True	0	4	48.75	2.84	-1.225	12.500109306536617	0.09625	0.2775	0.2299999999999999	0.2087499999999999	>seq_766	GPR-WRSWL	0.3125	0.0	3.47580404973379e-09	False	False
766	HLA-B3501	0	0	GPTFNCLLDM	GPTFNYLLDM	GPTFNCLLDM	GPTFNCLLM	10	9.3686	7.5622	9.3686	0	10	GPTFNYLLDM	0.877699	10	10	1,9	5	False	2	-2	78.0	0.054	0.51	3.749971453566104	0.297	-0.281	-0.185	0.0059999999999999	>seq_767	GPFNYLLDM	7.8039	1.8784259690667504	0.999999996524196	False	False
767	HLA-A0201	0	3	GQFEPLETTA	GQFEPSETTA	GQFEPLETT	GQFEPLETT	10	0.9658	2.0542	1.2797	0	9	GQFEPSETT	0.918638	9	9	1,8	5	False	2	-2	43.33333333333333	1.7177777777777776	-0.8111111111111111	3.613691325765103	-0.1222222222222222	-0.2811111111111111	0.0677777777777777	0.2011111111111111	>seq_768	GQFEPSETT	2.0542	0.5117207282640444	0.0	False	False
768	HLA-A1101	0	3	GQFEPLETTAK	GQFEPSETTAK	GQFEPLETTAK	GQFEPTTAK	11	0.3741	0.4048	0.3741	0	11	GQFEPSETTAK	0.93783	11	11	0,1,10	5	False	2	-2	44.54545454545455	1.7454545454545454	-0.8545454545454546	4.258147296961397	-0.1927272727272727	-0.289090909090909	0.2363636363636363	0.1327272727272727	>seq_769	GQFEPTTAK	0.4048	0.0283717144268774	0.0	False	False
769	HLA-B1501	1	1	GQFLTPNSH	GQFLAPNSH	GQFLTPNSH	GQFLTPNSH	9	0.369	0.3909	0.369	0	9	GQFLAPNSH	0.937203	9	9	1,8	4	False	4	0	43.33333333333333	1.5522222222222222	-0.7888888888888889	7.550323993898928	-0.0544444444444444	-0.3611111111111111	0.0666666666666666	0.1488888888888888	>seq_770	GQFLAPNSH	0.3909	0.0206730621642364	0.0	False	False
770	HLA-B1501	0	4	GQKGNIGPPGF	GQKGDIGPPGF	GQKGNIGPPGF	GQKGGPPGF	11	0.4017	0.3903	0.4017	0	11	GQKGDIGPPGF	0.952489	11	11	1,10	4	False	2	1	35.45454545454545	0.5518181818181817	-0.7636363636363636	9.700002531521022	-0.0627272727272726	-0.8863636363636364	0.7572727272727271	0.0318181818181817	>seq_771	GQKGGPPGF	0.3903	0.0117329746348962	2.6688189211265488e-11	False	False
771	HLA-B2705	1	7	GQWGFSHGA	GPWGFSHGA	GQWGFSHGA	GQWGFSHGA	9	3.0237	21.8421	3.0237	0	9	GPWGFSHGA	0.923499	9	9	1,8	1	True	2	-1	11.11111111111111	0.4066666666666667	-0.5555555555555557	7.550323993898928	0.0566666666666666	-0.7788888888888889	0.4599999999999999	-0.5777777777777777	>seq_772	GPWGFSHGA	21.8421	2.605115628991717	0.999941047525418	False	False
772	HLA-B2705	1	8	GRIAFFLKY	GRIAFSLKY	GRIAFFLKY	GRIAFFLKY	9	0.0088	0.0079	0.0088	0	9	GRIAFSLKY	0.909765	9	9	1,8	5	False	2	-2	97.77777777777776	0.2288888888888889	0.6222222222222222	10.454924617893994	0.3988888888888889	0.19	0.1777777777777777	-0.2811111111111111	>seq_773	GRIAFSLKY	0.0079	0.0010025316455696	0.0	False	False
773	HLA-B2705	1	3	GRKLFGTHF	GRKLFGTPF	GRKLFGTHF	GRKLFGTHF	9	0.083	0.2344	0.083	0	9	GRKLFGTPF	0.919715	9	9	1,8	7	False	2	-2	43.33333333333333	1.66	-0.4111111111111111	11.651789722032843	0.0655555555555555	-0.1355555555555555	0.501111111111111	-0.1888888888888888	>seq_774	GRKLFGTPF	0.2344	0.0536100682593856	2.6688189211265488e-11	False	False
774	HLA-B3901	0	7	GRMRSLEAL	GRMRCLEAL	GRMRSLEAL	GRMRSLEAL	9	0.2547	0.9933	0.2547	0	9	GRMRCLEAL	0.905371	9	9	1,8	4	False	4	-1	97.77777777777776	2.79	-0.2666666666666667	10.397771482355893	-0.1233333333333333	-0.1466666666666666	0.5044444444444444	-0.2166666666666666	>seq_775	GRMRCLEAL	0.9933	0.1893903352461491	0.0	False	False
775	HLA-C0702	1	2	GRQSWSLYV	GRQSWSSYV	GRQSWSLYV	GRQSWSLYV	9	0.9432	2.1186	0.9432	0	9	GRQSWSSYV	0.929946	9	9	1,8	6	False	2	-2	75.55555555555556	1.6855555555555557	-0.4666666666666665	9.348807885311544	0.0288888888888889	-0.0222222222222222	-0.0333333333333333	-0.3022222222222222	>seq_776	GRQSWSSYV	2.1186	0.5232876805437552	0.992380235778166	False	False
776	HLA-B2705	0	7	GRTGAGKSFL	GRTGAGKSSL	GRTGAGKSF	GRTGAGKSF	10	0.1854	0.8439	0.9716	0	9	GRTGAGKSS	0.975484	9	9	1,8	8	True	2	-2	11.11111111111111	2.092222222222222	-0.7222222222222223	11.651775666512547	-0.2866666666666666	-0.8844444444444443	0.7288888888888887	-0.36	>seq_777	GRTGAGKSS	5.3177	0.1789360851495947	0.992380228905816	False	False
777	HLA-B2705	0	3	GRWALHSAF	GRWALHSAS	GRWALHSAF	GRWALHSAF	9	0.0131	1.0821	0.0131	0	9	GRWALHSAS	0.97134	9	9	1,8	8	True	2	-2	65.55555555555554	0.91	0.0444444444444443	10.551758703775704	0.2122222222222222	-0.1866666666666666	0.2288888888888888	-0.2644444444444445	>seq_778	GRWALHSAS	1.0821	0.0129414102208668	0.0	False	False
778	HLA-B1501	0	7	GSAPAVPEAF	GSAPAVPEAS	GSAPAVPEAF	GSAPAVPAF	10	1.1763	11.6469	1.1763	0	10	GSAPAVPEAS	0.981179	10	10	1,9	9	True	2	-2	59.0	-0.318	0.45	3.849983240943402	0.112	-0.786	0.1409999999999999	0.4239999999999999	>seq_779	GSAPAVPAS	42.1429	1.143466908542127	0.0	False	False
779	HLA-C1502	1	8	GSILAYLVV	ASILAYLVV	GSILAYLVV	GSILAYLVV	9	1.3971	0.6332	1.3971	0	9	ASILAYLVV	0.984263	9	9	1,8	0	False	4	0	205.5555555555556	-2.45	2.2	6.093198032584041	0.6	-0.3555555555555555	0.0322222222222221	-0.4066666666666666	>seq_780	ASILAYLVV	0.6332	1.685478032217309	0.0	False	False
780	HLA-A0201	0	8	GSLDVLMAV	GSLDVPMAV	GSLDVLMAV	GSLDVLMAV	9	0.4567	0.5957	0.4567	0	9	GSLDVPMAV	0.899464	9	9	1,8	5	False	4	-3	162.22222222222223	-1.2111111111111112	1.6666666666666667	3.749987360555679	0.3755555555555555	-0.5166666666666667	0.0644444444444444	-0.3477777777777777	>seq_781	GSLDVPMAV	0.5957	0.1065658888702367	4.52679959335127e-07	False	False
781	HLA-A1101	0	9	GSLHSGTAK	GFLHSGTAK	GSLHSGTAK	GSLHSGTAK	9	0.1043	3.6146	0.1043	0	9	GFLHSGTAK	0.943374	9	9	1,8	1	True	2	-2	54.44444444444444	1.218888888888889	-0.5111111111111112	9.702001779340208	-0.2411111111111111	-0.8744444444444445	0.5499999999999999	-0.2655555555555555	>seq_782	GFLHSGTAK	3.6146	0.1012904028108227	0.0	False	False
782	HLA-A1101	0	7	GSSFHALEEK	GSSFYALEEK	SSFHALEEK	SSFHALEEK	10	0.0373	0.0763	0.4045	1	9	SSFYALEEK	0.93325	9	9	1,8	3	False	2	2	54.44444444444444	2.324444444444444	-0.8111111111111112	5.493075089063495	-0.2522222222222222	-0.1	0.2455555555555555	-0.0288888888888888	>seq_783	SSFYALEEK	0.0763	0.0190655307994757	5.89524745824429e-05	False	False
783	HLA-A3001	0	3	GSSPFQHLEK	GSNPFQHLEK	GSSPFQHLEK	GSSPFHLEK	10	0.4642	0.2385	0.4642	0	10	GSNPFQHLEK	0.957541	10	10	0,9	2	False	2	1	39.0	2.052	-1.11	7.549726882018149	-0.2179999999999999	-0.26	0.2559999999999999	0.2009999999999999	>seq_784	GSNPFHLEK	0.2385	0.4392869601677149	0.0	False	False
784	HLA-A1101	0	1	GSTEQCAFCK	GSTERCAFCK	STEQCAFCK	STEQCAFCK	10	0.8121	0.9366	1.6534	1	9	STERCAFCK	0.937418	9	9	1,8	3	False	2	1	11.11111111111111	1.835555555555556	-0.3111111111111111	6.135352350305766	-0.2544444444444444	-0.2166666666666667	-0.3644444444444444	-0.0911111111111111	>seq_785	STERCAFCK	0.9366	0.1079505124919922	0.999970522900506	False	False
785	HLA-C1403	0	7	GSVSFGTVY	GSGSFGTVY	SVSFGTVY	SVS-FGTVY	9	2.4606	3.7812	3.1269	1	8	SGSFGTVY	0.926092	8	8	1,7	1	True	4	-3	72.5	-0.31125	0.9000000000000001	6.093198032584041	0.22125	-0.44125	-0.35375	-0.18875	>seq_786	SGS-FGTVY	3.7812	0.8593748968581403	0.0	False	False
786	HLA-A1101	0	6	GSYVYSVAK	GSHVYSVAK	GSYVYSVAK	GSYVYSVAK	9	0.0353	0.1596	0.0353	0	9	GSHVYSVAK	0.943027	9	9	1,8	2	False	2	2	75.55555555555556	0.2	0.1888888888888888	9.145600226707757	0.02	-0.38	0.0355555555555555	-0.2855555555555555	>seq_787	GSHVYSVAK	0.1596	0.0274924185463659	0.666666666666667	False	False
787	HLA-A0201	0	3	GTAWLEWWHV	GTAWLEWRHV	TAWLEWWHV	TAWLEWWHV	10	3.6985	7.7447	9.2138	1	9	TAWLEWRHV	0.871832	9	9	1,8	6	False	2	-3	86.66666666666666	-0.4133333333333334	-0.0333333333333333	5.363507221918553	0.5355555555555556	0.4588888888888889	-0.1977777777777777	-0.2911111111111111	>seq_788	TAWLEWRHV	7.7447	1.932272483117487	0.999999999131049	False	False
788	HLA-B1501	0	7	GTCKNIVGSY	GTCKNTVGSY	TCKNIVGSY	TCKNIVGSY	10	0.8551	0.9492	1.0344	1	9	TCKNTVGSY	0.932677	9	9	1,8	4	False	3	-1	75.55555555555556	0.7911111111111109	0.0666666666666665	8.522939047776163	-0.0611111111111111	-0.3422222222222222	-0.0033333333333334	-0.2644444444444444	>seq_789	TCKNTVGSY	0.9492	0.0847712916139907	0.0	False	False
789	HLA-A1101	0	5	GTKAATAAAR	GTEAATAAAR	GTKAATAAAR	GTAATAAAR	10	1.9054	1.9029	1.9054	0	10	GTEAATAAAR	0.975373	10	10	0,1,9	2	False	2	1	50.0	1.5619999999999998	-0.1199999999999999	11.651775666512547	-0.277	-0.8539999999999999	0.5159999999999999	-0.1999999999999999	>seq_790	GTAATAAAR	1.9029	0.0025032844605601	0.0	False	False
790	HLA-A0301	1	5	GTKKDVDVLK	GTKEDVDVLK	GTKKDVDVLK	GTKKDVVLK	10	0.6171	0.6872	0.6171	0	10	GTKEDVDVLK	0.96075	10	10	0,9	3	False	2	1	97.0	2.272	-0.76	9.441542896442115	-0.347	-0.1879999999999999	0.577	-0.012	>seq_791	GTKEDVVLK	0.6872	0.0629492287543656	0.0	False	False
791	HLA-A0301	0	7	GTKPNPHVY	GTKPNPQVY	GTKPNPHVY	GTKPNPHVY	9	1.1917	1.4993	1.1917	0	9	GTKPNPQVY	0.927308	9	9	1,8	6	False	4	0	32.22222222222222	1.62	-1.3333333333333333	9.300695891492069	-0.1466666666666666	-0.2755555555555555	0.3255555555555555	0.6222222222222222	>seq_792	GTKPNPQVY	1.4993	0.2444920429533783	0.0001178979987861	False	False
792	HLA-A1101	0	3	GTLVRCAKAK	GTLVRCGKAK	GTLVRCAKAK	GTLRCAKAK	10	2.3505	2.1113	2.3505	0	10	GTLVRCGKAK	0.948418	10	10	0,1,9	6	False	4	0	88.0	1.3789999999999996	0.07	10.793198329396546	-0.175	-0.351	0.4729999999999998	-0.166	>seq_793	GTLRCGKAK	2.1113	0.266300194193151	0.0	False	False
793	HLA-A1101	0	8	GTSSLIIYK	GTSSLFIYK	GTSSLIIYK	GTSSLIIYK	9	0.0032	0.0034	0.0032	0	9	GTSSLFIYK	0.940473	9	9	1,8	5	False	2	0	129.99999999999997	-0.0711111111111112	0.5444444444444445	9.298300650902092	0.1622222222222222	-0.2766666666666666	0.041111111111111	-0.2222222222222222	>seq_794	GTSSLFIYK	0.0034	0.0001882352941176	0.0	False	False
794	HLA-A1101	0	7	GTSSLIIYKN	GTSSLFIYKN	GTSSLIIYK	GTSSLIIYK	10	0.0032	0.0034	0.7012	0	9	GTSSLFIYK	0.940473	9	9	1,8	5	False	2	0	129.99999999999997	-0.0711111111111112	0.5444444444444445	9.298300650902092	0.1622222222222222	-0.2766666666666666	0.041111111111111	-0.2222222222222222	>seq_795	GTSSLFIYK	0.0034	0.0001882352941176	0.0	False	False
795	HLA-A1101	0	7	GTVQTGMDTSK	GTVQTGVDTSK	TVQTGMDTSK	TVQTGMTSK	11	0.2656	0.1965	0.3183	1	10	TVQTGVDTSK	0.956068	10	10	0,1,9	5	False	1	1	29.0	2.359	-0.8099999999999999	6.337367167230696	-0.3399999999999999	-0.462	-0.064	-0.0489999999999999	>seq_796	TVQTGVTSK	0.1965	0.0933992875318066	0.0	False	False
796	HLA-A1101	1	1	GTYVRVTVQAR	GTCVRVTVQAR	GTYVRVTVQAR	GTYVTVQAR	11	2.4432	5.3149	2.4432	0	11	GTCVRVTVQAR	0.940324	11	11	0,1,10	2	False	2	-2	88.18181818181817	2.3445454545454543	-0.1090909090909091	11.14762292895466	-0.1581818181818181	-0.16	0.1372727272727272	-0.0363636363636363	>seq_797	GTCVTVQAR	5.3149	1.320088325274229	0.0	False	False
797	HLA-A1101	1	8	GVADVLLYR	GVADALLYR	GVADVLLYR	GVADVLLYR	9	0.0215	0.0393	0.0215	0	9	GVADALLYR	0.950293	9	9	1,8	4	False	4	0	162.22222222222223	0.3455555555555553	0.9000000000000001	6.3318953779526055	0.2422222222222222	-0.1777777777777777	0.2688888888888889	-0.25	>seq_798	GVADALLYR	0.0393	0.009737913486005	0.0	False	False
798	HLA-B0702	0	8	GVAVMKFKNPL	GVAVMKFKNPP	AVMKFKNPL	AVMKFKNPL	11	0.6024	11.654	14.994	2	9	AVMKFKNPP	0.963897	9	9	1,8	8	True	4	-3	86.66666666666666	0.1822222222222221	0.1777777777777778	10.805379563011227	0.1877777777777778	0.0844444444444444	0.2011111111111111	0.1122222222222222	>seq_799	AVMKFKNPP	11.654	0.5712616989874723	0.0	False	False
799	HLA-A1101	0	0	GVCNLDEHLK	GVCNLDEQLK	GVCNLDEHLK	GVCNLEHLK	10	1.0389	1.5499	1.0389	0	10	GVCNLDEQLK	0.942718	10	10	0,1,9	7	False	4	0	107.0	1.6279999999999997	-0.37	5.451825038064271	-0.1459999999999999	-0.215	0.4549999999999999	-0.224	>seq_800	GVCNLEQLK	1.5499	0.3425239692883413	5.89524745824429e-05	False	False
800	HLA-A0201	0	3	GVFDGAASV	GAFDGAASV	GVFDGAASV	GVFDGAASV	9	0.0634	0.5927	0.0634	0	9	GAFDGAASV	0.968709	9	9	1,8	1	True	4	0	86.66666666666666	-0.4933333333333334	1.0777777777777775	3.749987360555679	0.1244444444444444	-0.98	0.2577777777777777	-0.3588888888888888	>seq_801	GAFDGAASV	0.5927	0.0566182216973173	0.0	False	False
801	HLA-A0301	0	1	GVITKALYK	GVITKAIYK	GVITKALYK	GVITKALYK	9	0.0231	0.0315	0.0231	0	9	GVITKAIYK	0.974472	9	9	1,8	6	False	4	2	129.99999999999997	-0.3133333333333334	0.4555555555555555	10.24760792311281	0.1411111111111111	-0.1633333333333333	0.3955555555555555	-0.2744444444444445	>seq_802	GVITKAIYK	0.0315	0.00616	0.0	False	False
802	HLA-A0201	0	2	GVLPLSPSV	GVLPVSPSV	GVLPLSPSV	GVLPLSPSV	9	0.0595	0.0439	0.0595	0	9	GVLPVSPSV	0.959795	9	9	1,8	4	False	6	1	151.11111111111111	-1.34	1.2000000000000002	6.099999998230487	0.3488888888888888	-0.5988888888888889	0.0033333333333332	0.5222222222222223	>seq_803	GVLPVSPSV	0.0439	0.0211435079726651	3.1468551072368002e-15	False	False
803	HLA-B0702	0	4	GVRLSFSGPAL	GVRLSSSGPAL	RLSFSGPAL	RLSFSGPAL	11	0.773	0.5851	1.8148	2	9	RLSSSGPAL	0.91298	9	9	1,8	3	False	2	-2	97.77777777777776	0.6833333333333333	0.4555555555555555	10.550002220086752	0.1777777777777777	-0.4111111111111112	0.1144444444444444	0.15	>seq_804	RLSSSGPAL	0.5851	0.2482425226457017	4.52679959335127e-07	False	False
804	HLA-A6801	0	2	GVSKIIGGNPK	GVSKIIGGDPK	GVSKIIGGNPK	GVSKIINPK	11	4.662	6.2687	4.662	0	11	GVSKIIGGDPK	0.967885	11	11	0,1,10	8	False	2	1	97.27272727272728	0.4036363636363635	-0.1545454545454546	10.805379563011227	-0.0981818181818181	-0.7272727272727272	0.7845454545454544	-0.1072727272727272	>seq_805	GVSKIIDPK	6.2687	1.1948945395377033	0.0	False	False
805	HLA-A1101	0	4	GVSVFTLTADR	GVSVFTLTALS	SVFTLTADR	SVFTLTADR	11	0.6712	8.3855	2.8792	2	9	SVFTLTALS	0.932156	9	9	1,8	7,8	True	6	-5	86.66666666666666	2.0477777777777777	0.2666666666666666	6.338718596380204	-0.0199999999999999	-0.1711111111111111	-0.2244444444444445	0.1055555555555555	>seq_806	SVFTLTALS	8.3855	0.6174751845447499	0.0	False	False
806	HLA-A1101	0	0	GYWFVNFETK	GYCFVNFETK	YWFVNFETK	YWFVNFETK	10	4.4999	4.2606	5.3006	1	9	YCFVNFETK	0.890966	9	9	1,8	1	True	2	-2	32.22222222222222	1.0422222222222222	-0.4444444444444444	6.40200117090717	0.2477777777777778	0.51	-0.2655555555555556	-0.2288888888888889	>seq_807	YCFVNFETK	4.2606	0.2527404755198799	0.999999998262098	False	False
807	HLA-A2402	0	3	GYYLEGWRFL	GYYLEGWRLL	YYLEGWRFL	YYLEGWRFL	10	0.0266	0.0141	0.5349	1	9	YYLEGWRLL	0.95614	9	9	1,8	7	False	6	0	86.66666666666666	0.6577777777777778	-0.1666666666666667	6.396685941610485	0.4566666666666667	0.5022222222222222	0.0133333333333333	-0.4244444444444444	>seq_808	YYLEGWRLL	0.0141	0.0235815602836879	0.999999999973312	False	False
808	HLA-B3701	1	3	HDLGRLHSC	HDLGRLHPC	HDLGRLHSC	HDLGRLHSC	9	1.1877	1.9986	1.1877	0	9	HDLGRLHPC	0.938819	9	9	1,8	7	False	4	-1	86.66666666666666	2.7000000000000006	-0.6111111111111112	7.524286846630275	-0.1611111111111111	-0.2077777777777777	0.3455555555555555	0.0033333333333333	>seq_809	HDLGRLHPC	1.9986	0.4818902882017412	2.6688189211265488e-11	False	False
809	HLA-B4001	1	3	HEIHIGYLEY	HEILIGYLEY	HEIHIGYL	HEIHIGY-L	10	0.3681	0.4056	1.5347	0	8	HEILIGYL	0.873621	8	8	1,7	3	False	2	-3	146.25	0.0712499999999998	0.1499999999999999	6.497538426425308	0.28375	0.0424999999999999	0.4475	-0.1775	>seq_810	HEILIGY-L	0.4056	0.0340329142011834	3.1468551072368002e-15	False	False
810	HLA-B4001	1	3	HEIHIGYLEYV	HEILIGYLEYV	HEIHIGYL	HEIHIGY-L	11	0.3681	0.4056	1.9579	0	8	HEILIGYL	0.873621	8	8	1,7	3	False	2	-3	146.25	0.0712499999999998	0.1499999999999999	6.497538426425308	0.28375	0.0424999999999999	0.4475	-0.1775	>seq_811	HEILIGY-L	0.4056	0.0340329142011834	0.999999996524401	False	False
811	HLA-B1801	0	9	HELMTLHGF	HELMTLDGF	HELMTLHGF	HELMTLHGF	9	0.0411	0.249	0.0411	0	9	HELMTLDGF	0.917635	9	9	1,8	6	False	2	-1	86.66666666666666	0.2877777777777777	0.1444444444444442	6.497749819885939	0.2966666666666667	-0.0255555555555555	0.2177777777777777	-0.1944444444444444	>seq_812	HELMTLDGF	0.249	0.0343160240963855	0.0	False	False
812	HLA-B1801	0	9	HELMTLHGFM	HELMTLDGFM	HELMTLHGF	HELMTLHGF	10	0.0411	0.249	2.1693	0	9	HELMTLDGF	0.917635	9	9	1,8	6	False	2	-1	86.66666666666666	0.2877777777777777	0.1444444444444442	6.497749819885939	0.2966666666666667	-0.0255555555555555	0.2177777777777777	-0.1944444444444444	>seq_813	HELMTLDGF	0.249	0.0343160240963855	0.0	False	False
813	HLA-B4001	1	7	HESRTNTAI	HESRTNTDI	HESRTNTAI	HESRTNTAI	9	0.1422	0.6273	0.1422	0	9	HESRTNTDI	0.954335	9	9	1,8	7	False	2	-2	54.44444444444444	3.871111111111112	-1.1777777777777778	7.5513127176091075	-0.4444444444444444	-0.2088888888888889	0.2055555555555555	0.1088888888888888	>seq_814	HESRTNTDI	0.6273	0.1099652797704447	0.0	False	False
814	HLA-B4001	1	7	HESRTNTAIL	HESRTNTDIL	HESRTNTAI	HESRTNTAI	10	0.1422	0.3137	0.23	0	9	HESRTNTDI	0.954335	9	9	1,8	7	False	2	-2	54.44444444444444	3.871111111111112	-1.1777777777777778	7.5513127176091075	-0.4444444444444444	-0.2088888888888889	0.2055555555555555	0.1088888888888888	>seq_815	HESRTNTDI	0.6273	0.1099652797704447	0.0	False	False
815	HLA-A2402	0	2	HFSKKCSRALL	HFSKECSRALL	HFSKKCSRALL	HFSKSRALL	11	6.3131	5.8029	6.3131	0	11	HFSKECSRALL	0.959426	11	11	1,10	4	False	2	1	80.0	1.960909090909091	-0.2181818181818182	10.79324001353234	-0.0918181818181818	0.0672727272727272	0.1627272727272727	-0.0136363636363636	>seq_816	HFSKSRALL	5.8029	0.5550575781074982	0.0	False	False
816	HLA-A2402	0	0	HFTSKHHFSF	HFTSKHHFGF	FTSKHHFSF	FTSKHHFSF	10	0.4064	0.6595	0.4809	1	9	FTSKHHFGF	0.957186	9	9	1,8	7	False	2	0	0.0	1.7000000000000002	-0.4666666666666668	9.703982825390996	0.0944444444444444	0.181111111111111	-0.2855555555555555	0.16	>seq_817	FTSKHHFGF	0.8247	0.2061320722687037	0.0	False	False
817	HLA-B0702	0	6	HHWQSTIGM	HHWRSTIGM	HHWQSTIGM	HHWQSTIGM	9	7.1356	8.869	7.1356	0	9	HHWRSTIGM	0.93504	9	9	1,8	3	False	2	1	43.33333333333333	1.1433333333333335	-0.7000000000000001	7.714356231503189	0.0833333333333333	-0.09	0.0233333333333333	-0.1788888888888889	>seq_818	HHWRSTIGM	8.869	1.394615970233397	0.0	False	False
818	HLA-A0201	1	8	HIAKSLFEV	HIAKSPFEV	HIAKSLFEV	HIAKSLFEV	9	0.1069	0.2063	0.1069	0	9	HIAKSPFEV	0.897587	9	9	1,8	5	False	4	-3	129.99999999999997	0.1944444444444443	0.6333333333333333	7.549726882018149	0.1788888888888889	0.0222222222222221	0.1711111111111111	-0.0611111111111111	>seq_819	HIAKSPFEV	0.2063	0.0515068347067377	0.0	False	False
819	HLA-A0201	0	4	HIDDSDSITV	HMDDSDSITV	HIDDSDSITV	HIDDSSITV	10	1.2951	0.4237	1.2951	0	10	HMDDSDSITV	0.979985	10	10	1,9	1	True	3	1	107.0	2.631	-0.2799999999999999	3.8251659120433033	-0.2259999999999999	-0.312	-0.161	0.265	>seq_820	HMDDSSITV	0.4237	2.6635594524427653	0.0	False	False
820	HLA-A0301	0	6	HIDKWCLDLK	HIDKWCRDLK	HIDKWCLDLK	HIDKWCLLK	10	2.4715	2.7846	2.4715	0	10	HIDKWCRDLK	0.908336	10	10	0,9	6	False	4	-2	117.0	1.483	-0.43	7.358972270973027	0.06	0.3299999999999999	0.1629999999999999	-0.038	>seq_821	HIDKWRDLK	2.7846	0.2778950836744957	0.999941496703499	False	False
821	HLA-A1101	0	0	HIFKICGQHTK	HIFKICRQHTK	HIFKICGQHTK	HIFKGQHTK	11	0.6059	1.1985	0.6059	0	11	HIFKICRQHTK	0.912999	11	11	0,1,10	6	False	6	-2	70.9090909090909	1.2263636363636363	-0.4090909090909091	9.678450346924365	-0.0418181818181817	0.0218181818181818	0.2618181818181818	-0.0409090909090908	>seq_822	HIFKIQHTK	1.1985	0.299588101793909	1.85525832930959e-19	False	False
822	HLA-A0201	1	1	HIHCVNPPL	HIHCLNPPL	HIHCVNPPL	HIHCVNPPL	9	5.187	6.3723	5.187	0	9	HIHCLNPPL	0.949717	9	9	1,8	4	False	6	1	118.88888888888889	0.0888888888888888	0.211111111111111	7.523974965326488	0.24	-0.0666666666666667	0.0311111111111111	0.7388888888888888	>seq_823	HIHCLNPPL	6.3723	0.9648244903723928	5.89524745824429e-05	False	False
823	HLA-A1101	1	5	HIIRLMLEY	HIIRLMLKY	HIIRLMLEY	HIIRLMLEY	9	0.9001	1.0238	0.9001	0	9	HIIRLMLKY	0.971016	9	9	1,8	7	False	2	1	173.33333333333331	0.5	0.6666666666666665	7.543339195661247	0.4222222222222223	0.5144444444444445	0.1288888888888889	-0.1333333333333333	>seq_824	HIIRLMLKY	1.0238	0.1087540242234811	0.0	False	False
824	HLA-A0301	0	3	HIKAQSIISK	HIKGQSIISK	HIKAQSIISK	HIAQSIISK	10	0.1386	0.147	0.1386	0	10	HIKGQSIISK	0.954101	10	10	0,9	3	False	4	0	127.0	1.153	-0.0799999999999999	10.805422029457986	-0.1109999999999999	-0.064	0.2589999999999999	-0.015	>seq_825	HIKGSIISK	0.147	0.0079199999999999	0.0	False	False
825	HLA-B0801	0	4	HIKIEPVAI	HIKTEPVAI	HIKIEPVAI	HIKIEPVAI	9	0.1693	0.2311	0.1693	0	9	HIKTEPVAI	0.937183	9	9	4,8	3	False	3	-1	173.33333333333331	-0.3988888888888888	0.8111111111111112	7.549726882018149	0.24	0.0055555555555555	0.3244444444444444	0.3844444444444445	>seq_826	HIKTEPVAI	0.2311	0.0452736477715274	5.89524745824429e-05	False	False
826	HLA-A0201	0	1	HIMPDTAEI	HIMPDTPEI	HIMPDTAEI	HIMPDTAEI	9	0.3867	0.0887	0.3867	0	9	HIMPDTPEI	0.926777	9	9	1,8	6	False	4	-1	97.77777777777776	0.9733333333333332	0.0222222222222221	4.181153034325689	0.0911111111111111	-0.1455555555555555	0.0077777777777777	0.4177777777777778	>seq_827	HIMPDTPEI	0.0887	1.299172491544532	0.999970522893835	False	False
827	HLA-A0201	0	8	HIQPHLASV	HIQPHLASL	HIQPHLASV	HIQPHLASV	9	0.1022	0.431	0.1022	0	9	HIQPHLASL	0.988054	9	9	1,8	8	True	6	1	129.99999999999997	0.2855555555555555	0.2222222222222222	7.714356231503189	0.1411111111111111	-0.1677777777777777	0.0966666666666666	0.3666666666666667	>seq_828	HIQPHLASL	0.431	0.0779660324825986	4.52680164254273e-07	False	False
828	HLA-A0201	1	4	HIVEISTPV	HMVEISTPV	HIVEISTPV	HIVEISTPV	9	0.485	0.2368	0.485	0	9	HMVEISTPV	0.972121	9	9	1,8	1	True	3	1	151.11111111111111	-0.0533333333333333	0.8444444444444446	5.363507221918553	0.1844444444444444	-0.1544444444444444	-0.0644444444444444	0.49	>seq_829	HMVEISTPV	0.2368	0.5083488175675674	0.0	False	False
829	HLA-A1101	0	8	HIVRIGDLK	HIIRIGDLK	HIVRIGDLK	HIVRIGDLK	9	0.6973	0.406	0.6973	0	9	HIIRIGDLK	0.983999	9	9	1,8	2	False	3	3	162.2222222222222	1.5677777777777775	0.1666666666666666	9.697023999877274	0.0266666666666667	0.0066666666666666	0.6022222222222222	-0.0088888888888889	>seq_830	HIIRIGDLK	0.406	0.5003041625615764	0.0	False	False
830	HLA-A1101	0	7	HIVTYYPGK	HIVTYYSGK	HIVTYYPGK	HIVTYYPGK	9	0.9139	1.167	0.9139	0	9	HIVTYYSGK	0.928249	9	9	1,8	6	False	4	-1	75.55555555555556	0.3511111111111111	-0.4111111111111111	9.14820568729192	0.1477777777777777	-0.0155555555555555	0.141111111111111	0.2433333333333333	>seq_831	HIVTYYSGK	1.167	0.1982074464438731	1.04274120767141e-08	False	False
831	HLA-A1101	0	7	HIVTYYPGKK	HIVTYYSGKK	HIVTYYPGK	HIVTYYPGK	10	0.9139	1.167	3.2476	0	9	HIVTYYSGK	0.928249	9	9	1,8	6	False	4	-1	75.55555555555556	0.3511111111111111	-0.4111111111111111	9.14820568729192	0.1477777777777777	-0.0155555555555555	0.141111111111111	0.2433333333333333	>seq_832	HIVTYYSGK	1.167	0.1982074464438731	1.04274120767141e-08	False	False
832	HLA-A0201	0	9	HIYEGQITAL	DIYEGQITAL	HIYEGQITA	HIYEGQITA	10	0.242	2.9299	0.4618	0	9	DIYEGQITA	0.966939	9	9	1,8	0	False	2	-1	97.77777777777776	0.7922222222222222	-0.2	5.363445803988725	0.0211111111111111	-0.2344444444444444	0.2155555555555555	-0.2166666666666666	>seq_833	DIYEGQITA	2.9299	0.2220116044916208	5.89524745824429e-05	False	False
833	HLA-A0201	0	9	HIYIGIHMCV	HIYIGIHICV	HIYIGIHMCV	HIYIGIHMV	10	3.1718	3.6497	3.1718	0	10	HIYIGIHICV	0.965029	10	10	1,9	7	False	3	1	146.0	-1.391	1.4	7.520366034470499	0.5309999999999999	-0.002	-0.028	-0.185	>seq_834	HIYGIHICV	3.6497	0.4153226895361262	0.0	False	False
834	HLA-A0201	0	0	HLAAQFSSDVL	HLAAQFSSEVL	HLAAQFSSDV	HLAAQFSSV	11	2.3694	1.6177	4.9053	0	10	HLAAQFSSEV	0.979452	10	10	1,9	8	False	4	2	88.0	1.016	0.2599999999999999	5.292257586028427	0.006	-0.3550000000000001	-0.129	-0.0789999999999999	>seq_835	HLAQFSSEV	1.6177	1.1009939914693705	0.0	False	False
835	HLA-B0702	0	0	HLAAQFSSDVL	HLAAQFSSEVL	AAQFSSDVL	AAQFSSDVL	11	2.966	2.108	8.9169	2	9	AAQFSSEVL	0.960826	9	9	1,8	6	False	4	2	97.77777777777776	0.6111111111111112	0.6444444444444444	3.749987360555679	0.0544444444444444	-0.4355555555555556	-0.2466666666666666	-0.16	>seq_836	AAQFSSEVL	2.108	1.2072239089184065	0.0	False	False
836	HLA-B0801	0	1	HLARHRHLM	HPARHRHLM	HLARHRHL	HLA-RHRHL	9	0.1483	0.0935	0.159	0	8	HPARHRHL	0.915568	8	8	1,4,7	1	True	4	-3	110.0	4.02125	-1.15	12.500111914239824	-0.1699999999999999	0.37	0.73875	0.23625	>seq_837	HPARHRH-L	0.1007	0.0701000993048659	0.0	False	False
837	HLA-A0210	0	1	HLEDFLLHI	HLEDFLLRI	HLEDFLLHI	HLEDFLLHI	9	0.1934	0.3748	0.1934	0	9	HLEDFLLRI	0.946841	9	9	1,8	7	False	2	0	173.33333333333331	0.2433333333333334	0.5888888888888888	5.296116426121444	0.4088888888888889	0.3077777777777777	0.1722222222222222	-0.0344444444444444	>seq_838	HLEDFLLRI	0.3748	0.0936039487726787	0.0	False	False
838	HLA-A1101	0	7	HLGMSCHCK	HLGMSCHSK	HLGMSCHCK	HLGMSCHCK	9	3.4798	2.2211	3.4798	0	9	HLGMSCHSK	0.933077	9	9	1,8	7	False	4	-1	43.33333333333333	0.8333333333333334	-0.0888888888888889	8.252149070613086	-0.0188888888888888	-0.2655555555555555	0.0955555555555555	-0.1644444444444444	>seq_839	HLGMSCHSK	2.2211	1.9720067804241144	0.0	False	False
839	HLA-B1501	1	1	HLHCYRSSF	HLHCYRSSS	HLHCYRSSF	HLHCYRSSF	9	0.5747	24.62	0.5747	0	9	HLHCYRSSS	0.971763	9	9	1,8	8	True	2	-2	43.33333333333333	2.4444444444444446	-0.5222222222222224	8.542119734920561	0.0	0.2077777777777777	-0.2155555555555555	0.0911111111111111	>seq_840	HLHCYRSSS	24.62	0.561284886677498	0.0	False	False
840	HLA-A0201	1	4	HLIDSNTLQV	HLIDPNTLQV	HLIDSNTLQV	HLIDSTLQV	10	0.1066	0.0398	0.1066	0	10	HLIDPNTLQV	0.925094	10	10	1,9	4	False	4	-1	146.00000000000003	1.273	0.1099999999999999	5.292257586028427	0.021	-0.0999999999999999	-0.018	-0.09	>seq_841	HLIDPTLQV	0.0739	0.0471694181326116	0.0	False	False
841	HLA-B0702	0	4	HLKILFLPL	HLKTLFLPL	HLKILFLPL	HLKILFLPL	9	3.8789	2.3892	3.8789	0	9	HLKTLFLPL	0.941408	9	9	1,8	3	False	3	-1	216.66666666666663	-1.93	1.533333333333333	9.702001779340208	0.7611111111111112	0.3633333333333333	0.1333333333333333	0.17	>seq_842	HLKTLFLPL	2.3892	2.418549024778168	2.6688189211265488e-11	False	False
842	HLA-A0201	0	4	HLKILFLPL	HLKTLFLPL	HLKILFLPL	HLKILFLPL	9	5.1414	2.6602	5.1414	0	9	HLKTLFLPL	0.941408	9	9	1,8	3	False	3	-1	216.66666666666663	-1.93	1.533333333333333	9.702001779340208	0.7611111111111112	0.3633333333333333	0.1333333333333333	0.17	>seq_843	HLKTLFLPL	2.6602	4.795444583114051	2.6688189211265488e-11	False	False
843	HLA-A0201	0	7	HLLPYFCIIYM	HLLPYFYIIYM	HLLPYFCII	HLLPYFCII	11	1.2306	0.3396	1.4949	0	9	HLLPYFYII	0.888889	9	9	1,8	6	False	2	-2	173.33333333333331	-2.126666666666667	1.7555555555555555	7.355498301796615	0.8177777777777777	0.3177777777777777	-0.368888888888889	0.1999999999999999	>seq_844	HLLPYFYII	0.3396	3.228694346289752	3.22425721836519e-28	False	False
844	HLA-A0201	1	4	HLLSVEYQI	HLLSVGYQI	HLLSVEYQI	HLLSVEYQI	9	0.1088	0.2456	0.1088	0	9	HLLSVGYQI	0.910423	9	9	1,8	5	False	2	-2	162.2222222222222	0.1944444444444444	0.4444444444444444	5.363445803988725	0.2355555555555555	0.1777777777777777	-0.0222222222222222	-0.1722222222222222	>seq_845	HLLSVGYQI	0.2456	0.0606019543973941	5.89524745824429e-05	False	False
845	HLA-A0201	1	4	HLMDGDLGL	NLMDGDLGL	HLMDGDLGL	HLMDGDLGL	9	0.0345	0.078	0.0345	0	9	NLMDGDLGL	0.973966	9	9	1,8	0	False	2	1	129.99999999999997	0.3455555555555559	0.2555555555555555	4.106574652250856	0.2177777777777778	-0.4666666666666667	0.4877777777777776	-0.3833333333333333	>seq_846	NLMDGDLGL	0.078	0.0192403846153846	0.0	False	False
846	HLA-A0301	1	0	HLMWLERLY	HLMWFERLY	HLMWLERLY	HLMWLERLY	9	1.6499	1.5573	1.6499	0	9	HLMWFERLY	0.930664	9	9	1,8	4	False	6	0	129.99999999999997	0.7877777777777779	-0.0111111111111111	7.543339195661247	0.4577777777777778	0.6866666666666666	0.0611111111111111	-0.2677777777777778	>seq_847	HLMWFERLY	1.5573	0.0981061709368779	0.0	False	False
847	HLA-A0201	1	7	HLNGLLREV	HLNGLLREA	HLNGLLREV	HLNGLLREV	9	0.1125	0.8579	0.1125	0	9	HLNGLLREA	0.984311	9	9	1,8	8	True	4	0	162.2222222222222	1.4766666666666666	0.0555555555555555	7.5513127176091075	0.0633333333333334	-0.0422222222222222	0.6533333333333333	-0.2811111111111111	>seq_848	HLNGLLREA	0.8579	0.0977474064576291	0.0	False	False
848	HLA-B3501	0	8	HLNHDSVWNFY	HLNHDSVWNFH	NHDSVWNFY	NHDSVWNFY	11	1.7129	4.0848	5.8597	2	9	NHDSVWNFH	0.972696	9	9	1,8	8	True	2	2	32.22222222222222	2.316666666666667	-1.077777777777778	5.292197432834655	0.0177777777777778	0.2111111111111111	-0.1955555555555555	-0.2088888888888888	>seq_849	NHDSVWNFH	11.7099	1.4623405238302636	5.89524745824429e-05	False	False
849	HLA-A1101	0	8	HLNRAMLHK	HLNRATLHK	HLNRAMLHK	HLNRAMLHK	9	0.1983	0.2013	0.1983	0	9	HLNRATLHK	0.92827	9	9	1,8	5	False	1	-1	97.77777777777776	2.492222222222222	-0.7777777777777778	11.651803790591655	-0.0677777777777777	0.2344444444444444	0.5755555555555555	-0.1044444444444444	>seq_850	HLNRATLHK	0.2013	0.0029552906110283	0.0	False	False
850	HLA-B0801	0	9	HLRAWFVSL	HPRAWFVSL	HLRAWFVSL	HLRAWFVSL	9	0.0844	0.0382	0.0844	0	9	HPRAWFVSL	0.923025	9	9	4,8	1	False	4	-3	129.99999999999997	0.2199999999999998	0.7777777777777778	10.551758703775704	0.4533333333333333	0.2766666666666666	-0.0522222222222222	-0.1344444444444444	>seq_851	HPRAWFVSL	0.0382	0.102075392670157	0.0	False	False
851	HLA-B1501	0	2	HLRIYTGEKPY	HLRIHTGEKPY	RIYTGEKPY	RIYTGEKPY	11	0.0812	0.1335	0.9105	2	9	RIHTGEKPY	0.935123	9	9	1,8	2	False	2	2	43.33333333333333	2.6966666666666668	-1.4111111111111112	9.145097539760172	-0.1833333333333333	0.1111111111111111	0.3099999999999999	0.2688888888888889	>seq_852	RIHTGEKPY	0.1335	0.031810936329588	3.1468551072368002e-15	False	False
852	HLA-A0201	0	3	HLSPGELHKEV	HLSPGEFHKEV	HLSPGELHKEV	HLSPGELEV	11	0.7402	0.6099	0.7402	0	11	HLSPGEFHKEV	0.949096	11	11	1,10	6	False	6	0	97.27272727272728	1.5518181818181818	-0.7545454545454546	6.501055963803083	-0.1418181818181817	-0.1827272727272727	0.5827272727272726	0.23	>seq_853	HLSPGEFEV	0.6099	0.1581374979504836	0.0	False	False
853	HLA-A0201	0	4	HLYAYHEEL	HLYAYHEEP	HLYAYHEEL	HLYAYHEEL	9	0.0881	4.5418	0.0881	0	9	HLYAYHEEP	0.967888	9	9	1,8	8	True	4	-3	97.77777777777776	1.2855555555555551	-0.7333333333333334	5.33408124698326	0.0966666666666667	0.2944444444444444	0.2533333333333333	-0.1577777777777777	>seq_854	HLYAYHEEP	4.5418	0.0863910718217446	2.6688189211265488e-11	False	False
854	HLA-A0301	0	9	HLYDIPGSTY	HLYDTPGSTY	HLYDIPGSTY	HLYDIPSTY	10	0.3278	0.3418	0.3278	0	10	HLYDTPGSTY	0.935414	10	10	0,9	4	False	3	-1	78.0	0.8850000000000001	-0.45	5.292137299198657	0.128	-0.179	-0.065	0.214	>seq_855	HLYDTPSTY	0.3418	0.013426565242832	0.0	False	False
855	HLA-A0201	0	0	HLYDLESGMCI	HLYDLESGVCI	HLYDLESGM	HLYDLESGM	11	0.4764	0.068	1.4548	0	9	HLYDLESGV	0.984054	9	9	1,8	8	True	1	1	86.66666666666666	1.177777777777778	-0.3555555555555556	4.181152219418436	0.0788888888888889	-0.1466666666666667	0.1755555555555555	-0.2711111111111111	>seq_856	HLYDLESGV	0.068	2.8612023529411763	0.5	False	False
856	HLA-A0201	0	6	HLYRCRLSSL	HLYRCQLSSL	HLYRCRLSSL	HLYRCLSSL	10	4.1383	2.7446	4.1383	0	10	HLYRCQLSSL	0.945095	10	10	1,9	5	False	2	1	117.0	2.54	-0.12	9.501216220669448	0.016	0.2499999999999999	-0.008	-0.004	>seq_857	HLYRQLSSL	2.7446	2.101416858558624	0.0	False	False
857	HLA-B1501	0	0	HMCVYSYIHMY	HICVYSYIHMY	CVYSYIHMY	CVYSYIHMY	11	0.9867	0.9867	1.7384	2	9	CVYSYIHMY	1.0	9	9	1,8	-1	True	0	7	75.55555555555556	-0.4566666666666667	0.5777777777777778	7.348595307208598	0.4388888888888889	0.3233333333333333	-0.6066666666666667	-0.2033333333333333	>seq_858	CVYSYIHMY	0.9867	0.0	0.50000022720893	False	False
858	HLA-A0201	0	1	HMHIYPIVV	HMHIYPIVI	HMHIYPIVV	HMHIYPIVV	9	0.7098	2.2686	0.7098	0	9	HMHIYPIVI	0.994712	9	9	1,8	8	True	3	3	151.11111111111111	-1.201111111111111	1.1111111111111112	7.706063800491393	0.56	0.2333333333333333	-0.1055555555555555	0.3711111111111111	>seq_859	HMHIYPIVI	2.2686	0.4877176408357577	0.996175543718793	False	False
859	HLA-A0201	1	6	HMTEVVRHC	HMTEVVRRC	HMTEVVRHC	HMTEVVRHC	9	1.7606	2.504	1.7606	0	9	HMTEVVRRC	0.944395	9	9	1,8	7	False	2	0	64.44444444444444	2.434444444444444	-0.2555555555555555	7.5244774566963315	-0.1266666666666666	0.1288888888888888	0.0366666666666666	0.1788888888888888	>seq_860	HMTEVVRRC	2.504	0.5226957028753995	0.0	False	False
860	HLA-B5601	0	9	HPAPPAPPPA	LPAPPAPPPA	HPAPPAPPPA	HPAPPPPPA	10	0.0073	0.0083	0.0073	0	10	LPAPPAPPPA	0.98221	10	10	1,9	0	False	2	-3	30.0	-0.077	-0.7400000000000001	7.550323993898928	0.134	-0.6679999999999999	0.087	2.0569999999999995	>seq_861	LPAPPPPPA	0.0083	0.0008795180722891	0.0001178979987861	False	False
861	HLA-B3501	1	7	HPFMTDEEY	HPLMTDEEY	HPFMTDEEY	HPFMTDEEY	9	0.0037	0.0084	0.0037	0	9	HPLMTDEEY	0.945597	9	9	1,8	2	False	6	0	0.0	2.708888888888889	-1.4	3.926331106107682	-0.1022222222222221	0.1855555555555555	-0.15	0.4222222222222223	>seq_862	HPLMTDEEY	0.0084	0.002070238095238	0.0	False	False
862	HLA-B0702	0	0	HPHHYTRRRI	QPHHYTRRRI	HPHHYTRRRI	HPHHTRRRI	10	0.9305	1.4159	0.9305	0	10	QPHHYTRRRI	0.979928	10	10	1,9	0	False	4	0	39.0	5.6530000000000005	-2.22	12.204210055060685	-0.394	0.5249999999999999	0.4589999999999999	0.7739999999999999	>seq_863	QPHHTRRRI	1.4159	0.3189947736422063	0.0076197710941837	False	False
863	HLA-B0702	0	6	HPLKNGDIL	HPLKNGGIL	HPLKNGDIL	HPLKNGDIL	9	0.2359	0.0646	0.2359	0	9	HPLKNGGIL	0.921928	9	9	1,8	6	False	2	-1	129.99999999999997	1.096666666666667	-0.4444444444444445	7.549350681714714	0.03	-0.2022222222222222	0.5711111111111111	0.1544444444444444	>seq_864	HPLKNGGIL	0.0646	0.6255366873065016	0.0	False	False
864	HLA-B3501	0	5	HPQASSAVGF	HPQAGSAVGF	HPQASSAVGF	HPQASSAVF	10	0.1705	0.1209	0.1705	0	10	HPQAGSAVGF	0.947993	10	10	1,9	4	False	2	0	49.0	0.542	0.0299999999999999	7.550323993898928	-0.013	-0.663	0.0419999999999999	0.149	>seq_865	HPQAGSAVF	0.1209	0.0699487179487179	0.0	False	False
865	HLA-B0702	0	8	HPRAVTGFLW	HPRAVTGFSW	HPRAVTGFL	HPRAVTGFL	10	0.0109	0.256	0.7047	0	9	HPRAVTGFS	0.975467	9	9	1,8	8	True	2	-2	86.66666666666666	0.8288888888888888	0.2444444444444443	10.551758703775704	0.1744444444444444	-0.2522222222222223	0.2366666666666666	0.3066666666666666	>seq_866	HPRAVTGFS	1.0918	0.0107911797032423	0.0	False	False
866	HLA-B0702	0	2	HPSPDLPGTHL	HPPPDLPGTHL	SPDLPGTHL	SPDLPGTHL	11	0.0335	0.1868	0.0629	2	9	PPDLPGTHL	0.970302	9	9	1,8	0	False	4	-1	86.66666666666666	0.9522222222222224	-0.4666666666666667	5.292257586028427	0.0411111111111111	-0.5077777777777777	0.1466666666666666	0.6944444444444443	>seq_867	PPDLPGTHL	0.6437	0.0317565636165915	0.0076778286089567	False	False
867	HLA-B3501	0	2	HPSPDLPGTHL	HPPPDLPGTHL	SPDLPGTHL	SPDLPGTHL	11	0.3211	1.1156	0.6247	2	9	PPDLPGTHL	0.970302	9	9	1,8	0	False	4	-1	86.66666666666666	0.9522222222222224	-0.4666666666666667	5.292257586028427	0.0411111111111111	-0.5077777777777777	0.1466666666666666	0.6944444444444443	>seq_868	PPDLPGTHL	2.7043	0.2829736049994453	0.0076778286089567	False	False
868	HLA-B0702	0	7	HPWLELSDVHL	HPWLELSDVHR	HPWLELSDVHL	HPWLELSHL	11	1.2611	1.3999	1.2611	0	11	HPWLELSDVHR	0.985172	11	11	1,3,10	10	True	4	-2	132.72727272727272	0.6472727272727276	-0.1	5.296116426121444	0.2454545454545455	0.1418181818181818	0.0872727272727272	0.2554545454545455	>seq_869	HPWLSDVHR	10.8712	1.114807667046876	0.0	False	False
869	HLA-B0702	0	4	HPYDQAHLL	QPYDQAHLL	HPYDQAHLL	HPYDQAHLL	9	0.0695	0.1302	0.0695	0	9	QPYDQAHLL	0.970571	9	9	1,8	0	False	4	0	97.77777777777776	1.3411111111111114	-0.7666666666666668	6.496292765717953	0.0811111111111111	0.061111111111111	0.1177777777777777	0.3077777777777777	>seq_870	QPYDQAHLL	0.1302	0.0324013056835637	0.0001178979987861	False	False
870	HLA-B4102	0	7	HQFHVHPLL	HRFHVHPKS	HQFHVHPLL	HQFHVHPLL	9	0.8744	23.3924	0.8744	0	9	HRFHVHPKS	0.879919	9	9	1,8	1,7,8	True	4	-3	118.88888888888889	0.2955555555555554	-0.0111111111111112	7.811003371141851	0.33	0.2555555555555556	0.11	0.4033333333333333	>seq_871	HRFHVHPKS	23.3924	0.8417152237478839	0.0	False	False
871	HLA-B1501	0	7	HQMLLQTCQDF	HQMLLQTCRDF	MLLQTCQDF	MLLQTCQDF	11	1.6827	1.9397	1.8812	2	9	MLLQTCRDF	0.946338	9	9	1,8	6	False	2	1	86.66666666666666	0.657777777777778	0.3999999999999998	3.749971453566104	0.2244444444444445	0.1166666666666666	-0.5333333333333334	-0.2422222222222222	>seq_872	MLLQTCRDF	2.0961	0.3318678402747959	1.5734275536184001e-15	False	False
872	HLA-B3801	1	4	HQNPVTGLLL	HQNPVTGLLP	HQNPVTGLL	HQNPVTGLL	10	0.1582	0.1582	0.4505	0	9	HQNPVTGLL	1.0	9	9	1,8	-1	True	0	4	118.88888888888889	0.51	-0.1222222222222222	7.550323993898928	0.0866666666666666	-0.3277777777777778	0.2677777777777778	0.0866666666666666	>seq_873	HQNPVTGLL	0.1582	0.0	0.0151242984958687	False	False
873	HLA-A0301	0	0	HQRMHTGEK	HQRIHTGEK	HQRMHTGEK	HQRMHTGEK	9	1.7177	1.7526	1.7177	0	9	HQRIHTGEK	0.94951	9	9	1,8	3	False	3	1	0.0	4.602222222222221	-2.333333333333333	9.699007901363077	-0.5744444444444444	0.0233333333333333	0.6511111111111112	0.0266666666666666	>seq_874	HQRIHTGEK	1.7526	0.0342050268172999	0.0	False	False
874	HLA-B2705	0	0	HRYFFFVAM	HRYSFFVAM	HRYFFFVAM	HRYFFFVAM	9	0.1197	0.0171	0.1197	0	9	HRYSFFVAM	0.914962	9	9	1,8	3	False	2	-2	43.33333333333333	0.2866666666666666	0.811111111111111	9.351184298284352	0.5766666666666667	0.5077777777777777	-0.3844444444444444	-0.0922222222222222	>seq_875	HRYSFFVAM	0.0171	0.7182	0.0	False	False
875	HLA-A6801	1	9	HSCVMASLR	HPCVMASLR	HSCVMASLR	HSCVMASLR	9	0.8403	2.4522	0.8403	0	9	HPCVMASLR	0.94521	9	9	1,8	1	True	4	-1	86.66666666666666	1.3311111111111111	0.5444444444444445	8.55747841577977	0.0244444444444444	-0.1911111111111111	-0.1466666666666666	-0.0333333333333333	>seq_876	HPCVMASLR	2.4522	0.5523528137998532	0.0	False	False
876	HLA-B3501	0	8	HSDGAILPF	HSDGAISPF	HSDGAILPF	HSDGAILPF	9	0.4854	0.4711	0.4854	0	9	HSDGAISPF	0.931446	9	9	1,8	6	False	2	-2	97.77777777777776	0.1344444444444446	0.3777777777777777	5.292257586028427	0.2299999999999999	-0.441111111111111	0.121111111111111	0.2344444444444444	>seq_877	HSDGAISPF	0.4711	0.0147340691997452	0.0	False	False
877	HLA-A3101	0	4	HSHFWDNSK	RSHFWDNSK	HSHFWDNSK	HSHFWDNSK	9	2.8573	1.398	2.8573	0	9	RSHFWDNSK	0.967301	9	9	8	0	False	2	0	0.0	3.5244444444444447	-1.8888888888888888	7.7129859095439315	-0.2766666666666666	0.1411111111111111	0.0699999999999999	0.04	>seq_878	RSHFWDNSK	1.398	2.982587904148784	0.0	False	False
878	HLA-B5701	0	2	HSKPEDTDAW	HSKPEDTDTW	HSKPEDTDAW	HSKPEDTAW	10	0.1011	0.0241	0.1011	0	10	HSKPEDTDTW	0.973665	10	10	1,9	8	False	4	0	10.0	3.629	-1.98	4.366072427015752	-0.422	-0.133	0.126	0.465	>seq_879	HSKPEDTTW	0.0241	0.3230165975103734	4.52679959335127e-07	False	False
879	HLA-A1101	0	0	HSLSSFRIHER	HSLSPFRIHER	SLSSFRIHER	SLSSFIHER	11	1.6702	1.0575	2.3978	1	10	SLSPFRIHER	0.929505	10	10	0,1,9	3	False	4	-1	78.0	3.869	-0.7	10.399537132121624	-0.2409999999999999	0.136	0.1109999999999999	0.1709999999999999	>seq_880	SLSPFIHER	1.0575	0.9676893995271862	4.52679959335127e-07	False	False
880	HLA-C0102	0	6	HSPFTATSL	HAPFTATSL	HSPFTATSL	HSPFTATSL	9	0.0084	0.0059	0.0084	0	9	HAPFTATSL	0.976327	9	9	2,8	1	False	4	1	54.44444444444444	0.7655555555555554	0.0666666666666666	7.550323993898928	0.0888888888888888	-0.3777777777777779	-0.3344444444444445	0.4344444444444444	>seq_881	HAPFTATSL	0.0059	0.0035593220338983	0.0	False	False
881	HLA-A3001	0	6	HSRNTHLGK	HSRNRHLGK	HSRNTHLGK	HSRNTHLGK	9	0.009	0.0266	0.009	0	9	HSRNRHLGK	0.918066	9	9	0,1,2,8	4	False	2	-1	43.33333333333333	4.06	-1.822222222222222	11.651803790591655	-0.4822222222222222	-0.1755555555555555	0.6866666666666668	0.0	>seq_882	HSRNRHLGK	0.0266	0.0059548872180451	0.0	False	False
882	HLA-A3001	0	6	HSRNTHLGKK	HSRNRHLGKK	HSRNTHLGK	HSRNTHLGK	10	0.009	0.0266	0.112	0	9	HSRNRHLGK	0.918066	9	9	0,1,2,8	4	False	2	-1	43.33333333333333	4.06	-1.822222222222222	11.651803790591655	-0.4822222222222222	-0.1755555555555555	0.6866666666666668	0.0	>seq_883	HSRNRHLGK	0.0266	0.0059548872180451	0.0	False	False
883	HLA-A3001	0	6	HSRNTHLGKKK	HSRNRHLGKKK	HSRNTHLGK	HSRNTHLGK	11	0.009	0.0266	0.2795	0	9	HSRNRHLGK	0.918066	9	9	0,1,2,8	4	False	2	-1	43.33333333333333	4.06	-1.822222222222222	11.651803790591655	-0.4822222222222222	-0.1755555555555555	0.6866666666666668	0.0	>seq_884	HSRNRHLGK	0.0266	0.0059548872180451	4.63107361971282e-07	False	False
884	HLA-A3001	0	6	HSSKKVMRTK	HSNKKVMRTK	SSKKVMRTK	SSKKVMRTK	10	0.0073	0.1859	0.3254	1	9	SNKKVMRTK	0.970151	9	9	0,1,2,8	1	True	2	1	32.22222222222222	3.838888888888889	-1.3777777777777778	11.924509373493493	-0.5433333333333333	0.101111111111111	0.3355555555555555	0.1244444444444444	>seq_885	SNKKVMRTK	0.1859	0.0070133405056481	0.0	False	False
885	HLA-B3501	0	5	HSSSGSSLTLF	HSSSGSSLTLS	SSSGSSLTL	SSSGSSLTL	11	2.6211	2.6211	5.8221	1	9	SSSGSSLTL	1.0	9	9	1,8	-1	True	0	4	86.66666666666666	0.9766666666666666	0.2777777777777777	6.099999998230487	-0.13	-0.8677777777777778	-0.2022222222222222	-0.1822222222222222	>seq_886	SSSGSSLTL	2.6211	0.0	3.47580404973379e-09	False	False
886	HLA-A0301	1	5	HSVSSAFKK	HSVSSAFKN	HSVSSAFKK	HSVSSAFKK	9	0.4031	5.1525	0.4031	0	9	HSVSSAFKN	0.981451	9	9	1,8	8	True	4	0	43.33333333333333	1.903333333333333	-0.5111111111111111	10.805422029457986	-0.2611111111111111	-0.2222222222222222	0.1177777777777777	0.0588888888888888	>seq_887	HSVSSAFKN	40.2	0.3990579699004975	0.0	False	False
887	HLA-B5701	0	6	HSYSELCTW	DSYSELCTW	HSYSELCTW	HSYSELCTW	9	0.0093	0.2683	0.0093	0	9	DSYSELCTW	0.969516	9	9	1,8	0	False	2	-1	43.33333333333333	1.3833333333333335	-0.5444444444444445	5.361016532871872	0.0399999999999999	0.071111111111111	-0.4144444444444445	-0.0999999999999999	>seq_888	DSYSELCTW	0.2683	0.008977636973537	0.0	False	False
888	HLA-A1101	0	0	HTFNCRMFMK	HTFNCRMLMK	HTFNCRMFMK	HTFNRMFMK	10	0.2772	0.2087	0.2772	0	10	HTFNCRMLMK	0.954595	10	10	0,1,9	7	False	6	0	0.0	2.24	-0.3900000000000001	9.834331047721207	0.084	0.371	-0.219	-0.075	>seq_889	HTFNRMLMK	0.2087	0.0909832295160517	2.0491933110931699e-13	False	False
889	HLA-A1101	1	5	HTLLLWEHNR	HTLLLREHNR	TLLLWEHNR	TLLLWEHNR	10	2.4837	3.663	3.3676	1	9	TLLLREHNR	0.871452	9	9	1,8	4	False	2	-3	129.99999999999997	2.056666666666666	-0.5444444444444447	7.5513127176091075	0.13	0.4066666666666667	0.2566666666666666	-0.18	>seq_890	TLLLREHNR	3.9171	0.9088702305276865	0.0	False	False
890	HLA-A0301	0	0	HTRHYALYR	HTRHYELYR	HTRHYALYR	HTRHYALYR	9	0.7033	1.211	0.7033	0	9	HTRHYELYR	0.930402	9	9	1,8	5	False	2	-1	54.44444444444444	3.92	-1.4555555555555555	10.11876228544861	-0.1566666666666666	0.4466666666666666	0.2433333333333333	0.1344444444444444	>seq_891	HTRHYELYR	1.211	0.294851701073493	0.0	False	False
891	HLA-B0702	0	6	HVHRLCAVRCL	HVHRLRAVRCL	HVHRLCAV	HVH-RLCAV	11	10.9454	2.98	16.7838	0	8	HVHRLRAV	0.869835	8	8	1,7	5	False	2	-3	133.75	1.0187499999999998	0.7000000000000001	8.564795174635947	0.11	0.0237499999999999	0.1887499999999999	0.0975	>seq_892	HVH-RLRAV	6.3968	7.78299250250125	0.0151814812768396	False	False
892	HLA-A3101	1	8	HVKITDFGR	HVKITDFGL	HVKITDFGR	HVKITDFGR	9	0.2004	10.9105	0.2004	0	9	HVKITDFGL	0.971506	9	9	8	8	True	4	-2	75.55555555555556	2.6155555555555554	-0.5222222222222223	9.697023999877274	-0.1344444444444444	-0.0211111111111111	0.3755555555555555	0.0955555555555555	>seq_893	HVKITDFGL	10.9105	0.1967191274460382	0.0076197710941836	False	False
893	HLA-A3101	1	8	HVKITDFGRAK	HVKITDFGLAK	HVKITDFGR	HVKITDFGR	11	0.2004	1.5983	2.9418	0	9	HVKITDFGL	0.971506	9	9	8	8	True	4	-2	75.55555555555556	2.6155555555555554	-0.5222222222222223	9.697023999877274	-0.1344444444444444	-0.0211111111111111	0.3755555555555555	0.0955555555555555	>seq_894	HVKITDFGL	10.9105	0.1967191274460382	0.0076197710941836	False	False
894	HLA-A1101	1	8	HVKITDFGRAK	HVKITDFGLAK	KITDFGRAK	KITDFGRAK	11	0.2434	0.04	2.3121	2	9	KITDFGLAK	0.923289	9	9	1,8	6	False	4	-2	54.44444444444444	2.962222222222222	-0.8666666666666667	10.789009236730635	-0.2844444444444444	-0.1155555555555555	0.52	-0.0122222222222222	>seq_895	KITDFGLAK	0.04	1.237689	0.0076197710941836	False	False
895	HLA-A0201	0	6	HVMLQIINIV	HVMLQIINVV	VMLQIINIV	VMLQIINIV	10	0.5769	0.29	3.9496	1	9	VMLQIINVV	0.990395	9	9	1,8	7	False	3	3	237.7777777777777	-1.992222222222222	2.2888888888888888	6.099999998230487	0.6388888888888888	0.1288888888888889	-0.1344444444444444	-0.3288888888888889	>seq_896	VMLQIINVV	0.3793	0.300541629317163	0.0	False	False
896	HLA-A3101	0	5	HVYYFFSKR	HVYYFFPKR	HVYYFFSKR	HVYYFFSKR	9	0.0325	0.0507	0.0325	0	9	HVYYFFPKR	0.93445	9	9	8	6	False	4	-1	32.22222222222222	2.09	-0.577777777777778	10.00882472563535	0.1422222222222222	0.5922222222222222	-0.1777777777777778	0.0277777777777777	>seq_897	HVYYFFPKR	0.0507	0.0116666666666666	0.0	False	False
897	HLA-A2402	0	6	HWQSTIGML	HWRSTIGML	HWQSTIGML	HWQSTIGML	9	1.3799	2.7356	1.3799	0	9	HWRSTIGML	0.944936	9	9	1,8	2	False	2	1	86.66666666666666	0.0788888888888887	0.0777777777777777	7.550323993898928	0.2822222222222222	-0.091111111111111	-0.0711111111111111	-0.32	>seq_898	HWRSTIGML	2.7356	0.6838464797485012	0.0	False	False
898	HLA-A2402	0	1	HYAALRELI	RYAALRELI	HYAALRELI	HYAALRELI	9	0.1771	0.122	0.1771	0	9	RYAALRELI	0.972802	9	9	1,8	0	False	2	0	152.22222222222223	0.9055555555555556	0.3555555555555555	7.543339195661247	0.2022222222222222	0.1333333333333333	0.3222222222222222	-0.15	>seq_899	RYAALRELI	0.122	0.0799853278688524	0.0	False	False
899	HLA-A2402	0	1	HYHLANDIYF	RYHLANDIYF	HYHLANDIYF	HYLANDIYF	10	0.17	0.1121	0.17	0	10	RYHLANDIYF	0.977439	10	10	1,9	0	False	2	0	88.0	1.033	-0.31	6.496081574354321	0.252	0.257	-0.035	-0.141	>seq_900	RYLANDIYF	0.1121	0.0878055307760927	0.0	False	False
900	HLA-C1403	0	6	HYTAQIILAL	HSTAQIILAL	HYTAQIIL	HYT-AQIIL	10	0.3458	1.9314	0.7418	0	8	HSTAQIIL	0.93437	8	8	1,7	1	True	2	-2	158.75	-0.4574999999999999	0.7375	7.542349207215011	0.3662499999999999	0.0974999999999999	-0.1124999999999999	-0.15625	>seq_901	HST-AQIIL	10.5519	0.3344676674343009	0.0	False	False
901	HLA-C0303	0	6	IAAISEQVRF	IAAIREQVRF	AAISEQVRF	AAISEQVRF	10	0.4051	0.7535	2.641	1	9	AAIREQVRF	0.936847	9	9	1,8	3	False	6	-1	97.77777777777776	1.6788888888888884	0.3111111111111111	6.410149741452187	-0.0477777777777777	-0.1288888888888889	0.0399999999999999	-0.0855555555555555	>seq_902	AAIREQVRF	0.7535	0.1873083477106834	0.0	False	False
902	HLA-B0702	0	0	IAAQPPNFL	IAAQPPNIL	IAAQPPNFL	IAAQPPNFL	9	1.2272	0.8307	1.2272	0	9	IAAQPPNIL	0.956325	9	9	1,8	7	False	2	0	108.88888888888889	-0.4733333333333334	0.4999999999999999	6.099999998230487	0.3266666666666667	-0.2522222222222223	-0.06	0.4444444444444444	>seq_903	IAAQPPNIL	0.8307	0.5857527386541472	0.0076197710941836	False	False
903	HLA-C1203	0	2	IAASRSVVM	IAASRSAVM	IAASRSVVM	IAASRSVVM	9	0.0148	0.035	0.0148	0	9	IAASRSAVM	0.965476	9	9	1,8	6	False	4	0	129.99999999999997	0.3055555555555555	1.3666666666666667	10.550002220086752	0.1433333333333333	-0.3566666666666666	-0.0844444444444444	-0.0866666666666666	>seq_904	IAASRSAVM	0.035	0.0085417142857142	0.0	False	False
904	HLA-A0301	0	1	IAKYIVPYMK	IEKYIVPYMK	IAKYIVPYMK	IAYIVPYMK	10	2.2167	5.6153	2.2167	0	10	IEKYIVPYMK	0.970144	10	10	0,9	1	False	2	-1	117.0	-0.6660000000000001	0.4899999999999999	9.9301290018484	0.356	0.275	0.0089999999999999	0.1329999999999999	>seq_905	IEKYIVPYK	8.4475	1.6350179769162474	0.0	False	False
905	HLA-A0201	1	6	IAMAVLYLA	IAVAVLYLA	IAMAVLYLA	IAMAVLYLA	9	3.9566	7.7819	3.9566	0	9	IAVAVLYLA	0.964535	9	9	1,8	2	False	1	1	195.55555555555551	-2.937777777777778	2.477777777777778	6.093198032584041	0.7577777777777778	-0.1777777777777778	-0.1088888888888889	-0.4488888888888889	>seq_906	IAVAVLYLA	7.7819	1.9449211606420025	0.0	False	False
906	HLA-A0201	0	8	IAMDVTEGL	IAMDGTEGL	IAMDVTEGL	IAMDVTEGL	9	1.2802	1.7433	1.2802	0	9	IAMDGTEGL	0.900776	9	9	1,8	4	False	4	-3	129.99999999999997	-0.0977777777777778	0.8999999999999998	3.5500735570676625	0.1866666666666666	-0.4355555555555556	0.1488888888888888	-0.2566666666666666	>seq_907	IAMDGTEGL	1.7433	0.3400795158607239	0.0	False	False
907	HLA-C1202	0	9	IASPIKELL	IASAIKELL	IASPIKELL	IASPIKELL	9	0.0786	0.5288	0.0786	0	9	IASAIKELL	0.926404	9	9	1,8	3	False	4	-1	184.44444444444443	-0.6366666666666667	0.9555555555555552	6.408795645926148	0.29	-0.0888888888888889	0.2122222222222222	0.2044444444444444	>seq_908	IASAIKELL	0.5288	0.0669170196671709	0.0	False	False
908	HLA-A1101	0	3	IAVSSCILAK	IAVSSCILAM	AVSSCILAK	AVSSCILAK	10	0.0254	4.4268	0.9879	1	9	AVSSCILAM	0.977687	9	9	1,8	8	True	1	-1	141.1111111111111	-0.7144444444444445	1.4555555555555555	8.545189979486167	0.151111111111111	-0.4566666666666667	-0.0955555555555555	-0.1755555555555555	>seq_909	AVSSCILAM	4.4268	0.0252542604138429	0.0	False	False
909	HLA-A0301	0	3	IAYAPEPNQK	IVYAPEPNQK	IAYAPEPNQK	IAYAPPNQK	10	0.1854	0.0122	0.1854	0	10	IVYAPEPNQK	0.976174	10	10	0,9	1	False	4	0	59.00000000000001	1.614	-1.0799999999999998	6.40200117090717	-0.168	-0.1619999999999999	0.229	0.445	>seq_910	IVYAPPNQK	0.0122	2.632072131147541	0.0	False	False
910	HLA-B4403	0	6	IEHNIRNAKY	IEHNIRNDKY	IEHNIRNAKY	IEHNINAKY	10	0.2014	0.2338	0.2014	0	10	IEHNIRNDKY	0.942512	10	10	1,9	7	False	2	-2	88.0	3.371	-1.2600000000000002	9.299755305983126	-0.293	0.209	0.531	-0.123	>seq_911	IEHNIRNKY	0.2338	0.0279100085543199	0.0	False	False
911	HLA-A2402	0	3	IFFLGLILF	IFSLGLILF	IFFLGLILF	IFFLGLILF	9	0.2948	0.1666	0.2948	0	9	IFSLGLILF	0.93023	9	9	1,8	2	False	2	-2	216.66666666666663	-3.831111111111111	3.155555555555556	6.099999998230487	1.22	0.2144444444444444	-0.2288888888888889	-0.4511111111111112	>seq_912	IFSLGLILF	0.1666	0.2268509003601441	0.0	False	False
912	HLA-A2402	0	1	IFFLGLILFEL	IFSLGLILFEL	IFFLGLILF	IFFLGLILF	11	0.2948	0.1666	5.9915	0	9	IFSLGLILF	0.93023	9	9	1,8	2	False	2	-2	216.66666666666663	-3.831111111111111	3.155555555555556	6.099999998230487	1.22	0.2144444444444444	-0.2288888888888889	-0.4511111111111112	>seq_913	IFSLGLILF	0.1666	0.2268509003601441	3.22425721836519e-28	False	False
913	HLA-A3301	1	3	IFQEMFDKHYK	IFQEIFDKHYK	EMFDKHYK	EMFDK-HYK	11	1.3506	1.4074	2.9352	3	8	EIFDKHYK	0.959791	8	8	0,1,7	1	True	3	1	0.0	3.2625	-1.825	7.540902935899794	-0.2449999999999999	0.5025	0.2475	0.01125	>seq_914	EIFDKHY-K	1.4074	0.0545076595139974	0.0	False	False
914	HLA-A2402	0	8	IFQLSSLNL	IFQLSSLNP	IFQLSSLNL	IFQLSSLNL	9	0.4734	10.7328	0.4734	0	9	IFQLSSLNP	0.969499	9	9	1,8	8	True	4	-3	173.33333333333331	-0.4088888888888889	1.122222222222222	6.099999998230487	0.3977777777777779	0.001111111111111	-0.2222222222222222	-0.3533333333333333	>seq_915	IFQLSSLNP	10.7328	0.452519376118068	0.0	False	False
915	HLA-A2402	0	2	IFSATLAYFL	IFSATLAYFP	IFSATLAYF	IFSATLAYF	10	0.1032	0.1032	2.6818	0	9	IFSATLAYF	1.0	9	9	1,8	-1	True	0	6	108.88888888888889	-1.478888888888889	1.6333333333333333	6.093198032584041	0.6188888888888889	-0.0633333333333333	-0.49	-0.2366666666666666	>seq_916	IFSATLAYF	0.1032	0.0	0.0	False	False
916	HLA-C1403	1	4	IFWYTHNLIF	IFWYTHNLFF	FWYTHNLIF	FWYTHNLIF	10	0.1226	0.1497	1.0056	1	9	FWYTHNLFF	0.95568	9	9	1,8	7	False	2	0	86.66666666666666	-0.4577777777777777	0.4777777777777778	7.542349207215011	0.6688888888888889	0.5544444444444445	-0.4266666666666666	-0.2533333333333333	>seq_917	FWYTHNLFF	0.1497	0.0221941215764863	0.999999999999795	False	False
917	HLA-A1101	0	7	IGDFGLATEK	IGDFGLATVK	GDFGLATEK	GDFGLATEK	10	2.6997	3.402	2.918	1	9	GDFGLATVK	0.949206	9	9	1,8	7	False	2	-2	54.44444444444444	1.34	-0.4444444444444444	4.184407519642264	-0.1344444444444444	-0.6055555555555556	0.5455555555555555	-0.32	>seq_918	GDFGLATVK	3.402	0.5573190211640212	0.0	False	False
918	HLA-B3901	1	6	IHYTAQIIL	IHSTAQIIL	IHYTAQIIL	IHYTAQIIL	9	0.0192	0.0173	0.0192	0	9	IHSTAQIIL	0.928834	9	9	1,8	2	False	2	-2	184.44444444444443	-0.9533333333333333	1.1555555555555554	7.542349207215011	0.4666666666666667	0.1199999999999999	-0.1177777777777777	-0.1533333333333333	>seq_919	IHSTAQIIL	0.0173	0.0021086705202312	0.0	False	False
919	HLA-B3901	1	6	IHYTAQIILAL	IHSTAQIILAL	IHYTAQIIL	IHYTAQIIL	11	0.0192	0.0173	0.396	0	9	IHSTAQIIL	0.928834	9	9	1,8	2	False	2	-2	184.44444444444443	-0.9533333333333333	1.1555555555555554	7.542349207215011	0.4666666666666667	0.1199999999999999	-0.1177777777777777	-0.1533333333333333	>seq_920	IHSTAQIIL	0.0173	0.0021086705202312	0.0	False	False
920	HLA-A0301	0	9	IIGSVSKEK	IIGSVSKEE	IIGSVSKEK	IIGSVSKEK	9	0.4133	31.1	0.4133	0	9	IIGSVSKEE	0.985712	9	9	1,8	8	True	2	1	118.88888888888889	1.0988888888888888	-0.0111111111111111	9.53730092663318	-0.1955555555555555	-0.3155555555555555	0.4822222222222222	-0.1255555555555555	>seq_921	IIGSVSKEE	31.1	0.4078074954983923	0.0	False	False
921	HLA-A0201	0	4	IILDVCSSGL	IILGVCSSGL	ILDVCSSGL	ILDVCSSGL	10	1.034	3.2053	2.9154	1	9	ILGVCSSGL	0.9259	9	9	1,8	2	False	2	-1	162.2222222222222	-0.611111111111111	1.477777777777778	3.749971453566104	0.2488888888888889	-0.5322222222222223	-0.1211111111111111	-0.2388888888888888	>seq_922	ILGVCSSGL	3.2053	0.7004412067513182	1.20812138761297e-17	False	False
922	HLA-A1101	0	6	IILMLVTNR	IIQMLVTNR	IILMLVTNR	IILMLVTNR	9	2.6002	2.3294	2.6002	0	9	IIQMLVTNR	0.939332	9	9	1,8	2	False	2	-2	205.5555555555556	-0.2155555555555555	1.5555555555555556	10.550002220086752	0.47	0.2111111111111111	-0.0022222222222222	-0.1988888888888889	>seq_923	IIQMLVTNR	2.3294	0.3022813428350647	5.89524745824429e-05	False	False
923	HLA-A0201	1	4	IILVAVPHV	IILVAVQHV	IILVAVPHV	IILVAVPHV	9	0.2689	0.5395	0.2689	0	9	IILVAVQHV	0.927259	9	9	1,8	6	False	2	-1	237.7777777777777	-2.67	2.488888888888889	7.550323993898928	0.68	-0.1144444444444444	0.0155555555555555	0.3066666666666667	>seq_924	IILVAVQHV	0.5395	0.1348736607970342	0.0	False	False
924	HLA-B1501	0	0	IIMLSSNVINF	IIMLPSNVINF	MLSSNVINF	MLSSNVINF	11	0.3065	0.6609	3.919	2	9	MLPSNVINF	0.934354	9	9	1,8	2	False	4	-1	118.88888888888889	0.0966666666666666	0.9555555555555556	6.099999998230487	0.2888888888888889	-0.1111111111111111	-0.2588888888888889	-0.3377777777777778	>seq_925	MLPSNVINF	0.6609	0.1643570888182781	0.0	False	False
925	HLA-A0301	0	4	IINEPIDLK	IIKEPIDLK	IINEPIDLK	IINEPIDLK	9	0.1942	0.1568	0.1942	0	9	IIKEPIDLK	0.939512	9	9	1,8	2	False	4	0	173.33333333333331	0.8933333333333332	0.1444444444444443	4.184407519642264	0.1	0.0866666666666666	0.3011111111111111	0.2733333333333333	>seq_926	IIKEPIDLK	0.1568	0.0463206632653061	0.0	False	False
926	HLA-A0201	0	5	IIQARFEEV	IIRARFEEV	IIQARFEEV	IIQARFEEV	9	0.9246	3.8283	0.9246	0	9	IIRARFEEV	0.952433	9	9	1,8	2	False	2	1	129.99999999999997	1.7122222222222223	0.3111111111111111	4.258147492539138	0.02	0.1844444444444444	0.1544444444444444	-0.0566666666666666	>seq_927	IIRARFEEV	3.8283	0.7012932685526213	0.0	False	False
927	HLA-A1101	0	8	IIQEYKKFTK	IIQEYKKFRK	IIQEYKKFTK	IIQEKKFTK	10	1.3155	2.188	1.3155	0	10	IIQEYKKFRK	0.966306	10	10	0,1,9	8	False	2	-1	78.0	1.889	-0.89	10.119593790732324	-0.1319999999999999	0.456	0.2199999999999999	-0.0589999999999999	>seq_928	IIQEYKFRK	2.2603	0.5498758571870991	0.0	False	False
928	HLA-A0201	0	3	IISDGGCTCPV	IISDGGCTCPG	IISDGGCTCPV	IISDGGCTV	11	4.9997	9.9132	4.9997	0	11	IISDGGCTCPG	0.978909	11	11	1,10	10	True	4	-3	97.27272727272728	-0.3299999999999999	0.981818181818182	3.7499555465765297	0.12	-0.7527272727272727	-0.1227272727272728	0.1154545454545454	>seq_929	IISDGGCTG	75.0	4.666406665466667	0.999999999973515	False	False
929	HLA-A0201	0	6	IISNIQDTQV	IIPNIQDTQV	IISNIQDTQV	IISNIQTQV	10	2.8149	3.1453	2.8149	0	10	IIPNIQDTQV	0.946199	10	10	1,9	2	False	4	-1	146.0	1.361	0.22	3.749987360555679	-0.05	-0.1309999999999999	-0.179	-0.098	>seq_930	IIPNIQTQV	3.1453	0.2956929259530093	0.0	False	False
930	HLA-A0201	0	4	IKLIPGVSTT	IKLIPGVSIT	KLIPGVSTT	KLIPGVSTT	10	0.1703	0.8695	1.9883	1	9	KLIPGVSIT	0.960789	9	9	1,8	7	False	3	-1	118.88888888888889	-0.0811111111111112	0.4888888888888888	9.700002531521022	0.0988888888888889	-0.4566666666666666	0.101111111111111	0.2733333333333334	>seq_931	KLIPGVSIT	0.8695	0.1369450948821161	0.0	False	False
931	HLA-A0201	1	1	ILAALFLGL	IWAALFLGL	ILAALFLGL	ILAALFLGL	9	0.3845	13.6622	0.3845	0	9	IWAALFLGL	0.936716	9	9	1,8	1	True	1	-2	238.88888888888889	-3.571111111111111	2.855555555555556	6.099999998230487	0.9255555555555556	-0.2922222222222222	0.1733333333333333	-0.5677777777777778	>seq_932	IWAALFLGL	13.6622	0.3736788840743072	2.6688189211265488e-11	False	False
932	HLA-A0201	1	1	ILAALFLGLGV	IWAALFLGLGV	ILAALFLGL	ILAALFLGL	11	0.3845	2.306	3.9029	0	9	IWAALFLGL	0.936716	9	9	1,8	1	True	1	-2	238.88888888888889	-3.571111111111111	2.855555555555556	6.099999998230487	0.9255555555555556	-0.2922222222222222	0.1733333333333333	-0.5677777777777778	>seq_933	IWAALFLGL	13.6622	0.3736788840743072	0.0001178980254695	False	False
933	HLA-A0201	0	3	ILAELELSRRL	ILAELELCRRL	ILAELELSRRL	ILAELELSL	11	0.4175	0.5639	0.4175	0	11	ILAELELCRRL	0.941803	11	11	1,10	7	False	4	-1	186.3636363636364	1.859090909090909	0.4272727272727273	6.533466308377683	0.0809090909090909	0.1818181818181817	0.3909090909090909	-0.1163636363636363	>seq_934	ILAELELRL	0.5639	0.1083915587870189	0.0	False	False
934	HLA-B3501	0	6	ILAENTALY	ILAEDTALY	ILAENTALY	ILAENTALY	9	0.4013	0.4345	0.4013	0	9	ILAEDTALY	0.943678	9	9	1,8	4	False	2	1	152.22222222222223	-0.2466666666666667	0.7444444444444445	3.8499827128835022	0.2655555555555555	-0.1477777777777777	0.0677777777777777	-0.36	>seq_935	ILAEDTALY	0.4345	0.0306631990794016	0.0	False	False
935	HLA-B3501	0	6	ILAENTALYF	ILAEDTALYF	ILAENTALY	ILAENTALY	10	0.4013	0.2236	4.74	0	9	ILAEDTALY	0.943678	9	9	1,8	4	False	2	1	152.22222222222223	-0.2466666666666667	0.7444444444444445	3.8499827128835022	0.2655555555555555	-0.1477777777777777	0.0677777777777777	-0.36	>seq_936	ILAEDTALY	0.4345	0.0306631990794016	0.0	False	False
936	HLA-A2402	0	4	ILALAKETQFW	ILALAKETQFR	ALAKETQFW	ALAKETQFW	11	1.3863	2.4959	3.9892	2	9	ALAKETQFR	0.958026	9	9	1,8	8	True	2	-3	65.55555555555554	0.7355555555555555	-0.2555555555555556	6.408795645926148	0.1144444444444444	0.0933333333333333	0.001111111111111	-0.2777777777777778	>seq_937	ALAKETQFR	21.4545	1.2967230958540168	0.0	False	False
937	HLA-A0201	0	1	ILAMRLWVIRV	ILAMGLWVIRV	ILAMRLWVI	ILAMRLWVI	11	1.2733	0.4426	3.8507	0	9	ILAMGLWVI	0.89887	9	9	1,8	4	False	6	-2	216.66666666666663	-1.698888888888889	2.1222222222222222	10.550002220086752	0.801111111111111	0.3622222222222222	-0.0677777777777777	-0.3011111111111111	>seq_938	ILAMGLWVI	0.7638	0.84936678449856	0.0	False	False
938	HLA-A0201	0	0	ILAPEAVGSGI	ILAPQAVGSGI	ILAPEAVGSGI	ILAPEAVGI	11	1.4599	2.2403	1.4599	0	11	ILAPQAVGSGI	0.968443	11	11	1,10	4	False	2	2	150.90909090909088	-1.280909090909091	1.2636363636363637	3.849983240943402	0.2663636363636364	-0.7854545454545455	0.3945454545454545	-0.0781818181818181	>seq_939	ILAPQAVGI	2.2403	0.5085506226844619	5.46892588183849e-24	False	False
939	HLA-A1101	0	8	ILASWYRIYSK	ILASWYRIYTK	ASWYRIYSK	ASWYRIYSK	11	0.032	0.0274	2.7024	2	9	ASWYRIYTK	0.974818	9	9	1,8	7	False	6	1	54.44444444444444	2.054444444444444	-0.8	10.008618925698102	0.0177777777777777	0.32	-0.12	-0.1466666666666667	>seq_940	ASWYRIYTK	0.0274	0.0053722627737226	0.0	False	False
940	HLA-A0201	1	8	ILCETCLIV	ILCGTCLIV	ILCETCLIV	ILCETCLIV	9	1.5931	2.8211	1.5931	0	9	ILCGTCLIV	0.905208	9	9	1,8	3	False	2	-2	205.5555555555556	-1.877777777777778	2.4000000000000004	3.8499410483054817	0.5399999999999999	-0.0244444444444444	-0.388888888888889	-0.1666666666666666	>seq_941	ILCGTCLIV	2.8211	0.6934624082804579	0.0001178979987861	False	False
941	HLA-A1101	0	9	ILCSIQGVK	ILCSIQGFK	ILCSIQGVK	ILCSIQGVK	9	2.523	1.1055	2.523	0	9	ILCSIQGFK	0.952207	9	9	1,8	7	False	2	-1	162.2222222222222	-0.7255555555555556	1.2111111111111112	8.545189979486167	0.2044444444444444	-0.2766666666666666	0.0788888888888888	-0.29	>seq_942	ILCSIQGFK	1.1055	3.235054274084125	5.89524745824429e-05	False	False
942	HLA-A0201	0	1	ILDGGHEDASL	ILDGGHEDAPL	ILDGGHEDASL	ILDGGHASL	11	0.5389	1.6618	0.5389	0	11	ILDGGHEDAPL	0.971185	11	11	1,10	9	False	4	-1	115.45454545454544	1.26	-0.1272727272727272	3.874942096415907	-0.0763636363636363	-0.6372727272727272	0.5127272727272728	-0.2390909090909091	>seq_943	ILDGGHAPL	1.6618	0.364141779997593	0.0076197710941836	False	False
943	HLA-A0201	1	1	ILDKVLVHL	ILDKVLVHP	ILDKVLVHL	ILDKVLVHL	9	0.0086	2.2135	0.0086	0	9	ILDKVLVHP	0.967018	9	9	1,8	8	True	4	-3	237.7777777777777	-0.9811111111111112	1.522222222222222	7.549350681714714	0.4577777777777778	0.1888888888888888	0.2433333333333333	-0.0788888888888888	>seq_944	ILDKVLVHP	2.2135	0.0085665868533995	0.0	False	False
944	HLA-A0201	0	5	ILDSASHHCPL	ILDSASHDCPL	ILDSASHHCPL	ILDSASHHL	11	0.4329	1.5385	0.4329	0	11	ILDSASHDCPL	0.927389	11	11	1,10	7	False	2	-1	115.45454545454544	0.6354545454545456	0.3	6.488318011630327	0.1081818181818182	-0.2818181818181818	-0.0754545454545454	0.3272727272727273	>seq_945	ILDSASHPL	1.5385	0.3110914787130321	0.0	False	False
945	HLA-A0101	0	3	ILDTAGKEEY	ILDTAGQEEY	ILDTAGKEEY	ILDTAGEEY	10	0.0667	0.0372	0.0667	0	10	ILDTAGQEEY	0.961915	10	10	9	6	False	2	1	88.0	1.8010000000000002	-0.6699999999999999	3.927550298627466	-0.1829999999999999	-0.221	0.402	-0.197	>seq_946	ILDTAGQEY	0.0372	0.052893817204301	0.0	False	False
946	HLA-A0101	0	3	ILDTAGREEY	ILDTAGQEEY	ILDTAGREEY	ILDTAGEEY	10	0.0666	0.0372	0.0666	0	10	ILDTAGQEEY	0.953312	10	10	9	6	False	2	1	88.0	2.738	-0.7299999999999999	3.927550357300788	-0.213	-0.1669999999999999	0.369	-0.127	>seq_947	ILDTAGQEY	0.0372	0.0526354838709677	0.0	False	False
947	HLA-A0201	0	4	ILDVCSSGL	ILGVCSSGL	ILDVCSSGL	ILDVCSSGL	9	1.034	3.2053	1.034	0	9	ILGVCSSGL	0.9259	9	9	1,8	2	False	2	-1	162.2222222222222	-0.611111111111111	1.477777777777778	3.749971453566104	0.2488888888888889	-0.5322222222222223	-0.1211111111111111	-0.2388888888888888	>seq_948	ILGVCSSGL	3.2053	0.7004412067513182	0.0	False	False
948	HLA-A0201	0	2	ILENPFFSI	ILENPFSSI	ILENPFFSI	ILENPFFSI	9	0.5292	1.0139	0.5292	0	9	ILENPFSSI	0.921495	9	9	1,8	6	False	2	-2	129.99999999999997	-0.43	1.0	3.849983240943402	0.48	0.1155555555555555	-0.2322222222222222	0.1788888888888888	>seq_949	ILENPFSSI	1.0139	0.2529867245290462	0.0	False	False
949	HLA-A2402	0	2	ILENPFFSI	ILENPFSSI	ILENPFFSI	ILENPFFSI	9	3.3972	5.8448	3.3972	0	9	ILENPFSSI	0.921495	9	9	1,8	6	False	2	-2	129.99999999999997	-0.43	1.0	3.849983240943402	0.48	0.1155555555555555	-0.2322222222222222	0.1788888888888888	>seq_950	ILENPFSSI	5.8448	1.4226298111141529	0.0	False	False
950	HLA-A2402	0	2	ILENPFFSIF	ILENPFSSIF	LENPFFSIF	LENPFFSIF	10	2.0402	2.4507	2.1457	1	9	LENPFSSIF	0.912504	9	9	1,8	5	False	2	-2	86.66666666666666	-0.2144444444444445	0.8111111111111112	3.849983240943402	0.5077777777777778	0.1888888888888888	-0.3622222222222222	0.1711111111111111	>seq_951	LENPFSSIF	3.0811	0.6892487033851548	0.0	False	False
951	HLA-A0201	0	6	ILFDSLTRECV	ILFDSLTGECV	ILFDSLTRECV	ILFDSLTRV	11	0.0695	0.0815	0.0695	0	11	ILFDSLTGECV	0.932052	11	11	1,10	7	False	6	-2	132.72727272727272	1.2145454545454546	0.781818181818182	4.184374695178121	0.149090909090909	0.06	-0.2154545454545454	0.0109090909090909	>seq_952	ILFDSLTGV	0.0815	0.0102331288343558	4.52679959335127e-07	False	False
952	HLA-A0201	0	9	ILFEEANGRL	IPFEEANGRL	ILFEEANGRL	ILFEEANRL	10	0.4464	20.9195	0.4464	0	10	IPFEEANGRL	0.950711	10	10	1,9	1	True	4	-3	127.00000000000004	1.469	0.13	4.258147492539138	0.064	-0.093	0.489	-0.332	>seq_953	IPFEEANRL	20.9195	0.4368742962307895	5.94051011701557e-05	False	False
953	HLA-A0201	0	5	ILGEQVVHT	ILGGQVVHT	ILGEQVVHT	ILGEQVVHT	9	0.3773	1.0038	0.3773	0	9	ILGGQVVHT	0.914056	9	9	1,8	3	False	2	-2	151.11111111111111	0.0799999999999999	0.6000000000000001	5.363507221918553	0.1155555555555555	-0.2455555555555555	0.2555555555555555	-0.1666666666666666	>seq_954	ILGGQVVHT	1.0038	0.2354836122733612	0.0	False	False
954	HLA-A0201	0	5	ILGEQVVHTV	ILGGQVVHTV	ILGEQVVHTV	ILGEVVHTV	10	0.181	0.4391	0.181	0	10	ILGGQVVHTV	0.928704	10	10	1,9	3	False	2	-2	165.0	-0.3320000000000001	0.9600000000000002	5.363507221918553	0.18	-0.238	0.2059999999999999	-0.153	>seq_955	ILGGVVHTV	0.4391	0.1063905716237759	0.0	False	False
955	HLA-A0201	0	5	ILGEQVVHTVL	ILGGQVVHTVL	ILGEQVVHTV	ILGEVVHTV	11	0.181	0.4391	0.7289	0	10	ILGGQVVHTV	0.928704	10	10	1,9	3	False	2	-2	165.0	-0.3320000000000001	0.9600000000000002	5.363507221918553	0.18	-0.238	0.2059999999999999	-0.153	>seq_956	ILGGVVHTV	0.4391	0.1063905716237759	0.0	False	False
956	HLA-A0201	1	4	ILGIFNEFV	ILGISNEFV	ILGIFNEFV	ILGIFNEFV	9	0.5314	0.858	0.5314	0	9	ILGISNEFV	0.90318	9	9	1,8	4	False	2	-2	162.2222222222222	-1.3611111111111112	1.6888888888888889	3.849983240943402	0.5922222222222222	-0.0211111111111111	0.0566666666666666	-0.3811111111111111	>seq_957	ILGISNEFV	0.858	0.2022788344988345	0.0	False	False
957	HLA-B1501	0	8	ILHFQNPGY	ILQFQNPGY	ILHFQNPGY	ILHFQNPGY	9	0.2558	0.3813	0.2558	0	9	ILQFQNPGY	0.925857	9	9	1,8	2	False	4	0	86.66666666666666	0.3577777777777778	-0.2666666666666666	7.542349207215011	0.2666666666666666	-0.0177777777777777	0.101111111111111	0.021111111111111	>seq_958	ILQFQNPGY	0.6169	0.1497315286107959	0.0	False	False
958	HLA-A1101	0	3	ILITGQFYDR	ILIAGQFYDR	ILITGQFYDR	ILITGQFYR	10	3.3404	3.4541	3.3404	0	10	ILIAGQFYDR	0.952352	10	10	0,1,9	3	False	4	0	117.0	1.3210000000000002	0.1700000000000001	6.3318953779526055	0.1909999999999999	0.092	-0.018	-0.1569999999999999	>seq_959	ILIAGQFYR	3.4541	0.1099572913349354	0.0	False	False
959	HLA-A0201	1	6	ILITQVLGL	ILIAQVLGL	ILITQVLGL	ILITQVLGL	9	0.1056	0.1106	0.1056	0	9	ILIAQVLGL	0.951623	9	9	1,8	3	False	4	0	248.88888888888889	-2.3855555555555554	2.2222222222222228	6.099999998230487	0.6533333333333333	-0.1655555555555555	0.0777777777777777	-0.3899999999999999	>seq_960	ILIAQVLGL	0.1106	0.0047739602169981	0.0	False	False
960	HLA-A0201	1	4	ILIVMFPFL	ILIVMVPFL	ILIVMFPFL	ILIVMFPFL	9	0.888	0.3859	0.888	0	9	ILIVMVPFL	0.937545	9	9	1,8	5	False	2	-1	205.5555555555556	-3.558888888888889	2.966666666666667	6.099999998230487	1.143333333333333	0.3333333333333332	-0.4566666666666667	0.1055555555555554	>seq_961	ILIVMVPFL	0.3859	1.1553894791396735	0.0	False	False
961	HLA-A0201	0	4	ILKNLCLELYL	ILKNLCLELYP	ILKNLCLEL	ILKNLCLEL	11	0.8679	0.8679	2.9858	0	9	ILKNLCLEL	1.0	9	9	1,8	-1	True	0	4	216.66666666666663	-0.7644444444444445	1.2555555555555555	6.231833229307085	0.3944444444444444	0.19	0.2022222222222222	-0.3833333333333333	>seq_962	ILKNLCLEL	0.8679	0.0	9.276291646547941e-20	False	False
962	HLA-A0201	0	2	ILKQNYFSV	ILKQNDFSV	ILKQNYFSV	ILKQNYFSV	9	0.4572	0.3468	0.4572	0	9	ILKQNDFSV	0.890117	9	9	1,8	5	False	2	-3	118.88888888888889	0.4899999999999999	0.2555555555555556	9.298300650902092	0.1922222222222222	0.2288888888888888	-0.1211111111111111	-0.2744444444444445	>seq_963	ILKQNDFSV	0.3468	0.1455446366782007	0.0	False	False
963	HLA-A0201	0	6	ILLAVLQEI	KLLAVLQEI	ILLAVLQEI	ILLAVLQEI	9	0.0674	0.0266	0.0674	0	9	KLLAVLQEI	0.978905	9	9	1,8	0	False	1	-3	259.99999999999994	-2.011111111111111	2.1555555555555554	3.849983240943402	0.5988888888888889	0.0488888888888888	0.0833333333333333	-0.3355555555555555	>seq_964	KLLAVLQEI	0.0266	0.1033804511278195	0.0	False	False
964	HLA-A0201	1	0	ILLDWAANI	ILLDWAANV	ILLDWAANI	ILLDWAANI	9	0.1184	0.0269	0.1184	0	9	ILLDWAANV	0.994007	9	9	1,8	8	True	3	3	195.55555555555551	-1.141111111111111	1.3666666666666667	3.749987360555679	0.5466666666666666	-0.0411111111111111	0.0344444444444444	-0.3944444444444445	>seq_965	ILLDWAANV	0.0269	0.4027360594795539	0.999999999973312	False	False
965	HLA-A0201	1	3	ILLLFLTIFI	ILLLFLAIFI	LLLFLTIFI	LLLFLTIFI	10	1.7142	2.9379	6.2055	1	9	LLLFLAIFI	0.957169	9	9	1,8	5	False	4	0	259.99999999999994	-3.656666666666667	3.233333333333333	6.099999998230487	1.1866666666666663	0.3788888888888888	-0.3833333333333333	-0.3055555555555556	>seq_966	LLLFLAIFI	2.9379	0.7140020218523435	0.0151242984958687	False	False
966	HLA-A0201	0	8	ILLRRLLSSA	VLLRRLLSSA	ILLRRLLSS	ILLRRLLSS	10	3.6898	4.0228	4.3223	0	9	VLLRRLLSS	0.995501	9	9	1,8	0	False	3	3	216.66666666666663	1.337777777777778	1.011111111111111	12.500109306536617	0.27	0.2311111111111111	0.1644444444444444	-0.0811111111111111	>seq_967	VLLRRLLSS	4.0228	0.3054348712339665	0.0	False	False
967	HLA-A0201	1	7	ILMHGLVSL	YLMHGLVSL	ILMHGLVSL	ILMHGLVSL	9	0.0209	0.007	0.0209	0	9	YLMHGLVSL	0.973134	9	9	1,8	0	False	0	-1	205.5555555555556	-2.105555555555556	1.955555555555556	7.550323993898928	0.6466666666666667	-0.1877777777777777	0.1422222222222222	-0.3644444444444444	>seq_968	YLMHGLVSL	0.007	0.0415014285714285	0.5	False	False
968	HLA-A0201	1	5	ILNAMIAKI	ILNAMITKI	ILNAMIAKI	ILNAMIAKI	9	0.4296	0.2032	0.4296	0	9	ILNAMITKI	0.956991	9	9	1,8	6	False	4	0	195.55555555555551	-1.4955555555555555	1.7111111111111112	9.700002531521022	0.48	-0.0755555555555556	0.2022222222222222	-0.3688888888888889	>seq_969	ILNAMITKI	0.2032	0.4786488188976378	0.0076197710941836	False	False
969	HLA-B1501	0	2	ILNASNVKTF	ILNASNLKTF	ILNASNVKTF	ILNASNVTF	10	0.5114	0.564	0.5114	0	10	ILNASNLKTF	0.969714	10	10	1,9	6	False	6	1	117.0	0.6129999999999999	0.4700000000000001	9.700002531521022	0.0899999999999999	-0.156	0.0369999999999999	-0.243	>seq_970	ILNASNLTF	0.564	0.0476943971631205	0.0	False	False
970	HLA-A0201	1	6	ILNVDIFTL	ILNVDVFTL	ILNVDIFTL	ILNVDIFTL	9	0.0693	0.0842	0.0693	0	9	ILNVDVFTL	0.982343	9	9	1,8	5	False	3	3	205.5555555555556	-0.9744444444444444	1.7666666666666666	3.749987360555679	0.5622222222222223	0.0866666666666666	-0.1955555555555555	-0.1755555555555555	>seq_971	ILNVDVFTL	0.0842	0.0122633016627078	3.47580404973379e-09	False	False
971	HLA-A0201	1	3	ILPDAGQTV	ILADAGQTV	ILPDAGQTV	ILPDAGQTV	9	0.0867	0.0399	0.0867	0	9	ILADAGQTV	0.930625	9	9	1,8	2	False	4	-1	129.99999999999997	0.0222222222222222	0.5111111111111113	3.749987360555679	0.1233333333333333	-0.5299999999999999	0.0999999999999999	0.1666666666666666	>seq_972	ILADAGQTV	0.0399	0.1016932330827067	3.47580404973379e-09	False	False
972	HLA-A0201	0	3	ILPELTRLL	IPPELTRLL	ILPELTRLL	ILPELTRLL	9	0.1908	8.9408	0.1908	0	9	IPPELTRLL	0.936516	9	9	1,8	1	True	4	-3	216.66666666666663	-0.0333333333333333	1.0444444444444445	6.410149741452187	0.4377777777777778	0.2255555555555555	0.1544444444444444	0.2433333333333333	>seq_973	IPPELTRLL	8.9408	0.1867282569792412	0.0	False	False
973	HLA-A0201	0	1	ILPFTPEFL	ISPFTPEFL	ILPFTPEFL	ILPFTPEFL	9	0.5632	9.3854	0.5632	0	9	ISPFTPEFL	0.94654	9	9	1,8	1	True	2	-2	129.99999999999997	-1.26	1.1444444444444446	3.849983240943402	0.6611111111111111	0.1655555555555555	-0.3244444444444444	0.64	>seq_974	ISPFTPEFL	9.3854	0.5294034393845761	0.0076197710941836	False	False
974	HLA-A0201	0	1	ILPFTPEFLV	ISPFTPEFLV	ILPFTPEFL	ILPFTPEFL	10	0.5632	9.3854	0.8813	0	9	ISPFTPEFL	0.94654	9	9	1,8	1	True	2	-2	129.99999999999997	-1.26	1.1444444444444446	3.849983240943402	0.6611111111111111	0.1655555555555555	-0.3244444444444444	0.64	>seq_975	ISPFTPEFL	9.3854	0.5294034393845761	0.0076197710941836	False	False
975	HLA-A0201	1	2	ILPKVLILI	FLPKVLDLI	ILPKVLILI	ILPKVLILI	9	0.2707	0.2998	0.2707	0	9	FLPKVLDLI	0.902468	9	9	1,8	0,6	True	2	-3	292.2222222222222	-3.112222222222222	2.6222222222222222	9.700002531521022	0.8555555555555555	0.2233333333333333	0.1066666666666666	0.1566666666666666	>seq_976	FLPKVLDLI	0.2998	0.0262754169446297	0.0	False	False
976	HLA-A0201	1	7	ILQDGFLYV	ILEDGFLYV	ILQDGFLYV	ILQDGFLYV	9	0.0086	0.025	0.0086	0	9	ILEDGFLYV	0.960653	9	9	1,8	2	False	2	2	162.2222222222222	-0.924444444444444	1.155555555555556	3.7499869628809392	0.5077777777777778	0.0133333333333333	-0.0766666666666667	-0.3677777777777777	>seq_977	ILEDGFLYV	0.025	0.0056416	6.95181300671462e-09	False	False
977	HLA-A0201	0	3	ILQSNPLLEV	ILQSNPLLEA	ILQSNPLLEV	ILQNPLLEV	10	0.3052	1.0607	0.3052	0	10	ILQSNPLLEA	0.988459	10	10	1,9	9	True	4	0	185.0	-0.1330000000000001	0.7200000000000001	3.849983240943402	0.253	-0.045	0.045	0.0459999999999999	>seq_978	ILQSPLLEA	1.0607	0.2173834260394079	0.0	False	False
978	HLA-A0301	0	5	ILRTLQQIKK	VLRTLQQIKK	ILRTLQQIK	ILRTLQQIK	10	0.3801	0.3081	0.5062	0	9	VLRTLQQIK	0.995028	9	9	1,8	0	False	3	3	173.33333333333331	1.604444444444444	0.0555555555555556	11.651775666512547	0.04	0.3411111111111111	0.1755555555555555	-0.1077777777777777	>seq_979	VLRTLQQIK	0.3081	0.08882570593963	0.0076197710941836	False	False
979	HLA-A0201	0	1	ILSGGRTLQI	ILPGGRTLQI	ILSGGRTLQI	ILSGGTLQI	10	1.2717	1.3574	1.2717	0	10	ILPGGRTLQI	0.943375	10	10	1,9	2	False	4	-1	156.0	0.4870000000000001	0.63	10.550002220086752	0.142	-0.414	0.3529999999999998	-0.326	>seq_980	ILPGGTLQI	1.3574	0.0802892957123912	0.0	False	False
980	HLA-A0201	0	1	ILSPIDISGQV	ISSPIDISGQV	ILSPIDISGQV	ILSPIDIQV	11	0.2728	7.7273	0.2728	0	11	ISSPIDISGQV	0.974051	11	11	1,10	1	True	2	-2	168.1818181818182	-0.3272727272727271	0.9909090909090912	3.749987360555679	0.2272727272727272	-0.4009090909090909	-0.0245454545454545	0.1409090909090909	>seq_981	ISSPIDIQV	7.7273	0.2631692311674193	0.0076197710941836	False	False
981	HLA-A0301	0	4	ILSPLQDGTK	ILSPVQDGTK	ILSPLQDGTK	ILSPLQGTK	10	0.6683	0.3875	0.6683	0	10	ILSPVQDGTK	0.962099	10	10	0,9	4	False	6	1	117.0	1.0080000000000002	-0.2299999999999999	6.337367167230696	-0.028	-0.3259999999999999	0.1849999999999999	0.1629999999999999	>seq_982	ILSPVQGTK	0.3875	0.4842803612903225	4.52679959335127e-07	False	False
982	HLA-A0201	1	9	ILSPSAHEL	ILPPSAHEL	ILSPSAHEL	ILSPSAHEL	9	0.0237	0.0368	0.0237	0	9	ILPPSAHEL	0.932181	9	9	1,8	2	False	4	-1	141.1111111111111	0.1888888888888888	0.4444444444444444	5.363507221918553	0.1566666666666666	-0.2777777777777778	0.0811111111111111	0.2888888888888888	>seq_983	ILPPSAHEL	0.0368	0.0084366847826086	0.0	False	False
983	HLA-A0201	1	6	ILTDIEEKV	ILTDMEEKV	ILTDIEEKV	ILTDIEEKV	9	0.0283	0.0794	0.0283	0	9	ILTDMEEKV	0.954531	9	9	1,8	4	False	3	1	162.2222222222222	1.2955555555555556	0.2111111111111111	3.927550605032593	-0.0399999999999999	0.081111111111111	0.2455555555555555	0.0233333333333333	>seq_984	ILTDMEEKV	0.0794	0.0182132241813602	0.0	False	False
984	HLA-A0201	1	4	ILTGLNYEV	ILTGLNYEA	ILTGLNYEV	ILTGLNYEV	9	0.0666	0.7061	0.0666	0	9	ILTGLNYEA	0.982772	9	9	1,8	8	True	4	0	162.2222222222222	-0.397777777777778	0.7666666666666668	3.8499827128835022	0.2944444444444445	-0.1588888888888888	0.1844444444444444	-0.4055555555555555	>seq_985	ILTGLNYEA	0.7061	0.0603182268800453	0.0	False	False
985	HLA-A0201	0	8	ILTPVLNPI	ILTPMLNPI	ILTPVLNPI	ILTPVLNPI	9	0.3887	0.7425	0.3887	0	9	ILTPMLNPI	0.946608	9	9	1,8	4	False	1	1	205.5555555555556	-1.6122222222222222	1.4888888888888892	6.099999998230487	0.57	-0.0855555555555555	-0.0933333333333333	0.5755555555555556	>seq_986	ILTPMLNPI	0.7425	0.1852148956228956	0.0	False	False
986	HLA-A0201	0	9	ILTSSDGGEPV	ILTASDGGEPV	ILTSSDGGEPV	ILSDGGEPV	11	1.5602	1.5602	1.5602	0	11	ILTASDGGEPV	0.977228	11	11	1,10	3	False	4	1	97.27272727272728	0.8309090909090909	0.0727272727272728	3.5500735570676625	-0.0727272727272727	-0.7518181818181819	0.2163636363636363	0.1172727272727272	>seq_987	ILSDGGEPV	1.5602	0.0	0.0	False	False
987	HLA-A0201	1	6	ILWIFSIYL	ILWTFSIYL	ILWIFSIYL	ILWIFSIYL	9	0.532	0.1176	0.532	0	9	ILWTFSIYL	0.934078	9	9	1,8	3	False	3	-1	216.66666666666663	-2.93	2.3222222222222224	6.093198032584041	1.0544444444444443	0.4966666666666666	-0.4733333333333333	-0.3433333333333333	>seq_988	ILWTFSIYL	0.1176	1.8746666666666671	0.0	False	False
988	HLA-A0201	1	2	ILWRQDINL	ILWRQDIDL	ILWRQDINL	ILWRQDINL	9	0.1052	0.4193	0.1052	0	9	ILWRQDIDL	0.960205	9	9	1,8	7	False	2	1	173.33333333333331	1.5344444444444445	0.0777777777777777	6.338718596380204	0.2433333333333333	0.4166666666666667	0.0766666666666666	-0.2411111111111111	>seq_989	ILWRQDIDL	0.4193	0.0788059146196041	2.0491933110931699e-13	False	False
989	HLA-A0201	0	0	ILWYAPESL	IFWYAPESL	ILWYAPESL	ILWYAPESL	9	0.1387	5.1609	0.1387	0	9	IFWYAPESL	0.956006	9	9	1,8	1	True	6	0	141.1111111111111	-0.95	0.6444444444444445	3.8499827128835022	0.5133333333333333	0.1288888888888888	-0.1699999999999999	0.0522222222222222	>seq_990	IFWYAPESL	5.1609	0.1349724156639345	0.0	False	False
990	HLA-A0201	0	3	ILWYVFRLAGI	ILWYVFRLAGM	ILWYVFRL	ILW-YVFRL	11	1.8719	1.8719	9.1943	0	8	ILWYVFRL	1.0	8	8	0,1,2,3,5,7	-1	True	0	4	182.5	-1.13125	1.55	9.348807885311544	0.86375	0.75125	-0.2799999999999999	-0.2675	>seq_991	ILW-YVFRL	1.8719	0.0	0.0	False	False
991	HLA-A0201	0	7	IMAHCILDL	IIAHCILDL	IMAHCILDL	IMAHCILDL	9	1.5186	3.5276	1.5186	0	9	IIAHCILDL	0.968513	9	9	1,8	1	True	3	1	184.44444444444443	-1.3044444444444443	1.788888888888889	5.28987737884745	0.5577777777777778	-0.0111111111111111	-0.1455555555555555	-0.1822222222222222	>seq_992	IIAHCILDL	3.5276	0.864856389613335	0.0	False	False
992	HLA-A0201	1	8	IMDQVPFSV	ITDQVPFSV	IMDQVPFSV	IMDQVPFSV	9	0.0104	0.2118	0.0104	0	9	ITDQVPFSV	0.951909	9	9	1,8	1	True	1	-1	107.77777777777776	-0.0744444444444442	0.911111111111111	3.749987360555679	0.3066666666666667	-0.05	-0.4255555555555556	0.3055555555555556	>seq_993	ITDQVPFSV	0.2118	0.009889329556185	0.0	False	False
993	HLA-B1501	0	2	IMLSSNVINF	IMLPSNVINF	MLSSNVINF	MLSSNVINF	10	0.3065	0.6609	1.364	1	9	MLPSNVINF	0.934354	9	9	1,8	2	False	4	-1	118.88888888888889	0.0966666666666666	0.9555555555555556	6.099999998230487	0.2888888888888889	-0.1111111111111111	-0.2588888888888889	-0.3377777777777778	>seq_994	MLPSNVINF	0.6609	0.1643570888182781	0.0	False	False
994	HLA-A0201	0	5	IMPGNSFAV	IMPGDSFAV	IMPGNSFAV	IMPGNSFAV	9	0.358	0.264	0.358	0	9	IMPGDSFAV	0.93462	9	9	1,8	4	False	2	1	86.66666666666666	-0.7777777777777778	0.9888888888888888	6.099999998230487	0.3411111111111111	-0.4888888888888889	-0.0355555555555555	0.001111111111111	>seq_995	IMPGDSFAV	0.264	0.1274696969696969	0.666666667825268	False	False
995	HLA-A0201	0	9	IMPNFPPQA	IMPNFPPQG	IMPNFPPQA	IMPNFPPQA	9	0.2028	8.1245	0.2028	0	9	IMPNFPPQG	0.978678	9	9	1,8	8	True	4	0	54.44444444444444	0.0133333333333333	-0.0888888888888888	6.099999998230487	0.2955555555555555	-0.15	-0.2255555555555556	0.8866666666666665	>seq_996	IMPNFPPQG	8.1245	0.1977378004800295	0.0	False	False
996	HLA-A0201	0	1	IMQPSVVIPA	IVQPSVVIPA	MQPSVVIPA	MQPSVVIPA	10	2.4819	2.874	2.8394	1	9	VQPSVVIPA	0.984799	9	9	1,8	0	False	1	1	118.88888888888889	-0.9133333333333334	1.0111111111111113	6.099999998230487	0.3066666666666666	-0.3166666666666666	-0.2622222222222222	0.6077777777777779	>seq_997	VQPSVVIPA	2.874	0.3386057724425888	0.0	False	False
997	HLA-A2902	1	9	IMQTLAGELY	IMQTPAGELY	MQTLAGELY	MQTLAGELY	10	0.4219	0.1602	0.4473	1	9	MQTPAGELY	0.896577	9	9	8	3	False	4	-3	97.77777777777776	0.0133333333333332	0.211111111111111	3.8499827128835022	0.2011111111111111	-0.2144444444444444	0.0699999999999999	-0.4733333333333333	>seq_998	MQTPAGELY	0.1602	0.6892086766541822	0.0	False	False
998	HLA-A0201	1	6	IMRTYTYEI	IMRTYTYEK	IMRTYTYEI	IMRTYTYEI	9	2.2955	18.7823	2.2955	0	9	IMRTYTYEK	0.974057	9	9	1,8	8	True	1	-3	86.66666666666666	1.662222222222222	-0.1222222222222221	6.396685941610485	0.16	0.401111111111111	-0.2744444444444444	-0.0388888888888888	>seq_999	IMRTYTYEK	18.7823	2.0149528758458763	0.0076197710941836	False	False
999	HLA-A0201	0	9	IMSKELWPV	IISKELWPV	IMSKELWPV	IMSKELWPV	9	0.1763	0.3024	0.1763	0	9	IISKELWPV	0.969867	9	9	1,8	1	True	3	1	118.88888888888889	-0.3111111111111111	0.4111111111111111	6.408795645926148	0.3444444444444445	0.2155555555555555	-0.0533333333333333	0.1677777777777777	>seq_1000	IISKELWPV	0.3024	0.0735166335978836	0.0	False	False
1000	HLA-A0201	1	8	IMSSSLFNL	IMSPSLFNL	IMSSSLFNL	IMSSSLFNL	9	0.2364	0.061	0.2364	0	9	IMSPSLFNL	0.922861	9	9	1,8	3	False	4	-1	129.99999999999997	-0.3611111111111111	1.2111111111111112	6.099999998230487	0.3911111111111112	-0.13	-0.3755555555555555	-0.3022222222222222	>seq_1001	IMSPSLFNL	0.061	0.6797468852459017	0.0	False	False
1001	HLA-A0301	0	2	IMYLTGMVNK	IMYLTGMVDK	IMYLTGMVNK	IMYTGMVNK	10	0.1323	0.5087	0.1323	0	10	IMYLTGMVDK	0.973893	10	10	0,9	8	False	2	1	107.0	-0.4620000000000002	0.65	9.298300650902092	0.332	-0.033	0.0579999999999999	-0.428	>seq_1002	IMYTGMVDK	0.5087	0.0978921171613917	0.0	False	False
1002	HLA-B5601	0	5	IPAEHINQA	IPAVHINQA	IPAEHINQA	IPAEHINQA	9	0.0055	0.0089	0.0055	0	9	IPAVHINQA	0.912602	9	9	1,8	3	False	2	-2	108.88888888888889	1.1322222222222222	-0.3	5.363507221918553	-0.0555555555555555	-0.2577777777777778	0.2866666666666667	0.2	>seq_1003	IPAVHINQA	0.0089	0.0021011235955056	0.0	False	False
1003	HLA-B0702	0	3	IPAFDQRSGL	IPAFDQRNGL	IPAFDQRSGL	IPADQRSGL	10	0.1024	0.1798	0.1024	0	10	IPAFDQRNGL	0.959161	10	10	1,9	7	False	2	1	88.0	1.7009999999999998	-0.1400000000000001	6.338718596380204	0.007	-0.292	0.1259999999999999	0.188	>seq_1004	IPADQRNGL	0.1798	0.044080978865406	0.0	False	False
1004	HLA-B5601	0	5	IPAMHINQA	IPAVHINQA	IPAMHINQA	IPAMHINQA	9	0.0086	0.0089	0.0086	0	9	IPAVHINQA	0.946201	9	9	1,8	3	False	1	1	108.88888888888889	0.1144444444444444	0.2999999999999999	7.550323993898928	0.1877777777777777	-0.2211111111111111	0.09	0.1222222222222222	>seq_1005	IPAVHINQA	0.0089	0.0002898876404494	0.0	False	False
1005	HLA-A6801	0	5	IPASVSAPK	SPASVSAPK	IPASVSAPK	IPASVSAPK	9	1.1783	0.7936	1.1783	0	9	SPASVSAPK	0.978847	9	9	1,8	0	False	2	-2	97.77777777777776	-0.0255555555555556	0.4	9.700002531521022	0.0288888888888888	-0.5566666666666666	0.0322222222222222	0.7055555555555556	>seq_1006	SPASVSAPK	0.7936	0.5711844884072579	1.0	False	False
1006	HLA-B0702	0	9	IPATGQAKEL	IPATGQAEEL	IPATGQAKEL	IPATGQAEL	10	0.2571	0.3265	0.2571	0	10	IPATGQAEEL	0.967686	10	10	1,9	7	False	2	1	98.0	0.6069999999999999	-0.17	6.408795645926148	-0.0699999999999999	-0.4739999999999999	0.4009999999999999	0.064	>seq_1007	IPATGQAEL	0.3265	0.0546485145482389	5.89524745824429e-05	False	False
1007	HLA-B0702	0	6	IPAVKLNKL	IPAVKLNEL	IPAVKLNKL	IPAVKLNKL	9	0.0647	0.0319	0.0647	0	9	IPAVKLNEL	0.969152	9	9	1,8	7	False	2	1	173.33333333333331	-0.3188888888888888	0.5777777777777778	10.805379563011227	0.1988888888888889	0.0033333333333333	0.4355555555555556	0.1266666666666666	>seq_1008	IPAVKLNEL	0.0319	0.0665253918495297	0.0	False	False
1008	HLA-B0702	0	6	IPAVKLNKLL	IPAVKLNELL	IPAVKLNKL	IPAVKLNKL	10	0.0647	0.0319	0.5978	0	9	IPAVKLNEL	0.969152	9	9	1,8	7	False	2	1	173.33333333333331	-0.3188888888888888	0.5777777777777778	10.805379563011227	0.1988888888888889	0.0033333333333333	0.4355555555555556	0.1266666666666666	>seq_1009	IPAVKLNEL	0.0319	0.0665253918495297	0.0	False	False
1009	HLA-B0702	1	4	IPDSIALIQQL	IPDSIAVIQQL	IPDSIALIQQL	IPDSIAQQL	11	0.7846	0.7692	0.7846	0	11	IPDSIAVIQQL	0.972942	11	11	1,3,10	6	False	6	1	186.3636363636364	-0.2918181818181817	0.9090909090909092	3.749987360555679	0.2872727272727273	-0.1227272727272727	-0.1054545454545454	0.1181818181818182	>seq_1010	IPDSIAQQL	0.7692	0.0157083203328132	0.0	False	False
1010	HLA-B3501	0	3	IPEPKWDPFPL	IPEPRWDPFPL	IPEPKWDPF	IPEPKWDPF	11	0.2628	0.2805	2.549	0	9	IPEPRWDPF	0.948639	9	9	1,8	4	False	2	2	43.33333333333333	1.2055555555555555	-1.033333333333333	4.184407519642264	0.1611111111111111	0.2155555555555555	-0.0555555555555555	1.1344444444444446	>seq_1011	IPEPRWDPF	0.2805	0.0165831016042781	0.5	False	False
1011	HLA-B0702	0	3	IPEPKWDPFPL	IPEPRWDPFPL	EPKWDPFPL	EPKWDPFPL	11	0.3845	0.1697	0.6449	2	9	EPRWDPFPL	0.955798	9	9	1,8	2	False	2	2	43.33333333333333	1.2055555555555555	-1.1111111111111112	4.184407519642264	0.1711111111111111	0.2222222222222222	-0.0288888888888888	1.08	>seq_1012	EPRWDPFPL	0.1697	0.4866859163229229	0.5	False	False
1012	HLA-B0702	1	2	IPINPRRCL	TPINPRRCL	IPINPRRCL	IPINPRRCL	9	0.025	0.0228	0.025	0	9	TPINPRRCL	0.977777	9	9	1,8	0	False	3	-1	129.99999999999997	2.271111111111112	-0.0444444444444443	10.52640717383474	0.0655555555555555	0.1788888888888888	0.1222222222222222	0.7677777777777777	>seq_1013	TPINPRRCL	0.0228	0.0024122807017543	1.0	False	False
1013	HLA-B3501	0	7	IPLENQDKF	IPLENHDKF	IPLENQDKF	IPLENQDKF	9	0.0609	0.0604	0.0609	0	9	IPLENHDKF	0.91803	9	9	1,8	5	False	4	0	86.66666666666666	2.271111111111111	-0.9333333333333336	4.184407519642264	-0.1199999999999999	0.1466666666666666	0.1666666666666666	0.2344444444444444	>seq_1014	IPLENHDKF	0.0604	0.0005041390728476	0.0	False	False
1014	HLA-B3501	1	2	IPLSDNTIF	IPLSDNTIS	IPLSDNTIF	IPLSDNTIF	9	0.0487	4.5961	0.0487	0	9	IPLSDNTIS	0.97241	9	9	1,8	8	True	2	-2	129.99999999999997	0.3988888888888889	0.6111111111111112	3.749987360555679	0.2766666666666666	-0.1088888888888889	-0.27	0.3044444444444444	>seq_1015	IPLSDNTIS	4.5961	0.048183977720241	0.0	False	False
1015	HLA-B0702	0	1	IPRSIFSSDL	IPGSIFSSDL	IPRSIFSSDL	IPRSIFSSL	10	0.0442	0.5548	0.0442	0	10	IPGSIFSSDL	0.934557	10	10	1,9	2	False	6	-2	117.0	1.61	0.3599999999999999	6.338718596380204	0.101	-0.096	-0.235	0.42	>seq_1016	IPGSIFSSL	0.5548	0.0406786589762076	5.89524745824429e-05	False	False
1016	HLA-B3501	0	6	IPSSQKVIF	IPSSQKQSF	IPSSQKVIF	IPSSQKVIF	9	0.0545	0.0457	0.0545	0	9	IPSSQKQSF	0.890165	9	9	1,8	6,7	True	2	-4	118.88888888888889	0.1144444444444443	0.5999999999999999	9.700002531521022	0.1744444444444444	-0.0411111111111111	-0.2144444444444444	0.3344444444444445	>seq_1017	IPSSQKQSF	0.0457	0.0104945295404814	0.0	False	False
1017	HLA-B0702	0	3	IPTHTQMTTSA	IPTHTQMATSA	IPTHTQMTT	IPTHTQMTT	11	1.6017	1.4383	2.7746	0	9	IPTHTQMAT	0.966292	9	9	1,8	7	False	4	0	43.33333333333333	1.4677777777777776	-0.5222222222222223	7.550323993898928	-0.0277777777777777	-0.1577777777777778	-0.4044444444444444	0.5055555555555556	>seq_1018	IPTHTQMAT	1.4383	0.1819632760898282	3.47580404973379e-09	False	False
1018	HLA-A0201	0	6	IQAAYVHVI	IHAAYVHVI	IQAAYVHVI	IQAAYVHVI	9	0.8155	13.9732	0.8155	0	9	IHAAYVHVI	0.954243	9	9	1,8	1	True	4	0	173.33333333333331	-1.2444444444444445	1.4444444444444444	7.542349207215011	0.3977777777777778	-0.08	-0.0344444444444444	-0.1733333333333333	>seq_1019	IHAAYVHVI	13.9732	0.7679060165173331	0.0	False	False
1019	HLA-B1501	0	8	IQANALPLM	IQENALPLM	IQANALPLM	IQANALPLM	9	0.4159	1.7066	0.4159	0	9	IQENALPLM	0.942704	9	9	1,8	2	False	2	-1	152.22222222222223	-0.95	0.9999999999999998	6.099999998230487	0.3966666666666667	-0.2155555555555555	0.0222222222222222	-0.0733333333333333	>seq_1020	IQENALPLM	1.7066	0.3145447849525372	0.0	False	False
1020	HLA-A0201	0	8	IQANALPLM	IQENALPLM	IQANALPLM	IQANALPLM	9	1.9687	4.7187	1.9687	0	9	IQENALPLM	0.942704	9	9	1,8	2	False	2	-1	152.22222222222223	-0.95	0.9999999999999998	6.099999998230487	0.3966666666666667	-0.2155555555555555	0.0222222222222222	-0.0733333333333333	>seq_1021	IQENALPLM	4.7187	1.1473340114862145	0.0	False	False
1021	HLA-A1101	0	6	IQASMFDQK	IQAGMFDQK	IQASMFDQK	IQASMFDQK	9	0.8057	0.9044	0.8057	0	9	IQAGMFDQK	0.93329	9	9	1,8	3	False	2	0	54.44444444444444	1.8544444444444448	-0.4666666666666668	6.337367167230696	-0.1066666666666666	-0.0088888888888888	-0.1522222222222222	-0.1677777777777778	>seq_1022	IQAGMFDQK	0.9044	0.087928560371517	0.0	False	False
1022	HLA-B3801	0	4	IQDQIQNCI	IQDEIQNCI	IQDQIQNCI	IQDQIQNCI	9	0.5485	0.3583	0.5485	0	9	IQDEIQNCI	0.955397	9	9	1,8	3	False	2	2	129.99999999999997	1.7711111111111115	-0.1666666666666666	3.749971453566104	-0.1144444444444444	0.0222222222222222	-0.2144444444444444	-0.2277777777777777	>seq_1023	IQDEIQNCI	0.3583	0.2911657828635222	2.6688189211265488e-11	False	False
1023	HLA-A0201	0	7	IQINSHCFVV	IQINAHCFVV	IQINSHCFV	IQINSHCFV	10	2.7849	3.0069	8.9971	0	9	IQINAHCFV	0.956215	9	9	1,8	4	False	4	1	118.88888888888889	0.2333333333333334	0.8333333333333334	7.359029809944332	0.2166666666666666	0.0044444444444444	-0.2977777777777778	-0.1255555555555555	>seq_1024	IQINAHCFV	3.0069	0.2056096976953007	0.0	False	False
1024	HLA-B4402	1	6	IQMFTIVLVSY	IQIFTIVLVSY	MFTIVLVSY	MFTIVLVSY	11	7.232	9.3323	12.8167	2	9	IFTIVLVSY	0.987804	9	9	1,8	0	False	3	1	151.11111111111111	-1.9044444444444448	2.0666666666666664	6.093198032584041	0.6977777777777778	0.1399999999999999	-0.5711111111111111	-0.19	>seq_1025	IFTIVLVSY	9.3323	1.627612657115609	0.0	False	False
1025	HLA-A0201	0	4	IQVFWIAPPV	IQVFWIAPPA	QVFWIAPPV	QVFWIAPPV	10	1.9976	5.18	6.191	1	9	QVFWIAPPA	0.981451	9	9	1,8	8	True	4	0	118.88888888888889	-1.62	1.1	6.099999998230487	0.6044444444444443	0.0599999999999999	-0.3555555555555555	0.5544444444444444	>seq_1026	QVFWIAPPA	5.18	1.2272513976833976	0.5	False	False
1026	HLA-A1101	0	1	IQVKTLMVK	IQVKTQMVK	IQVKTLMVK	IQVKTLMVK	9	0.8543	0.9034	0.8543	0	9	IQVKTQMVK	0.927669	9	9	1,8	5	False	2	-2	151.11111111111111	-0.1177777777777778	0.7333333333333333	10.805379563011227	0.1688888888888889	0.1977777777777777	0.0944444444444444	-0.1388888888888889	>seq_1027	IQVKTQMVK	0.9034	0.0464314035864512	0.0	False	False
1027	HLA-A0201	0	4	IQVWEALLTL	VQVWEALLTL	QVWEALLTL	QVWEALLTL	10	0.1595	0.1595	1.0193	1	9	QVWEALLTL	1.0	9	9	1,8	-1	True	0	4	173.33333333333331	-0.8911111111111111	0.9777777777777776	3.849983240943402	0.4455555555555556	0.12	-0.0811111111111111	-0.3577777777777778	>seq_1028	QVWEALLTL	0.1595	0.0	0.0	False	False
1028	HLA-A0201	0	3	IQYLELNRLV	IQYLELDRLV	IQYLELNRL	IQYLELNRL	10	1.5453	2.3298	4.1017	0	9	IQYLELDRL	0.950568	9	9	1,8	6	False	2	1	173.33333333333331	1.596666666666667	-0.0444444444444444	6.403313373681158	0.1511111111111111	0.4111111111111111	0.2066666666666667	-0.3188888888888889	>seq_1029	IQYLELDRL	2.3298	0.5203398789595675	0.0	False	False
1029	HLA-C0702	1	6	IRLYQFRLIV	IWLYQFRLIV	IRLYQFRLI	IRLYQFRLI	10	1.7845	7.8812	10.326	0	9	IWLYQFRLI	0.917939	9	9	1,8	1	True	2	-3	173.33333333333331	1.428888888888889	0.6222222222222222	11.14762292895466	0.3877777777777778	0.6788888888888889	-0.0055555555555555	-0.1077777777777778	>seq_1030	IWLYQFRLI	7.8812	1.3804447482616862	0.0	False	False
1030	HLA-C0702	1	9	IRLYQFRLIVI	IWLYQFRLIVI	IRLYQFRLI	IRLYQFRLI	11	1.7845	2.4505	20.3913	0	9	IWLYQFRLI	0.917939	9	9	1,8	1	True	2	-3	173.33333333333331	1.428888888888889	0.6222222222222222	11.14762292895466	0.3877777777777778	0.6788888888888889	-0.0055555555555555	-0.1077777777777778	>seq_1031	IWLYQFRLI	7.8812	1.3804447482616862	0.0	False	False
1031	HLA-C0702	0	4	IRMKHCVMV	IRMKRCVMV	IRMKHCVM	IRM-KHCVM	9	1.0821	1.9061	1.191	0	8	IRMKRCVM	0.892601	8	8	0,1,7	4	False	2	0	85.0	1.2737499999999995	0.4249999999999999	9.834331047721207	0.145	0.355	0.0162499999999999	-0.0125	>seq_1032	IRM-KRCVM	1.9061	0.4677878390430722	0.0	False	False
1032	HLA-C0602	0	5	ISFENLDTA	ISFENVDTA	ISFENLDTA	ISFENLDTA	9	8.0955	7.3424	8.0955	0	9	ISFENVDTA	0.959781	9	9	1,8	5	False	6	1	97.77777777777776	1.501111111111111	0.0999999999999999	3.5500735570676625	-0.0033333333333333	-0.2255555555555556	-0.09	-0.1277777777777777	>seq_1033	ISFENVDTA	7.3424	0.8303444445957723	0.0	False	False
1033	HLA-A1101	0	7	ISHIVTYYPGK	ISHIVTYYSGK	HIVTYYPGK	HIVTYYPGK	11	0.9139	1.167	2.7866	2	9	HIVTYYSGK	0.928249	9	9	1,8	6	False	4	-1	75.55555555555556	0.3511111111111111	-0.4111111111111111	9.14820568729192	0.1477777777777777	-0.0155555555555555	0.141111111111111	0.2433333333333333	>seq_1034	HIVTYYSGK	1.167	0.1982074464438731	1.04274120767141e-08	False	False
1034	HLA-B0801	0	6	ISIQRAQPL	LKLQRAQPL	ISIQRAQPL	ISIQRAQPL	9	0.3035	0.4893	0.3035	0	9	LKLQRAQPL	0.931112	9	9	4,8	0,1,2	True	8	4	141.1111111111111	1.4255555555555557	0.0777777777777777	10.550002220086752	0.0233333333333333	-0.04	0.021111111111111	0.2577777777777778	>seq_1035	LKLQRAQPL	0.4893	0.1152468833026773	0.0	False	False
1035	HLA-C1502	1	9	ISLNNAVIEL	ISSNNAVIEL	SLNNAVIEL	SLNNAVIEL	10	0.4937	0.0163	1.8802	1	9	SSNNAVIEL	0.954556	9	9	1,8	1	True	2	-2	173.33333333333331	0.32	0.7555555555555555	3.849983240943402	0.1188888888888888	-0.2455555555555556	0.2055555555555555	-0.3722222222222223	>seq_1036	SSNNAVIEL	0.0163	14.459655214723927	0.0	False	False
1036	HLA-A1101	0	4	ISNEINWPEK	ISDEINWPEK	ISNEINWPEK	ISNEINPEK	10	0.7561	1.3059	0.7561	0	10	ISDEINWPEK	0.955799	10	10	0,1,9	2	False	2	1	78.0	2.368	-1.2200000000000002	4.258147296961397	-0.1919999999999999	0.0979999999999999	0.275	0.1129999999999999	>seq_1037	ISDEINPEK	1.3059	0.3183274217015085	0.0	False	False
1037	HLA-A2402	0	6	ISPILENPFF	ISPILENPFS	ISPILENPF	ISPILENPF	10	2.3022	2.3022	3.3688	0	9	ISPILENPF	1.0	9	9	1,8	-1	True	0	6	129.99999999999997	-0.0988888888888889	0.5111111111111111	3.849983240943402	0.3355555555555555	-0.0466666666666666	-0.1055555555555555	0.5966666666666667	>seq_1038	ISPILENPF	2.3022	0.0	0.0	False	False
1038	HLA-C1203	0	6	ISYLMIALM	ISYLMIALT	ISYLMIALM	ISYLMIALM	9	1.7104	2.4618	1.7104	0	9	ISYLMIALT	0.981194	9	9	1,8	8	True	1	-1	184.44444444444443	-2.516666666666667	2.233333333333333	6.093198032584041	0.8188888888888889	0.1033333333333333	-0.3466666666666667	-0.4166666666666667	>seq_1039	ISYLMIALT	15.2619	1.518715598975226	0.0	False	False
1039	HLA-C1203	0	6	ISYLMIALMVV	ISYLMIALTVV	ISYLMIALM	ISYLMIALM	11	1.7104	2.4618	27.1667	0	9	ISYLMIALT	0.981194	9	9	1,8	8	True	1	-1	184.44444444444443	-2.516666666666667	2.233333333333333	6.093198032584041	0.8188888888888889	0.1033333333333333	-0.3466666666666667	-0.4166666666666667	>seq_1040	ISYLMIALT	15.2619	1.518715598975226	0.0	False	False
1040	HLA-A1101	0	9	ITAEIFMEK	ITAETFMEK	ITAEIFMEK	ITAEIFMEK	9	0.0072	0.0132	0.0072	0	9	ITAETFMEK	0.936199	9	9	1,8	4	False	3	-1	97.77777777777776	0.5288888888888886	0.4333333333333332	4.258147296961397	0.15	0.11	0.0566666666666666	-0.1177777777777777	>seq_1041	ITAETFMEK	0.0132	0.0032727272727272	0.0	False	False
1041	HLA-A0301	0	1	ITAPSLSGK	TTAPSLSGK	ITAPSLSGK	ITAPSLSGK	9	0.0325	0.0515	0.0325	0	9	TTAPSLSGK	0.981814	9	9	1,8	0	False	3	-1	97.77777777777776	0.2588888888888888	0.2111111111111111	9.700002531521022	-0.0055555555555555	-0.6455555555555555	0.1844444444444443	0.1922222222222222	>seq_1042	TTAPSLSGK	0.0515	0.0119902912621359	1.35803864849162e-06	False	False
1042	HLA-A0101	1	3	ITCQSLRSPMY	ITSQSLRSPMY	ITCQSLRSPMY	ITCQSSPMY	11	0.9176	0.2624	0.9176	0	11	ITSQSLRSPMY	0.95497	11	11	10	2	False	4	-1	70.9090909090909	1.5	-0.0454545454545454	8.527213490568101	0.049090909090909	0.0027272727272726	-0.4245454545454545	0.2227272727272727	>seq_1043	ITSQSSPMY	0.3794	1.301666631523458	4.52679959335127e-07	False	False
1043	HLA-A0101	0	8	ITDAHELGV	ITAAHELGV	ITDAHELGV	ITDAHELGV	9	0.3941	5.105	0.3941	0	9	ITAAHELGV	0.928659	9	9	1,8	2	False	2	-2	129.99999999999997	0.6811111111111111	0.3333333333333332	4.181153034325689	0.0266666666666667	-0.4422222222222223	0.3477777777777777	-0.1088888888888888	>seq_1044	ITAAHELGV	5.105	0.3636759431929481	0.0	False	False
1044	HLA-A0101	0	8	ITDAHELGVA	ITAAHELGVA	ITDAHELGV	ITDAHELGV	10	0.3941	5.105	2.105	0	9	ITAAHELGV	0.928659	9	9	1,8	2	False	2	-2	129.99999999999997	0.6811111111111111	0.3333333333333332	4.181153034325689	0.0266666666666667	-0.4422222222222223	0.3477777777777777	-0.1088888888888888	>seq_1045	ITAAHELGV	5.105	0.3636759431929481	0.0	False	False
1045	HLA-C0401	0	7	ITDFGRAKL	ITDFGLAKL	ITDFGRAKL	ITDFGRAKL	9	0.2349	0.1747	0.2349	0	9	ITDFGLAKL	0.913059	9	9	2,8	5	False	4	-2	97.77777777777776	1.7988888888888883	-0.0111111111111111	9.695024739019573	-0.0033333333333333	-0.1533333333333333	0.3477777777777777	-0.0955555555555555	>seq_1046	ITDFGLAKL	0.1747	0.0809443617630223	0.0	False	False
1046	HLA-C0102	1	7	ITDFGRAKL	ITDFGLAKL	ITDFGRAKL	ITDFGRAKL	9	0.3352	0.477	0.3352	0	9	ITDFGLAKL	0.913059	9	9	2,8	5	False	4	-2	97.77777777777776	1.7988888888888883	-0.0111111111111111	9.695024739019573	-0.0033333333333333	-0.1533333333333333	0.3477777777777777	-0.0955555555555555	>seq_1047	ITDFGLAKL	0.477	0.0996464570230607	0.0	False	False
1047	HLA-A0101	0	3	ITEEPILMTY	IPEEPILMTY	ITEEPILMTY	ITEEPILMY	10	0.0143	0.49	0.0143	0	10	IPEEPILMTY	0.960671	10	10	9	1	False	4	-1	117.0	0.179	0.3399999999999999	3.613691097591072	0.2700000000000001	0.1159999999999999	-0.2009999999999999	0.2299999999999999	>seq_1048	IPEEPILMY	0.49	0.0138826734693877	4.52679959335127e-07	False	False
1048	HLA-A0201	0	5	ITFDDYIACFV	ITFDDYIACCV	ITFDDYIACFV	ITFDDYIFV	11	2.7003	3.3277	2.7003	0	11	ITFDDYIACCV	0.952715	11	11	1,10	9	False	2	-2	106.36363636363636	-0.2527272727272726	1.2818181818181815	3.491874778177589	0.4218181818181818	0.0309090909090908	-0.56	-0.0336363636363636	>seq_1049	ITFDDYIAV	3.3277	0.509110863359077	0.007619777966539	False	False
1049	HLA-A1101	0	5	ITMQLMNREK	ITMQLMKREK	ITMQLMNREK	ITMQLMNEK	10	0.6354	1.1929	0.6354	0	10	ITMQLMKREK	0.948151	10	10	0,1,9	6	False	4	0	78.0	2.749	-0.7500000000000001	9.6950276857242	-0.1459999999999999	0.282	0.178	-0.195	>seq_1050	ITMQLMREK	1.1929	0.2969532232374884	0.0	False	False
1050	HLA-A1101	0	3	ITMTDNQRK	ITLTDNQRK	ITMTDNQRK	ITMTDNQRK	9	0.2052	0.4037	0.2052	0	9	ITLTDNQRK	0.971946	9	9	1,8	2	False	2	2	43.33333333333333	4.359999999999999	-1.5444444444444445	9.695024739019573	-0.4599999999999999	0.1077777777777777	0.0988888888888888	0.0311111111111111	>seq_1051	ITLTDNQRK	0.4037	0.1008972008917513	4.52679959335127e-07	False	False
1051	HLA-A1101	0	4	ITNLLFAIPY	ITNLLSAIPY	ITNLLFAIPY	ITNLLFIPY	10	4.7124	3.8638	4.7124	0	10	ITNLLSAIPY	0.924819	10	10	0,1,9	5	False	2	-2	166.0	-1.512	1.41	6.093198032584041	0.643	0.0679999999999999	-0.2339999999999999	0.045	>seq_1052	ITNLSAIPY	3.8638	1.0349766136963607	0.0	False	False
1052	HLA-A0101	0	0	ITQKYDFFFY	ITQKYDFSFY	ITQKYDFFFY	ITQKYDFFY	10	0.3741	0.2265	0.3741	0	10	ITQKYDFSFY	0.932194	10	10	9	7	False	2	-2	39.0	0.8800000000000001	-0.1300000000000001	6.324009879026562	0.343	0.5439999999999999	-0.5399999999999999	-0.11	>seq_1053	ITQKDFSFY	0.2265	0.2437843708609271	4.52679959335127e-07	False	False
1053	HLA-B0702	0	4	ITRKNSRTPL	ITRKNPRTPL	ITRKNSRTPL	ITRNSRTPL	10	1.6577	0.9638	1.6577	0	10	ITRKNPRTPL	0.929227	10	10	1,9	5	False	4	-1	78.0	4.072999999999999	-1.1900000000000002	12.51647814642638	-0.36	0.0799999999999999	0.2469999999999999	0.469	>seq_1054	ITRNPRTPL	0.9638	1.1934820813446774	0.0	False	False
1054	HLA-A3001	0	8	ITRTVSANTV	ITRTVSGNTV	ITRTVSANT	ITRTVSANT	10	1.6847	2.596	3.044	0	9	ITRTVSGNT	0.954831	9	9	0,1,2,8	6	False	4	0	86.66666666666666	2.433333333333333	-0.0444444444444444	10.550002220086752	-0.2188888888888889	-0.3411111111111111	-0.1133333333333333	0.0744444444444444	>seq_1055	ITRTVSGNT	3.2056	0.7993075336910407	0.0	False	False
1055	HLA-A0101	1	3	ITVARCMKMAY	ITVPRCMKMAY	TVARCMKMAY	TVARMKMAY	11	2.5174	1.4039	2.998	1	10	TVPRCMKMAY	0.940525	10	10	9	2	False	4	-1	49.0	0.954	0.37	9.447869836352766	0.089	0.0089999999999999	-0.1669999999999999	-0.171	>seq_1056	TVPRMKMAY	3.41	0.6589534428152494	0.0	False	False
1056	HLA-A3001	0	5	ITYEYRPSK	ITYEDRPSK	ITYEYRPSK	ITYEYRPSK	9	0.01	0.0177	0.01	0	9	ITYEDRPSK	0.878631	9	9	0,1,2,8	4	False	2	-3	43.33333333333333	3.1788888888888893	-1.4555555555555555	9.145097539760172	-0.2355555555555555	0.2844444444444444	0.0155555555555555	0.43	>seq_1057	ITYEDRPSK	0.0177	0.0043502824858757	0.0	False	False
1057	HLA-A3001	0	5	ITYEYRPSKA	ITYEDRPSKA	ITYEYRPSK	ITYEYRPSK	10	0.01	0.0177	2.4784	0	9	ITYEDRPSK	0.878631	9	9	0,1,2,8	4	False	2	-3	43.33333333333333	3.1788888888888893	-1.4555555555555555	9.145097539760172	-0.2355555555555555	0.2844444444444444	0.0155555555555555	0.43	>seq_1058	ITYEDRPSK	0.0177	0.0043502824858757	0.0	False	False
1058	HLA-A0201	0	6	IVAADLIMTL	IVVADLIMTL	VAADLIMTL	VAADLIMTL	10	0.5369	0.0736	1.0839	1	9	VVADLIMTL	0.972785	9	9	1,8	1	True	4	0	184.4444444444444	-1.497777777777778	1.955555555555556	3.749987360555679	0.5077777777777778	-0.2644444444444445	-0.1266666666666666	-0.2322222222222222	>seq_1059	VVADLIMTL	0.0736	3.379697961956522	0.999941047552103	False	False
1059	HLA-A2402	0	3	IVCTVDLEF	IVCTVDPEF	IVCTVDLEF	IVCTVDLEF	9	2.1178	2.066	2.1178	0	9	IVCTVDPEF	0.906963	9	9	1,8	6	False	4	-3	151.11111111111111	-0.4533333333333333	1.588888888888889	3.550065870862454	0.3533333333333334	-0.0044444444444444	-0.3722222222222223	-0.0255555555555555	>seq_1060	IVCTVDPEF	2.066	0.0530987608906099	2.41624277522593e-17	False	False
1060	HLA-A0201	0	6	IVFGVSQPDV	IVSGVSQPDV	IVFGVSQPDV	IVFGVSQPV	10	3.6588	6.7836	3.6588	0	10	IVSGVSQPDV	0.939863	10	10	1,9	2	False	2	-2	126.0	-0.3299999999999999	1.0100000000000002	3.749987360555679	0.231	-0.368	-0.12	0.206	>seq_1061	IVSGVSQPV	6.7836	1.6853909782416414	0.0	False	False
1061	HLA-A0201	0	6	IVILVVTGV	IVILVGTGV	IVILVVTGV	IVILVVTGV	9	0.9631	2.3066	0.9631	0	9	IVILVGTGV	0.927747	9	9	1,8	5	False	4	-3	258.88888888888886	-3.2544444444444443	3.1666666666666665	6.099999998230487	0.7111111111111111	-0.3222222222222222	0.0022222222222221	-0.2166666666666666	>seq_1062	IVILVGTGV	2.3066	0.5609662923783925	0.0	False	False
1062	HLA-A0201	0	1	IVMEYLAFL	IVMEYLALL	IVMEYLAFL	IVMEYLAFL	9	0.1588	0.1705	0.1588	0	9	IVMEYLALL	0.966053	9	9	1,8	7	False	6	0	173.33333333333331	-2.1100000000000003	2.0	3.8499827128835022	0.7622222222222222	0.2399999999999999	-0.2355555555555555	-0.3622222222222222	>seq_1063	IVMEYLALL	0.1705	0.0108971260997067	0.0076197745172198	False	False
1063	HLA-B0702	0	8	IVMTDAGRL	IVMTDAGRP	IVMTDAGRL	IVMTDAGRL	9	6.6889	41.0	6.6889	0	9	IVMTDAGRP	0.966382	9	9	1,8	8	True	4	-3	129.99999999999997	0.8033333333333332	0.7888888888888886	6.338718596380204	0.1544444444444445	-0.3088888888888889	0.1922222222222222	-0.1666666666666666	>seq_1064	IVMTDAGRP	50.0	5.7940723358	0.0	False	False
1064	HLA-A1101	0	7	IVTYYPGKK	IVTYYSGKK	IVTYYPGKK	IVTYYPGKK	9	1.1748	1.4783	1.1748	0	9	IVTYYSGKK	0.918118	9	9	1,8	5	False	4	-1	75.55555555555556	0.4499999999999998	-0.4888888888888889	9.9301290018484	0.0655555555555555	0.021111111111111	0.2188888888888888	0.1855555555555555	>seq_1065	IVTYYSGKK	1.4783	0.2411904214300209	1.04274120767141e-08	False	False
1065	HLA-A2402	0	6	IYDRFGQEI	IYDRFGQDI	IYDRFGQEI	IYDRFGQEI	9	0.1803	0.5752	0.1803	0	9	IYDRFGQDI	0.96447	9	9	1,8	7	False	4	2	86.66666666666666	2.485555555555555	-0.5444444444444443	4.184406848158687	-0.0322222222222222	0.1344444444444444	0.16	-0.1466666666666666	>seq_1066	IYDRFGQDI	0.5752	0.1237838490959666	0.0	False	False
1066	HLA-C1203	0	4	IYFPAAQTM	IYLPAAQTM	IYFPAAQTM	IYFPAAQTM	9	0.3591	1.0039	0.3591	0	9	IYLPAAQTM	0.948943	9	9	1,8	2	False	6	0	65.55555555555554	-0.6244444444444446	0.6333333333333333	6.093198032584041	0.4033333333333333	-0.0788888888888889	-0.4188888888888888	0.1166666666666666	>seq_1067	IYLPAAQTM	1.0039	0.230648152206395	0.0	False	False
1067	HLA-A2402	0	7	IYIGVSVPI	ISIGVSVPI	IYIGVSVPI	IYIGVSVPI	9	0.2344	9.5382	0.2344	0	9	ISIGVSVPI	0.950439	9	9	1,8	1	True	2	-2	194.44444444444443	-2.248888888888889	1.9777777777777776	6.093198032584041	0.5877777777777777	-0.2744444444444445	-0.0822222222222222	0.1511111111111111	>seq_1068	ISIGVSVPI	9.5382	0.2286396510872072	0.0	False	False
1068	HLA-A2402	1	8	IYKAPCENW	IYKAPSENW	IYKAPCENW	IYKAPCENW	9	0.0726	0.0213	0.0726	0	9	IYKAPSENW	0.896221	9	9	1,8	5	False	4	-1	54.44444444444444	0.9777777777777776	-0.6555555555555554	6.22879198892042	0.0655555555555555	0.1533333333333333	-0.0333333333333333	0.0822222222222222	>seq_1069	IYKAPSENW	0.0213	0.1748535211267605	2.0491933110931699e-13	False	False
1069	HLA-A2402	0	1	IYLLQYVTL	IYLLQYATL	IYLLQYVTL	IYLLQYVTL	9	0.0231	0.047	0.0231	0	9	IYLLQYATL	0.958481	9	9	1,8	6	False	4	0	205.5555555555556	-1.7033333333333336	1.477777777777778	6.086602629628032	0.67	0.3533333333333333	-0.3411111111111111	-0.3422222222222222	>seq_1070	IYLLQYATL	0.047	0.0117465957446808	3.47580404973379e-09	False	False
1070	HLA-A2402	0	2	IYSKIMDLI	IYTKIMDLI	IYSKIMDLI	IYSKIMDLI	9	0.0732	0.0965	0.0732	0	9	IYTKIMDLI	0.968244	9	9	1,8	2	False	6	1	173.33333333333331	-0.4688888888888888	1.0777777777777775	6.330585691612214	0.4222222222222223	0.231111111111111	-0.1333333333333333	-0.1566666666666666	>seq_1071	IYTKIMDLI	0.0965	0.0176741968911917	0.0	False	False
1071	HLA-A2402	0	0	IYTHNTLSSL	IYTHNTLGSL	IYTHNTLSSL	IYTHNTLSL	10	0.4409	0.5034	0.4409	0	10	IYTHNTLGSL	0.958248	10	10	1,9	7	False	2	0	117.0	0.8620000000000001	0.1099999999999999	7.542349207215011	0.1159999999999999	-0.105	-0.216	-0.104	>seq_1072	IYTHNTLSL	0.5034	0.0547402661899085	0.0	False	False
1072	HLA-A2402	0	2	IYTSSGQLQLF	IYTSSEQLQLF	IYTSSGQLQLF	IYSGQLQLF	11	0.0278	0.0222	0.0278	0	11	IYTSSEQLQLF	0.935597	11	11	1,10	5	False	2	-2	106.36363636363636	0.1736363636363635	0.3545454545454545	6.093198032584041	0.2109090909090909	-0.1645454545454545	-0.25	-0.3309090909090909	>seq_1073	IYSEQLQLF	0.0222	0.0070126126126126	0.0	False	False
1073	HLA-A2402	0	6	IYVRPFSNF	IYVWPFTNF	IYVRPFSNF	IYVRPFSNF	9	0.0063	0.0107	0.0063	0	9	IYVWPFTNF	0.828524	9	9	1,8	3,6	True	8	-2	75.55555555555556	1.1311111111111107	0.2888888888888889	9.348807885311544	0.3077777777777777	0.28	-0.3133333333333333	0.2911111111111111	>seq_1074	IYVWPFTNF	0.0107	0.0025906542056074	5.89524745824429e-05	False	False
1074	HLA-C0501	0	7	KADAKALLHI	KADAKPLLHI	KADAKALL	KADAKAL-L	10	0.1071	0.0778	0.8848	0	8	KADAKPLL	0.922843	8	8	1,2,7	5	False	4	-1	135.0	0.5687500000000001	0.2125	9.537297862581909	-0.0399999999999999	-0.2925	0.5662499999999999	-0.2324999999999999	>seq_1075	KADAKPL-L	0.0778	0.0403345758354755	0.0	False	False
1075	HLA-C0501	0	4	KADAKALLHIL	KADAKPLLHIL	KADAKALL	KADAKAL-L	11	0.1071	0.0778	0.5842	0	8	KADAKPLL	0.922843	8	8	1,2,7	5	False	4	-1	135.0	0.5687500000000001	0.2125	9.537297862581909	-0.0399999999999999	-0.2925	0.5662499999999999	-0.2324999999999999	>seq_1076	KADAKPL-L	0.0778	0.0403345758354755	0.0	False	False
1076	HLA-A1101	0	4	KAEDLGMLLK	KAEDRGMLLK	KAEDLGMLLK	KAEDGMLLK	10	0.5592	0.6163	0.5592	0	10	KAEDRGMLLK	0.924809	10	10	0,1,9	4	False	4	-2	127.0	0.677	-0.01	6.492975460831076	0.037	-0.138	0.595	-0.352	>seq_1077	KAEDGMLLK	0.6163	0.0518097030666882	0.0	False	False
1077	HLA-B1501	0	3	KAFCQFSHL	KAFRQFSHL	KAFCQFSHL	KAFCQFSHL	9	4.9574	2.5074	4.9574	0	9	KAFRQFSHL	0.867628	9	9	1,8	3	False	2	-3	54.44444444444444	0.5755555555555557	0.2555555555555555	8.552755747921765	0.1666666666666666	0.0722222222222221	-0.2344444444444444	-0.1344444444444444	>seq_1078	KAFRQFSHL	2.5074	4.843914014517029	0.0	False	False
1078	HLA-A0201	0	1	KAFPDYCTYL	KAFPDYSTYL	KAFPDYCTYL	KAFPDYTYL	10	5.4356	2.8155	5.4356	0	10	KAFPDYSTYL	0.911814	10	10	1,9	6	False	4	-1	49.0	0.6130000000000001	-0.14	6.154539771843702	0.199	0.1089999999999999	-0.374	0.211	>seq_1079	KAFDYSTYL	2.964	4.532600863697706	0.999941047525418	False	False
1079	HLA-A3001	0	8	KAIESFLEK	KARESFLEK	KAIESFLEK	KAIESFLEK	9	0.014	0.0023	0.014	0	9	KARESFLEK	0.92201	9	9	0,1,2,8	2	True	1	-3	97.77777777777776	1.4988888888888887	-0.3	6.5307594472542405	-0.1188888888888888	0.0888888888888888	0.3766666666666666	-0.1133333333333333	>seq_1080	KARESFLEK	0.0023	0.0712173913043478	0.0	False	False
1080	HLA-A0201	1	8	KALDPHSGHFV	KARDPHSGHFV	ALDPHSGHFV	ALDPHSHFV	11	0.0854	11.641	1.7912	1	10	ARDPHSGHFV	0.956409	10	10	1,9	1	True	4	-2	78.0	0.675	-0.0099999999999999	6.496504159178585	0.113	-0.4069999999999999	0.1939999999999999	0.286	>seq_1081	ARDPHSHFV	11.641	0.0847734936861094	4.52679959335127e-07	False	False
1081	HLA-A2402	0	3	KAPQVTESIEF	KAPQVTESIES	KAPQVTESIEF	KAPQVTESF	11	1.7015	2.038	1.7015	0	11	KAPQVTESIES	0.98643	11	11	1,10	10	True	2	-2	70.9090909090909	1.5390909090909088	-0.3818181818181818	4.258147296961397	-0.1436363636363636	-0.1181818181818182	0.0236363636363635	0.2709090909090909	>seq_1082	KAPQVTESI	48.0	1.6411853697916663	4.56155760238008e-07	False	False
1082	HLA-A2402	0	3	KAPSDLYQF	KAPSDLYQI	KAPSDLYQF	KAPSDLYQF	9	0.3552	1.8001	0.3552	0	9	KAPSDLYQI	0.977299	9	9	1,8	8	True	2	0	54.44444444444444	1.5155555555555555	-0.6888888888888889	6.330585691612214	-0.0099999999999999	0.0044444444444443	-0.1355555555555555	0.2366666666666666	>seq_1083	KAPSDLYQI	1.8001	0.2851110938281207	0.0076197710941836	False	False
1083	HLA-A0301	1	0	KARLPVGAY	KALLPVGAY	KARLPVGAY	KARLPVGAY	9	1.8523	2.268	1.8523	0	9	KALLPVGAY	0.927075	9	9	1,8	2	False	4	-2	97.77777777777776	0.7877777777777778	-0.011111111111111	10.454924617893994	0.0455555555555555	-0.2811111111111111	0.4833333333333333	0.1166666666666667	>seq_1084	KALLPVGAY	2.268	0.3395066622574954	0.0	False	False
1084	HLA-B0702	0	5	KEASSRHFL	KEASSRHSL	KEASSRHFL	KEASSRHFL	9	3.5924	1.4355	3.5924	0	9	KEASSRHSL	0.947843	9	9	1,8	7	False	2	-2	54.44444444444444	3.225555555555556	-0.9222222222222224	9.697026920504868	-0.2844444444444444	0.0266666666666666	0.2888888888888888	0.0611111111111111	>seq_1085	KEASSRHSL	1.4355	5.397734280738419	0.0	False	False
1085	HLA-A2402	0	9	KEIRAIFLF	KQIRAIFLF	KEIRAIFLF	KEIRAIFLF	9	1.2557	0.2714	1.2557	0	9	KQIRAIFLF	0.974747	9	9	1,8	1	True	2	2	141.1111111111111	0.5277777777777776	0.922222222222222	9.6950276857242	0.3633333333333333	0.3966666666666666	0.1444444444444444	-0.0866666666666667	>seq_1086	KQIRAIFLF	0.2714	4.55411020633751	0.0	False	False
1086	HLA-B4402	0	4	KELEGILLL	KELEGILLP	KELEGILLL	KELEGILLL	9	0.1453	1.402	0.1453	0	9	KELEGILLP	0.970012	9	9	1,8	8	True	4	-3	216.66666666666663	-0.7077777777777777	0.9333333333333332	4.258147296961397	0.3311111111111111	0.001111111111111	0.6244444444444445	-0.42	>seq_1087	KELEGILLP	1.402	0.1302414479315264	0.0	False	False
1087	HLA-A0201	1	8	KELLKHPFTL	KELLKHPFIL	ELLKHPFTL	ELLKHPFTL	10	0.1568	0.6821	0.5089	1	9	ELLKHPFIL	0.955435	9	9	1,8	7	False	3	-1	129.99999999999997	0.2055555555555555	0.1444444444444442	7.549726882018149	0.3	0.2399999999999999	0.1555555555555555	0.2988888888888889	>seq_1088	ELLKHPFIL	0.6821	0.1207550799003078	0.503853764273276	False	False
1088	HLA-B1801	1	9	KENSLIIQF	KENSLITQF	KENSLIIQF	KENSLIIQF	9	0.0585	0.0621	0.0585	0	9	KENSLITQF	0.94988	9	9	1,8	6	False	3	-1	129.99999999999997	1.1333333333333333	0.0444444444444445	6.408795645926148	0.05	0.1622222222222222	0.0955555555555555	-0.2255555555555556	>seq_1089	KENSLITQF	0.0621	0.003391304347826	0.0	False	False
1089	HLA-B4002	0	6	KEWEDSQLV	KECEDSQLV	KEWEDSQLV	KEWEDSQLV	9	0.0662	0.5271	0.0662	0	9	KECEDSQLV	0.867463	9	9	1,8	2	False	2	-2	75.55555555555556	2.837777777777778	-1.288888888888889	3.927550605032593	-0.2988888888888888	0.1755555555555555	0.1633333333333333	-0.1188888888888888	>seq_1090	KECEDSQLV	0.5271	0.0578857522291785	0.0	False	False
1090	HLA-B4002	0	6	KEWEDSQLVS	KECEDSQLVS	KEWEDSQLV	KEWEDSQLV	10	0.0662	0.5271	1.662	0	9	KECEDSQLV	0.867463	9	9	1,8	2	False	2	-2	75.55555555555556	2.837777777777778	-1.288888888888889	3.927550605032593	-0.2988888888888888	0.1755555555555555	0.1633333333333333	-0.1188888888888888	>seq_1091	KECEDSQLV	0.5271	0.0578857522291785	0.0	False	False
1091	HLA-B4102	0	6	KEYPVIFKSI	KEYPVISKSI	KEYPVIFKSI	KEYPVIKSI	10	0.5103	0.3861	0.5103	0	10	KEYPVISKSI	0.926964	10	10	0,1,9	6	False	2	-2	107.0	0.4589999999999999	0.0999999999999999	9.25604694057256	0.146	0.2489999999999999	0.049	0.294	>seq_1092	KEYPISKSI	0.3861	0.1641524475524475	3.47580404973379e-09	False	False
1092	HLA-A2402	0	5	KFARGDYTTTI	KFAGGDYTTTI	KFARGDYTTTI	KFADYTTTI	11	1.6279	1.5165	1.6279	0	11	KFAGGDYTTTI	0.932469	11	11	1,10	3	False	6	-2	44.54545454545455	2.399090909090909	-0.6	9.297356245107949	-0.1327272727272727	-0.1518181818181818	0.0463636363636363	0.0018181818181818	>seq_1093	KFADYTTTI	1.5165	0.1195832904714803	0.0	False	False
1093	HLA-A2402	0	9	KFGDLTNNF	KFGDLTDNF	KFGDLTNNF	KFGDLTNNF	9	0.044	0.1306	0.044	0	9	KFGDLTDNF	0.946953	9	9	1,8	6	False	2	1	43.33333333333333	2.033333333333333	-0.6777777777777778	6.337367167230696	-0.0488888888888888	-0.15	0.1955555555555554	-0.32	>seq_1094	KFGDLTDNF	0.1306	0.0291761102603369	0.0	False	False
1094	HLA-A2402	0	4	KFHPQRLQL	KFYPQRLQL	KFHPQRLQL	KFHPQRLQL	9	0.3517	0.2085	0.3517	0	9	KFYPQRLQL	0.933123	9	9	1,8	2	False	2	2	86.66666666666666	2.598888888888889	-1.088888888888889	11.651789722032843	-0.0588888888888887	0.4277777777777777	0.2333333333333333	0.3233333333333332	>seq_1095	KFYPQRLQL	0.2085	0.2415512709832135	0.0	False	False
1095	HLA-B0702	0	4	KFHPQRLQL	KFYPQRLQL	KFHPQRLQL	KFHPQRLQL	9	1.2531	1.1917	1.2531	0	9	KFYPQRLQL	0.933123	9	9	1,8	2	False	2	2	86.66666666666666	2.598888888888889	-1.088888888888889	11.651789722032843	-0.0588888888888887	0.4277777777777777	0.2333333333333333	0.3233333333333332	>seq_1096	KFYPQRLQL	1.1917	0.0645635143072922	0.0	False	False
1096	HLA-A2402	0	4	KFHPQRLQLTW	KFYPQRLQLTW	KFHPQRLQLTW	KFHPLQLTW	11	0.261	0.0724	0.261	0	11	KFYPQRLQLTW	0.959258	11	11	1,10	2	False	2	2	70.9090909090909	2.1481818181818184	-1.0363636363636364	11.651789722032843	0.0572727272727273	0.4627272727272727	0.0272727272727272	0.2227272727272726	>seq_1097	KFYPQQLTW	0.1893	0.0988573692551505	0.0	False	False
1097	HLA-A2402	0	3	KFLCRFKQL	KFLRRFKQL	KFLCRFKQL	KFLCRFKQL	9	1.2543	0.6618	1.2543	0	9	KFLRRFKQL	0.873899	9	9	1,8	3	False	2	-3	86.66666666666666	1.608888888888889	-0.0111111111111113	10.793198329396546	0.13	0.5555555555555556	0.0277777777777777	-0.1277777777777778	>seq_1098	KFLRRFKQL	0.6618	1.122956708975521	0.0	False	False
1098	HLA-A2402	0	3	KFLCRFKQLL	KFLRRFKQLL	KFLCRFKQL	KFLCRFKQL	10	1.2543	0.6618	2.0686	0	9	KFLRRFKQL	0.873899	9	9	1,8	3	False	2	-3	86.66666666666666	1.608888888888889	-0.0111111111111113	10.793198329396546	0.13	0.5555555555555556	0.0277777777777777	-0.1277777777777778	>seq_1099	KFLRRFKQL	0.6618	1.122956708975521	0.75	False	False
1099	HLA-A2402	1	4	KFLESCDEVI	QFLESCDEVI	KFLESCDEV	KFLESCDEV	10	4.0726	6.9673	4.4354	0	9	QFLESCDEV	0.984206	9	9	1,8	0	False	2	1	75.55555555555556	2.0077777777777777	-0.211111111111111	3.927538348827511	-0.17	0.0122222222222222	-0.0288888888888889	-0.0222222222222222	>seq_1100	QFLESCDEV	6.9673	1.6920407073041204	0.0	False	False
1100	HLA-A2402	0	1	KFQNYSQRR	KSQNYSQRR	KFQNYSQRR	KFQNYSQRR	9	6.0148	21.5455	6.0148	0	9	KSQNYSQRR	0.945454	9	9	1,8	1	True	2	-2	0.0	5.963333333333334	-2.522222222222222	11.530520518310368	-0.6177777777777778	0.47	0.1811111111111111	-0.0488888888888889	>seq_1101	KSQNYSQRR	21.5455	4.335664262142907	0.0	False	False
1101	HLA-A2402	0	4	KFRSSVYLL	KFRSSLYLL	KFRSSVYLL	KFRSSVYLL	9	0.3216	0.3589	0.3216	0	9	KFRSSLYLL	0.963461	9	9	1,8	5	False	6	1	118.88888888888889	1.1722222222222225	0.3666666666666666	10.454924617893994	0.1811111111111111	0.2755555555555555	-0.08	-0.09	>seq_1102	KFRSSLYLL	0.3589	0.033423460573976	0.0	False	False
1102	HLA-A2402	0	8	KFRSSVYLLM	KFRSSLYLLM	KFRSSVYLL	KFRSSVYLL	10	0.3216	0.3589	1.9014	0	9	KFRSSLYLL	0.963461	9	9	1,8	5	False	6	1	118.88888888888889	1.1722222222222225	0.3666666666666666	10.454924617893994	0.1811111111111111	0.2755555555555555	-0.08	-0.09	>seq_1103	KFRSSLYLL	0.3589	0.033423460573976	0.0	False	False
1103	HLA-A1101	0	6	KGDADVSVPK	KGDVDVSVPK	KGDADVSVPK	KGADVSVPK	10	0.8401	1.15	0.8401	0	10	KGDVDVSVPK	0.960229	10	10	0,1,9	3	False	4	0	68.0	2.111	-0.74	6.4473000331781805	-0.3619999999999999	-0.5309999999999999	0.4379999999999999	0.317	>seq_1104	KGVDVSVPK	1.15	0.2263886869565217	0.0	False	False
1104	HLA-B0702	0	3	KGTQRILAAL	KGTQRIWAAL	GTQRILAAL	GTQRILAAL	10	3.0295	3.38	9.7534	1	9	GTQRIWAAL	0.891018	9	9	1,8	5	False	1	-2	152.22222222222223	0.4122222222222221	0.7333333333333334	10.550002220086752	0.1466666666666666	-0.3822222222222222	0.3377777777777778	-0.3177777777777778	>seq_1105	GTQRIWAAL	3.38	0.3141537721893489	0.0	False	False
1105	HLA-A0201	0	2	KIDIERILSV	KIEIERILSV	KIDIERILSV	KIIERILSV	10	0.387	0.4362	0.387	0	10	KIEIERILSV	0.967749	10	10	1,9	2	False	4	2	185.0	1.568	0.53	6.494323082733899	0.029	0.165	0.259	0.061	>seq_1106	KIIERILSV	0.4362	0.0436506189821182	0.0	False	False
1106	HLA-A0201	0	9	KIDLHKYVTV	KIDLHKYLTV	KIDLHKYVTV	KIDHKYVTV	10	2.2135	2.8001	2.2135	0	10	KIDLHKYLTV	0.971742	10	10	1,9	7	False	6	1	136.0	0.9270000000000004	0.0200000000000001	9.25846761930734	0.05	0.2299999999999999	0.191	0.053	>seq_1107	KIDHKYLTV	2.8001	0.4637116888682548	0.0	False	False
1107	HLA-A0301	0	8	KIFNFYPRK	KIFNLYPRK	KIFNFYPRK	KIFNFYPRK	9	0.0101	0.0131	0.0101	0	9	KIFNLYPRK	0.932063	9	9	1,8	4	False	6	0	43.33333333333333	2.435555555555556	-0.9555555555555556	10.901809546165168	0.0377777777777777	0.5733333333333334	0.1466666666666666	0.3111111111111111	>seq_1108	KIFNLYPRK	0.0131	0.0023129770992366	0.992380228905816	False	False
1108	HLA-A0301	1	6	KIFSEVTLK	KIFSEVTPK	KIFSEVTLK	KIFSEVTLK	9	0.0037	0.0069	0.0037	0	9	KIFSEVTPK	0.937639	9	9	1,8	7	False	4	-3	118.88888888888889	0.7799999999999999	0.2777777777777777	9.53730092663318	0.0422222222222222	0.1477777777777777	0.121111111111111	-0.0222222222222222	>seq_1109	KIFSEVTPK	0.0069	0.0017159420289855	0.0	False	False
1109	HLA-A0301	0	5	KIIAYQPYGK	EIIAYQPYGK	KIIAYQPYGK	KIIAQPYGK	10	0.2235	0.4365	0.2235	0	10	EIIAYQPYGK	0.988686	10	10	0,9	0	True	2	1	88.0	0.4329999999999998	-0.51	9.9301290018484	0.063	0.0039999999999999	0.3	0.029	>seq_1110	EIIAYQPYK	3.7511	0.2101833062301725	0.999999774525596	False	False
1110	HLA-A0301	0	9	KIIGSVSKEK	KIIGSVSKEE	KIIGSVSKEK	KIIGSVSKK	10	0.0416	0.8419	0.0416	0	10	KIIGSVSKEE	0.989515	10	10	0,9	9	True	2	1	107.0	1.5439999999999998	-0.4	10.506918999366462	-0.293	-0.214	0.597	-0.1	>seq_1111	KIIGSVSKE	11.9173	0.0414547858994906	2.0491933110931699e-13	False	False
1111	HLA-A0201	0	0	KIINVDDEI	EIINVDDEI	KIINVDDEI	KIINVDDEI	9	2.3305	11.2213	2.3305	0	9	EIINVDDEI	0.985323	9	9	1,8	0	False	2	1	162.2222222222222	1.96	-0.0222222222222221	3.8760120566003033	-0.1188888888888888	0.0377777777777777	0.29	0.0055555555555555	>seq_1112	EIINVDDEI	11.2213	1.846489212479837	0.0	False	False
1112	HLA-A1101	0	8	KIIQEYKKFTK	KIIQEYKKFRK	KIIQEYKKFTK	KIIQEKFTK	11	0.843	1.3619	0.843	0	11	KIIQEYKKFRK	0.974211	11	11	0,1,10	9	False	2	-1	70.9090909090909	2.2218181818181817	-1.1636363636363636	10.484922097064556	-0.2263636363636363	0.4781818181818182	0.3481818181818182	-0.0418181818181818	>seq_1113	KIIQEKFRK	1.3619	0.3211929657096704	0.0	False	False
1113	HLA-A0301	1	2	KILDAVVAQK	KILDAVVAQE	KILDAVVAQK	KILDAVVQK	10	0.0281	3.3097	0.0281	0	10	KILDAVVAQE	0.989757	10	10	0,9	9	True	2	1	156.0	0.3820000000000001	0.55	9.537297862581909	4.440892098500626e-17	-0.121	0.325	-0.1359999999999999	>seq_1114	KILDAVVQE	10.0315	0.0280212869461197	0.0	False	False
1114	HLA-A0201	0	4	KINDLEVQI	KINGLEVQI	KINDLEVQI	KINDLEVQI	9	0.1901	0.5948	0.1901	0	9	KINGLEVQI	0.914013	9	9	1,8	3	False	2	-1	162.2222222222222	1.6066666666666665	-0.1	4.184407519642264	-0.0877777777777777	0.11	0.2911111111111111	-0.1566666666666666	>seq_1115	KINGLEVQI	0.5948	0.1293434263618023	0.0	False	False
1115	HLA-A0201	0	5	KINLSLFAL	KINLSLSAL	KINLSLFAL	KINLSLFAL	9	2.1619	3.3922	2.1619	0	9	KINLSLSAL	0.934331	9	9	1,8	6	False	2	-2	184.44444444444443	-0.9866666666666668	1.3666666666666667	9.700002531521022	0.4655555555555556	0.0277777777777777	0.0922222222222221	-0.3588888888888888	>seq_1116	KINLSLSAL	3.3922	0.7840886651730439	0.0	False	False
1116	HLA-A0201	0	7	KIPCESPPLQV	KIPCESPPLEV	KIPCESPPLQV	KIPSPPLQV	11	1.371	1.5088	1.371	0	11	KIPCESPPLEV	0.984459	11	11	1,10	9	False	2	2	97.27272727272728	0.5581818181818181	-0.1363636363636363	6.231833229307085	0.0227272727272727	-0.1418181818181818	-0.0727272727272727	0.8690909090909092	>seq_1117	KIPSPPLEV	1.5088	0.1252146076352067	0.500000000882295	False	False
1117	HLA-A0201	0	4	KIPRPVLWV	KIPRPVSWV	KIPRPVLWV	KIPRPVLWV	9	0.8471	1.2181	0.8471	0	9	KIPRPVSWV	0.922499	9	9	1,8	6	False	2	-2	151.11111111111111	0.0244444444444446	0.4666666666666667	11.651775666512547	0.3833333333333333	0.3388888888888888	0.1088888888888888	0.7133333333333334	>seq_1118	KIPRPVSWV	1.2181	0.2580035300878417	0.0	False	False
1118	HLA-A0201	0	8	KIQANALPL	KIQENALPL	KIQANALPL	KIQANALPL	9	3.7362	1.1069	3.7362	0	9	KIQENALPL	0.933688	9	9	1,8	3	False	2	-1	152.22222222222223	-0.0722222222222222	0.3555555555555555	9.700002531521022	0.1544444444444445	-0.1855555555555555	0.2988888888888888	0.0166666666666666	>seq_1119	KIQENALPL	1.1069	8.874867341223236	0.0	False	False
1119	HLA-A0201	0	3	KIQANALPLML	KIQENALPLML	IQANALPLM	IQANALPLM	11	1.9687	1.1069	5.8728	1	9	IQENALPLM	0.942704	9	9	1,8	2	False	2	-1	152.22222222222223	-0.95	0.9999999999999998	6.099999998230487	0.3966666666666667	-0.2155555555555555	0.0222222222222222	-0.0733333333333333	>seq_1120	IQENALPLM	4.7187	1.1473340114862145	0.0	False	False
1120	HLA-A0301	0	4	KIQTNRNTVK	KIQTNRYTVK	KIQTNRNTVK	KIQNRNTVK	10	0.537	0.6364	0.537	0	10	KIQTNRYTVK	0.921388	10	10	0,9	6	False	2	-2	68.0	4.101999999999999	-1.5499999999999998	11.823055271990595	-0.54	0.1109999999999999	0.384	-0.03	>seq_1121	KIQNRYTVK	0.6364	0.0838746071653047	0.0	False	False
1121	HLA-A1101	0	6	KIQVKTLMVK	KIQVKTQMVK	KIQVKTLMVK	KIQKTLMVK	10	0.8208	0.8691	0.8208	0	10	KIQVKTQMVK	0.941181	10	10	0,1,9	6	False	2	-2	136.0	0.4489999999999999	0.2699999999999999	11.10307073686272	0.035	0.248	0.2479999999999999	-0.112	>seq_1122	KIQKTQMVK	0.8691	0.0456157404211253	0.0	False	False
1122	HLA-A0201	0	3	KISEGTEFRI	KISEGTGFRI	KISEGTEFRI	KISEGTFRI	10	2.3694	2.6164	2.3694	0	10	KISEGTGFRI	0.923024	10	10	1,9	6	False	2	-2	78.0	2.63	-0.55	6.532108646817505	-0.215	-0.0549999999999999	0.368	-0.03	>seq_1123	KISEGTFRI	2.6164	0.2236820822504203	0.0	False	False
1123	HLA-A1101	1	7	KITDFGRAK	KITDFGLAK	KITDFGRAK	KITDFGRAK	9	0.2434	0.04	0.2434	0	9	KITDFGLAK	0.923289	9	9	1,8	6	False	4	-2	54.44444444444444	2.962222222222222	-0.8666666666666667	10.789009236730635	-0.2844444444444444	-0.1155555555555555	0.52	-0.0122222222222222	>seq_1124	KITDFGLAK	0.04	1.237689	0.0	False	False
1124	HLA-A0201	0	5	KIVEAQSGV	EIVEAQSGV	KIVEAQSGV	KIVEAQSGV	9	0.4871	4.5414	0.4871	0	9	EIVEAQSGV	0.985731	9	9	1,8	0	False	2	1	118.88888888888889	0.6166666666666667	0.2888888888888889	6.408795645926148	-0.1377777777777777	-0.4566666666666667	0.381111111111111	-0.2399999999999999	>seq_1125	EIVEAQSGV	4.5414	0.4348547870700665	0.992380228905816	False	False
1125	HLA-A1101	0	0	KIVEAQSGVK	EIVEAQSGVK	KIVEAQSGVK	KIVEAQSVK	10	0.8681	1.9804	0.8681	0	10	EIVEAQSGVK	0.989641	10	10	0,1,9	0	True	2	1	107.0	1.11	-0.1299999999999999	9.53730092663318	-0.241	-0.341	0.506	-0.2029999999999999	>seq_1126	EIVEAQSVK	4.3515	0.6949188877398598	0.992380228905816	False	False
1126	HLA-A0201	0	4	KIWEELLKI	KIREELLKI	KIWEELLKI	KIWEELLKI	9	0.0273	0.9999	0.0273	0	9	KIREELLKI	0.896516	9	9	1,8	2	False	2	-3	173.33333333333331	0.301111111111111	0.0999999999999999	6.5307594472542405	0.2288888888888889	0.5233333333333333	0.4344444444444444	-0.2277777777777777	>seq_1127	KIREELLKI	0.9999	0.0265546354635463	0.992380228905816	False	False
1127	HLA-A0301	0	8	KIYAAGTFY	KIHAAGTFY	KIYAAGTFY	KIYAAGTFY	9	0.037	0.2866	0.037	0	9	KIHAAGTFY	0.942292	9	9	1,8	2	False	2	2	65.55555555555554	-0.4511111111111112	0.3666666666666666	9.145600226707757	0.2888888888888889	-0.1755555555555556	0.0177777777777777	-0.35	>seq_1128	KIHAAGTFY	0.2866	0.0322233077459874	0.0	False	False
1128	HLA-A1101	1	5	KIYRRQIFK	KIYRRQVFK	KIYRRQIFK	KIYRRQIFK	9	0.0366	0.0431	0.0366	0	9	KIYRRQVFK	0.984595	9	9	1,8	6	False	3	3	86.66666666666666	3.755555555555555	-1.0888888888888888	11.676681683398783	-0.1744444444444443	0.7544444444444445	0.3388888888888888	0.0588888888888888	>seq_1129	KIYRRQVFK	0.0431	0.0055197215777262	0.0	False	False
1129	HLA-B0702	0	4	KKKVKGSPSF	KKEVKGSPSF	KVKGSPSF	KVK-GSPSF	10	2.9381	5.5668	11.6657	2	8	EVKGSPSF	0.977285	8	8	1,7	0	False	2	1	36.25	1.2425	-0.55	10.805379563011227	-0.1725	-0.385	0.2787499999999999	0.30875	>seq_1130	EVK-GSPSF	6.4119	1.5917858637845257	0.0	False	False
1130	HLA-B0702	0	0	KKRLFRNFGGL	KERLFRNFGGL	RLFRNFGGL	RLFRNFGGL	11	4.8677	4.8677	19.1029	2	9	RLFRNFGGL	1.0	9	9	1,8	-1	True	0	4	86.66666666666666	2.088888888888889	-0.0111111111111111	12.500109306536617	0.1588888888888889	-0.0566666666666666	0.5388888888888889	-0.3844444444444445	>seq_1131	RLFRNFGGL	4.8677	0.0	0.0297979243153364	False	False
1131	HLA-A1101	0	7	KLAAHLRRK	ELAAHLRRK	KLAAHLRRK	KLAAHLRRK	9	0.6673	2.1078	0.6673	0	9	ELAAHLRRK	0.985493	9	9	1,8	0	False	2	1	108.88888888888889	3.5711111111111102	-0.977777777777778	12.531747774221005	-0.2988888888888888	0.2522222222222222	0.8522222222222222	0.0411111111111111	>seq_1132	ELAAHLRRK	2.1078	0.4560421529556884	0.0	False	False
1132	HLA-A0201	1	1	KLADYLNVL	KLADYLKVL	KLADYLNVL	KLADYLNVL	9	0.0283	0.063	0.0283	0	9	KLADYLKVL	0.941781	9	9	1,8	6	False	4	0	173.33333333333331	0.0488888888888888	0.5777777777777778	6.330585691612214	0.2544444444444445	0.0722222222222222	0.1988888888888889	-0.3333333333333333	>seq_1133	KLADYLKVL	0.063	0.0155874603174603	0.0	False	False
1133	HLA-A0201	0	4	KLAFGQKPPL	KPAFGQKPPL	KLAFGQKPPL	KLFGQKPPL	10	0.9215	13.9839	0.9215	0	10	KPAFGQKPPL	0.951255	10	10	1,9	1	True	4	-3	88.0	0.1069999999999998	-0.27	10.805379563011227	0.133	-0.172	0.388	0.371	>seq_1134	KAFGQKPPL	13.9839	0.8607757206501763	0.0	False	False
1134	HLA-A0201	1	6	KLANPLPYT	KLAKPLPYT	KLANPLPYT	KLANPLPYT	9	0.2647	0.269	0.2647	0	9	KLAKPLPYT	0.929872	9	9	1,8	3	False	4	0	97.77777777777776	0.361111111111111	-0.3555555555555557	9.298300650902092	0.1577777777777778	-0.0755555555555555	0.0833333333333333	0.5111111111111112	>seq_1135	KLAKPLPYT	0.269	0.0042312639405204	3.47580404973379e-09	False	False
1135	HLA-A0201	0	5	KLARHYLIHTV	KLARHYLIHTG	KLARHYLIHTV	KLARHIHTV	11	0.6114	4.8922	0.6114	0	11	KLARHYLIHTG	0.982666	11	11	1,10	10	True	4	-3	141.8181818181818	1.080909090909091	0.1181818181818182	10.455138958059251	0.1518181818181818	0.2545454545454546	0.2872727272727273	0.0227272727272727	>seq_1136	KLAYLIHTG	31.8	0.5996449698113209	0.0	False	False
1136	HLA-A0201	0	3	KLARVISRLAV	KLARVISRLAD	KLARVISRL	KLARVISRL	11	0.1309	0.1309	1.7083	0	9	KLARVISRL	1.0	9	9	1,8	-1	True	0	4	173.33333333333331	2.02	0.4888888888888887	12.51647814642638	0.0133333333333333	0.1788888888888888	0.4122222222222222	0.0022222222222222	>seq_1137	KLARVISRL	0.1309	0.0	0.0	False	False
1137	HLA-A1101	0	8	KLASVTHSVDK	KLASVTRSVDK	ASVTHSVDK	ASVTHSVDK	11	0.1831	0.3859	0.6874	2	9	ASVTRSVDK	0.918912	9	9	1,8	4	False	2	0	75.55555555555556	2.045555555555556	-0.3	7.549350681714714	-0.3066666666666666	-0.4133333333333333	0.0444444444444444	0.1566666666666666	>seq_1138	ASVTRSVDK	0.3859	0.0962235812386628	0.0	False	False
1138	HLA-A0201	0	3	KLATNLLKEL	KLATKLLKEL	KLATNLLKEL	KLATNLLEL	10	0.9237	1.1096	0.9237	0	10	KLATKLLKEL	0.946993	10	10	1,9	4	False	4	0	166.0	0.563	0.1499999999999999	9.53730092663318	0.074	0.0669999999999999	0.479	-0.309	>seq_1139	KLATKLLEL	1.1096	0.1547547134102379	0.0	False	False
1139	HLA-B1501	0	1	KLCEANQQQQF	KLREANQQQQF	KLCEANQQQQF	KLANQQQQF	11	0.9282	0.2978	0.9282	0	11	KLREANQQQQF	0.945925	11	11	1,10	2	False	2	-3	44.54545454545455	2.7427272727272727	-1.2727272727272725	6.231833229307085	-0.3609090909090908	0.0599999999999999	-0.0027272727272727	-0.3436363636363637	>seq_1140	KLREANQQF	0.2978	1.9648666218938888	4.59631561116726e-07	False	False
1140	HLA-A0201	0	2	KLCIFAPFV	KLCIFAPYV	KLCIFAPFV	KLCIFAPFV	9	0.8178	0.5215	0.8178	0	9	KLCIFAPYV	0.968438	9	9	1,8	7	False	2	3	129.99999999999997	-1.931111111111111	1.877777777777777	8.545189979486167	0.6455555555555557	0.0888888888888888	-0.31	0.2044444444444444	>seq_1141	KLCIFAPYV	0.5215	0.4646483988494727	0.0	False	False
1141	HLA-A0201	0	5	KLCRTVIAAA	ELCRTVIAAA	KLCRTVIAA	KLCRTVIAA	10	1.7718	6.0318	5.5759	0	9	ELCRTVIAA	0.983586	9	9	1,8	0	False	2	1	141.1111111111111	0.4733333333333331	1.0555555555555558	9.833242292515934	0.0988888888888888	-0.1422222222222222	0.1033333333333333	-0.0644444444444444	>seq_1142	ELCRTVIAA	6.0318	1.2513458669054014	0.0	False	False
1142	HLA-A0201	0	5	KLCVACPMHSL	KLCEACPMHSL	KLCVACPMHSL	KLACPMHSL	11	2.7567	0.6782	2.7567	0	11	KLCEACPMHSL	0.933304	11	11	1,10	3	False	2	-2	106.36363636363636	-0.6354545454545453	1.0	8.241247528232634	0.2681818181818182	-0.1627272727272727	-0.1881818181818181	0.149090909090909	>seq_1143	KLCEPMHSL	0.6782	8.448541654379238	0.0	False	False
1143	HLA-A0201	0	7	KLDPRLAQL	KLDPRLARL	KLDPRLAQL	KLDPRLAQL	9	0.0107	0.0276	0.0107	0	9	KLDPRLARL	0.963812	9	9	1,8	7	False	2	1	141.1111111111111	2.0177777777777783	-0.4222222222222222	9.695024739019573	-0.0333333333333332	0.1044444444444444	0.3522222222222222	0.2588888888888889	>seq_1144	KLDPRLARL	0.0276	0.0065518115942028	0.0	False	False
1144	HLA-A1101	0	2	KLDSVCLLK	KLDSACLLK	KLDSVCLLK	KLDSVCLLK	9	0.4828	0.5484	0.4828	0	9	KLDSACLLK	0.945769	9	9	1,8	4	False	4	0	162.2222222222222	0.3488888888888888	0.6666666666666666	8.540492971427739	0.0955555555555555	0.0411111111111111	0.1155555555555555	-0.1277777777777777	>seq_1145	KLDSACLLK	0.5484	0.0577528811086797	0.0	False	False
1145	HLA-A0201	0	5	KLDTEKMPVV	KLDTGKMPVV	KLDTEKMPV	KLDTEKMPV	10	0.2455	0.1939	0.3713	0	9	KLDTGKMPV	0.90272	9	9	1,8	4	False	2	-2	75.55555555555556	1.9877777777777776	-0.8000000000000003	6.492975460831076	-0.1844444444444443	0.0733333333333333	0.2444444444444444	0.3844444444444444	>seq_1146	KLDTGKMPV	0.1939	0.0653316142341413	3.47580404973379e-09	False	False
1146	HLA-A0201	0	2	KLEAFPLVTEV	KLEAFPLGTEV	KLEAFPLVTEV	KLFPLVTEV	11	0.1433	0.2239	0.1433	0	11	KLEAFPLGTEV	0.932541	11	11	1,10	7	False	4	-3	132.72727272727272	-0.0881818181818183	0.6727272727272727	4.258147296961397	0.2054545454545455	-0.0145454545454545	0.1072727272727272	0.1945454545454545	>seq_1147	KLFPLGTEV	0.2239	0.0515854399285395	0.0	False	False
1147	HLA-A0301	0	2	KLESSSPVK	KPESSSPVK	KLESSSPVK	KLESSSPVK	9	0.1385	4.2768	0.1385	0	9	KPESSSPVK	0.945028	9	9	1,8	1	True	4	-3	75.55555555555556	2.1277777777777778	-0.8111111111111112	9.53730092663318	-0.3544444444444444	-0.2244444444444445	0.2111111111111111	0.3911111111111112	>seq_1148	KPESSSPVK	4.2768	0.134014812476618	0.0	False	False
1148	HLA-A0201	0	6	KLFAIVVGRGI	KLFAIIVGRGI	KLFAIVVGRGI	KLFAIVVGI	11	2.8469	2.4616	2.8469	0	11	KLFAIIVGRGI	0.987139	11	11	1,10	5	False	3	3	168.18181818181816	-0.8218181818181819	1.5090909090909093	11.651775666512547	0.3681818181818182	-0.2809090909090909	0.4781818181818181	-0.3036363636363636	>seq_1149	KLFAIIVGI	2.4616	0.4456087788430294	0.0	False	False
1149	HLA-A0201	0	6	KLFAQLINNKA	KLFAQLINNKV	KLFAQLINNKA	KLFAQLIKA	11	0.8515	0.3172	0.8515	0	11	KLFAQLINNKV	0.991424	11	11	1,10	10	True	4	0	124.54545454545452	0.7781818181818181	0.0181818181818181	10.805379563011227	0.0481818181818181	0.0109090909090908	0.3554545454545454	-0.389090909090909	>seq_1150	KLFAQLIKV	0.3172	1.4342889344262295	0.0	False	False
1150	HLA-A0201	1	0	KLFEFLVYGV	KLFEFLVHGV	KLFEFLVYGV	KLFEFLVGV	10	0.1078	0.0582	0.1078	0	10	KLFEFLVHGV	0.95262	10	10	1,9	7	False	2	2	136.0	-1.232	1.25	6.40200117090717	0.534	0.1639999999999999	0.0609999999999999	-0.3409999999999999	>seq_1151	KLFEFVHGV	0.0582	0.0918707903780068	0.0	False	False
1151	HLA-A0201	0	0	KLFEHYSQEL	KLFEHYYQEL	KLFEHYSQEL	KLFEHSQEL	10	0.0523	0.1587	0.0523	0	10	KLFEHYYQEL	0.928046	10	10	1,9	6	False	2	-2	78.0	2.0089999999999995	-0.93	5.493011780548841	-0.0739999999999999	0.323	0.141	-0.144	>seq_1152	KLFEHYYQL	0.1587	0.0350643982356647	1.5734275536184001e-15	False	False
1152	HLA-A0201	0	6	KLFESKAEL	QLFESKAEL	KLFESKAEL	KLFESKAEL	9	0.0257	0.0842	0.0257	0	9	QLFESKAEL	0.985837	9	9	1,8	0	False	2	1	97.77777777777776	1.4988888888888885	-0.3777777777777779	6.5307594472542405	-0.1088888888888888	0.0955555555555555	0.4033333333333333	-0.1677777777777777	>seq_1153	QLFESKAEL	0.0842	0.017855700712589	0.0	False	False
1153	HLA-A0201	0	3	KLFESKAELA	QLFESKAELA	KLFESKAEL	KLFESKAEL	10	0.0257	0.0842	0.5374	0	9	QLFESKAEL	0.985837	9	9	1,8	0	False	2	1	97.77777777777776	1.4988888888888885	-0.3777777777777779	6.5307594472542405	-0.1088888888888888	0.0955555555555555	0.4033333333333333	-0.1677777777777777	>seq_1154	QLFESKAEL	0.0842	0.017855700712589	0.0	False	False
1154	HLA-A2902	0	2	KLFHDMNVSY	KLFHDMNVNY	LFHDMNVSY	LFHDMNVSY	10	0.0129	0.0178	0.2149	1	9	LFHDMNVNY	0.963597	9	9	8	7	False	2	1	75.55555555555556	1.03	0.0444444444444444	5.292197432834655	0.2244444444444444	0.141111111111111	-0.251111111111111	-0.17	>seq_1155	LFHDMNVNY	0.0178	0.0035511235955056	0.0076197710941836	False	False
1155	HLA-A0201	0	0	KLGDSCVTAL	KLGGSCVTAL	KLGDSCVTA	KLGDSCVTA	10	0.5172	1.2793	0.6219	0	9	KLGGSCVTA	0.911828	9	9	1,8	3	False	2	-1	86.66666666666666	0.8055555555555556	0.3333333333333333	6.160569088067859	-0.1199999999999999	-0.62	0.0922222222222221	-0.1633333333333333	>seq_1156	KLGGSCVTA	1.2793	0.3081045259126084	1.0	False	False
1156	HLA-A0201	1	6	KLGDVITII	KHGDVITII	KLGDVITII	KLGDVITII	9	0.097	17.2645	0.097	0	9	KHGDVITII	0.937279	9	9	1,8	1	True	2	-3	205.5555555555556	-0.8688888888888889	1.4444444444444444	6.337367167230696	0.3411111111111111	-0.2	0.2488888888888888	-0.1444444444444444	>seq_1157	KHGDVITII	17.2645	0.0964550088331547	0.0	False	False
1157	HLA-A0201	0	8	KLGNRINIIV	KLGNGINIIV	KLGNRINII	KLGNRINII	10	1.9108	0.94	2.2946	0	9	KLGNGINII	0.900806	9	9	1,8	4	False	6	-2	173.33333333333331	1.458888888888889	0.1666666666666666	11.651775666512547	0.0388888888888889	-0.0188888888888888	0.6666666666666665	-0.3322222222222222	>seq_1158	KLGNGINII	0.9746	1.8355129899445928	0.0	False	False
1158	HLA-A1101	0	5	KLGSMQPRHLK	KPGSMQPRHLK	GSMQPRHLK	GSMQPRHLK	11	0.0122	0.0122	0.3542	2	9	GSMQPRHLK	1.0	9	9	1,8	-1	True	0	5	43.33333333333333	2.873333333333333	-1.3555555555555556	11.651789722032843	-0.2566666666666666	-0.1022222222222222	0.4511111111111111	0.2477777777777777	>seq_1159	GSMQPRHLK	0.0122	0.0	0.0	False	False
1159	HLA-A0301	0	6	KLHPKAITPR	KQHPKAITPR	KLHPKAITPR	KLHPKAITR	10	0.2132	0.9361	0.2132	0	10	KQHPKAITPR	0.958991	10	10	0,9	1	False	2	-2	88.0	2.16	-0.93	11.823062091134489	-0.1359999999999999	0.0769999999999999	0.4599999999999999	0.8019999999999999	>seq_1160	KQHPKAITR	0.9361	0.1646429654951394	0.0	False	False
1160	HLA-A0201	0	3	KLIELTRQV	KRIELTRQV	KLIELTRQV	KLIELTRQV	9	0.0088	5.9733	0.0088	0	9	KRIELTRQV	0.951771	9	9	1,8	1	True	4	-2	162.2222222222222	1.8433333333333333	0.0222222222222222	9.6950276857242	-0.041111111111111	0.28	0.29	-0.0488888888888888	>seq_1161	KRIELTRQV	5.9733	0.0087870356419399	0.0	False	False
1161	HLA-A0201	0	0	KLIKPNSKDSV	KLIKQNSKDSV	KLIKPNSKDSV	KLIKPNSSV	11	1.1408	1.7567	1.1408	0	11	KLIKQNSKDSV	0.931896	11	11	1,10	4	False	2	-1	97.27272727272728	2.266363636363636	-0.8545454545454547	10.50691890809685	-0.3072727272727272	-0.0754545454545454	0.3509090909090908	0.2863636363636364	>seq_1162	KLIKQNSSV	1.7567	0.3999651164114532	0.0	False	False
1162	HLA-A0301	1	5	KLILWRGLK	KPILWRGLK	KLILWRGLK	KLILWRGLK	9	0.1836	6.2149	0.1836	0	9	KPILWRGLK	0.928123	9	9	1,8	1	True	4	-3	173.33333333333331	0.341111111111111	0.2555555555555557	11.823055271990595	0.3155555555555556	0.3533333333333334	0.6266666666666666	-0.3433333333333333	>seq_1163	KPILWRGLK	6.2149	0.1781761058102302	0.0	False	False
1163	HLA-A0201	0	8	KLINECSRPI	KLINEWSRPI	KLINECSRPI	KLIECSRPI	10	4.0287	3.1779	4.0287	0	10	KLINEWSRPI	0.847378	10	10	1,9	5	False	2	-2	117.0	2.128	-0.25	8.545125282369554	-0.1179999999999999	0.0599999999999999	0.189	0.278	>seq_1164	KLIEWSRPI	3.1779	1.078579552534692	0.0	False	False
1164	HLA-A0201	0	4	KLIPGVSTT	KLIPGVSIT	KLIPGVSTT	KLIPGVSTT	9	0.1703	0.8695	0.1703	0	9	KLIPGVSIT	0.960789	9	9	1,8	7	False	3	-1	118.88888888888889	-0.0811111111111112	0.4888888888888888	9.700002531521022	0.0988888888888889	-0.4566666666666666	0.101111111111111	0.2733333333333334	>seq_1165	KLIPGVSIT	0.8695	0.1369450948821161	0.0	False	False
1165	HLA-A0201	0	8	KLITKYNLREL	KLITKYNRREL	KLITKYNLREL	KLITNLREL	11	2.8456	5.4138	2.8456	0	11	KLITKYNRREL	0.941448	11	11	1,10	7	False	4	-2	141.8181818181818	2.0454545454545454	-0.490909090909091	10.243657696060836	-0.0327272727272726	0.3972727272727273	0.4118181818181818	-0.1645454545454545	>seq_1166	KLITKYNEL	5.4138	1.3498965458642729	0.0	False	False
1166	HLA-A0201	1	1	KLKAIPTTL	KLKAIPTTI	KLKAIPTTL	KLKAIPTTL	9	0.2207	0.3948	0.2207	0	9	KLKAIPTTI	0.990593	9	9	1,8	8	True	4	2	141.1111111111111	-0.0366666666666667	0.3444444444444444	10.805379563011227	0.1488888888888889	-0.0588888888888889	0.2055555555555555	0.3055555555555556	>seq_1167	KLKAIPTTI	0.3948	0.0973248986828774	0.0	False	False
1167	HLA-A0201	0	2	KLKDIREIVPL	KLKDIKEIVPL	KLKDIREIVPL	KLKDEIVPL	11	0.5159	0.4892	0.5159	0	11	KLKDIKEIVPL	0.970934	11	11	1,10	5	False	2	2	168.1818181818182	1.6209090909090909	-0.0090909090909091	9.534845265559852	0.0090909090909091	0.2709090909090909	0.4463636363636363	0.3363636363636363	>seq_1168	KLKDEIVPL	0.4892	0.0281572567457072	0.0	False	False
1168	HLA-A2402	1	3	KLKFVTLVF	ELKFVTLVF	KLKFVTLVF	KLKFVTLVF	9	0.9776	2.3691	0.9776	0	9	ELKFVTLVF	0.98569	9	9	1,8	0	False	2	1	151.11111111111111	-1.1344444444444448	1.4555555555555555	10.805379563011227	0.5111111111111111	0.3499999999999999	-0.0566666666666666	-0.1166666666666666	>seq_1169	ELKFVTLVF	2.3691	0.5741971212696805	0.0	False	False
1169	HLA-B1501	1	3	KLKFVTLVF	ELKFVTLVF	KLKFVTLVF	KLKFVTLVF	9	0.0489	0.3782	0.0489	0	9	ELKFVTLVF	0.98569	9	9	1,8	0	False	2	1	151.11111111111111	-1.1344444444444448	1.4555555555555555	10.805379563011227	0.5111111111111111	0.3499999999999999	-0.0566666666666666	-0.1166666666666666	>seq_1170	ELKFVTLVF	0.3782	0.0425773929138022	0.0	False	False
1170	HLA-A0301	1	2	KLKLPIIMK	KLKLPMIMK	KLKLPIIMK	KLKLPIIMK	9	0.0059	0.0072	0.0059	0	9	KLKLPMIMK	0.956546	9	9	1,8	5	False	3	1	173.33333333333331	-0.5977777777777777	0.577777777777778	11.10307073686272	0.3311111111111111	0.3722222222222223	0.4088888888888888	0.1966666666666666	>seq_1171	KLKLPMIMK	0.0072	0.0010652777777777	0.500014738553083	False	False
1171	HLA-B0702	0	9	KLKNPKRYQIM	KLKNPGRYQIM	NPKRYQIM	NPK-RYQIM	11	1.4296	2.5181	8.7431	3	8	NPGRYQIM	0.904849	8	8	1,7	2	False	0	-2	48.75	3.19	-1.4874999999999998	10.454924617893994	-0.1849999999999999	0.39375	0.16125	0.2474999999999999	>seq_1172	NPG-RYQIM	2.5181	0.617973710337159	0.0	False	False
1172	HLA-A3001	0	7	KLKRFNLSA	KLKSFNLSA	KLKRFNLSA	KLKRFNLSA	9	0.2172	0.1233	0.2172	0	9	KLKSFNLSA	0.933231	9	9	0,1,2,8	3	False	6	-1	97.77777777777776	2.381111111111111	-0.4888888888888889	11.823055271990595	-0.1199999999999999	0.1699999999999999	0.4266666666666666	-0.1688888888888889	>seq_1173	KLKSFNLSA	0.1233	0.1654102189781021	0.0	False	False
1173	HLA-A0201	1	5	KLLAGVEIV	KLLAGDEIV	KLLAGVEIV	KLLAGVEIV	9	0.0874	0.4614	0.0874	0	9	KLLAGDEIV	0.907116	9	9	1,8	5	False	2	-3	205.5555555555556	-1.47	1.6111111111111112	6.408795645926148	0.3455555555555556	-0.2777777777777778	0.4922222222222221	-0.3444444444444444	>seq_1174	KLLAGDEIV	0.4614	0.0708443866493281	0.0	False	False
1174	HLA-A0201	0	6	KLLENFYVT	ELLENFYVT	KLLENFYVT	KLLENFYVT	9	0.4296	3.8935	0.4296	0	9	ELLENFYVT	0.984518	9	9	1,8	0	False	2	1	118.88888888888889	0.5388888888888889	0.1888888888888888	6.40200117090717	0.2144444444444445	0.2844444444444444	0.0122222222222222	-0.2499999999999999	>seq_1175	ELLENFYVT	4.175	0.3853949317365269	0.0	False	False
1175	HLA-A0201	0	6	KLLENFYVTV	ELLENFYVTV	KLLENFYVTV	KLLENFVTV	10	0.1081	0.4074	0.1081	0	10	ELLENFYVTV	0.988785	10	10	1,9	0	False	2	1	136.0	0.0809999999999999	0.5900000000000001	6.40200117090717	0.269	0.2389999999999999	-0.0129999999999999	-0.2279999999999999	>seq_1176	ELLENFVTV	1.4087	0.0998046851707247	0.0	False	False
1176	HLA-A0201	0	2	KLLMSQANV	KLVMSQANV	KLLMSQANV	KLLMSQANV	9	0.2991	0.7206	0.2991	0	9	KLVMSQANV	0.969309	9	9	1,8	2	False	6	1	129.99999999999997	0.3433333333333333	0.4222222222222222	9.700002531521022	0.0944444444444445	-0.1033333333333333	0.1044444444444444	-0.3777777777777777	>seq_1177	KLVMSQANV	0.7206	0.1749523313905079	0.0	False	False
1177	HLA-A0201	0	9	KLLSGEMAIEL	KILSGEMAIEL	KLLSGEMAI	KLLSGEMAI	11	0.094	0.5507	0.1767	0	9	KILSGEMAI	0.981177	9	9	1,8	1	True	4	2	141.1111111111111	-0.4555555555555557	0.8	6.408795645926148	0.2144444444444444	-0.3111111111111111	0.3788888888888888	-0.4011111111111111	>seq_1178	KILSGEMAI	0.7272	0.0818492849284928	0.0	False	False
1178	HLA-A0201	1	3	KLMNIQQKL	KLMNIQQQL	KLMNIQQKL	KLMNIQQKL	9	0.0179	0.0102	0.0179	0	9	KLMNIQQQL	0.972618	9	9	1,8	7	False	2	1	129.99999999999997	1.301111111111111	-0.4777777777777779	10.805379563011227	-0.0277777777777777	0.3155555555555555	0.3033333333333333	-0.3788888888888889	>seq_1179	KLMNIQQQL	0.0102	0.0135127450980392	0.0	False	False
1179	HLA-A0201	0	5	KLNFRLFVI	KLNSRLFVI	KLNFRLFVI	KLNFRLFVI	9	1.3655	0.3877	1.3655	0	9	KLNSRLFVI	0.91221	9	9	1,8	3	False	2	-2	162.2222222222222	0.261111111111111	1.1111111111111112	11.651775666512547	0.4622222222222222	0.4822222222222222	0.0844444444444444	-0.1822222222222222	>seq_1180	KLNSRLFVI	0.3877	3.4438635542945577	1.20812138761297e-17	False	False
1180	HLA-A0301	0	4	KLNFRLFVIR	KLNSRLFVIR	KLNFRLFVIR	KLFRLFVIR	10	1.9466	1.1763	1.9466	0	10	KLNSRLFVIR	0.927264	10	10	0,9	3	False	2	-2	146.00000000000003	1.727	0.55	12.51647814642638	0.269	0.558	0.206	-0.081	>seq_1181	KLNSRLVIR	1.1763	1.2747309189832532	1.20812138761297e-17	False	False
1181	HLA-A0201	1	1	KLNTITAVV	KLNTITPVV	KLNTITAVV	KLNTITAVV	9	0.1935	0.0452	0.1935	0	9	KLNTITPVV	0.938371	9	9	1,8	6	False	4	-1	162.22222222222223	-0.2666666666666666	1.0777777777777775	9.700002531521022	0.1622222222222222	-0.1999999999999999	0.0644444444444444	-0.1311111111111111	>seq_1182	KLNTITPVV	0.0452	0.6348683628318585	0.0	False	False
1182	HLA-B1302	1	6	KLPKYGVKV	ELPKYGVKV	KLPKYGVKV	KLPKYGVKV	9	0.287	4.1555	0.287	0	9	ELPKYGVKV	0.982271	9	9	1,8	0	False	2	1	107.77777777777776	0.3166666666666666	-0.3111111111111111	10.642922717146575	2.4671622769447922e-17	0.0177777777777777	0.5944444444444444	0.1566666666666666	>seq_1183	ELPKYGVKV	4.1555	0.2671783178919504	0.0	False	False
1183	HLA-A0201	1	4	KLPLDIDPV	KLPLDINPV	KLPLDIDPV	KLPLDIDPV	9	0.5108	0.2742	0.5108	0	9	KLPLDINPV	0.947186	9	9	1,8	6	False	2	1	162.2222222222222	0.4655555555555556	0.2444444444444444	4.109250801149756	0.1911111111111111	-0.03	0.1188888888888888	0.7744444444444444	>seq_1184	KLPLDINPV	0.2742	0.4407559445660103	0.0	False	False
1184	HLA-A0201	0	8	KLPVGSQCLV	KLPVGSQCSV	KLPVGSQCL	KLPVGSQCL	10	1.5261	1.7905	2.4553	0	9	KLPVGSQCS	0.972306	9	9	1,8	8	True	2	-2	118.88888888888889	-0.1788888888888889	0.4555555555555555	8.545189979486167	0.0977777777777778	-0.3588888888888889	0.1022222222222221	0.0655555555555555	>seq_1185	KLPVGSQCS	17.8516	1.3956365563871027	5.89524745824431e-05	False	False
1185	HLA-A0201	1	2	KLQFHCMPV	KLQFHSMPV	KLQFHCMPV	KLQFHCMPV	9	1.3532	0.4415	1.3532	0	9	KLQFHSMPV	0.894699	9	9	1,8	5	False	4	-1	75.55555555555556	0.0199999999999999	0.3333333333333332	8.552755747921765	0.2766666666666666	0.2077777777777777	-0.1988888888888889	0.2455555555555555	>seq_1186	KLQFHSMPV	0.4415	2.794365662514156	0.999941047525418	False	False
1186	HLA-A0201	0	1	KLRRVDFETFL	KSRRVDFETFL	KLRRVDFETFL	KLVDFETFL	11	0.3542	8.0508	0.3542	0	11	KSRRVDFETFL	0.972827	11	11	1,10	1	True	2	-2	97.27272727272728	3.059090909090909	-0.2909090909090908	9.690161255188286	-0.0236363636363635	0.4354545454545455	0.1490909090909091	0.0990909090909091	>seq_1187	KSVDFETFL	12.6839	0.3443089065665923	0.0	False	False
1187	HLA-A0201	1	8	KLSELHTYI	KLSELHAYI	KLSELHTYI	KLSELHTYI	9	0.0321	0.0593	0.0321	0	9	KLSELHAYI	0.950807	9	9	1,8	6	False	4	0	129.99999999999997	0.93	-0.1444444444444445	7.5418101428076625	0.09	0.1933333333333333	0.12	-0.0655555555555555	>seq_1188	KLSELHAYI	0.0593	0.0147237774030354	0.0	False	False
1188	HLA-A0301	0	6	KLSEQILKK	KLSQQILKK	KLSEQILKK	KLSEQILKK	9	0.004	0.0046	0.004	0	9	KLSQQILKK	0.961953	9	9	1,8	3	False	2	2	129.99999999999997	1.96	-0.8222222222222223	10.506918999366462	-0.2588888888888888	0.2588888888888889	0.5511111111111111	-0.14	>seq_1189	KLSQQILKK	0.0046	0.0005217391304347	0.0	False	False
1189	HLA-A0201	1	6	KLSHQLVLL	KLSHQPVLL	KLSHQLVLL	KLSHQLVLL	9	0.0793	0.1097	0.0793	0	9	KLSHQPVLL	0.900242	9	9	1,8	5	False	4	-3	205.5555555555556	-0.5077777777777777	0.8888888888888888	9.702001779340208	0.33	0.1611111111111111	0.2	-0.2255555555555556	>seq_1190	KLSHQPVLL	0.1097	0.0219755697356426	0.0	False	False
1190	HLA-A0201	1	6	KLSHQLVLLFL	KLSHQPVLLFL	KLSHQLVLL	KLSHQLVLL	11	0.0793	0.1097	1.4258	0	9	KLSHQPVLL	0.900242	9	9	1,8	5	False	4	-3	205.5555555555556	-0.5077777777777777	0.8888888888888888	9.702001779340208	0.33	0.1611111111111111	0.2	-0.2255555555555556	>seq_1191	KLSHQPVLL	0.1097	0.0219755697356426	0.99243785080384	False	False
1191	HLA-A0201	0	4	KLSPQQDAGV	KLSPQQDAGG	KLSPQQDAGV	KLSPQQAGV	10	0.8536	20.0575	0.8536	0	10	KLSPQQDAGG	0.978714	10	10	1,9	9	True	4	-3	78.0	1.7040000000000002	-0.74	6.337367167230696	-0.262	-0.471	0.2639999999999999	0.1069999999999999	>seq_1192	KLSPQQAGG	33.4375	0.8318091077383177	0.0	False	False
1192	HLA-A1101	0	7	KLSRFSLAR	KLSRFPLAR	KLSRFSLAR	KLSRFSLAR	9	0.7331	0.4845	0.7331	0	9	KLSRFPLAR	0.919377	9	9	1,8	5	False	4	-1	97.77777777777776	3.062222222222222	-0.2555555555555556	12.51647814642638	-0.1177777777777777	0.1522222222222222	0.2377777777777777	0.0099999999999999	>seq_1193	KLSRFPLAR	0.4845	0.3761582249742001	0.0	False	False
1193	HLA-A0201	0	7	KLTRRPIFI	ELTRRPIFI	KLTRRPIFI	KLTRRPIFI	9	1.2798	6.8776	1.2798	0	9	ELTRRPIFI	0.984004	9	9	1,8	0	False	2	1	129.99999999999997	2.2466666666666666	0.0444444444444443	12.51647814642638	0.1322222222222222	0.4499999999999999	0.1866666666666666	0.5177777777777777	>seq_1194	ELTRRPIFI	6.8776	1.041651802954519	0.0	False	False
1194	HLA-A0201	0	2	KLTRTQAATV	KLTRTQASTV	KLTRTQAATV	KLTTQAATV	10	3.5706	4.24	3.5706	0	10	KLTRTQASTV	0.979534	10	10	1,9	7	False	4	1	88.0	2.114	-0.24	11.651775666512547	-0.22	-0.204	0.0919999999999999	0.011	>seq_1195	KLTRTQATV	4.24	0.5637168962264151	0.0	False	False
1195	HLA-A0201	0	9	KLVEHFCPEF	KLVEHFCAEF	KLVEHFCPEF	KLVEHFPEF	10	3.5458	4.8474	3.5458	0	10	KLVEHFCAEF	0.931191	10	10	1,9	7	False	4	-1	68.0	0.7629999999999999	0.0399999999999999	5.490571830887348	0.16	0.242	-0.024	0.314	>seq_1196	KLVEHFAEF	4.8474	0.952100771547634	0.0	False	False
1196	HLA-A0201	1	7	KLVFGSVFL	KLVFGSVSL	KLVFGSVFL	KLVFGSVFL	9	0.2599	0.2145	0.2599	0	9	KLVFGSVSL	0.946767	9	9	1,8	7	False	2	-2	151.11111111111111	-1.7633333333333332	1.8333333333333333	9.700002531521022	0.5822222222222223	-0.0777777777777777	0.0022222222222221	-0.3111111111111111	>seq_1197	KLVFGSVSL	0.2145	0.0550091375291375	0.0	False	False
1197	HLA-A0301	0	4	KLVRGATLY	KLVRGATLD	KLVRGATLY	KLVRGATLY	9	0.356	22.8857	0.356	0	9	KLVRGATLD	0.965568	9	9	1,8	8	True	2	-3	129.99999999999997	0.7277777777777775	0.3111111111111111	10.454924617893994	0.1177777777777777	-0.0966666666666666	0.3855555555555555	-0.251111111111111	>seq_1198	KLVRGATLD	46.0	0.3532448695652174	0.0	False	False
1198	HLA-A0201	1	6	KLVVVGACGV	KLVVVGAGGV	KLVVVGACGV	KLVVVGAGV	10	5.3829	6.0865	5.3829	0	10	KLVVVGAGGV	0.932358	10	10	1,9	7	False	2	-3	165.0	-2.05	2.02	8.545189979486167	0.316	-0.6689999999999999	0.352	-0.3959999999999999	>seq_1199	KLVVVGAGV	6.0865	0.6222637706399408	5.89524745824429e-05	False	False
1199	HLA-A0203	1	6	KLVVVGADGV	KLVVVGAGGV	KLVVVGADGV	KLVVVGAGV	10	3.2976	3.2011	3.2976	0	10	KLVVVGAGGV	0.948696	10	10	1,9	7	False	2	-1	165.0	-1.05	1.4200000000000004	6.337367167230696	0.183	-0.6639999999999999	0.5159999999999999	-0.321	>seq_1200	KLVVVGAGV	3.2011	0.0994090781293932	0.999941047552103	False	False
1200	HLA-A0201	1	6	KLVVVGAVGV	KLVVVGAGGV	KLVVVGAVGV	KLVVGAVGV	10	2.8794	6.0865	2.8794	0	10	KLVVVGAGGV	0.949615	10	10	1,9	7	False	4	-3	194.0	-2.326	2.1900000000000004	9.700002531521022	0.374	-0.64	0.4889999999999999	-0.38	>seq_1201	KLVVVGAGV	6.0865	1.5172141197732687	5.89524745855894e-05	False	False
1201	HLA-A0201	1	4	KLWASPLHV	KLGASPLHV	KLWASPLHV	KLWASPLHV	9	0.0081	0.1095	0.0081	0	9	KLGASPLHV	0.88475	9	9	1,8	2	False	1	-2	129.99999999999997	-0.49	0.3555555555555554	9.702001779340208	0.3422222222222222	0.0544444444444444	0.1111111111111111	0.2055555555555555	>seq_1202	KLGASPLHV	0.1095	0.0075008219178082	0.0	False	False
1202	HLA-A0201	0	5	KLWYASLTLV	KLWYASLALV	KLWYASLTL	KLWYASLTL	10	0.1079	0.2049	0.3988	0	9	KLWYASLAL	0.967105	9	9	1,8	7	False	4	0	141.1111111111111	-0.8044444444444445	0.6222222222222222	9.298300650902092	0.4622222222222222	0.1966666666666666	-0.13	-0.3422222222222222	>seq_1203	KLWYASLAL	0.2049	0.0510800390434358	0.0	False	False
1203	HLA-A0201	0	9	KLYEEAGDVFL	KLYEEAGDVFF	KLYEEAGDVFL	KLYEGDVFL	11	0.0372	0.4779	0.0372	0	11	KLYEEAGDVFF	0.989563	11	11	1,10	10	True	6	0	106.36363636363636	0.7654545454545455	0.0272727272727272	3.927550298627466	0.08	-0.0736363636363636	0.3163636363636363	-0.28	>seq_1204	KLYEGDVFF	0.887	0.035639864712514	0.0076197710941836	False	False
1204	HLA-A0201	1	9	KLYGLDWAEL	KPYGLDWAEL	KLYGLDWAEL	KLYGLDWEL	10	0.2829	15.9956	0.2829	0	10	KPYGLDWAEL	0.943275	10	10	1,9	1	True	4	-3	127.0	0.1379999999999999	-0.03	4.184406685177237	0.264	0.045	0.321	-0.434	>seq_1205	KPYGLDWEL	15.9956	0.2778965984395709	3.47580404973379e-09	False	False
1205	HLA-A0301	0	2	KLYLAMISEGY	KLYLAMNSEGY	KLYLAMISEGY	KLYLAMISY	11	1.9912	2.2808	1.9912	0	11	KLYLAMNSEGY	0.930354	11	11	0,10	6	False	2	-3	115.45454545454544	-0.3472727272727273	0.4181818181818182	6.395413115154952	0.2863636363636364	-0.0418181818181818	0.1354545454545454	-0.4227272727272728	>seq_1206	KLYLAMNSY	2.2808	0.2528286215363031	0.0	False	False
1206	HLA-A0301	0	1	KLYQCNECK	KSYQCNECK	KLYQCNECK	KLYQCNECK	9	0.2374	0.8346	0.2374	0	9	KSYQCNECK	0.944682	9	9	1,8	1	True	2	-2	43.33333333333333	2.5277777777777777	-1.2000000000000002	8.219528228975832	-0.3488888888888888	0.2133333333333333	0.0666666666666666	-0.2722222222222222	>seq_1207	KSYQCNECK	0.8346	0.1698721303618499	0.992380228905816	False	False
1207	HLA-A0201	1	8	KLYTSEILSPI	KLYTSEISSPI	YTSEILSPI	YTSEILSPI	11	0.697	1.1515	1.2666	2	9	YTSEISSPI	0.931382	9	9	1,8	5	False	2	-2	129.99999999999997	0.1733333333333332	0.4555555555555556	3.8499827128835022	0.2077777777777777	-0.1066666666666666	-0.2833333333333334	0.31	>seq_1208	YTSEISSPI	1.4669	0.3658192787511078	0.0	False	False
[truncated: 1,825 more rows]
