# Supplementary material for: A large-scale study of peptide features defining immunogenicity of cancer neo-epitopes
Source: NAR Cancer. 2024 Jan 29;6(1):zcae002. doi: 10.1093/narcan/zcae002 (PMC10823584; doi:10.1093/narcan/zcae002)
Supplement: zcae002_Supplemental_Files [file zcae002_supplemental_files.zip › SuppDataFixed_2304XX_cedar_expression_trainData.csv]

	Peptide	HLA	EL_rank_mut	agg_label	fold	EL_rank_wt	EL_rank_wt_aligned	Total_Gene_TPM	Total_Peptide_TPM	Total_Scaled_Peptide_TPM	VHSE1	VHSE3	VHSE7	VHSE8	aliphatic_index	boman	core_mut	core_wt_aligned	hydrophobicity	icore_anchor	icore_anchor_mutation	icore_blsm_mut_score	icore_dissimilarity_score	icore_len_mut	icore_len_wt	icore_mut	icore_mut_score	icore_mut_start	icore_mutation_position	icore_wt_aligned	isoelectric_point	len	len_icore_mut	seq_id	trueHLA_EL_rank	wild_type	foreignness_score	ratio_rank	impr_icore	impr_pep	ic_len	ratio_rank_squared	in_prime	in_nepdb
0	AAAAAAQQIQV	HLA-B0702	3.9712	0	5	1.0441	1.0441	4.41098	4.411	2.942	0.0277777777777777	-0.8266666666666667	0.1777777777777777	-0.4255555555555555	110.0	-0.5222222222222223	AAAAAAQQI	AAAAAAQQL	0.9222222222222224	1,8	True	2	0.993547	9	9	AAAAAAQQI	4	0	8	AAAAAAQQL	6.099999998230487	11	9	>seq_1	26.7692	AAAAAAQQLQV	0.0	11.133128550905086	False	False	73978	15.104328550905086	False	False
1	AAAAQQIQV	HLA-B0702	4.9092	0	5	4.7746	4.7746	4.41098	4.411	2.942	-0.0277777777777777	-0.5255555555555556	0.0488888888888888	-0.3677777777777777	120.0	0.0466666666666665	AAAAQQIQV	AAAAQQLQV	0.6000000000000001	1,8	False	2	0.978725	9	9	AAAAQQIQV	4	0	6	AAAAQQLQV	6.099999998230487	9	9	>seq_2	4.9092	AAAAQQLQV	0.0	0.1383944874963346	False	False	73978	5.047594487496335	False	False
2	AAAAQQIQV	HLA-A0201	1.9555	0	5	2.2847	2.2847	4.41098	4.411	2.942	-0.0277777777777777	-0.5255555555555556	0.0488888888888888	-0.3677777777777777	120.0	0.0466666666666665	AAAAQQIQV	AAAAQQLQV	0.6000000000000001	1,8	False	2	0.978725	9	9	AAAAQQIQV	4	0	6	AAAAQQLQV	6.099999998230487	9	9	>seq_3	1.9555	AAAAQQLQV	0.0	0.2817659211275002	False	False	83295	1.6737340788724997	False	False
3	AAHFTVLLY	HLA-A1101	0.4196	0	6	0.5881	0.5881	8.35072	8.351	1.194	0.5711111111111111	-0.0222222222222222	-0.1677777777777777	-0.2122222222222222	141.1111111111111	-1.4566666666666666	AAHFTVLLY	AAHFTALLY	1.4444444444444442	1,8	False	0	0.951034	9	9	AAHFTVLLY	4	0	5	AAHFTALLY	7.542349207215011	9	9	>seq_4	0.4196	AAHFTALLY	0.0	0.1202220710763475	False	False	74135	0.2993779289236524	False	False
4	AAIAASRSV	HLA-C1203	0.0591	0	6	1.1729	1.1729	20.8909	20.891	4.178	-0.02	-0.6855555555555556	0.1177777777777777	-0.1144444444444444	120.0	0.6133333333333332	AAIAASRSV	AAIAASRSA	1.088888888888889	1,8	True	0	0.987735	9	9	AAIAASRSV	4	0	8	AAIAASRSA	10.550002220086752	9	9	>seq_5	0.0591	AAIAASRSA	0.0	0.0561220734930514	True	True	94776	0.0029779265069485	False	False
5	AALHTPRPGPL	HLA-B0702	2.5335	0	9	2.4193	2.4193	0.3830079999999999	0.383	0.383	0.109	-0.37	0.3399999999999999	0.949	88.0	0.956	ALHTPRPPL	ALHNPRPPL	-0.42	1,9	False	0	0.937833	10	10	ALHTPRPGPL	2	1	3	ALHNPRPGPL	10.551758703775704	11	10	>seq_6	4.2778	AALHNPRPGPL	0.999999999999795	0.1195906667217793	False	False	47675	2.65309066672178	False	False
6	AALLQVTLLL	HLA-A0201	0.0995	1	7	0.1342	0.1342	0.271007	0.271	0.09	0.7122222222222223	-0.01	-0.0522222222222222	-0.4033333333333333	259.99999999999994	-2.4822222222222226	ALLQVTLLL	ALSQVTLLL	2.311111111111112	1,8	False	-2	0.946892	9	9	ALLQVTLLL	2	1	2	ALSQVTLLL	6.099999998230487	10	9	>seq_7	1.1841	AALSQVTLLL	0.0	0.0257276453055141	False	False	83295	0.0737723546944858	False	False
7	AAMHGRKIM	HLA-B0702	0.6699	0	3	0.7389	0.7389	30.2403	30.24	26.883	0.0355555555555555	-0.2066666666666666	0.5233333333333332	-0.2422222222222222	65.55555555555554	1.2166666666666666	AAMHGRKIM	AAMNGRKIM	-0.0111111111111112	1,8	False	1	0.921524	9	9	AAMHGRKIM	2	0	3	AAMNGRKIM	11.651789722032843	9	9	>seq_8	0.6699	AAMNGRKIM	0.0	0.0625566382460413	False	False	73978	0.6073433617539586	False	False
8	AAPAHSHAV	HLA-A0206	0.8023	0	8	35.6875	42.1176	12.4813	12.481	3.12	0.0055555555555555	-0.7111111111111111	0.2477777777777777	0.3355555555555556	76.66666666666666	0.16	AAPAHSHAV	AAPAHSHAG	0.2888888888888888	1,8	True	-3	0.972047	9	9	AAPAHSHAV	4	0	8	AAPAHSHAG	7.714356231503189	9	9	>seq_9	0.8023	AAPAHSHAG	0.0	0.7870169522954773	True	True	96572	0.0152830477045225	False	False
9	AAQARLQPV	HLA-B0801	1.0295	0	2	0.3943	0.3943	9.22085	9.221	6.15	-0.0666666666666666	-0.3066666666666666	0.1811111111111111	0.1644444444444444	108.88888888888889	1.29	AAQARLQPV	IAMARLQPV	0.0333333333333334	4,8	True	-1	0.92079	9	9	AAQARLQPV	0	0	0,2	IAMARLQPV	10.550002220086752	9	9	>seq_10	1.0295	IAMARLQPV	0.0	1.6584793304590415	False	False	88398	2.687979330459042	False	False
10	AAQFSSDVL	HLA-B0702	2.966	0	4	2.108	2.108	26.8007	26.801	13.401	0.0544444444444444	-0.4355555555555556	-0.2466666666666666	-0.16	97.77777777777776	0.6111111111111112	AAQFSSDVL	AAQFSSEVL	0.6444444444444444	1,8	False	2	0.960826	9	9	AAQFSSDVL	4	0	6	AAQFSSEVL	3.749987360555679	9	9	>seq_11	2.966	AAQFSSEVL	0.0	1.2072239089184065	False	False	73978	4.173223908918406	False	False
11	AAQSVIKAL	HLA-B0702	0.7826	0	1	0.7256	0.7256	4.36112	4.361	2.181	0.1155555555555556	-0.4166666666666667	0.1722222222222222	-0.2655555555555555	152.22222222222223	-0.5355555555555557	AAQSVIKAL	AAQSVNKAL	1.0777777777777775	1,8	False	-3	0.918035	9	9	AAQSVIKAL	2	0	5	AAQSVNKAL	9.700002531521022	9	9	>seq_12	0.7826	AAQSVNKAL	0.0	0.0614776736493935	False	False	73978	0.8440776736493936	False	False
12	AATPVGSLY	HLA-B4002	11.1987	1	0	8.8607	8.8607	9.12105	9.121	6.841	0.2266666666666666	-0.6766666666666666	-0.0011111111111111	0.0655555555555555	97.77777777777776	-0.8233333333333335	AATPVGSLY	AATPVGSSY	0.7555555555555558	1,8	False	-2	0.952946	9	9	AATPVGSLY	2	0	7	AATPVGSSY	6.093198032584041	9	9	>seq_13	11.1987	AATPVGSSY	0.0076197710941836	2.9549088221020927	False	False	71906	14.153608822102091	False	False
13	AAYQRLTSEK	HLA-A1101	0.2914	0	0	0.1449	0.1449	41.7615	41.762	18.542	-0.352	-0.057	0.205	-0.1029999999999999	59.00000000000001	3.039	AAYQLTSEK	AAYQQLTSK	-1.08	0,1,9	False	1	0.952425	10	10	AAYQRLTSEK	2	0	4	AAYQQLTSEK	9.297359791584311	10	10	>seq_14	0.2914	AAYQQLTSEK	0.0	0.2946176673567977	False	False	35076	0.5860176673567977	False	False
14	AEAERLDVKAI	HLA-B4403	0.37	0	7	0.2139	0.2139	82.3502	82.35	24.705	-0.1422222222222222	-0.0644444444444444	0.4744444444444444	-0.0222222222222222	141.1111111111111	2.055555555555556	AERLDVKAI	AERLDVKAM	0.0777777777777777	1,8	True	1	0.986012	9	9	AERLDVKAI	3	2	8	AERLDVKAM	6.494323082733899	11	9	>seq_15	0.5602	AEAERLDVKAM	0.0	0.2700187003272557	False	False	58192	0.6400187003272557	False	False
15	AEETPPFSNY	HLA-B4403	0.0056	0	4	0.0074	0.0074	3.63108	3.631	2.179	-0.1988888888888889	-0.0733333333333333	-0.1722222222222222	0.6822222222222223	0.0	2.5988888888888884	EETPPFSNY	EETPPYSNY	-1.5222222222222224	1,8	False	3	0.952346	9	9	EETPPFSNY	2	1	5	EETPPYSNY	3.613691097591072	10	9	>seq_16	0.0334	AEETPPYSNY	0.5	0.0013621621621621	False	False	58192	0.0042378378378378	False	False
16	AEHSLQVAY	HLA-B4408	0.0073	1	5	0.8174	0.8174	19.8904	19.89	7.658	-0.0233333333333333	-0.1955555555555556	0.0666666666666666	-0.1955555555555555	97.77777777777776	0.8855555555555557	AEHSLQVAY	AEHSLQVAH	-0.0777777777777778	1,8	True	2	0.978451	9	9	AEHSLQVAY	2	0	8	AEHSLQVAH	5.363445803988725	9	9	>seq_17	0.0073	AEHSLQVAH	2.0491933110931699e-13	0.0072348054807927	True	True	74439	6.519451920724248e-05	False	False
17	AEHSLQVAY	HLA-B4403	0.0028	1	5	0.386	0.386	19.8904	19.89	7.658	-0.0233333333333333	-0.1955555555555556	0.0666666666666666	-0.1955555555555555	97.77777777777776	0.8855555555555557	AEHSLQVAY	AEHSLQVAH	-0.0777777777777778	1,8	True	2	0.978451	9	9	AEHSLQVAY	2	0	8	AEHSLQVAH	5.363445803988725	9	9	>seq_18	0.0028	AEHSLQVAH	2.0491933110931699e-13	0.0027796891191709	True	True	58192	2.031088082901554e-05	False	False
18	AEPINIQTW	HLA-B4402	0.0133	0	3	0.0125	0.0125	11.1309	11.131	11.131	0.1044444444444444	-0.0111111111111111	-0.0566666666666666	0.13	97.77777777777776	0.842222222222222	AEPINIQTW	AEPIDIQTW	-0.3222222222222222	1,8	False	1	0.935611	9	9	AEPINIQTW	2	0	4	AEPIDIQTW	3.849983240943402	9	9	>seq_19	0.0133	AEPIDIQTW	0.5	0.0008511999999999	False	False	57729	0.0141512	False	False
19	AERLDVKAI	HLA-B4403	0.37	0	7	0.2139	0.2139	82.3502	82.35	24.705	-0.1422222222222222	-0.0644444444444444	0.4744444444444444	-0.0222222222222222	141.1111111111111	2.055555555555556	AERLDVKAI	AERLDVKAM	0.0777777777777777	1,8	True	1	0.986012	9	9	AERLDVKAI	3	0	8	AERLDVKAM	6.494323082733899	9	9	>seq_20	0.37	AERLDVKAM	0.0	0.2700187003272557	False	False	58192	0.6400187003272557	False	False
20	AEVDQDGVVM	HLA-B4403	0.3688	0	2	0.4456	0.4456	5.37103	5.371	5.371	-0.12	-0.4599999999999999	0.156	-0.186	97.0	1.257	AEVDQGVVM	AEVDEGVVM	0.19	1,9	False	2	0.961824	10	10	AEVDQDGVVM	2	0	4	AEVDEDGVVM	3.3800301984883845	10	10	>seq_21	0.3688	AEVDEDGVVM	0.0	0.0635633752244165	False	False	39565	0.3052366247755835	False	False
21	AEVPENVFL	HLA-B4001	0.0101	0	5	0.0086	0.0086	52.7793	52.779	13.195	0.1577777777777778	-0.1155555555555555	0.11	0.16	118.88888888888889	0.2744444444444444	AEVPENVFL	AEVPESVFL	0.5222222222222223	1,8	False	1	0.944535	9	9	AEVPENVFL	2	0	5	AEVPESVFL	3.613691325765103	9	9	>seq_22	0.0101	AEVPESVFL	0.0	0.0017616279069767	False	False	50193	0.0118616279069767	False	False
22	AEWRNGSTSSL	HLA-A6801	24.2609	0	0	24.2609	24.2609	14.9109	14.911	7.456	-0.3329999999999999	-0.327	0.1309999999999999	-0.204	39.0	3.2949999999999995	EWNGSTSSL	EWNGSTSSL	-1.2100000000000002	0,1,9	True	4	1.0	10	10	EWRNGSTSSL	0	1	-1	EWRNGSTSSL	6.410149741452187	11	10	>seq_23	27.1034	PEWRNGSTSSL	0.0	0.0	False	False	31605	24.2609	False	False
23	AFLSTHLKLFL	HLA-A2402	0.2287	0	7	0.2287	0.2287	6.15091	6.151	3.076	0.466	0.1099999999999999	-0.093	-0.1459999999999999	127.0	-0.635	AFLSTHLLF	AFLSTHLLF	1.02	1,9	True	6	1.0	10	10	AFLSTHLKLF	0	0	-1	AFLSTHLKLF	9.702001779340208	11	10	>seq_24	2.5102	AFLSTHLKLFP	0.0	0.0	False	False	21635	0.2287	False	False
24	AFPVHSWYNF	HLA-A2402	0.1909	0	2	0.2302	0.2302	48.7794	48.779	24.39	0.4189999999999999	0.1789999999999999	-0.368	0.124	39.0	0.07	AFPHSWYNF	AFPHNWYNF	0.0299999999999998	1,9	False	1	0.93726	10	10	AFPVHSWYNF	2	0	5	AFPVHNWYNF	7.542349207215011	10	10	>seq_25	0.1909	AFPVHNWYNF	0.0	0.0325906602953953	False	False	21635	0.1583093397046046	False	False
25	AFQTSEKKFYI	HLA-A2402	0.5035	0	3	0.5035	0.5035	18.5816	18.582	18.582	-0.2555555555555555	0.0699999999999999	0.0266666666666666	-0.0566666666666666	11.11111111111111	2.4055555555555554	AFQTSEKKF	AFQTSEKKF	-0.9888888888888888	1,8	True	6	1.0	9	9	AFQTSEKKF	0	0	-1	AFQTSEKKF	9.53730092663318	11	9	>seq_26	4.9245	AFQTSEKKFHI	0.0	0.0	False	False	52592	0.5035	False	False
26	AFWLFWGLTYI	HLA-A2402	2.665	0	7	1.3108	1.3108	0.471	0.471	0.262	0.9811111111111112	0.4677777777777778	-0.4733333333333333	-0.5344444444444445	86.66666666666666	-2.0766666666666667	FWLFWGLTY	FWLSWGLTY	0.9999999999999998	1,8	False	-2	0.89482	9	9	FWLFWGLTY	2	1	3	FWLSWGLTY	6.093198032584041	11	9	>seq_27	8.4283	AFWLSWGLTYI	0.0001768365740449	2.753236954531584	False	False	52592	5.418236954531584	False	False
27	AGFHVTRNGK	HLA-A1101	1.4038	0	1	2.1895	2.1895	12.6013	12.601	2.52	-0.237	-0.4429999999999999	0.6609999999999999	-0.219	39.0	2.363	AGFHVTNGK	AGFHVTRGK	-0.78	0,1,9	False	1	0.95645	10	10	AGFHVTRNGK	2	0	7	AGFHVTRDGK	11.651789722032843	10	10	>seq_28	1.4038	AGFHVTRDGK	0.0	0.5037522996117835	False	False	35076	0.9000477003882166	False	False
28	AGQHIAKSLF	HLA-B4402	1.9036	1	4	3.4639	3.4639	357.574	357.574	227.417	0.0966666666666666	-0.2422222222222222	0.2977777777777777	-0.2544444444444445	97.77777777777776	0.3977777777777777	GQHIAKSLF	GQHIAKSPF	0.1222222222222222	1,8	False	-3	0.935708	9	9	GQHIAKSLF	4	1	7	GQHIAKSPF	9.702001779340208	10	9	>seq_29	4.1901	AGQHIAKSPF	3.47580404973379e-09	0.8574690608851295	False	False	57729	1.0461309391148703	False	False
29	AIAKFNFNA	HLA-A0201	1.7613	0	7	32.1667	32.1667	6.4509	6.451	4.412	0.1788888888888888	-0.2077777777777778	0.1499999999999999	-0.3822222222222222	76.66666666666666	0.2799999999999998	AIAKFNFNA	AIAKFNFNG	0.5111111111111111	1,8	True	0	0.980503	9	9	AIAKFNFNA	4	0	8	AIAKFNFNG	9.700002531521022	9	9	>seq_30	1.7613	AIAKFNFNG	0.0	1.6648593427364329	True	True	83295	0.0964406572635676	False	False
30	AIDAALTFV	HLA-A0201	0.3296	1	7	0.1672	0.1672	9.37098	9.371	4.686	0.43	-0.3955555555555555	-0.1477777777777778	-0.1633333333333333	152.22222222222223	-1.2222222222222223	AIDAALTFV	AIDAALTSV	1.8333333333333333	1,8	False	-2	0.951006	9	9	AIDAALTFV	2	0	7	AIDAALTSV	3.749987360555679	9	9	>seq_31	0.3296	AIDAALTSV	0.0	0.3201377990430623	False	False	83295	0.6497377990430623	False	False
31	AILLGAEEK	HLA-A1101	0.3346	0	0	5.9022	7.5168	11.3506	11.351	4.87	0.0622222222222223	-0.3788888888888888	0.6866666666666666	-0.3888888888888889	152.22222222222223	-0.0166666666666668	AILLGAEEK	AKLLGAEEK	0.4888888888888887	1,8	True	-3	0.953856	9	9	AILLGAEEK	1	0	1	AKLLGAEEK	4.258147296961397	9	9	>seq_32	0.3346	AKLLGAEEK	0.0	0.3197057418050234	True	True	74135	0.0148942581949765	False	False
32	AILPFTPEF	HLA-B3501	0.6998	0	6	0.4784	0.4784	22.8006	22.801	22.801	0.5266666666666667	-0.0244444444444444	-0.2933333333333333	0.6555555555555554	97.77777777777776	-0.9144444444444444	AILPFTPEF	AISPFTPEF	0.9222222222222224	1,8	False	-2	0.929637	9	9	AILPFTPEF	2	0	2	AISPFTPEF	3.849983240943402	9	9	>seq_33	0.6998	AISPFTPEF	0.0076197710941836	0.3238622909698996	False	False	77995	1.0236622909698996	False	False
33	AILPFTPEFL	HLA-A0201	0.5632	0	6	1.4141	9.3854	22.8006	22.801	22.801	0.6611111111111111	0.1655555555555555	-0.3244444444444444	0.64	129.99999999999997	-1.26	ILPFTPEFL	ISPFTPEFL	1.1444444444444446	1,8	True	-2	0.94654	9	9	ILPFTPEFL	2	1	1	ISPFTPEFL	3.849983240943402	10	9	>seq_34	0.779	AISPFTPEFL	0.0076197710941836	0.5294034393845761	True	False	83295	0.0337965606154239	False	False
34	AILPFTPEFLV	HLA-A0201	0.5632	0	6	1.0875	9.3854	22.8006	22.801	22.801	0.6611111111111111	0.1655555555555555	-0.3244444444444444	0.64	129.99999999999997	-1.26	ILPFTPEFL	ISPFTPEFL	1.1444444444444446	1,8	True	-2	0.94654	9	9	ILPFTPEFL	2	1	1	ISPFTPEFL	3.849983240943402	11	9	>seq_35	0.636	AISPFTPEFLV	0.0076197710941836	0.5294034393845761	True	False	83295	0.0337965606154239	False	False
35	AISLLSLPL	HLA-A0201	4.1611	0	3	5.5068	5.5068	0.0810019	0.081	0.041	0.6377777777777778	-0.25	-0.1055555555555555	0.0766666666666666	227.77777777777777	-2.178888888888889	AISLLSLPL	AIPLLSLPL	2.033333333333333	1,8	False	-1	0.940675	9	9	AISLLSLPL	4	0	2	AIPLLSLPL	6.099999998230487	9	9	>seq_36	4.1611	AIPLLSLPL	0.0	1.0168504884869616	False	False	83295	3.144249511513039	False	False
36	AISPGGVQEAL	HLA-B0702	0.0807	0	5	0.0114	0.0114	12.0913	12.091	6.807	-0.08	-0.8566666666666667	0.4555555555555555	-0.0588888888888889	86.66666666666666	0.3444444444444444	SPGGVQEAL	SPGGVREAL	-0.0444444444444444	1,8	False	1	0.943505	9	9	SPGGVQEAL	2	2	5	SPGGVREAL	3.849983240943402	11	9	>seq_37	0.8556	AISPGGVREAL	0.0	0.4905710526315788	False	False	73978	0.5712710526315788	False	False
37	AIVEFPVPA	HLA-A0201	0.4923	0	1	1.9606	1.9606	18.4315	18.432	18.432	0.4299999999999999	-0.2977777777777778	-0.08	0.6433333333333334	129.99999999999997	-1.4211111111111112	AIVEFPVPA	AIEEFPVPA	1.4	1,8	False	-2	0.929989	9	9	AIVEFPVPA	2	0	2	AIEEFPVPA	3.849983240943402	9	9	>seq_38	0.4923	AIEEFPVPA	0.0	0.3686851423033765	True	True	83295	0.1236148576966234	False	False
38	AIVVILMSMV	HLA-A0201	6.2889	0	0	5.6768	6.9407	26.3002	26.3	26.3	0.7688888888888888	-0.1044444444444444	-0.3022222222222222	-0.2966666666666666	205.5555555555556	-2.8833333333333337	AIVVILMSM	AIVVLLMSM	2.888888888888889	1,8	False	2	0.977492	9	9	AIVVILMSM	4	0	4	AIVVLLMSM	6.099999998230487	10	9	>seq_39	8.1741	AIVVLLMSMV	0.0	0.5905895687754835	False	False	83295	5.698310431224516	False	False
39	AIYHTLNLFNI	HLA-A0201	4.7939	0	5	3.4539	4.7939	32.33	32.33	11.542	0.37375	0.0362499999999999	0.0337499999999999	-0.26625	158.75	-0.3200000000000001	AIY-HTLNL	AIY-HTLNL	0.6499999999999999	0,1,2,3,5,7	True	4	1.0	8	8	AIYHTLNL	0	0	-1	AIYHTLNL	7.542349207215011	11	8	>seq_40	5.8573	AIYHTLNLCNI	2.0491933110931699e-13	0.0	False	False	353	4.7939	False	False
40	AKNCGIAIPV	HLA-B0702	33.2727	0	4	7.5456	16.9099	4.72102	4.721	1.18	0.0825	-0.6075	0.3949999999999999	-0.4275	122.5	-0.43625	-AKNCGIAI	-AKNRGIAI	0.9125	1,7	False	-3	0.853693	8	8	AKNCGIAI	2	0	3	AKNRGIAI	8.545189979486167	10	8	>seq_41	52.6923	AKNRGIAIPV	0.0	32.19620077942507	False	False	17862	65.46890077942507	False	False
41	ALAAGSCLV	HLA-A0201	0.4673	0	4	0.8862	0.8862	1.30098	1.301	1.041	0.36	-0.8511111111111112	0.0844444444444443	-0.4588888888888889	152.22222222222223	-2.014444444444445	ALAAGSCLV	ALAAGSCVV	2.055555555555556	1,8	False	1	0.976902	9	9	ALAAGSCLV	6	0	7	ALAAGSCVV	5.922539790626615	9	9	>seq_42	0.4673	ALAAGSCVV	0.0	0.2208891559467388	False	False	83295	0.2464108440532611	False	False
42	ALADLAGFK	HLA-A1101	0.2921	0	2	1.2376	1.2376	8.31087	33.243	33.243	0.2411111111111111	-0.5233333333333333	0.3977777777777777	-0.3922222222222222	120.0	-0.5466666666666667	ALADLAGFK	ALEDLAGFK	0.8888888888888887	1,8	False	-1	0.944316	9	9	ALADLAGFK	2	0	2	ALEDLAGFK	6.337367167230696	9	9	>seq_43	0.2921	ALEDLAGFK	0.0	0.2231581690368455	True	True	74135	0.0689418309631545	False	False
43	ALADLAGFKEL	HLA-A0201	0.7501	0	2	1.9482	1.9482	8.31087	33.243	33.243	0.2136363636363636	-0.3863636363636363	0.4154545454545454	-0.3754545454545454	133.63636363636363	-0.2754545454545455	ALADGFKEL	ALLAGFKEL	0.7545454545454543	1,10	False	-1	0.966301	11	11	ALADLAGFKEL	2	0	2	ALEDLAGFKEL	4.184407519642264	11	11	>seq_44	0.7501	ALEDLAGFKEL	0.0	0.4612949440509188	True	True	10277	0.2888050559490812	False	False
44	ALAFTPVEQV	HLA-A0201	0.2253	0	1	0.3085	0.3085	10.1211	10.121	5.779	0.2439999999999999	-0.249	-0.128	0.172	117.0	-0.4679999999999999	ALFTPVEQV	ALLTPVEQV	0.93	1,9	False	0	0.952547	10	10	ALAFTPVEQV	6	0	3	ALALTPVEQV	3.849983240943402	10	10	>seq_45	0.2253	ALALTPVEQV	0.0	0.0607616207455429	False	False	15215	0.164538379254457	False	False
45	ALAFTPVEQVV	HLA-A0201	0.2253	0	1	0.1672	0.3085	10.1211	10.121	5.779	0.2439999999999999	-0.249	-0.128	0.172	117.0	-0.4679999999999999	ALFTPVEQV	ALLTPVEQV	0.93	1,9	False	0	0.952547	10	10	ALAFTPVEQV	6	0	3	ALALTPVEQV	3.849983240943402	11	10	>seq_46	0.7099	ALALTPVEQVV	0.0	0.0607616207455429	False	False	15215	0.164538379254457	False	False
46	ALAKETQFW	HLA-A2402	1.3863	0	0	7.5397	21.4545	7.72107	7.721	3.861	0.1144444444444444	0.0933333333333333	0.001111111111111	-0.2777777777777778	65.55555555555554	0.7355555555555555	ALAKETQFW	ALAKETQFR	-0.2555555555555556	1,8	True	-3	0.958026	9	9	ALAKETQFW	2	0	8	ALAKETQFR	6.408795645926148	9	9	>seq_47	1.3863	ALAKETQFR	0.0	1.2967230958540168	True	True	52592	0.0895769041459833	False	False
47	ALALAQKGV	HLA-A0201	1.0758	1	6	2.9565	2.9565	24.5917	24.592	19.674	0.1777777777777778	-0.5833333333333334	0.4933333333333333	-0.4811111111111111	152.22222222222223	-1.017777777777778	ALALAQKGV	ALALARKGV	1.0444444444444445	1,8	False	1	0.950258	9	9	ALALAQKGV	2	0	5	ALALARKGV	9.700002531521022	9	9	>seq_48	1.0758	ALALARKGV	2.6688189211265488e-11	0.6843419786910198	True	True	83295	0.3914580213089803	False	False
48	ALALAQKGVQL	HLA-B0702	0.9954	0	6	1.3579	1.3579	24.5917	24.592	19.674	0.0544444444444444	-0.4133333333333333	0.4311111111111111	-0.4733333333333333	141.1111111111111	-0.2011111111111112	ALAQKGVQL	ALARKGVQL	0.4555555555555555	1,8	False	1	0.946592	9	9	ALAQKGVQL	2	2	3	ALARKGVQL	9.700002531521022	11	9	>seq_49	7.3651	ALALARKGVQL	2.6688189211265488e-11	0.2657283305103469	False	False	73978	0.729671669489653	False	False
49	ALAQERWRCLV	HLA-A0201	2.3931	0	1	8.1905	28.8519	2.85106	2.851	2.138	-0.1933333333333333	0.1944444444444444	0.1655555555555555	-0.15	65.55555555555554	3.3377777777777777	ALAQERWRC	AFAQERWRC	-0.7777777777777778	1,8	True	0	0.96265	9	9	ALAQERWRC	6	0	1	AFAQERWRC	8.549845238216221	11	9	>seq_50	2.5237	AFAQERWRCLV	1.0	2.1946060495149364	False	False	83295	0.1984939504850633	False	False
50	ALAQKGVQL	HLA-B0702	0.9954	0	4	1.3579	1.3579	24.5917	24.592	19.674	0.0544444444444444	-0.4133333333333333	0.4311111111111111	-0.4733333333333333	141.1111111111111	-0.2011111111111112	ALAQKGVQL	ALARKGVQL	0.4555555555555555	1,8	False	1	0.946592	9	9	ALAQKGVQL	2	0	3	ALARKGVQL	9.700002531521022	9	9	>seq_52	0.9954	ALARKGVQL	0.0	0.2657283305103469	False	False	73978	0.729671669489653	False	False
51	ALAQKGVQL	HLA-A0201	0.2014	0	4	0.4706	0.4706	24.5917	24.592	19.674	0.0544444444444444	-0.4133333333333333	0.4311111111111111	-0.4733333333333333	141.1111111111111	-0.2011111111111112	ALAQKGVQL	ALARKGVQL	0.4555555555555555	1,8	False	1	0.946592	9	9	ALAQKGVQL	2	0	3	ALARKGVQL	9.700002531521022	9	9	>seq_51	0.2014	ALARKGVQL	0.0	0.1152079898002549	True	True	83295	0.086192010199745	False	False
52	ALAQKGVQLGL	HLA-B0702	0.9954	0	4	1.3579	1.3579	24.5917	24.592	19.674	0.0544444444444444	-0.4133333333333333	0.4311111111111111	-0.4733333333333333	141.1111111111111	-0.2011111111111112	ALAQKGVQL	ALARKGVQL	0.4555555555555555	1,8	False	1	0.946592	9	9	ALAQKGVQL	2	0	3	ALARKGVQL	9.700002531521022	11	9	>seq_54	7.217	ALARKGVQLGL	3.1468551072368002e-15	0.2657283305103469	False	False	73978	0.729671669489653	False	False
53	ALAQKGVQLGL	HLA-A0201	0.2014	0	4	0.4706	0.4706	24.5917	24.592	19.674	0.0544444444444444	-0.4133333333333333	0.4311111111111111	-0.4733333333333333	141.1111111111111	-0.2011111111111112	ALAQKGVQL	ALARKGVQL	0.4555555555555555	1,8	False	1	0.946592	9	9	ALAQKGVQL	2	0	3	ALARKGVQL	9.700002531521022	11	9	>seq_53	1.0357	ALARKGVQLGL	3.1468551072368002e-15	0.1152079898002549	True	False	83295	0.086192010199745	False	False
54	ALAVIELYNA	HLA-A0201	3.1291	0	0	1.584	2.5574	52.6113	52.611	50.028	0.364	-0.23	0.152	-0.414	176.00000000000003	-1.0640000000000005	ALAVELYNA	ALALELYNA	1.34	1,9	False	1	0.970874	10	10	ALAVIELYNA	6	0	3	ALALIELYNA	3.8499827128835022	10	10	>seq_55	3.1291	ALALIELYNA	9.05359508832148e-07	0.6995020215844221	False	False	15215	3.8286020215844223	False	False
55	ALAVKALYPV	HLA-A0201	1.4656	0	0	0.1931	0.1931	10.0213	10.021	3.337	0.435	-0.23	0.124	0.0429999999999999	166.0	-1.766	ALAKALYPV	ALAEKALYV	1.4600000000000002	1,9	False	-2	0.937434	10	10	ALAVKALYPV	2	0	3	ALAEKALYPV	9.298300650902092	10	10	>seq_56	1.4656	ALAEKALYPV	0.999941047525418	9.658083894355256	False	False	15215	11.123683894355256	False	False
56	ALCGQCVRI	HLA-A0201	1.6344	0	3	6.8278	6.8278	81.4024	81.402	81.402	0.1411111111111111	-0.3322222222222222	-0.0077777777777778	-0.2844444444444444	129.99999999999997	0.141111111111111	ALCGQCVRI	ALCGQCVRT	1.211111111111111	1,8	True	-1	0.978119	9	9	ALCGQCVRI	3	0	8	ALCGQCVRT	8.231408963911235	9	9	>seq_57	1.6344	ALCGQCVRT	0.8	1.2431666071062422	True	True	83295	0.3912333928937579	False	False
57	ALCRHEYPL	HLA-A0201	1.4799	0	8	16.805	16.805	35.6517	35.652	14.867	0.0888888888888889	0.1433333333333333	0.1	0.2922222222222222	97.77777777777776	1.511111111111111	ALCRHEYPL	ASCRHEYPL	-0.2444444444444446	1,8	True	-2	0.941797	9	9	ALCRHEYPL	2	0	1	ASCRHEYPL	7.356563300825655	9	9	>seq_58	1.4799	ASCRHEYPL	0.0	1.3495754531389468	True	True	83295	0.1303245468610532	False	False
58	ALCVQPHYITV	HLA-A0201	0.8101	0	9	0.8913	1.1841	10.3711	10.371	7.643	0.3511111111111111	-0.0111111111111111	-0.2211111111111111	0.2033333333333332	129.99999999999997	-0.7366666666666668	ALCVQPHYI	ALCVQPHHI	0.8000000000000002	1,8	False	2	0.947615	9	9	ALCVQPHYI	2	0	7	ALCVQPHHI	7.355498301796615	11	9	>seq_59	0.9171	ALCVQPHHITV	0.0	0.255871463558821	False	False	83295	0.5542285364411791	False	False
59	ALDGYNGTV	HLA-A0201	0.4218	0	8	1.2571	1.2571	11.4011	11.401	7.604	1.2335811384723961e-17	-0.7311111111111112	0.3588888888888888	-0.4644444444444445	86.66666666666666	0.6022222222222223	ALDGYNGTV	ALDGYNGTI	-9.868649107779167e-17	1,8	True	3	0.994028	9	9	ALDGYNGTV	3	0	8	ALDGYNGTI	3.7499869628809392	9	9	>seq_60	0.4218	ALDGYNGTI	4.52679959335127e-07	0.280271688807573	True	True	83295	0.141528311192427	False	False
60	ALDPHSGHF	HLA-B1501	0.3632	0	4	4.0464	4.0464	106.603	106.603	62.15	0.0411111111111111	-0.4333333333333333	0.2422222222222222	0.321111111111111	54.44444444444444	1.198888888888889	ALDPHSGHF	ARDPHSGHF	-0.4777777777777777	1,8	True	-2	0.941091	9	9	ALDPHSGHF	4	0	1	ARDPHSGHF	6.496504159178585	9	9	>seq_61	0.3632	ARDPHSGHF	4.52679959335127e-07	0.3305996045867932	True	True	69271	0.0326003954132068	False	False
61	ALDPHSGHFV	HLA-A0201	0.0854	1	4	11.641	11.641	106.603	106.603	62.15	0.113	-0.4069999999999999	0.1939999999999999	0.286	78.0	0.675	ALDPHSHFV	ARDPHSHFV	-0.0099999999999999	1,9	True	-2	0.956409	10	10	ALDPHSGHFV	4	0	1	ARDPHSGHFV	6.496504159178585	10	10	>seq_62	0.0854	ARDPHSGHFV	4.52679959335127e-07	0.0847734936861094	True	True	15215	0.0006265063138905	False	False
62	ALDPHSGHFVA	HLA-A0201	0.0854	1	4	11.641	11.641	106.603	106.603	62.15	0.113	-0.4069999999999999	0.1939999999999999	0.286	78.0	0.675	ALDPHSHFV	ARDPHSHFV	-0.0099999999999999	1,9	True	-2	0.956409	10	10	ALDPHSGHFV	4	0	1	ARDPHSGHFV	6.496504159178585	11	10	>seq_63	1.4716	ARDPHSGHFVA	4.52679959335127e-07	0.0847734936861094	True	True	15215	0.0006265063138905	False	False
63	ALDQEAALAK	HLA-A1101	0.8177	0	9	1.1321	1.1321	2.29104	2.291	1.146	-0.1139999999999999	-0.411	0.3969999999999999	-0.286	118.0	0.954	ALQEAALAK	ALDEAALAK	0.0399999999999999	0,1,9	False	1	0.957893	10	10	ALDQEAALAK	2	0	3	ALDREAALAK	4.184407519642264	10	10	>seq_64	0.8177	ALDREAALAK	0.0	0.2270867237876513	False	False	35076	0.5906132762123486	False	False
64	ALESIAWFSV	HLA-A0201	1.768	0	0	1.6921	1.6921	27.2409	27.241	23.346	0.4189999999999999	-0.15	-0.2309999999999999	-0.255	127.0	-0.9200000000000004	ALESIAWSV	ALESIAWTV	1.2899999999999998	1,9	False	1	0.98096	10	10	ALESIAWFSV	6	0	8	ALESIAWFTV	3.849983240943402	10	10	>seq_65	1.768	ALESIAWFTV	0.0	0.0793045328290291	False	False	15215	1.8473045328290287	False	False
65	ALFAGSMQL	HLA-A0201	0.0169	0	1	0.2378	0.2378	6.32121	6.321	2.712	0.4133333333333333	-0.4566666666666667	-0.0155555555555556	-0.5244444444444445	108.88888888888889	-1.198888888888889	ALFAGSMQL	AVFAGSMQL	1.2444444444444445	1,8	True	1	0.97635	9	9	ALFAGSMQL	6	0	1	AVFAGSMQL	6.099999998230487	9	9	>seq_66	0.0169	AVFAGSMQL	0.0	0.0156989486963835	True	True	83295	0.0012010513036164	False	False
66	ALFALLEIL	HLA-A0201	0.3139	1	8	2.0171	3.9993	11.7909	11.791	5.896	0.8166666666666668	0.011111111111111	0.0511111111111111	-0.4166666666666667	238.88888888888889	-2.71	ALFALLEIL	ALFALLEIP	2.511111111111111	1,8	True	-3	0.971663	9	9	ALFALLEIL	4	0	8	ALFALLEIP	3.849983240943402	9	9	>seq_67	0.3139	ALFALLEIP	0.0	0.2892623859175356	True	True	83295	0.0246376140824644	False	False
67	ALFASRPRF	HLA-B1501	0.1407	0	2	0.2502	0.2502	2.57095	2.571	1.286	0.1455555555555555	0.0544444444444443	-0.01	0.3722222222222222	65.55555555555554	2.082222222222222	ALFASRPRF	VLFASRPRF	0.1777777777777778	1,8	False	0	0.984666	9	9	ALFASRPRF	4	0	0	VLFASRPRF	12.500109306536617	9	9	>seq_68	0.1407	VLFASRPRF	5.89524745824429e-05	0.0615773381294963	False	False	69271	0.0791226618705036	False	False
68	ALFLVFGRTRK	HLA-A1101	1.4748	1	7	1.1815	1.1815	0.130996	0.131	0.131	0.1836363636363636	0.1018181818181818	0.279090909090909	-0.1190909090909091	106.36363636363636	1.3972727272727274	ALFFGRTRK	ALFFGRTKK	0.4727272727272726	0,1,10	False	2	0.986624	11	11	ALFLVFGRTRK	2	0	9	ALFLVFGRTKK	12.51647814642638	11	11	>seq_69	1.4748	ALFLVFGRTKK	0.999999999999795	0.3661098942022854	False	False	19479	1.8409098942022857	False	False
69	ALFNLIGTFPL	HLA-A0201	0.5801	0	5	0.5968	0.5968	5.59098	5.591	4.193	0.6572727272727273	-0.1909090909090909	-0.0418181818181818	-0.0963636363636363	150.9090909090909	-1.7436363636363637	ALFNGTFPL	ALFNDTFPL	1.554545454545455	1,10	False	-1	0.931454	11	11	ALFNLIGTFPL	2	0	6	ALFNLIDTFPL	6.099999998230487	11	11	>seq_70	0.5801	ALFNLIDTFPL	0.50000000003336	0.0162326910187668	False	False	10277	0.5638673089812332	False	False
70	ALFTADSAQTK	HLA-A0301	0.0764	0	4	0.2741	0.2741	14.4911	14.491	7.246	-0.1181818181818181	-0.4027272727272727	-0.0845454545454546	-0.0990909090909091	62.72727272727272	1.3654545454545457	ALFDSAQTK	ALLDSAQTK	-0.1	0,10	False	0	0.973748	11	11	ALFTADSAQTK	6	0	2	ALLTADSAQTK	6.337367167230696	11	11	>seq_71	0.0764	ALLTADSAQTK	0.0	0.0551049981758482	True	True	20826	0.0212950018241517	False	False
71	ALFTWTNLL	HLA-A0201	0.126	0	6	0.8968	0.8968	22.8427	22.843	11.889	0.62	0.1122222222222222	-0.2877777777777778	-0.3788888888888889	141.1111111111111	-1.1222222222222225	ALFTWTNLL	AVFTWTNLL	1.1333333333333333	1,8	True	1	0.973636	9	9	ALFTWTNLL	6	0	1	AVFTWTNLL	6.099999998230487	9	9	>seq_72	0.126	AVFTWTNLL	0.0	0.1082970561998215	True	True	83295	0.0177029438001784	False	False
72	ALFTWTNLLV	HLA-A0201	0.126	0	6	0.8968	0.8968	22.8427	22.843	11.889	0.62	0.1122222222222222	-0.2877777777777778	-0.3788888888888889	141.1111111111111	-1.1222222222222225	ALFTWTNLL	AVFTWTNLL	1.1333333333333333	1,8	True	1	0.973636	9	9	ALFTWTNLL	6	0	1	AVFTWTNLL	6.099999998230487	10	9	>seq_73	0.7175	AVFTWTNLLV	5.94051011701557e-05	0.1082970561998215	True	False	83295	0.0177029438001784	False	False
73	ALFTWTNLLVV	HLA-A0201	0.126	0	6	0.4466	0.8968	22.8427	22.843	11.889	0.62	0.1122222222222222	-0.2877777777777778	-0.3788888888888889	141.1111111111111	-1.1222222222222225	ALFTWTNLL	AVFTWTNLL	1.1333333333333333	1,8	True	1	0.973636	9	9	ALFTWTNLL	6	0	1	AVFTWTNLL	6.099999998230487	11	9	>seq_74	1.262	AVFTWTNLLVV	0.0001183505720116	0.1082970561998215	True	False	83295	0.0177029438001784	False	False
74	ALGCSNNEK	HLA-A1101	1.8499	0	7	2.4059	2.4059	2.96103	2.961	1.481	-0.3899999999999999	-0.5655555555555556	0.4666666666666665	-0.441111111111111	54.44444444444444	2.232222222222222	ALGCSNNEK	ALECSNNEK	-0.8333333333333335	1,8	False	-2	0.921504	9	9	ALGCSNNEK	2	0	2	ALECSNNEK	6.231833229307085	9	9	>seq_75	1.8499	ALECSNNEK	0.0	0.4275092065339373	False	False	74135	1.422390793466063	False	False
75	ALGGVFMML	HLA-A0201	0.2653	0	4	8.1681	8.1681	17.4107	17.411	3.169	0.7522222222222222	-0.471111111111111	0.1388888888888889	-0.6655555555555556	129.99999999999997	-2.805555555555556	ALGGVFMML	AFGGVFMML	2.155555555555556	1,8	True	0	0.964971	9	9	ALGGVFMML	6	0	1	AFGGVFMML	6.099999998230487	9	9	>seq_76	0.2653	AFGGVFMML	0.0	0.2566830523622385	True	True	83295	0.0086169476377615	False	False
76	ALHGGWTTK	HLA-A0301	0.0311	1	9	4.0116	4.0116	7.14087	7.141	1.193	0.0366666666666666	-0.4988888888888888	0.4922222222222221	-0.3411111111111111	54.44444444444444	0.4899999999999999	ALHGGWTTK	AHHGGWTTK	-0.5111111111111112	1,8	True	-3	0.92828	9	9	ALHGGWTTK	2	0	1	AHHGGWTTK	9.702001779340208	9	9	>seq_77	0.0311	AHHGGWTTK	0.0076197710941836	0.0308588966995712	True	True	61640	0.0002411033004287	False	False
77	ALHSPRCYR	HLA-A0301	0.4339	0	5	3.0385	3.0385	2.68105	2.681	0.893	-0.1688888888888889	0.111111111111111	0.0633333333333333	0.4633333333333333	54.44444444444444	3.336666666666667	ALHSPRCYR	AFHSPRCYR	-0.8666666666666667	1,8	True	0	0.956761	9	9	ALHSPRCYR	6	0	1	AFHSPRCYR	9.501216220669448	9	9	>seq_78	0.4339	AFHSPRCYR	0.996175543712172	0.371938765838407	True	True	61640	0.0619612341615928	False	False
78	ALHSSSSYH	HLA-A0301	0.5429	0	7	0.2166	0.2166	43.7103	43.71	34.006	-0.1577777777777778	-0.3733333333333333	-0.1355555555555555	0.0133333333333333	54.44444444444444	1.8144444444444443	ALHSSSSYH	ALHSSSSYR	-0.588888888888889	1,8	True	0	0.976868	9	9	ALHSSSSYH	2	0	8	ALHSSSSYR	7.706063800491393	9	9	>seq_79	0.5429	ALHSSSSYR	0.0	0.817859048938135	False	False	61640	1.3607590489381352	False	False
79	ALHWEQVAV	HLA-A0201	0.1636	0	8	0.2884	0.2884	10.6008	10.601	2.12	0.2344444444444444	-0.0266666666666666	0.1055555555555555	-0.2477777777777777	129.99999999999997	-0.2155555555555556	ALHWEQVAV	ALPWEQVAV	0.5222222222222221	1,8	False	-2	0.88677	9	9	ALHWEQVAV	2	0	2	ALPWEQVAV	5.363507221918553	9	9	>seq_80	0.1636	ALPWEQVAV	3.47580404973379e-09	0.0707950069348127	False	False	83295	0.0928049930651872	False	False
80	ALIEAYVDI	HLA-A0201	0.4445	0	6	0.6623	0.6623	30.8714	30.871	14.262	0.36	-0.1166666666666666	0.0244444444444444	-0.2011111111111111	184.4444444444444	-0.75	ALIEAYVDI	ALIEAYVDM	1.3666666666666667	1,8	True	1	0.985223	9	9	ALIEAYVDI	3	0	8	ALIEAYVDM	3.550073361489922	9	9	>seq_81	0.4445	ALIEAYVDM	0.0	0.1461756001811867	False	False	83295	0.2983243998188132	False	False
81	ALIHHNTYL	HLA-A0201	0.0579	1	5	0.1235	0.1235	49.7319	49.732	26.756	0.2844444444444445	0.0733333333333333	0.1333333333333333	-0.1644444444444444	141.1111111111111	0.2333333333333335	ALIHHNTYL	ALIHHNTHL	0.2222222222222222	1,8	False	2	0.954961	9	9	ALIHHNTYL	2	0	7	ALIHHNTHL	7.706063800491393	9	9	>seq_82	0.0579	ALIHHNTHL	0.0	0.030754979757085	True	True	83295	0.0271450202429149	False	False
82	ALLETPSLL	HLA-A0201	0.0446	1	9	0.0363	0.0363	23.1013	23.101	23.101	0.4022222222222222	-0.2144444444444445	-0.0033333333333333	0.1244444444444444	184.44444444444443	-0.9677777777777778	ALLETPSLL	ALLETLSLL	1.1555555555555554	1,8	False	-3	0.908337	9	9	ALLETPSLL	4	0	5	ALLETLSLL	3.849983240943402	9	9	>seq_83	0.0446	ALLETLSLL	0.0	0.0101977961432506	False	False	83295	0.0547977961432507	False	False
83	ALLETPSLLL	HLA-A0201	0.0446	1	9	0.0363	0.0363	23.1013	23.101	23.101	0.4022222222222222	-0.2144444444444445	-0.0033333333333333	0.1244444444444444	184.44444444444443	-0.9677777777777778	ALLETPSLL	ALLETLSLL	1.1555555555555554	1,8	False	-3	0.908337	9	9	ALLETPSLL	4	0	5	ALLETLSLL	3.849983240943402	10	9	>seq_84	0.1538	ALLETLSLLL	0.0	0.0101977961432506	False	False	83295	0.0547977961432507	False	False
84	ALLFLESEL	HLA-A0201	0.4201	1	0	0.4662	0.4662	18.0209	18.021	10.506	0.4533333333333333	0.0199999999999999	0.0588888888888888	-0.3344444444444445	184.44444444444443	-0.8277777777777781	ALLFLESEL	ALLFPESEL	1.3333333333333333	1,8	False	-3	0.901003	9	9	ALLFLESEL	4	0	4	ALLFPESEL	3.613691325765103	9	9	>seq_85	0.4201	ALLFPESEL	0.0	0.04154141999142	False	False	83295	0.3785585800085799	False	False
85	ALLPTPHCESL	HLA-A0201	0.1583	0	0	0.1374	0.1374	7.28082	7.281	1.456	0.2027272727272727	-0.2618181818181818	-0.0890909090909091	0.5236363636363636	115.45454545454544	-0.0372727272727274	ALLPTPHSL	ALLPTPPSL	0.3909090909090908	1,10	False	-2	0.898795	11	11	ALLPTPHCESL	2	0	6	ALLPTPPCESL	5.36107725976035	11	11	>seq_87	0.1583	ALLPTPPCESL	0.0	0.0240791120815138	False	False	10277	0.1823791120815138	False	False
86	ALLQEEAHV	HLA-A0201	0.0828	0	9	0.1446	0.1446	0.34099	0.341	0.186	0.0033333333333333	-0.1555555555555555	0.3544444444444445	-0.2166666666666666	141.1111111111111	0.7022222222222222	ALLQEEAHV	ALLQEGAHV	0.1888888888888888	1,8	False	-2	0.915265	9	9	ALLQEEAHV	2	0	5	ALLQEGAHV	4.25426907511428	9	9	>seq_88	0.0828	ALLQEGAHV	0.0	0.0353875518672199	False	False	83295	0.04741244813278	False	False
87	ALLQEEAHVPL	HLA-A0201	0.0828	0	9	0.1446	0.1446	0.34099	0.341	0.186	0.0033333333333333	-0.1555555555555555	0.3544444444444445	-0.2166666666666666	141.1111111111111	0.7022222222222222	ALLQEEAHV	ALLQEGAHV	0.1888888888888888	1,8	False	-2	0.915265	9	9	ALLQEEAHV	2	0	5	ALLQEGAHV	4.25426907511428	11	9	>seq_89	0.8106	ALLQEGAHVPL	0.0	0.0353875518672199	False	False	83295	0.04741244813278	False	False
88	ALLQVTLLL	HLA-A0201	0.0995	1	7	0.1342	0.1342	0.271007	0.271	0.181	0.7122222222222223	-0.01	-0.0522222222222222	-0.4033333333333333	259.99999999999994	-2.4822222222222226	ALLQVTLLL	ALSQVTLLL	2.311111111111112	1,8	False	-2	0.946892	9	9	ALLQVTLLL	2	0	2	ALSQVTLLL	6.099999998230487	9	9	>seq_90	0.0995	ALSQVTLLL	0.0	0.0257276453055141	False	False	83295	0.0737723546944858	False	False
89	ALNPTSGSL	HLA-B1501	0.5782	0	9	0.8741	0.8741	1.87499	1.875	1.875	0.0244444444444444	-0.7577777777777778	0.111111111111111	0.0344444444444444	97.77777777777776	0.38	ALNPTSGSL	ALNPRSGSL	0.1777777777777777	1,8	False	-1	0.919566	9	9	ALNPTSGSL	2	0	4	ALNPRSGSL	6.099999998230487	9	9	>seq_91	0.5782	ALNPRSGSL	0.0	0.1957320443885138	False	False	69271	0.3824679556114861	False	False
90	ALNSSEEYNL	HLA-A0201	1.3575	0	1	1.2906	1.2906	18.9812	18.981	6.321	-0.22	-0.214	0.156	-0.358	88.0	2.219	ALNSSEEYL	ALNSNEEYL	-0.7500000000000001	1,9	False	1	0.955215	10	10	ALNSSEEYNL	2	0	4	ALNSNEEYNL	3.613691097591072	10	10	>seq_92	1.3575	ALNSNEEYNL	0.0	0.0703678521617851	False	False	15215	1.4278678521617851	False	False
91	ALPILGEQV	HLA-A0201	0.8351	0	8	2.7731	2.7731	1.89094	1.891	1.261	0.3088888888888889	-0.3722222222222222	0.2944444444444444	-0.0055555555555555	173.33333333333331	-1.022222222222222	ALPILGEQV	ALPILGGQV	1.0111111111111113	1,8	False	-2	0.922745	9	9	ALPILGEQV	2	0	6	ALPILGGQV	3.849983240943402	9	9	>seq_93	0.8351	ALPILGGQV	3.47580404973379e-09	0.5836153762936785	True	True	83295	0.2514846237063214	False	False
92	ALPQHLIRV	HLA-A0201	0.0267	1	1	6.2487	6.2487	30.7902	30.79	25.648	0.2511111111111111	0.0877777777777777	0.2177777777777778	0.3055555555555556	173.33333333333331	0.5011111111111112	ALPQHLIRV	APPQHLIRV	0.5888888888888889	1,8	True	-3	0.928651	9	9	ALPQHLIRV	4	0	1	APPQHLIRV	10.551758703775704	9	9	>seq_94	0.0267	APPQHLIRV	0.999941047525418	0.0265859138700849	True	True	83295	0.000114086129915	False	False
93	ALQKVKIAV	HLA-A0201	0.2371	0	2	0.1156	0.1156	17.4215	17.422	17.422	0.1277777777777778	-0.0888888888888889	0.3577777777777777	-0.2133333333333333	173.33333333333331	-0.5444444444444446	ALQKVKIAV	ALQKVKIEV	1.0	1,8	False	-1	0.964133	9	9	ALQKVKIAV	2	0	7	ALQKVKIEV	10.805379563011227	9	9	>seq_96	0.2371	ALQKVKIEV	0.0	0.2492011245674741	False	False	83295	0.4863011245674741	False	False
94	ALQNFDNKLV	HLA-A0201	0.3719	0	4	0.4357	0.4357	24.4015	24.402	4.88	-0.0966666666666666	0.0066666666666666	0.2344444444444444	-0.36	97.77777777777776	2.051111111111111	ALQNFDNKL	ALQNYDNKL	-0.6333333333333335	1,8	False	3	0.950906	9	9	ALQNFDNKL	2	0	4	ALQNYDNKL	6.337367167230696	10	9	>seq_97	1.9894	ALQNYDNKLV	0.0	0.0544577002524672	False	False	83295	0.3174422997475327	False	False
95	ALQNYYNKLV	HLA-A0201	0.4857	0	5	0.4357	0.4357	24.4015	24.402	4.88	-0.0022222222222222	0.2055555555555555	0.1655555555555555	-0.5155555555555555	97.77777777777776	1.4444444444444442	ALQNYYNKL	ALQNYDNKL	-0.8444444444444446	1,8	False	-3	0.890472	9	9	ALQNYYNKL	2	0	5	ALQNYDNKL	9.145600226707757	10	9	>seq_98	3.8972	ALQNYDNKLV	3.47580404973379e-09	0.0557378930456736	False	False	83295	0.5414378930456737	False	False
96	ALQQCLQGA	HLA-A0201	1.2079	0	1	1.1715	1.1715	8.77075	8.771	3.289	0.0133333333333333	-0.5033333333333333	0.0755555555555555	-0.5511111111111112	108.88888888888889	0.1044444444444443	ALQQCLQGA	ALQQRLQGA	0.3111111111111111	1,8	False	-3	0.877101	9	9	ALQQCLQGA	2	0	4	ALQQRLQGA	5.922539790626615	9	9	>seq_99	1.2079	ALQQRLQGA	0.0	0.0375309944515578	False	False	83295	1.2454309944515578	False	False
97	ALQSAYVKI	HLA-A0201	0.5806	0	8	27.3871	27.3871	12.7409	12.741	8.498	0.1666666666666666	-0.1366666666666667	0.0255555555555555	-0.27	141.1111111111111	-0.318888888888889	ALQSAYVKI	ALQSAYVKN	0.7333333333333333	1,8	True	-3	0.971218	9	9	ALQSAYVKI	2	0	8	ALQSAYVKN	9.298300650902092	9	9	>seq_100	0.5806	ALQSAYVKN	0.0	0.5682914182224478	True	True	83295	0.0123085817775522	False	False
98	ALQSQSISL	HLA-A0201	0.1036	0	1	0.1187	0.1187	1.06098	1.061	0.318	0.0233333333333333	-0.3533333333333334	-0.2177777777777777	-0.26	141.1111111111111	0.5233333333333332	ALQSQSISL	VLQSQSISL	0.5	1,8	False	0	0.986425	9	9	ALQSQSISL	4	0	0	VLQSQSISL	6.099999998230487	9	9	>seq_101	0.1036	VLQSQSISL	0.0	0.0131791069924178	False	False	83295	0.0904208930075821	False	False
99	ALQSQSISLV	HLA-A0201	0.1036	0	1	0.1187	0.1187	1.06098	1.061	0.318	0.0233333333333333	-0.3533333333333334	-0.2177777777777777	-0.26	141.1111111111111	0.5233333333333332	ALQSQSISL	VLQSQSISL	0.5	1,8	False	0	0.986425	9	9	ALQSQSISL	4	0	0	VLQSQSISL	6.099999998230487	10	9	>seq_102	0.6938	VLQSQSISLV	0.0	0.0131791069924178	False	False	83295	0.0904208930075821	False	False
100	ALRMLEVPL	HLA-B0702	1.6978	0	1	13.5377	13.5377	0.5210159999999999	0.521	0.173	0.3966666666666667	0.0922222222222221	0.1688888888888889	0.151111111111111	173.33333333333331	-0.1366666666666667	ALRMLEVPL	ALGMLEVPL	1.0777777777777775	1,8	False	-2	0.921008	9	9	ALRMLEVPL	6	0	2	ALGMLEVPL	6.410149741452187	9	9	>seq_104	1.6978	ALGMLEVPL	0.0	1.48487425633601	True	True	73978	0.2129257436639902	False	False
101	ALRMLEVPL	HLA-A0201	2.508	0	1	1.5213	1.5213	0.5210159999999999	0.521	0.173	0.3966666666666667	0.0922222222222221	0.1688888888888889	0.151111111111111	173.33333333333331	-0.1366666666666667	ALRMLEVPL	ALGMLEVPL	1.0777777777777775	1,8	False	-2	0.921008	9	9	ALRMLEVPL	6	0	2	ALGMLEVPL	6.410149741452187	9	9	>seq_103	2.508	ALGMLEVPL	0.0	1.6266637744034704	False	False	83295	4.134663774403471	False	False
102	ALSDQVRDV	HLA-A0201	0.2608	0	7	23.4182	23.4182	50.6117	50.612	37.959	-0.2633333333333333	-0.2	0.0533333333333333	0.0544444444444444	118.88888888888889	2.9433333333333334	ALSDQVRDV	ARSDQVRDV	-0.1999999999999999	1,8	True	-2	0.949534	9	9	ALSDQVRDV	4	0	1	ARSDQVRDV	4.109250931534916	9	9	>seq_105	0.2608	ARSDQVRDV	0.0	0.2578955649879154	True	True	83295	0.0029044350120846	False	False
103	ALSIGTSYRY	HLA-B1501	0.3522	0	3	0.4894	0.8871	0.000999989	0.001	0.001	0.1887499999999999	-0.605	-0.0925	-0.31	110.0	-0.385	ALS-IGTSY	ALS-IGTPY	0.7625000000000001	1,7	False	-1	0.9346	8	8	ALSIGTSY	4	0	6	ALSIGTPY	6.093198032584041	10	8	>seq_106	0.4303	ALSIGTPYRY	0.0	0.2123681433885694	True	False	3004	0.1398318566114305	False	False
104	ALSPDGSIRK	HLA-A0301	0.0542	0	9	1.7698	1.7698	2.161	2.161	2.161	-0.2329999999999999	-0.4429999999999999	0.3779999999999999	0.2729999999999999	88.0	2.3400000000000003	ALSPGSIRK	ASPDGSIRK	-0.54	0,9	False	-3	0.951549	10	10	ALSPDGSIRK	4	0	1	APSPDGSIRK	9.695024739019573	10	10	>seq_107	0.0542	APSPDGSIRK	0.0	0.0525401288281161	True	True	41261	0.0016598711718838	False	False
105	ALSPGLTRT	HLA-A0201	0.8592	0	9	2.473	2.473	35.9919	35.992	5.147	0.0077777777777777	-0.5211111111111112	0.1577777777777777	0.2466666666666666	97.77777777777776	1.2077777777777776	ALSPGLTRT	ALSPGSTRT	0.0777777777777776	1,8	False	-2	0.921465	9	9	ALSPGLTRT	2	0	5	ALSPGSTRT	10.550002220086752	9	9	>seq_108	0.8592	ALSPGSTRT	1.20812138761297e-17	0.5606861949049736	True	True	83295	0.2985138050950263	False	False
106	ALSPVIPHI	HLA-A0201	0.0077	1	5	0.0158	0.0158	16.1113	16.111	5.156	0.4611111111111111	-0.2511111111111111	-0.0233333333333333	0.721111111111111	173.33333333333331	-1.3944444444444446	ALSPVIPHI	ALSPVIPLI	1.2888888888888888	1,8	False	-3	0.935585	9	9	ALSPVIPHI	2	0	7	ALSPVIPLI	7.550323993898928	9	9	>seq_109	0.0077	ALSPVIPLI	0.0	0.0039474683544303	True	True	83295	0.0037525316455696	False	False
107	ALSVEFSEM	HLA-B1501	1.0351	0	6	1.5305	1.5305	0.150998	0.151	0.057	0.1222222222222222	-0.19	-0.1611111111111111	-0.1944444444444444	86.66666666666666	0.4799999999999998	ALSVEFSEM	ALSVEFPEM	0.6555555555555556	1,8	False	-1	0.929942	9	9	ALSVEFSEM	4	0	6	ALSVEFPEM	3.613691325765103	9	9	>seq_110	1.0351	ALSVEFPEM	0.0	0.335046416203855	False	False	69271	0.700053583796145	False	False
108	ALSYLVSFQR	HLA-A1102	0.6257	1	7	9.2143	17.0	0.150998	0.151	0.151	0.2044444444444444	0.2177777777777777	-0.2833333333333333	-0.15	118.88888888888889	1.171111111111111	LSYLVSFQR	LSYLVSFQT	0.411111111111111	1,8	True	-1	0.976334	9	9	LSYLVSFQR	2	1	8	LSYLVSFQT	9.348807885311544	10	9	>seq_111	0.8641	ALSYLVSFQT	0.999999547346729	0.6026705594117648	True	True	74135	0.0230294405882352	False	False
109	ALSYTPAEV	HLA-A0201	0.1425	1	7	0.0578	0.0578	12.6714	12.671	8.452	0.1177777777777777	-0.3733333333333333	-0.1233333333333333	0.2166666666666666	97.77777777777776	0.0377777777777777	ALSYTPAEV	ALSYTPVEV	0.4111111111111111	1,8	False	0	0.954441	9	9	ALSYTPAEV	4	0	6	ALSYTPVEV	3.8499827128835022	9	9	>seq_112	0.1425	ALSYTPVEV	0.992380228905816	0.2088192041522491	False	False	83295	0.3513192041522491	False	False
110	ALTASTVPL	HLA-A0201	0.6482	0	9	0.509	0.509	3.22098	3.221	1.073	0.2944444444444445	-0.5355555555555555	-0.1966666666666666	0.2466666666666667	141.1111111111111	-0.9955555555555556	ALTASTVPL	ALTASPVPL	1.2888888888888888	1,8	False	-1	0.923572	9	9	ALTASTVPL	4	0	5	ALTASPVPL	6.099999998230487	9	9	>seq_113	0.6482	ALTASPVPL	0.0	0.1772680550098231	False	False	83295	0.8254680550098231	False	False
111	ALVNKLYSL	HLA-A0201	0.0271	0	0	0.0395	0.0395	8.92097	8.921	5.95	0.3077777777777778	-0.0011111111111111	0.1244444444444444	-0.3833333333333333	173.33333333333331	-0.5422222222222223	ALVNKLYSL	ALVNELYSL	0.8777777777777778	1,8	False	1	0.94763	9	9	ALVNKLYSL	2	0	4	ALVNELYSL	9.298300650902092	9	9	>seq_114	0.0271	ALVNELYSL	0.0	0.0085073417721519	False	False	83295	0.0185926582278481	False	False
112	ALVRGVCMKV	HLA-A0201	1.2789	0	4	0.9676	0.9676	13.9907	13.991	10.493	0.2139999999999999	-0.2219999999999999	0.2189999999999999	-0.244	136.0	-0.2950000000000001	ALVRGVMKV	ALVGVFMKV	1.38	1,9	False	-2	0.900071	10	10	ALVRGVCMKV	2	0	6	ALVRGVFMKV	9.833242292515934	10	10	>seq_115	1.2789	ALVRGVFMKV	0.0	0.4114526353865232	False	False	15215	1.6903526353865233	False	False
113	ALVVPVFEI	HLA-A0202	0.6635	0	1	1.5171	1.5171	16.2605	16.261	16.261	0.6244444444444446	-0.0711111111111111	-0.1166666666666666	0.2288888888888889	194.44444444444443	-2.2155555555555555	ALVVPVFEI	ALVVPAFEI	2.2666666666666666	1,8	False	0	0.950478	9	9	ALVVPVFEI	4	0	5	ALVVPAFEI	3.849983240943402	9	9	>seq_116	0.6635	ALVVPAFEI	0.0	0.3733198866257992	True	True	95907	0.2901801133742008	False	False
114	ALWDRVVDL	HLA-A0201	0.0165	1	8	6.6438	6.6438	7.58106	7.580999999999999	4.549	0.2355555555555555	0.1377777777777778	0.0433333333333333	-0.0755555555555555	162.22222222222223	1.1444444444444444	ALWDRVVDL	APWDRVVDL	0.6	1,8	True	-3	0.921174	9	9	ALWDRVVDL	4	0	1	APWDRVVDL	4.109250931534916	9	9	>seq_117	0.0165	APWDRVVDL	0.992381120417115	0.0164590219452722	True	True	83295	4.097805472771607e-05	False	False
115	ALWSLSRHASL	HLA-A0201	0.4606	0	3	0.4606	0.4606	11.9513	11.951	8.963	0.1422222222222222	-0.08	0.0911111111111111	-0.15	108.88888888888889	1.1766666666666663	ALWSLSRHA	ALWSLSRHA	0.111111111111111	1,8	True	4	1.0	9	9	ALWSLSRHA	0	0	-1	ALWSLSRHA	10.551758703775704	11	9	>seq_118	0.9784	ALWSLSRHAAL	0.0	0.0	False	False	83295	0.4606	False	False
116	ALYGFVPVL	HLA-A0201	0.0216	1	1	0.0257	0.0257	155.827	155.827	77.914	0.7266666666666667	-0.2188888888888889	-0.0477777777777778	-0.031111111111111	162.22222222222223	-2.612222222222222	ALYGFVPVL	ALYGSVPVL	1.9222222222222225	1,8	False	-2	0.902943	9	9	ALYGFVPVL	2	0	4	ALYGSVPVL	6.093198032584041	9	9	>seq_119	0.0216	ALYGSVPVL	0.999999547320249	0.0034459143968871	False	False	83295	0.0181540856031128	False	False
117	AMAGSLVFL	HLA-A0201	0.0845	1	8	0.1194	0.1194	17.8915	17.891	17.39	0.6044444444444445	-0.4955555555555555	-0.02	-0.4822222222222223	141.1111111111111	-2.263333333333333	AMAGSLVFL	AMAGSPVFL	2.1	1,8	False	-3	0.903608	9	9	AMAGSLVFL	4	0	5	AMAGSPVFL	6.099999998230487	9	9	>seq_120	0.0845	AMAGSPVFL	0.5	0.0246989112227805	False	False	83295	0.0598010887772194	False	False
118	AMAGSLVFL	HLA-A2402	4.1874	0	8	3.2724	3.2724	17.8915	17.891	17.39	0.6044444444444445	-0.4955555555555555	-0.02	-0.4822222222222223	141.1111111111111	-2.263333333333333	AMAGSLVFL	AMAGSPVFL	2.1	1,8	False	-3	0.903608	9	9	AMAGSLVFL	4	0	5	AMAGSPVFL	6.099999998230487	9	9	>seq_122	4.1874	AMAGSPVFL	0.5	1.1708443344334434	False	False	52592	5.358244334433444	False	False
119	AMAGSLVFL	HLA-B0702	6.2205	0	8	3.9303	3.9303	17.8915	17.891	17.39	0.6044444444444445	-0.4955555555555555	-0.02	-0.4822222222222223	141.1111111111111	-2.263333333333333	AMAGSLVFL	AMAGSPVFL	2.1	1,8	False	-3	0.903608	9	9	AMAGSLVFL	4	0	5	AMAGSPVFL	6.099999998230487	9	9	>seq_121	6.2205	AMAGSPVFL	0.5	3.624707808564233	False	False	73978	9.845207808564234	False	False
120	AMAVLYLAL	HLA-A0201	1.9184	0	3	4.0305	4.0305	21.4707	21.471	4.767	0.7677777777777779	-0.1711111111111112	-0.0822222222222222	-0.5033333333333334	195.55555555555551	-2.9377777777777783	AMAVLYLAL	AVAVLYLAL	2.4	1,8	True	1	0.974185	9	9	AMAVLYLAL	1	0	1	AVAVLYLAL	6.093198032584041	9	9	>seq_123	1.9184	AVAVLYLAL	0.0	1.0052977645453418	True	True	83295	0.9131022354546584	False	False
121	AMHGRKIMGK	HLA-A0301	0.1097	0	1	0.0736	0.0736	30.2403	30.24	26.883	-0.1199999999999999	-0.2439999999999999	0.7989999999999999	-0.291	49.0	1.737	AMHGKIMGK	AMNGKIMGK	-0.6199999999999999	0,9	False	1	0.944472	10	10	AMHGRKIMGK	2	0	2	AMNGRKIMGK	11.823062091134489	10	10	>seq_124	0.1097	AMNGRKIMGK	0.0	0.0538066576086956	False	False	41261	0.1635066576086956	False	False
122	AMHNQLTDMEK	HLA-A0301	0.4073	0	8	0.3973	0.3973	20.3013	20.301	8.709	-0.2445454545454545	-0.01	0.1781818181818182	-0.1745454545454546	44.54545454545455	2.6418181818181816	AMHNQLMEK	AIHNQLMEK	-1.1272727272727272	0,10	True	1	0.982999	11	11	AMHNQLTDMEK	3	0	1	AIHNQLTDMEK	5.454297225456685	11	11	>seq_125	0.4073	AIHNQLTDMEK	0.0	0.0102516989680342	False	False	20826	0.4175516989680342	False	False
123	AMLSKVVIL	HLA-A0201	0.099	0	7	0.482	0.482	5.15117	5.151	2.442	0.5366666666666667	-0.0677777777777778	0.001111111111111	-0.2611111111111111	205.5555555555556	-2.0055555555555555	AMLSKVVIL	AMPSKVVIL	2.1666666666666665	1,8	False	-3	0.923745	9	9	AMLSKVVIL	4	0	2	AMPSKVVIL	9.700002531521022	9	9	>seq_126	0.099	AMPSKVVIL	0.0	0.0786659751037344	True	True	83295	0.0203340248962655	False	False
124	AMPFSIFYPM	HLA-A0201	5.4917	1	2	5.1194	10.0074	0.000999989	0.001	0.001	0.6499999999999999	0.0444444444444444	-0.5888888888888889	0.5577777777777777	54.44444444444444	-1.2777777777777777	AMPFSIFYP	AMPFSIFYR	0.9444444444444446	1,8	True	-2	0.964456	9	9	AMPFSIFYP	4	0	8	AMPFSIFYR	6.093198032584041	10	9	>seq_127	5.7665	AMPFSIFYRM	0.0	2.478053209624878	False	False	83295	3.013646790375122	False	False
125	AMQCLQNENL	HLA-A0201	5.8036	0	0	9.2154	39.2222	37.3801	37.38	26.166	-0.13	0.0455555555555555	-0.0377777777777777	-0.5011111111111111	86.66666666666666	1.966666666666666	MQCLQNENL	MKCLQNENL	-0.6111111111111112	1,8	True	1	0.967671	9	9	MQCLQNENL	2	1	1	MKCLQNENL	3.849962144624442	10	9	>seq_128	6.429	AMKCLQNENL	0.0	4.944857426661431	False	False	83295	0.8587425733385685	False	False
126	AMQKRRLHLSV	HLA-A0201	3.4937	0	6	15.4711	21.4211	8.97202	8.972	3.15	-0.1799999999999999	0.3922222222222222	0.5133333333333333	-0.0411111111111111	97.77777777777776	3.51	AMQKRRLHL	AMQKRRLHR	-0.9222222222222224	1,8	True	-2	0.975143	9	9	AMQKRRLHL	4	0	8	AMQKRRLHR	12.516478954814374	11	9	>seq_129	7.6554	AMQKRRLHRSV	0.0	2.9238908076616044	False	False	83295	0.5698091923383954	False	False
127	AMRLWVIRV	HLA-A0201	2.0168	0	4	0.4426	0.4426	0.271007	0.271	0.271	0.4299999999999999	0.4077777777777778	0.0588888888888889	-0.1288888888888889	162.22222222222223	0.6033333333333332	AMRLWVIRV	AMGLWVIRV	1.1666666666666667	1,8	False	-2	0.912753	9	9	AMRLWVIRV	6	0	2	AMGLWVIRV	12.500109306536617	9	9	>seq_130	2.0168	AMGLWVIRV	0.0	7.173173429733392	False	False	83295	9.189973429733392	False	False
128	AMRLWVIRVQK	HLA-A1101	0.3043	0	4	0.6906	0.6906	0.271007	0.271	0.271	0.0644444444444444	0.6077777777777779	0.2733333333333333	-0.0311111111111111	151.11111111111111	2.2977777777777777	RLWVIRVQK	GLWVIRVQK	-0.0666666666666666	1,8	False	-2	0.967762	9	9	RLWVIRVQK	6	2	0	GLWVIRVQK	12.51647814642638	11	9	>seq_131	3.9075	AMGLWVIRVQK	0.0	0.170215884737909	True	False	74135	0.1340841152620909	False	False
129	AMVHYLMIL	HLA-A0201	0.9771	0	0	0.6627	0.6627	0.390989	0.391	0.087	0.788888888888889	0.211111111111111	-0.1811111111111111	-0.3455555555555556	173.33333333333331	-2.2788888888888885	AMVHYLMIL	AMVHYLMVL	1.9333333333333336	1,8	False	3	0.989648	9	9	AMVHYLMIL	3	0	7	AMVHYLMVL	7.542349207215011	9	9	>seq_132	0.9771	AMVHYLMVL	0.0	0.4635585332729742	False	False	83295	1.4406585332729742	False	False
130	AMVLAVRGV	HLA-A0201	1.47	0	2	3.5082	3.5082	39.4513	39.451	31.561	0.3644444444444444	-0.4233333333333334	0.281111111111111	-0.3177777777777777	162.2222222222222	-1.0033333333333334	AMVLAVRGV	AMVLADRGV	1.8888888888888888	1,8	False	-3	0.910585	9	9	AMVLAVRGV	2	0	5	AMVLADRGV	10.550002220086752	9	9	>seq_133	1.47	AMVLADRGV	0.0	0.8540430990251411	True	True	83295	0.6159569009748589	False	False
131	AMYLNYFRGL	HLA-A0201	5.4228	0	7	9.5592	9.7252	87.8224	87.822	54.889	0.3500000000000001	0.2825	0.1187499999999999	-0.47375	97.5	1.0099999999999998	YLN-YFRGL	YL-NYCRGL	-0.075	0,1,2,3,5,7	False	-2	0.846655	8	8	YLNYFRGL	2	2	4	YLNYCRGL	9.171628129668534	10	8	>seq_134	6.1562	AMYLNYCRGL	0.0076197710941836	2.399030839468597	False	False	353	3.023769160531403	False	False
132	AMYQRAKLK	HLA-A0301	0.0219	0	2	0.0161	0.0161	0.4809969999999999	0.481	0.08	-0.1655555555555555	0.231111111111111	0.3711111111111111	-0.2333333333333333	65.55555555555554	2.312222222222222	AMYQRAKLK	AMYQRAKSK	-0.8666666666666667	1,8	False	-2	0.955243	9	9	AMYQRAKLK	2	0	7	AMYQRAKSK	10.901809546165168	9	9	>seq_135	0.0219	AMYQRAKSK	0.0	0.0078894409937888	False	False	61640	0.0297894409937888	False	False
133	AMYSNADIYLF	HLA-A2402	0.0451	0	8	0.0136	0.0136	13.2507	13.251	7.951	0.372	0.119	-0.371	-0.328	88.0	0.2059999999999999	MYSNAIYLF	VYSNAIYLF	0.4399999999999999	1,9	False	1	0.988111	10	10	MYSNADIYLF	1	1	0	VYSNADIYLF	3.7499865652062	11	10	>seq_136	0.7505	AVYSNADIYLF	0.999999547320045	0.1044595588235294	False	False	21635	0.1495595588235294	False	False
134	APAASPTVVV	HLA-B0702	0.0764	0	9	0.1967	0.1967	46.2218	46.222	5.7780000000000005	0.1555555555555555	-0.778888888888889	-0.1344444444444444	0.68	97.77777777777776	-0.8377777777777777	APAASPTVV	APAASPTGV	1.011111111111111	1,8	False	-3	0.94829	9	9	APAASPTVV	4	0	7	APAASPTGV	6.099999998230487	10	9	>seq_137	0.2419	APAASPTGVV	0.0	0.0467255719369598	True	False	73978	0.0296744280630401	False	False
135	APAKSVKKRI	HLA-B0702	0.8854	0	0	0.7025	0.7025	4.03089	4.031	1.153	-0.31	-0.0799999999999999	0.5679999999999998	0.377	88.0	2.239	APASVKKRI	APAKSVKEI	-0.6299999999999999	1,9	False	1	0.969668	10	10	APAKSVKKRI	2	0	7	APAKSVKERI	11.924509373493493	10	10	>seq_138	0.8854	APAKSVKERI	0.0	0.2305190889679714	False	False	47675	1.115919088967971	False	False
136	APAPPAPAF	HLA-B0702	0.0072	0	9	0.3308	0.3308	4.90108	4.901	2.941	0.3333333333333333	-0.7155555555555556	-0.0722222222222222	1.346666666666667	44.44444444444444	-1.1355555555555557	APAPPAPAF	PPAPPAPAF	0.3999999999999999	1,8	False	-1	0.978341	9	9	APAPPAPAF	4	0	0	PPAPPAPAF	6.099999998230487	9	9	>seq_139	0.0072	PPAPPAPAF	2.0491933110931699e-13	0.0070432889963724	True	True	73978	0.0001567110036275	False	False
137	APARLERRHSA	HLA-B0702	0.4594	1	0	6.6294	18.039	6.03101	6.031	3.016	-0.4236363636363636	-0.0972727272727273	0.5518181818181819	0.4336363636363637	62.72727272727272	4.48	APAERRHSA	ALAERRHSA	-1.218181818181818	1,3,10	True	-3	0.968154	11	11	APARLERRHSA	4	0	1	ALARLERRHSA	12.199135216884317	11	11	>seq_140	0.4594	ALARLERRHSA	0.00017683657384	0.4477004401574367	True	True	29370	0.0116995598425633	False	False
138	APCLESGTCIL	HLA-B0702	0.9684	0	9	0.8587	0.8587	0.160996	0.161	0.161	0.2118181818181818	-0.5363636363636363	-0.1418181818181818	0.0463636363636363	115.45454545454544	-0.6627272727272727	APESGTCIL	APEGGTCIL	1.0818181818181818	1,3,10	False	0	0.943924	11	11	APCLESGTCIL	2	0	5	APCLEGGTCIL	3.8499410483054817	11	11	>seq_141	0.9684	APCLEGGTCIL	0.0	0.1237143123325958	False	False	29370	1.0921143123325958	False	False
139	APESRERVPSV	HLA-B0702	0.4401	0	9	0.232	0.4006	31.0818	31.082	11.656	-0.4118181818181818	-0.1954545454545455	0.2399999999999999	0.7727272727272727	61.81818181818181	3.67	APRERVPSV	APRERVPSV	-0.9636363636363636	1,3,10	True	-1	0.946651	11	11	APESRERVPSV	4	0	3	APEPRERVPSV	6.533466308377683	11	11	>seq_142	0.4401	APEPRERVPSV	0.0	0.0433947828257613	False	False	29370	0.4834947828257613	False	False
140	APFPLGDSAL	HLA-A6801	18.1714	0	8	15.8878	15.8878	20.5704	20.57	20.57	0.1777777777777777	-0.7211111111111111	0.0544444444444444	0.5188888888888888	65.55555555555554	-0.0377777777777776	APFPLGDSA	APFPHGDSA	0.2555555555555555	1,8	False	-3	0.879145	9	9	APFPLGDSA	2	0	4	APFPHGDSA	3.749987360555679	10	9	>seq_143	20.88	APFPHGDSAL	0.0	2.611828512443508	False	False	57697	20.783228512443507	False	False
141	APGLMGTEQLF	HLA-B0702	0.3481	0	3	0.3481	0.3481	16.7107	16.711	6.684	0.122	-0.623	0.3409999999999999	-0.1519999999999999	88.0	-0.096	APGLMGTQL	APGLMGTQL	0.1199999999999999	1,9	True	4	1.0	10	10	APGLMGTEQL	0	0	-1	APGLMGTEQL	3.849983240943402	11	10	>seq_144	1.003	APGLMGTEQLS	1.20812138761297e-17	0.0	False	False	47675	0.3481	False	False
142	APGLPGFSGL	HLA-B0702	0.1295	0	9	0.2405	0.2405	70.4291	70.429	7.818	0.356	-0.963	0.4199999999999999	0.129	88.0	-1.4049999999999998	APLPGFSGL	APLPGFPGL	0.7	1,9	False	-1	0.94261	10	10	APGLPGFSGL	4	0	7	APGLPGFPGL	6.099999998230487	10	10	>seq_145	0.1295	APGLPGFPGL	7.122594434143239e-22	0.0597692307692307	False	False	47675	0.0697307692307692	False	False
143	APGPLPRSL	HLA-B0702	0.0078	0	4	0.0206	0.0206	16.7513	16.751	5.578	0.1322222222222222	-0.51	0.2911111111111111	0.9511111111111112	97.77777777777776	0.6366666666666667	APGPLPRSL	GPGPLPRSL	-0.1222222222222222	1,8	False	0	0.979488	9	9	APGPLPRSL	4	0	0	GPGPLPRSL	10.550002220086752	9	9	>seq_146	0.0078	GPGPLPRSL	0.0	0.0048466019417475	True	True	73978	0.0029533980582524	False	False
144	APKKKSIKL	HLA-B0702	0.0112	0	5	0.834	0.834	8.60097	8.600999999999999	2.864	-0.261111111111111	0.0599999999999999	0.6633333333333333	0.3288888888888889	97.77777777777776	1.5499999999999998	APKKKSIKL	APKKKSIKS	-0.8777777777777778	1,8	True	-2	0.980789	9	9	APKKKSIKL	2	0	8	APKKKSIKS	11.278334052301943	9	9	>seq_147	0.0112	APKKKSIKS	0.0	0.011049592326139	True	True	73978	0.0001504076738609	False	False
145	APLLQENLRL	HLA-B0702	0.7624	0	4	0.4586	0.4586	24.1207	24.121	24.121	0.121	0.0739999999999999	0.323	0.024	166.0	1.242	APLLQNLRL	APLLQENSL	0.0399999999999999	1,9	False	-2	0.94838	10	10	APLLQENLRL	2	0	7	APLLQENSRL	6.410149741452187	10	10	>seq_148	0.7624	APLLQENSRL	0.0	0.5050525948539031	False	False	47675	1.267452594853903	False	False
146	APNLQNQMSSL	HLA-B0702	0.1021	0	6	0.2083	0.2083	0.0909992999999999	0.091	0.091	-0.1036363636363635	-0.2927272727272727	-0.0681818181818181	-0.0945454545454545	80.0	1.5599999999999996	APNLQNSSL	APNLQNQSL	-0.5363636363636365	1,3,10	False	-1	0.95382	11	11	APNLQNQMSSL	4	0	8	APNLQNQMCSL	6.099999998230487	11	11	>seq_150	0.1021	APNLQNQMCSL	0.0	0.0520548247719635	True	True	29370	0.0500451752280364	False	False
147	APPSAEYESL	HLA-B0702	0.6472	0	1	9.2796	14.1446	2.41095	2.411	0.653	-0.099	-0.4109999999999999	4.163336342344337e-18	0.528	59.00000000000001	1.2019999999999995	APSAEYESL	APPSAYESS	-0.5700000000000001	1,9	True	-2	0.984844	10	10	APPSAEYESL	2	0	9	APPSAEYESS	3.613691097591072	10	10	>seq_151	0.6472	APPSAEYESS	0.992380232328851	0.6175867313320984	True	True	47675	0.0296132686679015	False	False
148	APPSAEYESLV	HLA-B0702	0.6472	0	1	1.5711	14.1446	2.41095	2.411	0.653	-0.099	-0.4109999999999999	4.163336342344337e-18	0.528	59.00000000000001	1.2019999999999995	APSAEYESL	APPSAYESS	-0.5700000000000001	1,9	True	-2	0.984844	10	10	APPSAEYESL	2	0	9	APPSAEYESS	3.613691097591072	11	10	>seq_152	4.2047	APPSAEYESSV	0.992380232328851	0.6175867313320984	True	False	47675	0.0296132686679015	False	False
149	APQVTESIEF	HLA-B0702	0.4615	0	1	0.8498	7.2434	5.97111	5.971	5.971	-0.0409999999999999	-0.2	-0.137	0.285	78.0	1.138	APQVTSIEF	APQVTSIES	-0.0299999999999999	1,9	True	-2	0.98193	10	10	APQVTESIEF	2	0	9	APQVTESIES	3.613691325765103	10	10	>seq_153	0.4615	APQVTESIES	4.56155760238008e-07	0.4320963704889969	True	False	47675	0.0294036295110031	False	False
150	APSLKGKQKQM	HLA-B0702	0.33	0	3	0.0532	0.1699	2.24093	2.241	2.241	-0.3236363636363636	-0.209090909090909	0.4772727272727272	0.0109090909090909	44.54545454545455	1.9190909090909087	APSLKGKQM	APSPKGKQM	-1.2727272727272727	1,3,10	True	-3	0.938098	11	11	APSLKGKQKQM	4	0	3	APSPKGKQKQM	11.10307073686272	11	11	>seq_154	0.33	APSPKGKQKQM	2.08066186216553e-13	0.3109652736904062	False	False	29370	0.6409652736904062	False	False
151	APSPGQPPAL	HLA-B3501	0.689	0	8	1.1483	6.2702	40.23	40.23	28.724	0.071	-0.7859999999999998	0.1209999999999999	1.102	59.00000000000001	-0.054	APSPGPPAL	APSPGPPAP	-0.3700000000000001	1,9	True	-3	0.97759	10	10	APSPGQPPAL	4	0	9	APSPGQPPAP	6.099999998230487	10	10	>seq_155	0.689	APSPGQPPAP	0.0	0.6132893368632578	True	False	20216	0.075710663136742	False	False
152	APTPLPAPQQY	HLA-B3501	0.0057	0	4	0.0053	0.0053	6.32121	6.321	6.321	0.0577777777777777	-0.1677777777777778	-0.2533333333333333	0.958888888888889	54.44444444444444	0.7844444444444444	TPLPAPQQY	TPSPAPQQY	-0.9111111111111112	1,8	False	-2	0.93408	9	9	TPLPAPQQY	2	2	2	TPSPAPQQY	6.093198032584041	11	9	>seq_156	0.1852	APTPSPAPQQY	0.999999547320041	0.0004301886792452	False	False	77995	0.0061301886792452	False	False
153	APTRTVKII	HLA-B0702	0.4434	0	2	0.4521	0.8057	0.2809919999999999	0.281	0.234	0.0388888888888888	-0.0644444444444444	0.1066666666666666	0.5033333333333334	129.99999999999997	1.102222222222222	APTRTVKII	APTRTVEII	0.3999999999999999	1,8	False	1	0.960293	9	9	APTRTVKII	2	0	6	APTRTVEII	11.651775666512547	9	9	>seq_157	0.4434	APTRTVEII	0.0	0.1993841628397666	False	False	73978	0.2440158371602333	False	False
154	APTRTVKIINV	HLA-B0702	0.4434	0	2	0.4521	0.8057	0.2809919999999999	0.281	0.234	0.0388888888888888	-0.0644444444444444	0.1066666666666666	0.5033333333333334	129.99999999999997	1.102222222222222	APTRTVKII	APTRTVEII	0.3999999999999999	1,8	False	1	0.960293	9	9	APTRTVKII	2	0	6	APTRTVEII	11.651775666512547	11	9	>seq_158	3.6801	APTRTVEIINV	0.0	0.1993841628397666	False	False	73978	0.2440158371602333	False	False
155	APTWRALAR	HLA-B0702	2.3117	0	9	1.4481	2.3117	6.32121	6.321	3.161	0.2149999999999999	-0.21375	0.05875	0.23375	86.25	0.6012499999999998	APT-WRALA	APT-WRALA	0.1874999999999999	1,7	True	4	1.0	8	8	APTWRALA	0	0	-1	APTWRALA	10.550002220086752	9	8	>seq_159	2.684	APTWRALAG	0.0	0.0	False	False	17862	2.3117	False	False
156	APVFLDCLEL	HLA-B0702	1.3128	0	8	0.1153	0.1153	2.87109	2.871	2.627	0.4580000000000001	-0.0749999999999999	-0.183	0.1379999999999999	156.0	-0.934	APVFLDLEL	APFLDRLEL	1.41	1,9	False	-3	0.892449	10	10	APVFLDCLEL	2	0	6	APVFLDRLEL	3.550065870862454	10	10	>seq_160	1.3128	APVFLDRLEL	0.999999547346932	13.63467476149176	False	False	47675	14.94747476149176	False	False
157	AQAAWLENFPL	HLA-A0201	3.4483	0	5	5.2419	6.5025	25.7911	25.791	17.203	0.1888888888888889	-0.1144444444444444	0.0288888888888888	-0.4777777777777777	76.66666666666666	0.3699999999999999	AQAAWLENF	AQAAWRENF	0.0666666666666667	1,8	False	-2	0.908415	9	9	AQAAWLENF	4	0	5	AQAAWRENF	3.849983240943402	11	9	>seq_161	5.8596	AQAAWRENFPL	0.0076197710941836	1.6196536501345635	False	False	83295	1.8286463498654364	False	False
158	AQALADLAGFK	HLA-A1101	0.2921	0	2	1.2376	1.2376	8.31087	24.933	24.933	0.2411111111111111	-0.5233333333333333	0.3977777777777777	-0.3922222222222222	120.0	-0.5466666666666667	ALADLAGFK	ALEDLAGFK	0.8888888888888887	1,8	False	-1	0.944316	9	9	ALADLAGFK	2	2	2	ALEDLAGFK	6.337367167230696	11	9	>seq_162	1.4647	AQALEDLAGFK	4.52679959335127e-07	0.2231581690368455	True	False	74135	0.0689418309631545	False	False
159	AQAPNNYRCF	HLA-B1501	0.2405	0	4	0.2595	0.2595	7.65074	7.651	0.803	-0.1579999999999999	-0.085	-0.081	0.051	20.0	2.6	AQAPNNYRF	AQAPNNRRF	-0.9	1,9	False	-3	0.935576	10	10	AQAPNNYRCF	2	0	8	AQAPNNYRRF	8.527213490568101	10	10	>seq_163	0.2405	AQAPNNYRRF	0.0	0.0176088631984585	False	False	30221	0.2228911368015414	False	False
160	AQAPNNYRCFL	HLA-A0201	4.1072	0	4	4.1114	4.1114	7.65074	7.651	0.803	-0.0199999999999999	-0.0445454545454545	-0.0663636363636363	-0.0099999999999999	53.63636363636364	1.9163636363636365	AQAPNNYFL	AQAPNNYFL	-0.4727272727272727	1,10	False	-3	0.926711	11	11	AQAPNNYRCFL	2	0	8	AQAPNNYRRFL	8.527213490568101	11	11	>seq_164	4.1072	AQAPNNYRRFL	0.0	0.0041957094906844	False	False	10277	4.103004290509316	False	False
161	AQAPSLWGA	HLA-A0201	0.4378	0	8	0.6492	0.6492	1.03097	1.031	0.245	0.1888888888888889	-0.6577777777777778	0.1255555555555555	-0.1099999999999999	76.66666666666666	-0.52	AQAPSLWGA	AQAPSPWGA	0.2222222222222222	1,8	False	-3	0.885313	9	9	AQAPSLWGA	4	0	5	AQAPSPWGA	6.099999998230487	9	9	>seq_165	0.4378	AQAPSPWGA	0.996175543712172	0.1425614910659272	False	False	83295	0.2952385089340727	False	False
162	AQDIYRASY	HLA-B1501	0.1155	1	6	4.0291	4.0291	0.462005	0.462	0.422	-0.1622222222222222	-0.0133333333333333	-0.0966666666666666	-0.1155555555555555	65.55555555555554	2.7022222222222223	AQDIYRASY	ARDIYRASY	-0.7555555555555555	1,8	True	1	0.962824	9	9	AQDIYRASY	2	0	1	ARDIYRASY	6.325280332472175	9	9	>seq_166	0.1155	ARDIYRASY	5.89524745824429e-05	0.112189024844258	True	True	69271	0.0033109751557419	False	False
163	AQDIYRASYY	HLA-B1501	0.1155	1	6	2.5861	4.0291	0.462005	0.462	0.422	-0.1622222222222222	-0.0133333333333333	-0.0966666666666666	-0.1155555555555555	65.55555555555554	2.7022222222222223	AQDIYRASY	ARDIYRASY	-0.7555555555555555	1,8	True	1	0.962824	9	9	AQDIYRASY	2	0	1	ARDIYRASY	6.325280332472175	10	9	>seq_167	0.2732	ARDIYRASYY	5.89524745824429e-05	0.112189024844258	True	True	69271	0.0033109751557419	False	False
164	AQFCDVRLQV	HLA-A0201	0.8964	0	3	1.1308	1.1308	48.4122	48.412	32.291	0.019	0.0359999999999999	-0.205	-0.0979999999999999	107.0	1.5650000000000002	AQFDVRLQV	GQFDVRLQV	0.43	1,9	False	0	0.983679	10	10	AQFCDVRLQV	4	0	0	GQFCDVRLQV	6.161167718935758	10	10	>seq_168	0.8964	GQFCDVRLQV	0.0	0.185811956137248	False	False	15215	0.710588043862752	False	False
165	AQFKGAWIL	HLA-A0201	0.4326	0	0	1.6461	1.6461	0.110998	0.111	0.063	0.4022222222222222	-0.1155555555555556	0.1933333333333332	-0.4866666666666666	108.88888888888889	-0.9577777777777778	AQFKGAWIL	AQSKGAWIL	0.6666666666666666	1,8	False	-2	0.917191	9	9	AQFKGAWIL	2	0	2	AQSKGAWIL	9.700002531521022	9	9	>seq_169	0.4326	AQSKGAWIL	0.999941047525622	0.3189114270092947	True	True	83295	0.1136885729907053	False	False
166	AQFSSDVLNLV	HLA-A0201	0.4712	1	0	0.4736	0.4736	26.8007	26.801	13.401	0.2533333333333333	-0.1755555555555555	-0.2411111111111111	-0.1688888888888888	151.11111111111111	0.1399999999999999	FSSDVLNLV	FSSEVLNLV	1.1333333333333335	1,8	False	2	0.954107	9	9	FSSDVLNLV	4	2	3	FSSEVLNLV	3.749987360555679	11	9	>seq_170	1.0001	AQFSSEVLNLV	0.0	0.0023878378378378	False	False	83295	0.4688121621621621	False	False
167	AQGTGVLGSK	HLA-A1101	0.838	0	9	1.292	1.292	26.4409	26.441	7.218	-0.1469999999999999	-0.979	0.623	-0.493	78.0	0.3469999999999999	AQGTGVLSK	AQGTEVLSK	-0.0299999999999999	0,1,9	False	-2	0.923761	10	10	AQGTGVLGSK	2	0	4	AQGTEVLGSK	9.700002531521022	10	10	>seq_171	0.838	AQGTEVLGSK	3.47580562316133e-09	0.2944674922600619	False	False	35076	0.543532507739938	False	False
168	AQILHFQNPGY	HLA-B1501	0.2558	0	0	0.3154	0.6169	7.1211	7.121	7.121	0.2666666666666666	-0.0177777777777777	0.101111111111111	0.021111111111111	86.66666666666666	0.3577777777777778	ILHFQNPGY	ILQFQNPGY	-0.2666666666666666	1,8	False	0	0.925857	9	9	ILHFQNPGY	4	2	2	ILQFQNPGY	7.542349207215011	11	9	>seq_172	0.2561	AQILQFQNPGY	0.0	0.1497315286107959	True	False	69271	0.1060684713892041	False	False
169	AQPAVQSAF	HLA-A0206	1.6674	0	2	0.6613	0.6613	15.0011	15.001	6.255	0.04	-0.4966666666666667	-0.1911111111111111	0.1311111111111111	65.55555555555554	0.2255555555555555	AQPAVQSAF	AQAAVQSAF	0.3333333333333333	1,8	False	-1	0.938948	9	9	AQPAVQSAF	4	0	2	AQAAVQSAF	6.099999998230487	9	9	>seq_173	1.6674	AQAAVQSAF	0.0	2.5367777710570087	False	False	96572	4.204177771057009	False	False
170	AQSWAFEQV	HLA-A0201	1.1162	0	1	14.3973	14.3973	5.77091	5.771	3.849	0.0344444444444444	-0.0811111111111111	-0.2211111111111111	-0.3033333333333333	54.44444444444444	0.9244444444444444	AQSWAFEQV	AESWAFEQV	-0.1777777777777778	1,8	True	2	0.970424	9	9	AQSWAFEQV	2	0	1	AESWAFEQV	3.849983240943402	9	9	>seq_174	1.1162	AESWAFEQV	0.0	1.029662771491877	True	True	83295	0.086537228508123	False	False
171	AQVELNLML	HLA-A0201	0.4749	0	4	1.2207	1.2207	7.47099	7.471	2.488	0.3188888888888889	-0.0111111111111111	0.1044444444444444	-0.471111111111111	173.33333333333331	-0.441111111111111	AQVELNLML	AQEELNLML	0.9777777777777776	1,8	False	-2	0.932827	9	9	AQVELNLML	2	0	2	AQEELNLML	3.849983240943402	9	9	>seq_175	0.4749	AQEELNLML	0.0	0.2901453428360776	True	True	83295	0.1847546571639223	False	False
172	AQYTLMSQAV	HLA-A0201	1.5724	0	5	1.3766	1.3766	12.4909	12.491	3.747	0.0388888888888889	-0.2222222222222222	-0.3166666666666666	-0.3444444444444444	65.55555555555554	0.6999999999999998	AQYTLMSQA	AQYTLMAQA	-0.0555555555555556	1,8	False	1	0.970288	9	9	AQYTLMSQA	4	0	6	AQYTLMAQA	6.093198032584041	10	9	>seq_176	2.9356	AQYTLMAQAV	0.0	0.2236495132936219	False	False	83295	1.796049513293622	False	False
173	AQYTLMVQAV	HLA-A0201	0.8008	0	5	1.3766	1.3766	12.4909	12.491	3.747	0.1977777777777777	-0.1222222222222222	-0.2722222222222222	-0.36	97.77777777777776	-0.1266666666666666	AQYTLMVQA	AQYTLMAQA	0.4999999999999999	1,8	False	0	0.958942	9	9	AQYTLMVQA	4	0	6	AQYTLMAQA	6.093198032584041	10	9	>seq_177	2.0274	AQYTLMAQAV	0.0	0.3349561528403313	False	False	83295	0.4658438471596687	False	False
174	ARFAVNLRL	HLA-B2705	0.0053	0	8	8.7252	8.7252	0.32099	0.321	0.321	0.1522222222222222	0.1022222222222222	0.2933333333333333	-0.1744444444444444	141.1111111111111	1.7777777777777777	ARFAVNLRL	AGFAVNLRL	0.6333333333333333	1,8	True	-2	0.940133	9	9	ARFAVNLRL	6	0	1	AGFAVNLRL	12.500109306536617	9	9	>seq_178	0.0053	AGFAVNLRL	0.0	0.0052967805895566	True	True	59540	3.2194104433136206e-06	False	False
175	ARLFLGLAI	HLA-B2705	0.1538	0	1	0.1333	0.1333	7.65074	7.651	3.06	0.6111111111111112	-0.1944444444444445	0.3088888888888889	-0.4066666666666667	195.55555555555551	-1.3666666666666667	ARLFLGLAI	ARLFPGLAI	1.933333333333333	1,8	False	-3	0.889294	9	9	ARLFLGLAI	4	0	4	ARLFPGLAI	10.550002220086752	9	9	>seq_179	0.1538	ARLFPGLAI	0.0	0.0236526631657914	False	False	59540	0.1774526631657914	False	False
176	ARLPVGAYEV	HLA-A0201	0.2948	0	7	0.1106	0.3507	0.00199998	0.002	0.001	0.1122222222222222	-0.2166666666666666	0.3366666666666666	0.1544444444444444	118.88888888888889	0.68	RLPVGAYEV	LLPVGAYEV	0.3	1,8	False	-2	0.972077	9	9	RLPVGAYEV	4	1	0	LLPVGAYEV	6.403313373681158	10	9	>seq_180	2.927	ALLPVGAYEV	0.0	0.0469897918448816	False	False	83295	0.2478102081551183	False	False
177	ARLQFSCYSSL	HLA-C0702	2.1649	1	5	4.3553	22.875	10.2809	10.281	4.411	0.09	0.1287499999999999	-0.3750000000000001	-0.185	61.25000000000001	1.62625	ARL-QFSCY	AGLQFS-CY	0.0999999999999999	0,1,7	True	-2	0.91934	8	8	ARLQFSCY	6	0	1	AGLQFSCY	8.527213490568101	11	8	>seq_181	4.9394	AGLQFSCYSSL	0.0	1.9600129175956285	False	False	5061	0.2048870824043715	False	False
178	ARMWMTLTF	HLA-A2402	1.1876	0	3	0.8456	0.8456	555.121	555.121	555.121	0.4888888888888889	0.3066666666666667	-0.4333333333333333	-0.2111111111111111	54.44444444444444	0.3688888888888887	ARMWMTLTF	ARMWKTLTF	0.6	1,8	False	-1	0.911191	9	9	ARMWMTLTF	1	0	4	ARMWKTLTF	10.550002220086752	9	9	>seq_182	1.1876	ARMWKTLTF	0.0	0.4803207190160832	False	False	52592	1.6679207190160832	False	False
179	ARRASKARL	HLA-C0702	2.2124	0	5	1.5746	1.5746	0.00199998	0.002	0.001	-0.4933333333333334	-0.0377777777777778	0.6722222222222223	0.0744444444444444	76.66666666666666	4.817777777777778	ARRASKARL	ARRASKALL	-1.0	1,8	False	-2	0.957688	9	9	ARRASKARL	4	0	7	ARRASKALL	12.807427794672549	9	9	>seq_183	2.2124	ARRASKALL	0.0	0.8961442398069354	False	False	102781	3.108544239806936	False	False
180	ARVSFTRGL	HLA-B2705	0.0563	0	9	0.0287	0.0287	5.77091	5.771	3.849	-0.0399999999999999	-0.2188888888888889	0.2277777777777777	-0.0566666666666666	86.66666666666666	2.3466666666666662	ARVSFTRGL	ARVPFTRGL	0.1888888888888888	1,8	False	-1	0.914954	9	9	ARVSFTRGL	4	0	3	ARVPFTRGL	12.500109306536617	9	9	>seq_184	0.0563	ARVPFTRGL	0.0	0.0541421602787456	False	False	59540	0.1104421602787456	False	False
181	ARWKHKTRK	HLA-B2705	0.0717	0	3	0.0464	0.0464	29.7002	29.7	21.206	-0.6188888888888889	0.5377777777777778	0.7755555555555556	0.1955555555555555	11.11111111111111	5.5088888888888885	ARWKHKTRK	ARWEHKTRK	-2.6333333333333333	1,8	False	1	0.943154	9	9	ARWKHKTRK	2	0	3	ARWEHKTRK	12.546076386235654	9	9	>seq_185	0.0717	ARWEHKTRK	0.0	0.0390950431034482	False	False	59540	0.1107950431034482	False	False
182	ARWTAFFGV	HLA-B2705	0.1085	0	5	0.0841	0.0841	0.0509984999999999	0.051	0.026	0.3988888888888888	-0.1222222222222222	-0.0744444444444444	-0.2622222222222221	54.44444444444444	0.0666666666666665	ARWTAFFGV	ARWTASFGV	0.7666666666666666	1,8	False	-2	0.906602	9	9	ARWTAFFGV	2	0	5	ARWTASFGV	10.550002220086752	9	9	>seq_186	0.1085	ARWTASFGV	0.0	0.0314791914387633	False	False	59540	0.1399791914387634	False	False
183	ARYVPLTPWF	HLA-A2402	0.0072	0	9	0.006	0.006	17.3805	17.381	17.381	0.4866666666666667	0.4222222222222223	-0.37	0.68	75.55555555555556	0.3733333333333333	RYVPLTPWF	RYVPSTPWF	0.0222222222222221	1,8	False	-2	0.905752	9	9	RYVPLTPWF	2	1	4	RYVPSTPWF	9.348807885311544	10	9	>seq_187	0.2215	ARYVPSTPWF	0.992380228905816	0.0014399999999999	False	False	52592	0.00864	False	False
184	ASADGTVKLW	HLA-B5701	0.0301	0	9	0.0251	0.0251	38.5805	38.581	25.734	0.039	-0.4679999999999999	0.1789999999999999	-0.261	88.0	0.439	ASADTVKLW	ASADTIKLW	0.1399999999999999	1,9	False	3	0.985222	10	10	ASADGTVKLW	3	0	6	ASADGTIKLW	6.337367167230696	10	10	>seq_188	0.0301	ASADGTIKLW	0.0	0.0059960159362549	False	False	32365	0.0360960159362549	False	False
185	ASAWRNIAAR	HLA-A1101	0.9804	0	8	1.0591	2.5727	10.5509	10.551	5.276	-0.1533333333333333	-0.1022222222222221	0.2888888888888889	-0.1611111111111111	76.66666666666666	3.022222222222222	SAWRNIAAR	SAGRNIAAR	-0.4777777777777778	1,8	False	-2	0.888617	9	9	SAWRNIAAR	1	1	2	SAGRNIAAR	12.500109306536617	10	9	>seq_189	1.4179	ASAGRNIAAR	0.0	0.6067908889493528	True	False	74135	0.3736091110506472	False	False
186	ASCYSSSCY	HLA-B1501	1.7441	0	2	1.7059	1.7059	0.2809919999999999	0.281	0.187	-0.1055555555555555	-0.4677777777777778	-0.8155555555555556	-0.1622222222222222	11.11111111111111	1.0566666666666666	ASCYSSSCY	ASCYSPSCY	0.111111111111111	1,8	False	-1	0.916464	9	9	ASCYSSSCY	4	0	5	ASCYSPSCY	5.822115236427635	9	9	>seq_190	1.7441	ASCYSPSCY	0.0	0.0390554077026789	False	False	69271	1.783155407702679	False	False
187	ASFCGAVFCKY	HLA-B1501	3.6887	0	3	3.1579	3.6887	27.5905	27.591	7.532	0.42625	-0.6387499999999999	-0.3025000000000001	-0.35125	61.25000000000001	-1.555	ASF-CGAVF	ASF-CGAVF	1.8375	1,7	True	6	1.0	8	8	ASFCGAVF	0	0	-1	ASFCGAVF	5.922539790626615	11	8	>seq_191	3.7335	ASFCGAVFRKY	0.999999999973312	0.0	False	False	3004	3.6887	False	False
188	ASISSFLLV	HLA-A1101	3.3489	0	8	4.7449	4.7449	6.201	6.201	2.48	0.49	-0.3055555555555556	-0.3477777777777778	-0.1944444444444444	173.33333333333331	-1.487777777777778	ASISSFLLV	ASISSSLLV	2.055555555555556	1,8	False	-2	0.933795	9	9	ASISSFLLV	2	0	5	ASISSSLLV	6.099999998230487	9	9	>seq_192	3.3489	ASISSSLLV	0.0	0.98528196590023	False	False	74135	2.36361803409977	False	False
189	ASISSFLLVR	HLA-A1101	0.1737	0	8	0.2496	0.2496	6.201	6.201	2.48	0.31	-0.0177777777777778	-0.2433333333333333	-0.0488888888888889	162.2222222222222	0.3711111111111111	SISSFLLVR	SISSSLLVR	1.3555555555555554	1,8	False	-2	0.928498	9	9	SISSFLLVR	2	1	4	SISSSLLVR	10.550002220086752	10	9	>seq_193	0.3981	ASISSSLLVR	0.0	0.0528198317307692	False	False	74135	0.1208801682692307	False	False
190	ASLAPECGFGR	HLA-A1101	0.9065	0	1	2.1421	2.1421	5.65098	5.651	2.826	-0.0127272727272727	-0.6663636363636364	0.2963636363636363	-0.0118181818181818	53.63636363636364	0.95	ASLAPGFGR	AALAPGFGR	0.1363636363636363	0,1,10	True	1	0.987019	11	11	ASLAPECGFGR	4	0	1	AALAPECGFGR	6.232433001045138	11	11	>seq_194	0.9065	AALAPECGFGR	0.0	0.5228847392745438	True	True	19479	0.3836152607254562	False	False
191	ASMPSSPPL	HLA-B1501	2.2354	1	8	1.29	1.29	6.97117	6.971	3.486	0.13	-0.5855555555555555	-0.3233333333333333	1.0255555555555556	54.44444444444444	0.1244444444444443	ASMPSSPPL	AIMPSSPPL	0.0333333333333332	1,8	True	-2	0.95614	9	9	ASMPSSPPL	2	0	1	AIMPSSPPL	6.099999998230487	9	9	>seq_195	2.2354	AIMPSSPPL	0.0	1.6382536124031004	False	False	69271	3.8736536124031	False	False
192	ASMSGRWKR	HLA-A1101	0.1379	0	7	0.0441	0.0441	6.11096	6.111	0.507	-0.3322222222222222	-0.0799999999999999	0.3833333333333332	-0.1488888888888888	11.11111111111111	3.862222222222222	ASMSGRWKR	ATMSGRWKR	-1.3444444444444443	1,8	True	1	0.976133	9	9	ASMSGRWKR	6	0	1	ATMSGRWKR	12.51647814642638	9	9	>seq_196	0.1379	ATMSGRWKR	0.0	0.2933111111111111	False	False	74135	0.431211111111111	False	False
193	ASMSGRWKRK	HLA-A1101	0.1379	0	7	0.0441	0.0441	6.11096	6.111	0.507	-0.3322222222222222	-0.0799999999999999	0.3833333333333332	-0.1488888888888888	11.11111111111111	3.862222222222222	ASMSGRWKR	ATMSGRWKR	-1.3444444444444443	1,8	True	1	0.976133	9	9	ASMSGRWKR	6	0	1	ATMSGRWKR	12.51647814642638	10	9	>seq_197	0.1466	ATMSGRWKRK	0.0	0.2933111111111111	False	False	74135	0.431211111111111	False	False
194	ASMTGIVYSL	HLA-A0201	0.07	0	4	0.2656	0.2656	0.631984	0.632	0.627	0.3477777777777777	-0.3588888888888888	-0.2444444444444444	-0.3011111111111111	118.88888888888889	-0.8511111111111113	SMTGIVYSL	SMTGIAYSL	1.1555555555555554	1,8	False	0	0.948684	9	9	SMTGIVYSL	4	1	5	SMTGIAYSL	6.093198032584041	10	9	>seq_198	2.1324	ASMTGIAYSL	0.0	0.0515512048192771	True	False	83295	0.0184487951807228	False	False
195	ASMTGIVYSLF	HLA-B1501	1.2803	0	4	1.2164	1.2164	0.631984	0.632	0.627	0.32375	-0.48375	-0.16	-0.3350000000000001	97.5	-0.99375	ASM-TGIVY	ASM-TGIAY	1.15	1,7	False	0	0.95973	8	8	ASMTGIVY	4	0	6	ASMTGIAY	6.093198032584041	11	8	>seq_199	3.6509	ASMTGIAYSLF	1.39832806193638e-08	0.0672567987504111	False	False	3004	1.3475567987504111	False	False
196	ASNASSAAK	HLA-A1101	0.0631	1	5	0.0153	0.0153	18.7407	18.741	2.08	-0.3966666666666666	-0.9200000000000002	0.2088888888888888	-0.251111111111111	44.44444444444444	1.6833333333333331	ASNASSAAK	ASNAPSAAK	-0.2888888888888888	1,8	False	-1	0.934975	9	9	ASNASSAAK	4	0	4	ASNAPSAAK	9.700002531521022	9	9	>seq_200	0.0631	ASNAPSAAK	0.0	0.1971359477124183	False	False	74135	0.2602359477124183	False	False
197	ASSVPTGHATF	HLA-B1501	0.4482	0	4	14.1075	31.2857	0.511002	0.511	0.3	-2.220446049250313e-17	-0.656	-0.132	0.316	39.0	0.683	SSVPTGHTF	SSVPTGHTS	0.0599999999999999	1,9	True	-2	0.978808	10	10	SSVPTGHATF	2	1	9	SSVPTGHATS	7.550323993898928	11	10	>seq_201	2.7716	ASSVPTGHATS	0.999999996524196	0.4417790715886172	True	False	30221	0.0064209284113828	False	False
198	ASSYIILAM	HLA-B1501	2.5161	0	6	3.5889	3.5889	0.330999	0.331	0.265	0.4977777777777777	-0.2533333333333333	-0.2911111111111111	-0.3133333333333333	152.22222222222223	-1.5322222222222224	ASSYIILAM	ASSYMILAM	1.7111111111111112	1,8	False	1	0.957866	9	9	ASSYIILAM	3	0	4	ASSYMILAM	6.093198032584041	9	9	>seq_202	2.5161	ASSYMILAM	0.0	0.7521168268828892	False	False	69271	1.7639831731171107	False	False
199	ASVTHSVDK	HLA-A1101	0.1831	0	9	0.3859	0.3859	5.32101	5.321	5.321	-0.3066666666666666	-0.4133333333333333	0.0444444444444444	0.1566666666666666	75.55555555555556	2.045555555555556	ASVTHSVDK	ASVTRSVDK	-0.3	1,8	False	0	0.918912	9	9	ASVTHSVDK	2	0	4	ASVTRSVDK	7.549350681714714	9	9	>seq_203	0.1831	ASVTRSVDK	0.0	0.0962235812386628	True	True	74135	0.0868764187613371	False	False
200	ASWVVPIDIK	HLA-A0301	0.9832	0	2	16.89	33.75	1.3809900000000002	1.381	0.8290000000000001	0.2939999999999999	-0.0579999999999999	-0.062	0.271	146.0	-0.4389999999999999	ASWVVPIIK	ASWVVPIIE	0.85	0,9	True	1	0.988221	10	10	ASWVVPIDIK	2	0	9	ASWVVPIDIE	6.337367167230696	10	10	>seq_204	0.9832	ASWVVPIDIE	3.47580404973379e-09	0.9545575632592592	True	True	41261	0.0286424367407407	False	False
201	ASWYRIYSK	HLA-A1101	0.032	0	3	0.0274	0.0274	8.93087	8.931000000000001	5.582	0.0177777777777777	0.32	-0.12	-0.1466666666666667	54.44444444444444	2.054444444444444	ASWYRIYSK	ASWYRIYTK	-0.8	1,8	False	1	0.974818	9	9	ASWYRIYSK	6	0	7	ASWYRIYTK	10.008618925698102	9	9	>seq_205	0.032	ASWYRIYTK	0.0	0.0053722627737226	False	False	74135	0.0373722627737226	False	False
202	ASWYRIYSKI	HLA-A1101	0.032	0	3	0.0274	0.0274	8.93087	8.931000000000001	5.582	0.0177777777777777	0.32	-0.12	-0.1466666666666667	54.44444444444444	2.054444444444444	ASWYRIYSK	ASWYRIYTK	-0.8	1,8	False	1	0.974818	9	9	ASWYRIYSK	6	0	7	ASWYRIYTK	10.008618925698102	10	9	>seq_206	4.2157	ASWYRIYTKI	0.0	0.0053722627737226	False	False	74135	0.0373722627737226	False	False
203	ATAERSRHHR	HLA-A1101	0.6676	0	5	0.4632	0.4632	6.60107	6.601	3.769	-0.716	0.0239999999999999	0.596	0.335	20.0	6.324	ATAESRHHR	ATAESRHQR	-2.13	0,1,9	False	0	0.966059	10	10	ATAERSRHHR	4	0	8	ATAERSRHQR	12.19913652073592	10	10	>seq_207	0.6676	ATAERSRHQR	0.0	0.2945972366148531	False	False	35076	0.962197236614853	False	False
204	ATFLCPANV	HLA-A0201	1.993	0	3	5.1654	5.1654	22.6808	22.681	15.128	0.3344444444444444	-0.3811111111111112	-0.2922222222222223	0.1277777777777777	97.77777777777776	-0.8477777777777779	ATFLCPANV	ATFLCPADV	1.2333333333333334	1,8	False	1	0.959006	9	9	ATFLCPANV	2	0	7	ATFLCPADV	5.922539790626615	9	9	>seq_208	1.993	ATFLCPADV	0.500014738553083	1.2240278003639602	True	True	83295	0.7689721996360399	False	False
205	ATFRNNQMK	HLA-A0301	0.12	0	5	0.0827	0.0827	6.19615	6.196	6.196	-0.36	0.0966666666666666	0.1744444444444444	-0.2244444444444445	11.11111111111111	3.8577777777777778	ATFRNNQMK	ATFRNNHMK	-1.4555555555555555	1,8	False	0	0.931759	9	9	ATFRNNQMK	4	0	6	ATFRNNHMK	11.651775666512547	9	9	>seq_209	0.12	ATFRNNHMK	0.0	0.0541233373639661	False	False	61640	0.1741233373639661	False	False
206	ATIVPELNEI	HLA-A6801	10.2472	0	0	6.4305	6.4305	12.3206	12.321	4.103	0.0077777777777778	-0.2311111111111111	0.1788888888888888	0.2144444444444444	129.99999999999997	0.7933333333333331	ATIVPELNE	ATIDPELNE	0.1666666666666665	1,8	False	-3	0.902487	9	9	ATIVPELNE	2	0	3	ATIDPELNE	3.613691325765103	10	9	>seq_210	22.8657	ATIDPELNEI	0.0	6.082029117486974	False	False	57697	16.329229117486975	False	False
207	ATKNNKVIMA	HLA-A3001	0.4641	0	6	0.186	0.186	142.133	142.133	47.33	-0.1633333333333333	-0.0755555555555556	0.3366666666666666	-0.2522222222222222	86.66666666666666	1.5366666666666666	ATKNNKVIM	ATKNIKVIM	-0.3444444444444446	0,1,2,8	False	-3	0.908864	9	9	ATKNNKVIM	2	0	4	ATKNIKVIM	10.805379563011227	10	9	>seq_211	0.8688	ATKNIKVIMA	0.0	0.6939043548387097	False	False	107634	1.1580043548387098	False	False
208	ATKPAQNALEK	HLA-A1101	0.0919	0	4	0.1319	0.1319	0.0109996	0.011	0.011	-0.3436363636363636	-0.3118181818181819	0.4436363636363636	0.0872727272727273	62.72727272727272	2.0281818181818183	ATKPAQLEK	ATKPAALEK	-1.0363636363636364	0,1,10	False	1	0.956457	11	11	ATKPAQNALEK	2	0	5	ATKPARNALEK	9.53730092663318	11	11	>seq_212	0.0919	ATKPARNALEK	0.0	0.0278695981804397	False	False	19479	0.0640304018195602	False	False
209	ATLDWSKNAV	HLA-A0201	0.5995	0	2	0.5256	0.5256	0.311003	0.311	0.249	-0.061111111111111	-0.1188888888888889	0.0166666666666666	-0.1766666666666666	86.66666666666666	1.531111111111111	TLDWSKNAV	TLDWSENAV	-0.388888888888889	1,8	False	1	0.944094	9	9	TLDWSKNAV	2	1	5	TLDWSENAV	6.337367167230696	10	9	>seq_213	2.7095	ATLDWSENAV	0.0	0.0842904299847794	False	False	83295	0.6837904299847795	False	False
210	ATLNSFIHVR	HLA-A1101	0.1751	0	4	2.9016	8.6373	43.9411	43.941	21.971	0.1159999999999999	-0.028	0.0239999999999999	-0.0279999999999999	117.0	1.352	ATLNSFIHR	ATLNSFIHL	0.4399999999999998	0,1,9	True	-2	0.980139	10	10	ATLNSFIHVR	4	0	9	ATLNSFIHVL	10.551758703775704	10	10	>seq_214	0.1751	ATLNSFIHVL	0.0	0.171550278443495	True	True	35076	0.0035497215565049	False	False
211	ATNAKDSSSR	HLA-A1101	0.8031	0	3	0.9149	0.9149	0.5210159999999999	0.521	0.261	-0.683	-0.53	0.1699999999999999	0.0479999999999999	20.0	4.497999999999999	ATAKDSSSR	ATNADSSSR	-1.49	0,1,9	False	2	0.97107	10	10	ATNAKDSSSR	2	0	4	ATNARDSSSR	9.695024739019573	10	10	>seq_215	0.8031	ATNARDSSSR	0.0	0.098138135315335	False	False	35076	0.704961864684665	False	False
212	ATPGRFLDIIK	HLA-A1101	1.0749	0	5	1.0276	1.0276	12.2109	12.211	3.053	0.1327272727272727	-0.1436363636363636	0.2527272727272727	0.2336363636363636	115.45454545454544	1.0245454545454544	ATPGRFLIK	ATPGRLLIK	0.2545454545454544	0,1,10	False	0	0.949091	11	11	ATPGRFLDIIK	6	0	5	ATPGRLLDIIK	9.695024739019573	11	11	>seq_216	1.0749	ATPGRLLDIIK	0.5	0.0494771992993381	False	False	19479	1.124377199299338	False	False
213	ATPKYSNSLK	HLA-A0301	0.4651	0	5	0.3195	0.3195	4.03089	4.031	4.031	-0.267	-0.198	0.1209999999999999	0.2009999999999999	49.0	2.052	ATKYSNSLK	ATKDSNSLK	-1.09	0,9	False	-3	0.904032	10	10	ATPKYSNSLK	2	0	4	ATPKDSNSLK	10.24760792311281	10	10	>seq_217	0.4651	ATPKDSNSLK	0.0	0.2119516744913928	False	False	41261	0.6770516744913928	False	False
214	ATPSLHTSV	HLA-A6802	0.3541	0	1	30.0345	40.6364	45.75	45.75	22.875	0.0044444444444444	-0.5033333333333334	-0.2133333333333333	0.4533333333333333	86.66666666666666	0.6477777777777779	ATPSLHTSV	ATPSLHTSD	0.2222222222222221	0,1,8	True	-3	0.97053	9	9	ATPSLHTSV	2	0	8	ATPSLHTSD	7.550323993898928	9	9	>seq_218	0.3541	ATPSLHTSD	0.0225161770524397	0.3510144213070055	True	True	74269	0.0030855786929944	False	False
215	ATTLKAFFK	HLA-A0301	0.246	1	8	1.0358	1.0358	0.000999989	0.001	0.001	0.1866666666666666	-0.0133333333333333	-0.02	-0.1044444444444444	65.55555555555554	0.1933333333333332	ATTLKAFFK	AATLKAFFK	0.4222222222222221	1,8	True	0	0.970307	9	9	ATTLKAFFK	4	0	1	AATLKAFFK	10.805379563011227	9	9	>seq_219	0.246	AATLKAFFK	2.6688189211265488e-11	0.187575593743966	True	True	61640	0.0584244062560339	False	False
216	ATVQKLSRFSL	HLA-B0702	1.695	0	3	2.8345	2.8345	3.00091	3.001	0.9	0.0066666666666666	0.1655555555555555	0.0044444444444444	-0.0777777777777777	118.88888888888889	1.7722222222222224	VQKLSRFSL	VQKLSRFPL	0.1222222222222222	1,8	False	-1	0.949046	9	9	VQKLSRFSL	4	2	7	VQKLSRFPL	11.651775666512547	11	9	>seq_220	4.7411	ATVQKLSRFPL	0.0	0.681408537660963	False	False	73978	1.013591462339037	False	False
217	AVAGIIPPSV	HLA-A0201	0.4201	0	8	0.4763	0.4763	105.084	105.084	26.271	0.3929999999999999	-0.7140000000000001	0.091	0.461	156.0	-1.908	AVAGIIPSV	AVAGKIPSV	1.6599999999999997	1,9	False	-3	0.927885	10	10	AVAGIIPPSV	1	0	4	AVAGKIPPSV	6.099999998230487	10	10	>seq_222	0.4201	AVAGKIPPSV	0.0	0.0495688011757296	False	False	15215	0.3705311988242703	False	False
218	AVDDIFVKA	HLA-A0201	0.4777	0	1	0.4063	0.4063	0.0509984999999999	0.051	0.017	0.1266666666666666	-0.2111111111111111	0.0488888888888888	-0.011111111111111	129.99999999999997	0.3766666666666667	AVDDIFVKA	AVDDIFVEA	0.9333333333333332	1,8	False	1	0.968963	9	9	AVDDIFVKA	2	0	7	AVDDIFVEA	4.109250801149756	9	9	>seq_223	0.4777	AVDDIFVEA	0.0076197710941836	0.083947280334728	False	False	83295	0.5616472803347281	False	False
219	AVFDVGRITEV	HLA-A0201	0.2463	0	4	1.4552	1.4552	13.6706	13.671	13.671	0.08	-0.259090909090909	0.1463636363636363	-0.04	123.63636363636364	0.9318181818181818	AVFDVITEV	AAFDVITEV	0.8272727272727274	1,10	True	0	0.981298	11	11	AVFDVGRITEV	4	0	1	AAFDVGRITEV	4.184407676104456	11	11	>seq_224	0.2463	AAFDVGRITEV	0.0	0.2046124725123694	True	True	10277	0.0416875274876305	False	False
220	AVFYTILTPV	HLA-A0201	2.4258	0	3	6.6	9.4943	0.0139996	0.014	0.014	0.597	-0.05	-0.426	0.233	146.0	-1.743	AVFYTILTV	AVFYTILTM	1.7	1,9	True	1	0.988841	10	10	AVFYTILTPV	1	0	9	AVFYTILTPM	6.093198032584041	10	10	>seq_225	2.4258	AVFYTILTPM	0.0	1.806006477570753	False	False	15215	0.619793522429247	False	False
221	AVFYTILTPVL	HLA-A0201	2.4258	0	3	5.6706	9.4943	0.0139996	0.014	0.014	0.597	-0.05	-0.426	0.233	146.0	-1.743	AVFYTILTV	AVFYTILTM	1.7	1,9	True	1	0.988841	10	10	AVFYTILTPV	1	0	9	AVFYTILTPM	6.093198032584041	11	10	>seq_226	5.8662	AVFYTILTPML	0.0	1.806006477570753	False	False	15215	0.619793522429247	False	False
222	AVGSYVYSV	HLA-A0201	0.1353	1	2	0.0962	0.0962	2.35104	2.351	0.783	0.2344444444444444	-0.4766666666666668	-0.1722222222222222	-0.3033333333333333	107.77777777777776	-0.8655555555555554	AVGSYVYSV	AVGSHVYSV	1.088888888888889	1,8	False	2	0.929992	9	9	AVGSYVYSV	2	0	4	AVGSHVYSV	6.086602629628032	9	9	>seq_227	0.1353	AVGSHVYSV	0.666666666666667	0.0549919958419958	False	False	83295	0.1902919958419958	False	False
223	AVGSYVYSVAK	HLA-A1101	0.0353	0	2	0.1596	0.1596	2.35104	2.351	0.783	0.02	-0.38	0.0355555555555555	-0.2855555555555555	75.55555555555556	0.2	GSYVYSVAK	GSHVYSVAK	0.1888888888888888	1,8	False	2	0.943027	9	9	GSYVYSVAK	2	2	2	GSHVYSVAK	9.145600226707757	11	9	>seq_228	0.484	AVGSHVYSVAK	0.666666666666667	0.0274924185463659	True	False	74135	0.007807581453634	False	False
224	AVIDAYTEI	HLA-A0201	0.514	0	2	1.954	1.954	29.0607	29.061	16.274	0.1711111111111111	-0.2177777777777778	-0.0722222222222222	-0.0888888888888888	141.1111111111111	0.0822222222222222	AVIDAYTEI	AVINAYTEI	0.8666666666666667	1,8	False	1	0.943854	9	9	AVIDAYTEI	2	0	3	AVINAYTEI	3.550073361489922	9	9	>seq_229	0.514	AVINAYTEI	0.0	0.378792221084954	True	True	83295	0.135207778915046	False	False
225	AVLSPQEKREL	HLA-B0702	0.1407	0	6	0.1407	0.1407	19.3505	19.351	9.676	-0.6312499999999999	0.1387499999999999	0.475	0.4549999999999999	48.75	4.76375	SPQEKR-EL	SPQEKR-EL	-2.1875	1,7	True	4	1.0	8	8	SPQEKREL	0	3	-1	SPQEKREL	6.532108646817505	11	8	>seq_230	4.3199	AALSPQEKREL	0.0	0.0	False	False	17862	0.1407	False	False
226	AVMGAGSSGTA	HLA-B0702	6.9897	0	5	10.1965	12.1544	24.1006	24.101	24.101	-0.0054545454545454	-1.3063636363636364	0.3581818181818181	-0.5054545454545455	53.63636363636364	-0.4790909090909092	AVMGAGSSA	AVMGAGGSA	0.7272727272727272	1,3,10	False	0	0.964434	11	11	AVMGAGSSGTA	2	0	6	AVMGAGGSGTA	6.099999998230487	11	11	>seq_231	6.9897	AVMGAGGSGTA	0.0	2.970093430362667	False	False	29370	4.019606569637332	False	False
227	AVMKFKNPL	HLA-A0201	2.7138	0	7	15.7156	15.7156	70.4389	70.439	35.22	0.1877777777777778	0.0844444444444444	0.2011111111111111	0.1122222222222222	86.66666666666666	0.1822222222222221	AVMKFKNPL	AVMKFKNPP	0.1777777777777778	1,8	True	-3	0.963897	9	9	AVMKFKNPL	4	0	8	AVMKFKNPP	10.805379563011227	9	9	>seq_232	2.7138	AVMKFKNPP	0.0	2.2451758023874366	False	False	83295	0.4686241976125633	False	False
228	AVMKFKNPL	HLA-B0702	0.6024	0	7	11.654	11.654	70.4389	70.439	35.22	0.1877777777777778	0.0844444444444444	0.2011111111111111	0.1122222222222222	86.66666666666666	0.1822222222222221	AVMKFKNPL	AVMKFKNPP	0.1777777777777778	1,8	True	-3	0.963897	9	9	AVMKFKNPL	4	0	8	AVMKFKNPP	10.805379563011227	9	9	>seq_233	0.6024	AVMKFKNPP	0.0	0.5712616989874723	True	True	73978	0.0311383010125278	False	False
229	AVMKFKNPLV	HLA-A0201	2.2008	0	7	2.5149	2.5149	70.4389	70.439	35.22	0.2555555555555555	0.2155555555555555	0.1344444444444444	0.1622222222222222	107.77777777777776	-0.0655555555555556	VMKFKNPLV	VMKFKNPPV	0.4444444444444443	1,8	False	-3	0.931488	9	9	VMKFKNPLV	4	1	7	VMKFKNPPV	10.805379563011227	10	9	>seq_234	2.7167	AVMKFKNPPV	0.0	0.2748702851007991	False	False	83295	1.925929714899201	False	False
230	AVMRWGMPL	HLA-A0201	1.9361	1	9	15.0578	15.0578	42.6922	42.692	11.655	0.4822222222222223	-0.0444444444444444	0.0655555555555555	-0.0322222222222222	86.66666666666666	-0.4244444444444444	AVMRWGMPL	AVMRWGMPP	0.6888888888888888	1,8	True	-3	0.958733	9	9	AVMRWGMPL	4	0	8	AVMRWGMPP	10.550002220086752	9	9	>seq_235	1.9361	AVMRWGMPP	0.0	1.687160366720238	True	True	83295	0.2489396332797619	False	False
231	AVRWFFAHF	HLA-B1501	1.2572	0	7	12.9351	22.1571	2.611	2.611	2.611	0.58	0.3788888888888889	-0.2544444444444445	-0.1066666666666666	54.44444444444444	0.0722222222222222	AVRWFFAHF	AVRWFFAHS	0.8444444444444443	1,8	True	-2	0.968015	9	9	AVRWFFAHF	2	0	8	AVRWFFAHS	10.551758703775704	9	9	>seq_236	1.2572	AVRWFFAHS	0.0	1.1858661232742551	True	True	69271	0.0713338767257448	False	False
232	AVRYDPESDTL	HLA-B0702	1.7778	0	9	1.3618	1.3618	2.68105	2.681	1.491	-0.4188888888888888	-0.0077777777777777	-0.0255555555555555	0.5433333333333333	43.33333333333333	4.484444444444445	RYDPESDTL	RYDPESETL	-1.7333333333333332	1,8	False	2	0.957358	9	9	RYDPESDTL	4	2	6	RYDPESETL	3.876011841464788	11	9	>seq_237	2.1568	AVRYDPESETL	0.0	0.5430788662064916	False	False	73978	2.320878866206492	False	False
233	AVSKPGLDYEL	HLA-A6802	6.0498	0	7	5.7615	5.7615	16.7513	16.751	16.751	0.0081818181818182	-0.3127272727272727	0.2790909090909091	0.0699999999999999	106.36363636363636	0.7263636363636364	AVSKPGYEL	AVSKPGMEL	-0.1272727272727273	0,1,10	False	2	0.969401	11	11	AVSKPGLDYEL	2	0	6	AVSKPGMDYEL	4.184406685177237	11	11	>seq_238	6.0498	AVSKPGMDYEL	0.0	0.3027262587867748	False	False	5351	6.352526258786774	False	False
234	AVSLGRLKL	HLA-B0702	0.5815	0	5	1.1326	1.1326	0.801014	0.801	0.801	0.1644444444444445	-0.2444444444444444	0.5177777777777777	-0.2933333333333333	173.33333333333331	0.2577777777777778	AVSLGRLKL	AVSLGKLKL	0.8666666666666667	1,8	False	2	0.964162	9	9	AVSLGRLKL	2	0	5	AVSLGKLKL	11.651775666512547	9	9	>seq_239	0.5815	AVSLGKLKL	0.0	0.2829460091824121	False	False	73978	0.2985539908175879	False	False
235	AVSSCILAK	HLA-A1101	0.0254	0	9	4.4268	4.4268	3.19098	3.191	1.596	0.151111111111111	-0.4566666666666667	-0.0955555555555555	-0.1755555555555555	141.1111111111111	-0.7144444444444445	AVSSCILAK	AVSSCILAM	1.4555555555555555	1,8	True	-1	0.977687	9	9	AVSSCILAK	1	0	8	AVSSCILAM	8.545189979486167	9	9	>seq_240	0.0254	AVSSCILAM	0.0	0.0252542604138429	True	True	74135	0.000145739586157	False	False
236	AVSSCILAKV	HLA-A1101	0.0254	0	9	4.4268	4.4268	3.19098	3.191	1.596	0.151111111111111	-0.4566666666666667	-0.0955555555555555	-0.1755555555555555	141.1111111111111	-0.7144444444444445	AVSSCILAK	AVSSCILAM	1.4555555555555555	1,8	True	-1	0.977687	9	9	AVSSCILAK	1	0	8	AVSSCILAM	8.545189979486167	10	9	>seq_241	2.8963	AVSSCILAMV	0.0	0.0252542604138429	True	False	74135	0.000145739586157	False	False
237	AVYHEIHIGYL	HLA-A0205	1.0179	1	7	2.8968	2.8968	27.6921	27.692	14.876	0.3445454545454546	-0.0009090909090909	0.2490909090909091	-0.2227272727272727	141.8181818181818	-0.4672727272727272	AVYHEIHYL	AVYHEILYL	0.5363636363636363	0,1,3,10	False	-3	0.916392	11	11	AVYHEIHIGYL	2	0	6	AVYHEILIGYL	6.497327235061675	11	11	>seq_242	1.0179	AVYHEILIGYL	9.05359511978998e-07	0.6602224212924607	True	True	2273	0.3576775787075394	False	False
238	AYFLPRPPL	HLA-B0702	1.9033	0	2	1.0967	1.0967	8.74101	8.741	4.371	0.4655555555555555	0.1377777777777777	-0.1155555555555555	1.007777777777778	97.77777777777776	0.0477777777777777	AYFLPRPPL	AYFPPRPPL	0.1777777777777776	1,8	False	-3	0.897391	9	9	AYFLPRPPL	4	0	3	AYFPPRPPL	9.348807885311544	9	9	>seq_244	1.9033	AYFPPRPPL	0.999999996524196	1.399837494301085	False	False	73978	3.303137494301085	False	False
239	AYFLPRPPL	HLA-A2402	0.441	0	2	0.1704	0.1704	8.74101	8.741	4.371	0.4655555555555555	0.1377777777777777	-0.1155555555555555	1.007777777777778	97.77777777777776	0.0477777777777777	AYFLPRPPL	AYFPPRPPL	0.1777777777777776	1,8	False	-3	0.897391	9	9	AYFLPRPPL	4	0	3	AYFPPRPPL	9.348807885311544	9	9	>seq_243	0.441	AYFPPRPPL	0.999999996524196	0.7003204225352113	False	False	52592	1.1413204225352114	False	False
240	AYLEAIHDF	HLA-A2402	0.0039	1	3	0.0009	0.0009	122.684	122.684	105.14	0.2555555555555556	0.0166666666666666	0.0244444444444444	-0.1333333333333333	108.88888888888889	0.4322222222222222	AYLEAIHDF	AYLEAIHNF	0.3555555555555554	1,8	False	1	0.960353	9	9	AYLEAIHDF	2	0	7	AYLEAIHNF	4.181152219418436	9	9	>seq_245	0.0039	AYLEAIHNF	0.0	0.013	False	False	52592	0.0169	False	False
241	AYLEAIHHF	HLA-A2402	0.0007	1	3	0.0009	0.0009	122.684	122.684	105.14	0.3355555555555555	0.1033333333333333	0.1244444444444444	-0.1233333333333333	108.88888888888889	-0.0188888888888889	AYLEAIHHF	AYLEAIHNF	0.3888888888888888	1,8	False	1	0.947154	9	9	AYLEAIHHF	2	0	7	AYLEAIHNF	6.497538426425308	9	9	>seq_246	0.0007	AYLEAIHNF	0.0	0.0001555555555555	False	False	52592	0.0005444444444444	False	False
242	AYLEAIHIF	HLA-A2402	0.0017	0	3	0.0009	0.0009	122.684	122.684	105.14	0.5244444444444445	0.0955555555555555	0.0033333333333333	-0.21	152.22222222222223	-1.0833333333333333	AYLEAIHIF	AYLEAIHNF	1.2444444444444445	1,8	False	-3	0.936049	9	9	AYLEAIHIF	2	0	7	AYLEAIHNF	5.363445803988725	9	9	>seq_247	0.0017	AYLEAIHNF	0.0	0.0015111111111111	False	False	52592	0.0032111111111111	False	False
243	AYLEAIHKF	HLA-A2402	0.0008	1	3	0.0009	0.0009	122.684	122.684	105.14	0.2533333333333333	0.1399999999999999	0.2022222222222222	-0.1811111111111111	108.88888888888889	0.08	AYLEAIHKF	AYLEAIHNF	0.3111111111111111	1,8	False	0	0.954563	9	9	AYLEAIHKF	4	0	7	AYLEAIHNF	7.5418101428076625	9	9	>seq_248	0.0008	AYLEAIHNF	0.0	8.888888888888884e-05	False	False	52592	0.0007111111111111	False	False
244	AYLEAIHSF	HLA-A2402	0.001	0	3	0.0009	0.0009	122.684	122.684	105.14	0.3088888888888889	-0.0566666666666666	-0.05	-0.1833333333333333	108.88888888888889	-0.1588888888888889	AYLEAIHSF	AYLEAIHNF	0.6555555555555554	1,8	False	1	0.963576	9	9	AYLEAIHSF	2	0	7	AYLEAIHNF	5.363445803988725	9	9	>seq_249	0.001	AYLEAIHNF	0.0	0.0001111111111111	False	False	52592	0.0011111111111111	False	False
245	AYLEAIHTF	HLA-A2402	0.0006	0	3	0.0009	0.0009	122.684	122.684	105.14	0.3455555555555556	0.001111111111111	-0.0666666666666666	-0.1522222222222222	108.88888888888889	-0.2511111111111111	AYLEAIHTF	AYLEAIHNF	0.6666666666666665	1,8	False	0	0.955604	9	9	AYLEAIHTF	2	0	7	AYLEAIHNF	5.363445803988725	9	9	>seq_250	0.0006	AYLEAIHNF	0.0	0.0002	False	False	52592	0.0003999999999999	False	False
246	AYLEAIHYF	HLA-A2402	0.0011	1	3	0.0009	0.0009	122.684	122.684	105.14	0.4511111111111112	0.1922222222222221	-0.0855555555555555	-0.2533333333333333	108.88888888888889	-0.5211111111111113	AYLEAIHYF	AYLEAIHNF	0.6	1,8	False	-2	0.93212	9	9	AYLEAIHYF	2	0	7	AYLEAIHNF	5.363384399097413	9	9	>seq_251	0.0011	AYLEAIHNF	0.0	0.0002444444444444	False	False	52592	0.0013444444444444	False	False
247	AYNVTRMVSM	HLA-C1203	0.501	0	7	2.0715	3.7318	15.6512	15.651	13.413	0.0755555555555555	0.1044444444444444	-0.2844444444444444	-0.1566666666666666	64.44444444444444	1.6544444444444444	YNVTRMVSM	YDVTRMVSM	0.1555555555555555	1,8	True	1	0.964925	9	9	YNVTRMVSM	2	1	1	YDVTRMVSM	9.348807885311544	10	9	>seq_252	15.4762	AYDVTRMVSM	0.0	0.4337399646283295	True	False	94776	0.0672600353716705	False	False
248	AYQSIKVRI	HLA-A2402	0.0833	1	3	12.9306	12.9306	0.491002	0.491	0.442	-0.0233333333333333	0.1444444444444444	0.1033333333333333	-0.07	129.99999999999997	1.5399999999999998	AYQSIKVRI	ADQSIKVRI	0.1111111111111111	1,8	True	-3	0.934746	9	9	AYQSIKVRI	2	0	1	ADQSIKVRI	10.454924617893994	9	9	>seq_253	0.0833	ADQSIKVRI	0.0	0.082763374476049	True	True	52592	0.0005366255239509	False	False
249	AYRDLQTRK	HLA-A3001	0.0327	1	8	3.5539	3.5539	44.8023	44.802	14.919	-0.4933333333333333	0.2866666666666667	0.3055555555555556	0.0788888888888889	54.44444444444444	5.069999999999999	AYRDLQTRK	AYRDLQTRE	-1.8111111111111111	0,1,2,8	True	1	0.983719	9	9	AYRDLQTRK	2	0	8	AYRDLQTRE	10.446455671451986	9	9	>seq_254	0.0327	AYRDLQTRE	0.0	0.0323991220912237	True	True	107634	0.0003008779087762	False	False
250	AYSFQSLLY	HLA-A2402	0.637	0	9	0.36	0.36	12.3112	12.311	6.156	0.3677777777777777	0.0788888888888888	-0.4677777777777778	-0.35	97.77777777777776	-0.2233333333333333	AYSFQSLLY	AYPFQSLLY	0.5	1,8	False	-1	0.928378	9	9	AYSFQSLLY	4	0	2	AYPFQSLLY	6.086602629628032	9	9	>seq_255	0.637	AYPFQSLLY	0.0	0.4901361111111112	False	False	52592	1.1271361111111111	False	False
251	AYSFQSLLYL	HLA-A2402	0.4353	0	9	0.2813	0.2813	12.3112	12.311	6.156	0.4669999999999999	0.1069999999999999	-0.4130000000000001	-0.377	127.0	-0.693	AYFQSLLYL	AYPQSLLYL	0.8300000000000001	1,9	False	-1	0.944168	10	10	AYSFQSLLYL	4	0	2	AYPFQSLLYL	6.086602629628032	10	10	>seq_256	0.4353	AYPFQSLLYL	0.0	0.2383085673658017	False	False	21635	0.6736085673658018	False	False
252	AYSFQSLLYLL	HLA-A2402	0.2361	0	9	0.2813	0.3432	12.3112	12.311	6.156	0.5855555555555556	0.1788888888888888	-0.3833333333333333	-0.3766666666666667	173.33333333333331	-1.1311111111111112	SFQSLLYLL	PFQSLLYLL	1.2888888888888888	1,8	False	-1	0.975903	9	9	SFQSLLYLL	4	2	0	PFQSLLYLL	6.093198032584041	11	9	>seq_257	0.6691	AYPFQSLLYLL	0.0	0.0736780594405594	False	False	52592	0.1624219405594405	False	False
253	CCYFHFSPK	HLA-A0301	2.3668	0	4	4.8481	4.8481	3.45097	3.451	3.451	0.2177777777777777	0.1855555555555555	-0.5677777777777778	0.35	0.0	0.581111111111111	CCYFHFSPK	CCHFHFSPK	-0.0222222222222222	1,8	False	2	0.927725	9	9	CCYFHFSPK	2	0	2	CCHFHFSPK	8.232794593088329	9	9	>seq_258	2.3668	CCHFHFSPK	0.0	1.2113489490728324	False	False	61640	1.1554510509271674	False	False
254	CGILAENTALY	HLA-B3501	0.4013	0	3	0.4345	0.4345	0.291002	0.291	0.233	0.2655555555555555	-0.1477777777777777	0.0677777777777777	-0.36	152.22222222222223	-0.2466666666666667	ILAENTALY	ILAEDTALY	0.7444444444444445	1,8	False	1	0.943678	9	9	ILAENTALY	2	2	4	ILAEDTALY	3.8499827128835022	11	9	>seq_259	9.7314	CGILAEDTALY	0.0	0.0306631990794016	False	False	77995	0.3706368009205983	False	False
255	CISNVFMQR	HLA-A0301	1.1846	1	2	1.5064	1.5064	57.6718	57.672	20.236	0.0722222222222222	0.1155555555555555	-0.3344444444444445	-0.1666666666666666	75.55555555555556	1.6588888888888889	CISNVFMQR	CISNVFVQR	0.4000000000000001	1,8	False	1	0.955696	9	9	CISNVFMQR	1	0	6	CISNVFVQR	8.549912034533918	9	9	>seq_260	1.1846	CISNVFVQR	0.0	0.2530564790228358	False	False	61640	0.9315435209771644	False	False
256	CISSCNPNL	HLA-A0201	5.9624	1	1	35.3077	35.3077	4.98088	4.981	4.981	-0.0122222222222222	-0.4044444444444444	-0.3677777777777777	0.1166666666666666	86.66666666666666	0.8533333333333333	CISSCNPNL	CISSCNPNP	0.3444444444444445	1,8	True	-3	0.964781	9	9	CISSCNPNL	4	0	8	CISSCNPNP	5.826007311698049	9	9	>seq_261	5.9624	CISSCNPNP	0.0001178979987861	4.955531420058515	False	False	83295	1.0068685799414858	False	False
257	CIVCTVDLEF	HLA-A2402	2.1178	0	2	2.066	2.066	26.8007	26.801	13.401	0.3533333333333334	-0.0044444444444444	-0.3722222222222223	-0.0255555555555555	151.11111111111111	-0.4533333333333333	IVCTVDLEF	IVCTVDPEF	1.588888888888889	1,8	False	-3	0.906963	9	9	IVCTVDLEF	4	1	6	IVCTVDPEF	3.550065870862454	10	9	>seq_262	19.8065	CIVCTVDPEF	5.89524745824671e-05	0.0530987608906099	False	False	52592	2.17089876089061	False	False
258	CLDLKILYL	HLA-A0201	0.4939	0	4	13.0643	13.0643	3.29094	3.291	2.35	0.5755555555555556	0.3044444444444444	-0.0833333333333333	-0.2922222222222222	216.66666666666663	-1.2744444444444445	CLDLKILYL	CRDLKILYL	1.5	1,8	True	-2	0.946701	9	9	CLDLKILYL	4	0	1	CRDLKILYL	6.157533512916416	9	9	>seq_263	0.4939	CRDLKILYL	0.992380232328851	0.4752279540426965	True	True	83295	0.0186720459573034	False	False
259	CLFFGIPWK	HLA-A0301	0.5453	0	4	20.1522	20.1522	0.880992	0.881	0.881	0.6888888888888889	0.1644444444444444	-0.2122222222222222	0.0177777777777777	86.66666666666666	-1.6444444444444446	CLFFGIPWK	CLFFGIPWE	1.0666666666666664	1,8	True	1	0.979524	9	9	CLFFGIPWK	2	0	8	CLFFGIPWE	8.545189979486167	9	9	>seq_264	0.5453	CLFFGIPWE	0.0	0.5305446834588778	True	True	61640	0.014755316541122	False	False
260	CLLSYELSNI	HLA-A0201	1.0588	0	4	0.1072	0.1072	8.00111	8.001	5.337	0.2722222222222222	0.0155555555555555	-0.0577777777777777	-0.3411111111111111	173.33333333333331	0.0788888888888888	LLSYELSNI	LLSDELSNI	0.6666666666666666	1,8	False	-3	0.896305	9	9	LLSYELSNI	2	1	3	LLSDELSNI	3.8499827128835022	10	9	>seq_265	4.9813	CLLSDELSNI	0.0	9.398825373134327	False	False	83295	10.457625373134327	False	False
261	CLLTNWPSV	HLA-A0201	0.8263	0	0	0.0905	0.0905	14.2412	14.241	14.241	0.3755555555555555	-0.0677777777777778	-0.3988888888888889	0.1055555555555555	118.88888888888889	-0.5422222222222224	CLLTNWPSV	SLLTNWPSV	0.7555555555555553	1,8	False	-1	0.968664	9	9	CLLTNWPSV	4	0	0	SLLTNWPSV	5.922539790626615	9	9	>seq_266	0.8263	SLLTNWPSV	5.89524745824429e-05	6.718138563535912	False	False	83295	7.544438563535913	False	False
262	CLMHHLAQA	HLA-A0203	0.0968	0	2	0.1549	0.1549	0.0710017999999999	0.071	0.036	0.2655555555555555	-0.1211111111111111	0.0077777777777777	-0.2422222222222222	108.88888888888889	-0.2477777777777777	CLMHHLAQA	CLMRHLAQA	0.6333333333333333	1,8	False	0	0.913339	9	9	CLMHHLAQA	2	0	3	CLMRHLAQA	7.523974965326488	9	9	>seq_267	0.0968	CLMRHLAQA	0.0	0.0363078114912847	False	False	92310	0.0604921885087152	False	False
263	CLNEYHLFL	HLA-A0201	0.4711	1	4	4.9778	4.9778	7.66083	7.661	7.661	0.4211111111111111	0.3166666666666666	-0.121111111111111	-0.3222222222222222	129.99999999999997	-0.0855555555555557	CLNEYHLFL	CLNEYHLFF	0.5777777777777777	1,8	True	0	0.980526	9	9	CLNEYHLFL	6	0	8	CLNEYHLFF	5.361016532871872	9	9	>seq_268	0.4711	CLNEYHLFF	0.0	0.4265150006026759	True	True	83295	0.0445849993973241	False	False
264	CLSIRITSI	HLA-A0201	3.9408	0	3	30.0	30.0	14.0208	14.021	10.39	0.2444444444444444	-0.0722222222222222	-0.3088888888888889	0.0266666666666666	173.33333333333331	0.3699999999999998	CLSIRITSI	CPSIRITSI	1.4444444444444444	1,8	True	-3	0.936502	9	9	CLSIRITSI	4	0	1	CPSIRITSI	8.549912034533918	9	9	>seq_269	3.9408	CPSIRITSI	0.0	3.423136512	False	False	83295	0.517663488	False	False
265	CLTGQRFTV	HLA-A0201	2.074	0	2	0.289	0.289	36.682	36.682	36.682	0.0566666666666666	-0.18	-0.1744444444444444	-0.1311111111111111	75.55555555555556	1.2711111111111113	CLTGQRFTV	SLTGQRFTV	0.3888888888888888	1,8	False	-1	0.969753	9	9	CLTGQRFTV	4	0	0	SLTGQRFTV	8.549912034533918	9	9	>seq_270	2.074	SLTGQRFTV	0.0	12.81	False	False	83295	14.884	False	False
266	CLYGDVTLENL	HLA-A0201	2.0268	0	6	5.0916	6.8451	19.1938	19.194	14.832	0.1609090909090909	-0.2036363636363636	0.029090909090909	-0.3427272727272727	132.72727272727272	0.3509090909090908	CLYGDVTLL	CLYRDVTLL	0.4727272727272726	1,10	False	-2	0.930037	11	11	CLYGDVTLENL	6	0	3	CLYRDVTLENL	3.5500656818039715	11	11	>seq_271	2.0268	CLYRDVTLENL	0.0	1.4266746198010258	False	False	10277	0.6001253801989745	False	False
267	CMFCSEEFL	HLA-A0201	3.009	0	4	2.8451	2.8451	14.7006	14.701	4.204	0.3044444444444444	0.1022222222222222	-0.6088888888888889	-0.2144444444444444	43.33333333333333	0.1366666666666666	CMFCSEEFL	CMFCNEEFL	0.9444444444444444	1,8	False	1	0.93567	9	9	CMFCSEEFL	2	0	4	CMFCNEEFL	3.613673150073737	9	9	>seq_272	3.009	CMFCNEEFL	0.999999998262098	0.1733419211978488	False	False	83295	3.182341921197849	False	False
268	CMGENQFNV	HLA-A0201	0.7237	0	6	0.0275	0.0275	0.600985	0.601	0.601	-0.0944444444444444	-0.2588888888888888	0.0155555555555555	-0.4922222222222223	32.22222222222222	1.5599999999999998	CMGENQFNV	FMGENQFNV	-0.3333333333333332	1,8	False	-2	0.95818	9	9	CMGENQFNV	2	0	0	FMGENQFNV	3.849962144624442	9	9	>seq_273	0.7237	FMGENQFNV	0.0	18.321452363636364	False	False	83295	19.045152363636365	False	False
269	CMLARLEVK	HLA-A1101	2.8906	0	9	3.0799	3.0799	7.83102	7.831	3.916	0.1111111111111111	0.1344444444444444	0.1833333333333333	-0.1822222222222222	129.99999999999997	0.8844444444444445	CMLARLEVK	CMLARLEIK	0.6777777777777777	1,8	False	3	0.989609	9	9	CMLARLEVK	3	0	7	CMLARLEIK	8.545125282369554	9	9	>seq_274	2.8906	CMLARLEIK	0.992380228905816	0.1776650475664792	False	False	74135	2.7129349524335207	False	False
270	CMYEAVNEV	HLA-A0201	0.1021	0	1	0.0091	0.0091	8.24089	8.241	4.121	0.0133333333333333	-0.08	-0.111111111111111	-0.2988888888888888	75.55555555555556	0.7644444444444443	CMYEAVNEV	GMYEAVNEV	0.3111111111111111	1,8	False	-3	0.960672	9	9	CMYEAVNEV	2	0	0	GMYEAVNEV	3.613682009745389	9	9	>seq_275	0.1021	GMYEAVNEV	0.0	1.0434395604395603	False	False	83295	1.1455395604395602	False	False
271	CNGSEDGALAY	HLA-B3501	0.9273	0	2	0.9273	0.9273	0.491002	0.491	0.327	-0.1255555555555556	-0.8677777777777779	0.4622222222222221	-0.4544444444444444	65.55555555555554	0.9611111111111114	GSEDGALAY	GSEDGALAY	-0.2777777777777777	1,8	True	7	1.0	9	9	GSEDGALAY	0	2	-1	GSEDGALAY	3.550073361489922	11	9	>seq_276	6.0008	RNGSEDGALAY	0.0	0.0	False	False	77995	0.9273	False	False
272	CPFSQCTKSF	HLA-B0702	1.4842	0	9	1.0326	1.0326	0.886021	0.886	0.665	-0.0189999999999999	-0.131	-0.671	0.311	0.0	1.194	CPFSQTKSF	CPFPQTKSF	-0.07	1,9	False	-1	0.920959	10	10	CPFSQCTKSF	4	0	3	CPFPQCTKSF	8.22969116549939	10	10	>seq_277	1.4842	CPFPQCTKSF	6.951608075305141e-09	0.6491039318225839	False	False	47675	2.133303931822584	False	False
273	CPGKPLNIF	HLA-B3501	0.4469	0	0	0.2291	0.2291	42.5799	42.58	31.935	0.2677777777777778	-0.2377777777777777	0.1077777777777777	0.441111111111111	86.66666666666666	-0.3166666666666667	CPGKPLNIF	CPGKPLNVF	0.2888888888888888	1,8	False	3	0.987651	9	9	CPGKPLNIF	3	0	7	CPGKPLNVF	8.545189979486167	9	9	>seq_278	0.4469	CPGKPLNVF	2.0491933110931699e-13	0.4248573548668704	False	False	77995	0.8717573548668704	False	False
274	CPGKPLNIF	HLA-B0702	0.8195	0	0	0.5063	0.5063	42.5799	42.58	31.935	0.2677777777777778	-0.2377777777777777	0.1077777777777777	0.441111111111111	86.66666666666666	-0.3166666666666667	CPGKPLNIF	CPGKPLNVF	0.2888888888888888	1,8	False	3	0.987651	9	9	CPGKPLNIF	3	0	7	CPGKPLNVF	8.545189979486167	9	9	>seq_279	0.8195	CPGKPLNVF	2.0491933110931699e-13	0.506947264467707	False	False	73978	1.326447264467707	False	False
275	CPGKPLNIFRI	HLA-B0702	0.8195	0	0	0.5063	0.5063	42.5799	42.58	31.935	0.2677777777777778	-0.2377777777777777	0.1077777777777777	0.441111111111111	86.66666666666666	-0.3166666666666667	CPGKPLNIF	CPGKPLNVF	0.2888888888888888	1,8	False	3	0.987651	9	9	CPGKPLNIF	3	0	7	CPGKPLNVF	8.545189979486167	11	9	>seq_280	10.1245	CPGKPLNVFRI	2.0491933110931699e-13	0.506947264467707	False	False	73978	1.326447264467707	False	False
276	CPIASSPCL	HLA-B0702	0.6464	0	6	0.4376	0.4376	0.061002	0.061	0.061	0.2488888888888888	-0.5277777777777777	-0.5111111111111111	0.6366666666666667	97.77777777777776	-0.8233333333333334	CPIASSPCL	CPNASSPCL	1.1444444444444444	1,8	False	-3	0.915651	9	9	CPIASSPCL	2	0	2	CPNASSPCL	5.826007311698049	9	9	>seq_281	0.6464	CPNASSPCL	0.0	0.3084285191956123	False	False	73978	0.9548285191956124	False	False
277	CPIASSPCLPI	HLA-B0702	0.6464	0	6	0.4376	0.4376	0.061002	0.061	0.061	0.2488888888888888	-0.5277777777777777	-0.5111111111111111	0.6366666666666667	97.77777777777776	-0.8233333333333334	CPIASSPCL	CPNASSPCL	1.1444444444444444	1,8	False	-3	0.915651	9	9	CPIASSPCL	2	0	2	CPNASSPCL	5.826007311698049	11	9	>seq_282	7.0462	CPNASSPCLPI	5.89524745824429e-05	0.3084285191956123	False	False	73978	0.9548285191956124	False	False
278	CQQWLALFFV	HLA-A0201	0.925	1	6	4.8556	4.8556	3.9109	3.911	3.911	0.6944444444444444	0.3633333333333333	-0.4211111111111111	-0.4244444444444444	129.99999999999997	-1.4333333333333336	QQWLALFFV	QQRLALFFV	1.2555555555555555	1,8	False	-3	0.899045	9	9	QQWLALFFV	2	1	2	QQRLALFFV	6.099999998230487	10	9	>seq_283	14.8733	CQQRLALFFV	0.00017683657384	0.7487859378861522	True	False	83295	0.1762140621138479	False	False
279	CSESTSCLF	HLA-A0101	0.5144	0	4	0.4816	0.4816	19.6016	19.602	19.602	-0.0322222222222222	-0.3622222222222223	-0.6966666666666667	-0.0511111111111111	43.33333333333333	1.013333333333333	CSESTSCLF	CSESTTCLF	0.5555555555555556	1,8	False	1	0.965407	9	9	CSESTSCLF	6	0	5	CSESTTCLF	3.8499410483054817	9	9	>seq_284	0.5144	CSESTTCLF	0.0	0.0350338870431893	False	False	35888	0.5494338870431893	False	False
280	CSMCHVHPH	HLA-A1101	4.953	0	5	42.0	42.0	18.6009	18.601	9.301	0.0433333333333333	-0.1244444444444444	-0.2622222222222222	0.5033333333333334	32.22222222222222	0.9366666666666666	CSMCHVHPH	CSMCHVHPN	-0.1	1,8	True	1	0.970663	9	9	CSMCHVHPH	2	0	8	CSMCHVHPN	7.515740099363029	9	9	>seq_285	4.953	CSMCHVHPN	0.999999999973312	4.3688997857142855	False	False	74135	0.5841002142857143	False	False
281	CSSTLLLPHY	HLA-A1101	1.9481	0	0	1.6311	1.6311	23.3816	23.382	23.382	0.3111111111111111	-0.0633333333333333	-0.2277777777777778	0.2711111111111111	129.99999999999997	-0.0655555555555556	SSTLLLPHY	SSTLFLPHY	0.3333333333333332	1,8	False	0	0.939646	9	9	SSTLLLPHY	6	1	4	SSTLFLPHY	7.542349207215011	10	9	>seq_286	7.1955	CSSTLFLPHY	0.0	0.3786081172215069	False	False	74135	2.3267081172215067	False	False
282	CSSTLYLPHY	HLA-A1101	2.2999	0	0	1.6311	1.6311	23.3816	23.382	23.382	0.2277777777777778	0.0266666666666666	-0.3433333333333334	0.2822222222222222	86.66666666666666	0.4966666666666665	SSTLYLPHY	SSTLFLPHY	-0.2333333333333335	1,8	False	3	0.952048	9	9	SSTLYLPHY	2	1	4	SSTLFLPHY	7.534655152820051	10	9	>seq_287	8.3865	CSSTLFLPHY	0.0	0.9430280914720128	False	False	74135	3.242928091472013	False	False
283	CTDELLGAA	HLA-A0101	1.9141	0	5	2.0795	2.0795	0.0509984999999999	0.051	0.051	0.0366666666666666	-0.6588888888888889	0.1588888888888888	-0.3066666666666667	108.88888888888889	0.2688888888888889	CTDELLGAA	CTDQLFGAA	0.6222222222222222	1,8	True	2	0.904944	9	9	CTDELLGAA	8	0	3,5	CTDQLFGAA	3.550065870862454	9	9	>seq_288	1.9141	CTDQLFGAA	0.0	0.1522443568165424	False	False	35888	1.7618556431834576	False	False
284	CTFSEVAAHY	HLA-A0101	0.1964	0	1	0.057	0.2669	8.59085	8.591	5.73	0.11375	-0.1675	-0.07625	-0.1162499999999999	61.25000000000001	0.5462499999999999	FSE-VAAHY	SSE-VAAHY	0.225	1,2,7	False	-2	0.963351	8	8	FSEVAAHY	2	2	0	SSEVAAHY	5.363445803988725	10	8	>seq_289	0.4624	CTSSEVAAHY	0.0	0.0518778568752341	False	False	4594	0.1445221431247658	False	False
285	CTFYFSNMLEF	HLA-A2402	0.0133	0	5	0.0595	0.0595	1663.95	1663.95	1663.95	0.5222222222222223	0.3888888888888888	-0.5255555555555556	-0.3433333333333334	43.33333333333333	0.0866666666666665	FYFSNMLEF	FYFSNMLGF	0.5555555555555555	1,8	False	-2	0.943445	9	9	FYFSNMLEF	2	2	7	FYFSNMLGF	3.8499827128835022	11	9	>seq_290	0.914	CTFYFSNMLGF	0.0	0.0103270588235294	True	False	52592	0.0029729411764705	False	False
286	CTIAVVNFL	HLA-A6802	0.3917	1	5	0.5903	0.5903	40.8001	40.8	20.4	0.5188888888888888	-0.1611111111111111	-0.3555555555555555	-0.2322222222222222	162.22222222222223	-1.6422222222222222	CTIAVVNFL	CTNAVVNFL	2.177777777777778	0,1,8	False	-3	0.922547	9	9	CTIAVVNFL	2	0	2	CTNAVVNFL	5.922539790626615	9	9	>seq_291	0.3917	CTNAVVNFL	0.0	0.1317831949856005	False	False	74269	0.2599168050143994	False	False
287	CTYEYWPSA	HLA-A0201	3.0222	0	9	2.8211	2.8211	5.87097	5.871	5.871	0.1199999999999999	0.0333333333333333	-0.5433333333333333	0.1688888888888888	11.11111111111111	0.8488888888888888	CTYEYWPSA	CTYENWPSA	-0.6444444444444445	1,8	False	-2	0.874546	9	9	CTYEYWPSA	2	0	4	CTYENWPSA	3.849961081985384	9	9	>seq_292	3.0222	CTYENWPSA	4.52679959335127e-07	0.2154352628407362	False	False	83295	3.2376352628407368	False	False
288	CVQPHYITV	HLA-A0201	1.2496	0	9	1.4286	1.4286	10.3711	10.371	7.643	0.2299999999999999	0.0188888888888888	-0.3844444444444444	0.3655555555555556	107.77777777777776	-0.1522222222222223	CVQPHYITV	CVQPHHITV	0.5666666666666668	1,8	False	2	0.9238	9	9	CVQPHYITV	2	0	5	CVQPHHITV	7.355498301796615	9	9	>seq_293	1.2496	CVQPHHITV	0.0	0.1565717485650287	False	False	83295	1.0930282514349712	False	False
289	CVRVSGQGL	HLA-B0702	1.384	1	1	0.1385	0.1385	357.574	357.574	130.157	-0.0488888888888889	-0.5944444444444444	0.2744444444444444	-0.3355555555555555	107.77777777777776	0.8555555555555553	CVRVSGQGL	RVRVSGQGL	0.5666666666666668	1,8	False	-3	0.961674	9	9	CVRVSGQGL	2	0	0	RVRVSGQGL	8.549912034533918	9	9	>seq_294	1.384	RVRVSGQGL	0.0	12.446007220216602	False	False	73978	13.830007220216604	False	False
290	CVVTEVFLL	HLA-A0206	2.4459	0	1	5.2535	12.3304	0.000999989	0.001	0.001	0.5755555555555555	0.0288888888888888	-0.3755555555555555	-0.1455555555555555	183.3333333333333	-1.871111111111112	CVVTEVFLL	CGVTEVFLL	2.3666666666666667	1,8	True	-3	0.942751	9	9	CVVTEVFLL	4	0	1	CGVTEVFLL	3.849962144624442	9	9	>seq_295	2.4459	CGVTEVFLL	3.47580404973379e-09	1.9607229733017584	False	False	96572	0.4851770266982417	False	False
291	CYMEAVALV	HLA-C1403	0.3103	0	6	0.3381	0.3381	10.521	10.521	10.521	0.38	-0.15875	-0.245	-0.3725	110.0	-1.1575000000000002	CYMEA-VAL	CYMEA-LAL	1.4	1,7	False	1	0.960742	8	8	CYMEAVAL	6	0	5	CYMEALAL	3.849961610045284	9	8	>seq_296	1.1634	CYMEALALV	0.0	0.0255141674060928	False	False	27298	0.2847858325939071	False	False
292	CYTADNEMEY	HLA-A2402	3.3575	0	8	5.9485	5.9485	0.0109996	0.011	0.007	-0.2279999999999999	-0.017	-0.224	-0.22	10.0	2.639	CYADNEMEY	CYADNEMGY	-1.11	1,9	False	-2	0.957246	10	10	CYTADNEMEY	2	0	8	CYTADNEMGY	3.4247066345997155	10	10	>seq_297	3.3575	CYTADNEMGY	3.47580404973379e-09	1.462432966294024	False	False	21635	1.8950670337059763	False	False
293	CYWSLLSHPL	HLA-A2402	0.9633	0	7	0.3262	0.3262	12.7409	12.741	6.371	0.5155555555555555	0.1966666666666666	-0.2522222222222223	0.1333333333333333	129.99999999999997	-0.61	YWSLLSHPL	YWSPLSHPL	0.311111111111111	1,8	False	-3	0.887875	9	9	YWSLLSHPL	4	1	3	YWSPLSHPL	7.542349207215011	10	9	>seq_298	2.1944	CYWSPLSHPL	0.0076197710941836	1.8814176272225631	False	False	52592	2.8447176272225634	False	False
294	DANSFLQSV	HLA-B5101	0.0102	1	1	0.0056	0.0056	39.2603	39.26	8.716	-0.0722222222222222	-0.3266666666666667	-0.2055555555555555	-0.1955555555555555	86.66666666666666	1.5499999999999998	DANSFLQSV	DANPFLQSV	0.0555555555555555	1,8	False	-1	0.915868	9	9	DANSFLQSV	4	0	3	DANPFLQSV	3.749987360555679	9	9	>seq_299	0.0102	DANPFLQSV	0.0	0.0083785714285714	False	False	66586	0.0185785714285714	False	False
295	DDIYPIDFY	HLA-A2501	0.9639	1	5	18.5	18.5	9.83074	9.831	3.274	0.4	0.3225	-0.4624999999999999	0.3975	97.5	0.6125000000000003	DIY-PIDFY	DIY-PIDFH	0.0749999999999999	0,1,7	True	2	0.961869	8	8	DIYPIDFY	2	1	7	DIYPIDFH	3.491881173569709	9	8	>seq_300	2.7098	DDIYPIDFH	0.0	0.913678204864865	True	False	331	0.0502217951351351	False	False
296	DENITTIQF	HLA-B1801	0.0021	1	6	0.2801	0.2801	10.9807	10.981	2.196	-0.0999999999999999	-0.0044444444444444	-0.1955555555555555	-0.0344444444444444	86.66666666666666	2.225555555555556	DENITTIQF	DENITTIQC	-0.4000000000000001	1,8	True	-2	0.964526	9	9	DENITTIQF	2	0	8	DENITTIQC	3.5500735570676625	9	9	>seq_301	0.0021	DENITTIQC	5.89629007651124e-05	0.0020842556229917	True	True	59713	1.574437700821135e-05	False	False
297	DEQIESMTY	HLA-B1801	0.0029	0	3	0.0034	0.0034	0.0309996999999999	0.031	0.012	-0.2877777777777778	0.0277777777777777	-0.1955555555555555	-0.0711111111111111	43.33333333333333	2.9688888888888894	DEQIESMTY	DEQMESMTY	-1.1555555555555557	1,8	False	1	0.95697	9	9	DEQIESMTY	3	0	3	DEQMESMTY	3.4247118630446494	9	9	>seq_302	0.0029	DEQMESMTY	0.0	0.0004264705882352	False	False	59713	0.0024735294117647	False	False
298	DFATPSLHTSV	HLA-A6802	0.3541	0	1	2.4632	40.6364	45.75	45.75	22.875	0.0044444444444444	-0.5033333333333334	-0.2133333333333333	0.4533333333333333	86.66666666666666	0.6477777777777779	ATPSLHTSV	ATPSLHTSD	0.2222222222222221	0,1,8	True	-3	0.97053	9	9	ATPSLHTSV	2	2	8	ATPSLHTSD	7.550323993898928	11	9	>seq_303	1.3312	DFATPSLHTSD	0.0225161770524397	0.3510144213070055	True	False	74269	0.0030855786929944	False	False
299	DFLRNIPRSIF	HLA-A2402	1.8378	0	6	1.7214	1.7214	0.401007	0.401	0.344	0.1281818181818182	0.2736363636363637	-0.0336363636363636	0.3463636363636363	106.36363636363636	2.5345454545454547	DFLRNIPRF	DFLRPGSIF	0.0	1,10	False	-2	0.92894	11	11	DFLRNIPRSIF	6	0	7	DFLRNIPGSIF	10.397768874652684	11	11	>seq_304	1.8378	DFLRNIPGSIF	0.0	0.1242708957825026	False	False	12798	1.9620708957825028	False	False
300	DGAILPFTPEF	HLA-B3501	0.6998	0	6	0.4784	0.4784	22.8006	22.801	22.801	0.5266666666666667	-0.0244444444444444	-0.2933333333333333	0.6555555555555554	97.77777777777776	-0.9144444444444444	AILPFTPEF	AISPFTPEF	0.9222222222222224	1,8	False	-2	0.929637	9	9	AILPFTPEF	2	2	2	AISPFTPEF	3.849983240943402	11	9	>seq_305	4.4623	DGAISPFTPEF	0.0151242984958687	0.3238622909698996	False	False	77995	1.0236622909698996	False	False
301	DHFETIIKY	HLA-B1801	0.0694	0	3	0.0769	0.0769	47.5707	47.571	31.73	0.0444444444444444	0.3266666666666666	0.0111111111111111	0.0855555555555555	86.66666666666666	1.7366666666666668	DHFETIIKY	DHFETIMKY	-0.4777777777777777	1,8	False	1	0.9596	9	9	DHFETIIKY	3	0	6	DHFETIMKY	5.454234712291509	9	9	>seq_306	0.0694	DHFETIMKY	0.0076197710941836	0.0067685305591677	False	False	59713	0.0626314694408322	False	False
302	DHREIEGRVMF	HLA-B1801	0.0756	1	0	0.5221	0.9752	0.240999	0.241	0.121	-0.1044444444444444	0.1744444444444444	0.4266666666666666	-0.0755555555555555	75.55555555555556	3.1366666666666667	REIEGRVMF	REIEGRVMV	-0.3333333333333334	1,8	True	-1	0.976822	9	9	REIEGRVMF	2	2	8	REIEGRVMV	6.533466308377683	11	9	>seq_307	0.1578	DHREIEGRVMV	0.0	0.0697392945036915	True	True	59713	0.0058607054963084	False	False
303	DHYAYSYYL	HLA-B5101	2.1463	1	5	14.6275	14.6275	9.7608	9.761	2.44	0.1888888888888889	0.2866666666666665	-0.3422222222222222	-0.2066666666666667	54.44444444444444	1.178888888888889	DHYAYSYYL	DHYAYSYYP	-0.788888888888889	1,8	True	-3	0.969272	9	9	DHYAYSYYL	4	0	8	DHYAYSYYP	5.292017084080726	9	9	>seq_309	2.1463	DHYAYSYYP	0.5	1.831372384891472	False	False	66586	0.3149276151085284	False	False
304	DHYAYSYYL	HLA-C0602	1.063	1	5	4.646	23.625	9.7608	9.761	2.44	0.1888888888888889	0.2866666666666665	-0.3422222222222222	-0.2066666666666667	54.44444444444444	1.178888888888889	DHYAYSYYL	DHYAYSYYP	-0.788888888888889	1,8	True	-3	0.969272	9	9	DHYAYSYYL	4	0	8	DHYAYSYYP	5.292017084080726	9	9	>seq_308	1.063	DHYAYSYYP	0.5	1.0151706243386245	True	True	108244	0.0478293756613756	False	False
305	DIFFLGLILF	HLA-A2402	0.2948	0	2	0.1666	0.1666	11.6714	11.671	5.182	1.22	0.2144444444444444	-0.2288888888888889	-0.4511111111111112	216.66666666666663	-3.831111111111111	IFFLGLILF	IFSLGLILF	3.155555555555556	1,8	False	-2	0.93023	9	9	IFFLGLILF	2	1	2	IFSLGLILF	6.099999998230487	10	9	>seq_310	2.2735	DIFSLGLILF	0.0	0.2268509003601441	False	False	52592	0.521650900360144	False	False
306	DIFQVVKAI	HLA-A6802	0.4208	0	7	0.3276	0.3276	6.97117	6.971	1.269	0.2722222222222222	0.0377777777777777	-0.0344444444444444	-0.0799999999999999	162.22222222222223	-0.3222222222222221	DIFQVVKAI	DIFQVVKAL	1.2333333333333334	0,1,8	True	2	0.991263	9	9	DIFQVVKAI	4	0	8	DIFQVVKAL	6.337367167230696	9	9	>seq_311	0.4208	DIFQVVKAL	0.0	0.1197147741147741	False	False	74269	0.5405147741147741	False	False
307	DISEYRVEHL	HLA-A6802	1.5678	0	0	3.4427	3.4427	20.051	20.051	13.675	-0.208	0.199	0.216	0.089	107.0	3.158	DISEYVEHL	DISQYVEHL	-0.7799999999999998	0,1,9	False	2	0.963228	10	10	DISEYRVEHL	2	0	3	DISQYRVEHL	4.421463498380035	10	10	>seq_312	1.5678	DISQYRVEHL	0.0	0.8538264211229558	True	True	20268	0.7139735788770443	False	False
308	DLAGGTFDV	HLA-B2705	44.3333	0	0	62.0	62.0	1179.91	1179.911	781.12	0.0833333333333333	-0.758888888888889	0.2399999999999999	-0.2777777777777777	86.66666666666666	0.4866666666666668	DLAGGTFDV	DLGGGTFDV	0.4555555555555555	1,8	False	0	0.950663	9	9	DLAGGTFDV	4	0	2	DLGGGTFDV	3.49188149953261	9	9	>seq_313	44.3333	DLGGGTFDV	0.0	12.63263082435484	False	False	59540	31.700669175645164	False	False
309	DLSYTWNIPV	HLA-A0201	3.9378	0	0	7.8006	7.8006	1.91096	1.911	1.911	0.4133333333333333	0.1066666666666666	-0.3533333333333333	0.1233333333333333	118.88888888888889	-0.3844444444444445	LSYTWNIPV	LGYTWNIPV	0.4111111111111111	1,8	True	0	0.952331	9	9	LSYTWNIPV	2	1	1	LGYTWNIPV	6.093198032584041	10	9	>seq_314	9.6861	DLGYTWNIPV	1.5734275536184001e-15	1.949969725405738	False	False	83295	1.987830274594262	False	False
310	DMKARQKAL	HLA-B0801	0.004	1	2	0.0039	0.0039	7.61107	7.611	7.611	-0.361111111111111	0.0555555555555555	0.4811111111111111	-0.1133333333333333	65.55555555555554	3.265555555555556	DMKARQKAL	DMKARQEAL	-1.1111111111111112	4,8	False	1	0.960625	9	9	DMKARQKAL	2	0	6	DMKARQEAL	10.789009236730635	9	9	>seq_315	0.004	DMKARQEAL	0.0	0.0001025641025641	False	False	88398	0.0041025641025641	False	False
311	DMKARQKALV	HLA-B0801	0.004	1	2	0.0039	0.0039	7.61107	7.611	7.611	-0.361111111111111	0.0555555555555555	0.4811111111111111	-0.1133333333333333	65.55555555555554	3.265555555555556	DMKARQKAL	DMKARQEAL	-1.1111111111111112	4,8	False	1	0.960625	9	9	DMKARQKAL	2	0	6	DMKARQEAL	10.789009236730635	10	9	>seq_316	0.8434	DMKARQEALV	0.0	0.0001025641025641	False	False	88398	0.0041025641025641	False	False
312	DMWSIEVICY	HLA-B3501	2.343	0	3	3.1043	3.2088	19.2609	19.261	8.436	0.4675	0.245	-0.48375	-0.215	133.75	-0.8925000000000003	WSIEV-ICY	WSI-GVICY	1.15	0,1,7	False	-2	0.891202	8	8	WSIEVICY	2	2	3	WSIGVICY	3.849961610045284	10	8	>seq_317	3.3798	DMWSIGVICY	0.0076197710941836	0.6321894166043381	False	False	5918	1.710810583395662	False	False
313	DPEEVLVTV	HLA-B5101	0.0772	0	9	0.1553	0.1553	141.005	141.005	46.955	0.0011111111111111	-0.1566666666666666	0.0255555555555555	0.4266666666666667	140.0	0.8744444444444442	DPEEVLVTV	DPEEVSVTV	0.4000000000000001	1,8	False	-2	0.931152	9	9	DPEEVLVTV	2	0	5	DPEEVSVTV	3.42471199342981	9	9	>seq_318	0.0772	DPEEVSVTV	0.0	0.0388236960721184	True	True	66586	0.0383763039278815	False	False
314	DPESDTLTL	HLA-B3501	0.4415	0	8	0.438	0.438	2.68105	2.681	1.491	-0.21	-0.2966666666666666	-0.1422222222222222	0.4833333333333333	86.66666666666666	2.5500000000000003	DPESDTLTL	DPESETLTL	-0.7444444444444445	1,8	False	2	0.952503	9	9	DPESDTLTL	4	0	4	DPESETLTL	3.3800301984883845	9	9	>seq_319	0.4415	DPESETLTL	0.0	0.0035279680365296	False	False	77995	0.4450279680365296	False	False
315	DPILPELTRLL	HLA-B3501	1.437	0	2	0.7266	0.7422	18.1614	18.161	3.033	0.165	0.0759999999999999	0.1149999999999999	0.6930000000000001	156.0	1.334	DPILPELTL	DPIPPELTL	0.05	1,9	False	-3	0.914837	10	10	DPILPELTRL	4	0	3	DPIPPELTRL	4.184407676104456	11	10	>seq_320	2.1519	DPIPPELTRLL	0.999999999973312	1.3452271624898953	False	False	20216	2.782227162489895	False	False
316	DPSQRGCFTL	HLA-B3501	3.1361	0	6	1.8998	1.8998	30.6009	30.601	12.24	-0.1509999999999999	-0.288	-0.134	0.269	39.0	2.503	DPSQRGFTL	DPSPRGFTL	-0.59	1,9	False	-1	0.905807	10	10	DPSQRGCFTL	2	0	3	DPSPRGCFTL	6.161167718935758	10	10	>seq_322	3.1361	DPSPRGCFTL	3.47580404973379e-09	2.0408255763764607	False	False	20216	5.17692557637646	False	False
317	DPSQRGCFTL	HLA-B0702	1.2259	0	6	0.0795	0.8364	30.6009	30.601	12.24	-0.1509999999999999	-0.288	-0.134	0.269	39.0	2.503	DPSQRGFTL	DPSPRGFTL	-0.59	1,9	False	-1	0.905807	10	10	DPSQRGCFTL	2	0	3	DPSPRGCFTL	6.161167718935758	10	10	>seq_321	1.2259	DPSPRGCFTL	3.47580404973379e-09	0.5708848039215685	False	False	47675	1.7967848039215686	False	False
318	DPYALVRLGI	HLA-B0702	2.769	0	6	2.769	2.769	50.6995	50.7	33.817	0.23	0.0875	0.0575	0.335	146.25	1.01125	DPY-ALVRL	DPY-ALVRL	0.3375	1,7	True	4	1.0	8	8	DPYALVRL	0	0	-1	DPYALVRL	6.3318953779526055	10	8	>seq_323	4.3148	DPYALVRLGT	0.0	0.0	False	False	17862	2.769	False	False
319	DSEPLCLSY	HLA-A0101	0.0337	0	1	12.7034	22.0175	5.7211300000000005	5.721	5.721	0.0066666666666666	-0.1688888888888889	-0.3266666666666666	0.2677777777777777	86.66666666666666	1.261111111111111	DSEPLCLSY	DSEPLCLSD	-0.1555555555555553	1,8	True	-3	0.962593	9	9	DSEPLCLSY	2	0	8	DSEPLCLSD	3.5500656818039715	9	9	>seq_324	0.0337	DSEPLCLSD	0.0	0.0336484187578062	True	True	35888	5.158124219370955e-05	False	False
320	DSPDGSNGL	HLA-C0102	0.3288	0	1	0.2642	0.2642	27.2805	27.281	27.281	-0.3833333333333333	-0.97	0.3799999999999999	0.0888888888888888	43.33333333333333	2.6755555555555564	DSPDGSNGL	DSPDGSSGL	-1.1888888888888889	2,8	False	1	0.955581	9	9	DSPDGSNGL	2	0	6	DSPDGSSGL	3.49188149953261	9	9	>seq_325	0.3288	DSPDGSSGL	0.0	0.0803954579863739	False	False	83818	0.4091954579863739	False	False
321	DTSPVAVAL	HLA-A2601	0.1101	0	4	0.2267	0.2267	8.16074	8.161	4.081	0.1377777777777778	-0.5788888888888889	-0.1411111111111111	0.3311111111111111	129.99999999999997	-0.2144444444444442	DTSPVAVAL	DTLPVAVAL	1.022222222222222	0,1,8	False	-2	0.939267	9	9	DTSPVAVAL	2	0	2	DTLPVAVAL	3.749987360555679	9	9	>seq_326	0.1101	DTLPVAVAL	0.0	0.0566284075871195	True	True	64320	0.0534715924128804	False	False
322	DTVEYPYTSF	HLA-A2601	0.0269	1	3	0.0189	0.0189	17.971	17.971	13.981	0.004	0.0149999999999999	-0.496	0.376	29.0	1.733	DTVEPYTSF	DTVDPYTSF	-0.6400000000000001	0,9	False	-3	0.89199	10	10	DTVEYPYTSF	2	0	4	DTVEDPYTSF	3.550073172431439	10	10	>seq_327	0.0269	DTVEDPYTSF	0.992380228905816	0.0113862433862433	False	False	24626	0.0382862433862433	False	False
323	DVAAHLQPL	HLA-A2501	0.0686	0	0	0.0372	0.0372	8.67101	8.671	2.168	0.1622222222222222	-0.2788888888888889	0.1344444444444444	0.2366666666666666	141.1111111111111	0.1577777777777778	DVAAHLQPL	DVAAHLQLL	0.4000000000000001	0,1,8	False	-3	0.936874	9	9	DVAAHLQPL	4	0	7	DVAAHLQLL	5.292257586028427	9	9	>seq_328	0.0686	DVAAHLQLL	0.0	0.0579043010752688	False	False	72101	0.1265043010752688	False	False
324	DVFAWEPFV	HLA-A0201	2.9154	0	2	3.4263	3.4263	21.6111	21.611	13.745	0.4555555555555555	0.1344444444444444	-0.3377777777777778	0.2611111111111111	75.55555555555556	-0.2944444444444444	DVFAWEPFV	DVFAREPFV	0.6999999999999998	1,8	False	-3	0.853738	9	9	DVFAWEPFV	2	0	4	DVFAREPFV	3.5500735570676625	9	9	>seq_329	2.9154	DVFAREPFV	0.0	0.4347190438665615	False	False	83295	2.480680956133438	False	False
325	DVIQQDELDSY	HLA-A2501	0.1241	0	9	0.6425	0.6425	4.4009	4.401	0.55	-0.2927272727272727	-0.0163636363636363	-0.1199999999999999	-0.0281818181818181	97.27272727272728	3.0645454545454545	DVIDELDSY	DVLDELDSY	-0.9636363636363636	0,1,10	False	2	0.984813	11	11	DVIQQDELDSY	4	0	2	DVLQQDELDSY	3.260468655731529	11	11	>seq_330	0.1241	DVLQQDELDSY	0.0	0.1001298677042801	True	True	6913	0.0239701322957198	False	False
326	DVKAIGPLV	HLA-A2601	0.7853	0	3	1.6229	1.6229	82.3502	82.35	24.705	0.2222222222222222	-0.43	0.3644444444444443	0.18	162.22222222222223	-0.711111111111111	DVKAIGPLV	DVKAMGPLV	1.011111111111111	0,1,8	False	1	0.950166	9	9	DVKAIGPLV	3	0	4	DVKAMGPLV	6.337367167230696	9	9	>seq_331	0.7853	DVKAMGPLV	0.0	0.4053036416291823	True	True	64320	0.3799963583708177	False	False
327	DVSDNEPDLYR	HLA-A3301	0.3382	0	7	0.1553	0.1553	25.3603	25.36	10.879	-0.4372727272727272	-0.0427272727272727	0.0981818181818182	0.3845454545454545	61.81818181818181	4.464545454545455	DVNEPDLYR	DVNEPDHYR	-1.6090909090909091	0,10	False	-3	0.941077	11	11	DVSDNEPDLYR	2	0	8	DVSDNEPDHYR	3.6990050808526576	11	11	>seq_332	0.3382	DVSDNEPDHYR	0.0	0.3983050869285254	False	False	14844	0.7365050869285256	False	False
328	DVWFQGERIAY	HLA-B3501	1.2167	0	4	2.4823	2.4823	0.34099	0.341	0.341	0.1377777777777778	0.1955555555555556	0.1022222222222222	-0.3422222222222222	54.44444444444444	1.6033333333333333	WFQGERIAY	RFQGERIAY	-0.5555555555555556	1,8	False	-3	0.953847	9	9	WFQGERIAY	2	2	0	RFQGERIAY	6.403313373681158	11	9	>seq_333	1.6052	DVRFQGERIAY	1.5734275536184001e-15	0.6203341739515772	True	False	77995	0.5963658260484227	False	False
329	DYMIHIIEKW	HLA-B2705	4.4071	1	4	4.6504	4.6504	22.1203	22.12	22.12	0.4611111111111111	0.6066666666666666	0.0177777777777778	-0.1822222222222222	129.99999999999997	-0.2533333333333333	YMIHIIEKW	YMSHIIEKW	0.2888888888888888	1,8	False	-2	0.93138	9	9	YMIHIIEKW	2	1	2	YMSHIIEKW	7.5418101428076625	10	9	>seq_334	16.2887	DYMSHIIEKW	0.0	0.2305710110958201	False	False	59540	4.176528988904179	False	False
330	DYRQDEYYNF	HLA-A2402	0.2876	0	6	0.3645	0.3645	108.549	108.549	43.42	-0.355	0.4799999999999998	-0.1409999999999999	-0.1	0.0	4.879	DYQDEYYNF	DYQDESYNF	-2.31	1,9	False	-2	0.927452	10	10	DYRQDEYYNF	2	0	6	DYRQDESYNF	3.876011300366372	10	10	>seq_335	0.2876	DYRQDESYNF	0.0	0.0606761042524005	False	False	21635	0.2269238957475995	False	False
331	DYSFSISSI	HLA-A2402	0.5379	0	1	0.3572	0.3572	2.92108	2.9210000000000003	1.461	0.0933333333333333	-0.2177777777777778	-0.5711111111111111	0.0022222222222222	86.66666666666666	1.0711111111111111	DYSFSISSI	DYSFPISSI	0.4222222222222223	1,8	False	-1	0.918587	9	9	DYSFSISSI	4	0	4	DYSFPISSI	3.7499869628809392	9	9	>seq_336	0.5379	DYSFPISSI	0.501912228143914	0.2721123460246361	False	False	52592	0.8100123460246361	False	False
332	DYSFSISSIL	HLA-A2402	0.5379	0	1	0.3572	0.3572	2.92108	2.9210000000000003	1.461	0.0933333333333333	-0.2177777777777778	-0.5711111111111111	0.0022222222222222	86.66666666666666	1.0711111111111111	DYSFSISSI	DYSFPISSI	0.4222222222222223	1,8	False	-1	0.918587	9	9	DYSFSISSI	4	0	4	DYSFPISSI	3.7499869628809392	10	9	>seq_337	1.5164	DYSFPISSIL	0.501912228143914	0.2721123460246361	False	False	52592	0.8100123460246361	False	False
333	EAGNNSRVPR	HLA-A6801	0.4961	0	4	1.9478	1.9478	3.3909700000000003	3.391	3.391	-0.584	-0.388	0.627	0.19	39.0	4.654	EANNSRVPR	EANNSRGPR	-1.6299999999999997	0,1,9	False	-3	0.936651	10	10	EAGNNSRVPR	4	0	7	EAGNNSRGPR	10.397771482355893	10	10	>seq_338	0.4961	EAGNNSRGPR	2.0491933110931699e-13	0.3697445168908512	True	True	31605	0.1263554831091487	False	False
334	EASGITYEY	HLA-A0101	0.1536	0	5	40.7692	53.7097	23.4302	23.43	19.166	-0.1033333333333333	-0.3066666666666667	0.0755555555555555	-0.2722222222222222	54.44444444444444	1.3555555555555554	EASGITYEY	EASGITYED	-0.5777777777777778	1,8	True	-3	0.963316	9	9	EASGITYEY	2	0	8	EASGITYED	3.6136908694170415	9	9	>seq_339	0.1536	EASGITYED	0.999999999973312	0.1531607318603529	True	True	35888	0.000439268139647	False	False
335	EEADFLLAY	HLA-B1801	0.0015	0	7	0.0015	0.0015	3.93101	3.931	0.786	0.1822222222222221	-0.0066666666666667	0.0488888888888888	-0.2577777777777778	108.88888888888889	0.6711111111111111	EEADFLLAY	EEADFPLAY	0.2444444444444444	1,8	False	-3	0.89306	9	9	EEADFLLAY	4	0	5	EEADFPLAY	3.4247118630446494	9	9	>seq_340	0.0015	EEADFPLAY	0.0	0.0	False	False	59713	0.0015	False	False
336	EECLWMAVL	HLA-B4002	1.07	0	7	0.7016	0.7016	3.55094	3.551	2.369	0.44	0.1288888888888889	-0.1533333333333333	-0.3811111111111111	129.99999999999997	-0.8922222222222224	EECLWMAVL	EECLGMAVL	1.1222222222222222	1,8	False	-2	0.860485	9	9	EECLWMAVL	1	0	4	EECLGMAVL	3.61368223791942	9	9	>seq_341	1.07	EECLGMAVL	0.0076778286089567	0.561841505131129	False	False	71906	1.6318415051311288	False	False
337	EEDTFSYLI	HLA-B3801	0.6391	0	0	1.0979	1.0979	25.2603	25.26	5.052	0.0266666666666667	0.1066666666666666	-0.2166666666666666	-0.0411111111111111	86.66666666666666	1.7366666666666668	EEDTFSYLI	EEDTFSDLI	-0.2444444444444443	1,8	False	-3	0.908588	9	9	EEDTFSYLI	2	0	6	EEDTFSDLI	3.4247118630446494	9	9	>seq_342	0.6391	EEDTFSDLI	0.0076197710941836	0.2670726659987248	False	False	77997	0.3720273340012751	False	False
338	EEFWLVDLL	HLA-B1801	0.2685	0	5	0.1878	0.1878	0.0109996	0.011	0.007	0.4833333333333334	0.3833333333333333	-0.0544444444444444	-0.26	162.2222222222222	-0.1966666666666668	EEFWLVDLL	EEFRLVDLL	0.7777777777777779	1,8	False	-3	0.873738	9	9	EEFWLVDLL	2	0	3	EEFRLVDLL	3.42471199342981	9	9	>seq_343	0.2685	EEFRLVDLL	0.0	0.1153777955271566	False	False	59713	0.3838777955271566	False	False
339	EEFWLVDLLP	HLA-B1801	0.2685	0	5	0.1878	0.1878	0.0109996	0.011	0.007	0.4833333333333334	0.3833333333333333	-0.0544444444444444	-0.26	162.2222222222222	-0.1966666666666668	EEFWLVDLL	EEFRLVDLL	0.7777777777777779	1,8	False	-3	0.873738	9	9	EEFWLVDLL	2	0	3	EEFRLVDLL	3.42471199342981	10	9	>seq_344	6.38	EEFRLVDLLP	4.52733335665223e-07	0.1153777955271566	False	False	59713	0.3838777955271566	False	False
340	EEHAQNVSCAS	HLA-B1801	0.7349	0	4	26.0	26.0	72.4192	72.419	50.114	-0.48	-0.2966666666666666	0.1277777777777778	-0.1233333333333333	43.33333333333333	2.97	EEHAQNVSC	EGHAQNVSC	-1.0555555555555556	1,8	True	-2	0.941275	9	9	EEHAQNVSC	2	0	1	EGHAQNVSC	4.254230468068272	11	9	>seq_345	12.6512	EGHAQNVSCAS	4.52679959335127e-07	0.7141277688461538	True	False	59713	0.0207722311538461	False	False
341	EEKAASSLVSY	HLA-B4403	0.0698	0	5	2.1373	2.1373	3.19098	3.191	2.128	-0.2281818181818182	-0.3318181818181818	0.1027272727272726	-0.1481818181818181	80.0	1.539090909090909	EEASSLVSY	EQASSLVSY	-0.2727272727272727	1,10	True	2	0.98832	11	11	EEKAASSLVSY	2	0	1	EQKAASSLVSY	4.2581463060341775	11	11	>seq_346	0.0698	EQKAASSLVSY	0.0	0.0675204697515557	True	True	23132	0.0022795302484442	False	False
342	EELSATVPS	HLA-B1801	1.5545	0	2	3.4021	3.4021	12.9313	12.931	2.586	-0.1722222222222222	-0.4611111111111111	-0.0266666666666666	0.3422222222222222	86.66666666666666	1.3577777777777778	EELSATVPS	EEPSATVPS	-0.1222222222222222	1,8	False	-3	0.921229	9	9	EELSATVPS	4	0	2	EEPSATVPS	3.613691325765103	9	9	>seq_348	1.5545	EEPSATVPS	0.0	0.8442121630757473	True	True	59713	0.7102878369242527	False	False
343	EELSATVPSQ	HLA-B1801	1.5545	0	2	3.4021	3.4021	12.9313	12.931	2.586	-0.1722222222222222	-0.4611111111111111	-0.0266666666666666	0.3422222222222222	86.66666666666666	1.3577777777777778	EELSATVPS	EEPSATVPS	-0.1222222222222222	1,8	False	-3	0.921229	9	9	EELSATVPS	4	0	2	EEPSATVPS	3.613691325765103	10	9	>seq_349	2.8745	EEPSATVPSQ	0.0	0.8442121630757473	True	False	59713	0.7102878369242527	False	False
344	EEMEPLPVM	HLA-B4403	0.0484	1	0	0.0337	0.0337	5.36099	5.361	5.361	0.1155555555555555	0.0388888888888888	0.0522222222222222	0.5744444444444445	75.55555555555556	0.752222222222222	EEMEPLPVM	EEMEPPPVM	-0.2111111111111111	1,8	False	-3	0.889766	9	9	EEMEPLPVM	4	0	5	EEMEPPPVM	3.4727998333983123	9	9	>seq_350	0.0484	EEMEPPPVM	0.992380232328851	0.0211121661721068	False	False	58192	0.0695121661721068	False	False
345	EENANFYKIF	HLA-B1801	0.4368	0	4	0.4369	0.5251	35.4521	35.452	35.452	-0.2177777777777777	0.1377777777777777	0.3133333333333333	-0.3066666666666666	54.44444444444444	2.5422222222222217	EENANFYKI	EENANFNKI	-1.1222222222222222	1,8	False	-2	0.916452	9	9	EENANFYKI	2	0	6	EENANFNKI	4.2581463060341775	10	9	>seq_351	0.4755	EENANFNKIF	0.0	0.0734516092172919	False	False	59713	0.3633483907827081	False	False
346	EESGGAVAFF	HLA-B1801	0.0174	0	3	0.0174	0.0174	10.1008	10.101	4.04	-0.0944444444444444	-0.8933333333333332	0.4833333333333333	-0.4133333333333333	54.44444444444444	0.4999999999999998	EESGGAVAF	EESGGAVAF	0.2222222222222223	1,8	True	6	1.0	9	9	EESGGAVAF	0	0	-1	EESGGAVAF	3.613691325765103	10	9	>seq_352	0.2581	EESGGAVAFS	0.0	0.0	False	False	59713	0.0174	False	False
347	EETPPFSNY	HLA-B4403	0.0056	0	4	0.0074	0.0074	3.63108	3.631	2.179	-0.1988888888888889	-0.0733333333333333	-0.1722222222222222	0.6822222222222223	0.0	2.5988888888888884	EETPPFSNY	EETPPYSNY	-1.5222222222222224	1,8	False	3	0.952346	9	9	EETPPFSNY	2	0	5	EETPPYSNY	3.613691097591072	9	9	>seq_353	0.0056	EETPPYSNY	0.5	0.0013621621621621	False	False	58192	0.0042378378378378	False	False
348	EEVTPILAI	HLA-B4403	0.1349	0	5	0.1785	0.1785	8.35072	8.351	4.176	0.2588888888888889	-0.1566666666666666	0.08	0.2888888888888889	173.33333333333331	-0.4911111111111113	EEVTPILAI	EEVTPISAI	1.0555555555555556	1,8	False	-2	0.939111	9	9	EEVTPILAI	2	0	6	EEVTPISAI	3.613691325765103	9	9	>seq_354	0.1349	EEVTPISAI	0.0	0.0329503641456582	False	False	58192	0.1019496358543417	False	False
349	EEYYADAFDF	HLA-A2402	0.1502	0	6	13.045	20.8519	4.08094	4.081	1.632	0.12	0.0933333333333333	-0.3211111111111111	-0.1399999999999999	22.22222222222222	1.661111111111111	EYYADAFDF	EYYADAFDS	-0.4333333333333333	1,8	True	-2	0.97145	9	9	EYYADAFDF	2	1	8	EYYADAFDS	3.3800299703143537	10	9	>seq_355	0.7185	EEYYADAFDS	0.0	0.1491180822850675	True	True	52592	0.0010819177149324	False	False
350	EGSLGISHTR	HLA-A6801	0.0405	0	4	0.0378	0.0378	7.58106	7.580999999999999	6.474	-0.253	-0.5579999999999999	0.501	-0.1319999999999999	78.0	2.404	ESLGISHTR	ESWGISHTR	-0.6	0,1,9	False	-2	0.903542	10	10	EGSLGISHTR	1	0	3	EGSWGISHTR	7.5513127176091075	10	10	>seq_356	0.0405	EGSWGISHTR	0.0	0.0028928571428571	False	False	31605	0.0433928571428571	False	False
351	EHIPESAGF	HLA-B3801	0.0171	0	8	0.4955	0.4955	25.0615	25.062	3.308	-0.0555555555555555	-0.4133333333333334	0.3111111111111111	0.2455555555555556	54.44444444444444	1.2255555555555553	EHIPESAGF	EQIPESAGF	-0.4333333333333333	1,8	True	0	0.949266	9	9	EHIPESAGF	4	0	1	EQIPESAGF	4.25426907511428	9	9	>seq_357	0.0171	EQIPESAGF	0.996175543712172	0.0165098688193743	True	True	77997	0.0005901311806256	False	False
352	EHLSCPDNFL	HLA-B3801	0.0486	0	3	0.0149	0.0149	15.6208	15.621	5.202	-0.1266666666666666	-0.1133333333333333	-0.1211111111111111	0.3433333333333333	43.33333333333333	2.338888888888889	EHLSCPDNF	EHLSYPDNF	-0.7777777777777779	1,8	False	-2	0.851376	9	9	EHLSCPDNF	2	0	4	EHLSYPDNF	4.181120614055544	10	9	>seq_358	0.0979	EHLSYPDNFL	0.0	0.1099208053691274	False	False	77997	0.1585208053691275	False	False
353	EIGMWHAKK	HLA-A1101	3.0722	0	0	3.7655	3.7655	28.0417	28.042	14.021	-0.0244444444444444	0.0455555555555555	0.6044444444444443	-0.2833333333333333	54.44444444444444	1.1355555555555554	EIGMWHAKK	EIGMWYAKK	-0.8444444444444444	1,8	False	2	0.919082	9	9	EIGMWHAKK	2	0	5	EIGMWYAKK	9.539374793879688	9	9	>seq_359	3.0722	EIGMWYAKK	0.0	0.565650314699243	False	False	74135	2.5065496853007567	False	False
354	EKTSSGLYVFR	HLA-A3101	0.0636	1	6	0.0808	0.0808	1.34099	1.341	0.595	-0.0269999999999999	-0.106	0.0419999999999999	-0.1139999999999999	68.0	1.7099999999999995	KTSGLYVFR	KTSGLYIFR	-0.1599999999999998	0,9	False	3	0.987754	10	10	KTSSGLYVFR	3	1	7	KTSSGLYIFR	10.454924617893994	11	10	>seq_360	1.7566	EKTSSGLYIFR	3.47580404973379e-09	0.0135386138613861	False	False	26906	0.0500613861386138	False	False
355	ELAGIGILTV	HLA-A0201	0.7492	1	0	2.6577	7.3041	0.0909992999999999	0.091	0.091	0.4250000000000001	-0.591	0.4099999999999998	-0.4280000000000001	195.00000000000003	-1.803	ELAGGILTV	EAAGIILTV	1.7600000000000002	1,9	True	-1	0.972236	10	10	ELAGIGILTV	0	0	1	EAAGIGILTV	3.849983240943402	10	10	>seq_361	0.7492	EAAGIGILTV	1.0	0.67235266220342	True	True	15215	0.07684733779658	False	False
356	ELATRGAQM	HLA-B0702	3.3129	0	0	5.7772	5.7772	0.7909729999999999	0.791	0.396	-0.1644444444444444	-0.3966666666666666	0.3522222222222221	-0.3077777777777777	65.55555555555554	2.001111111111111	ELATRGAQM	ELATRGARM	-0.3666666666666668	1,8	False	1	0.965331	9	9	ELATRGAQM	2	0	7	ELATRGARM	6.410149741452187	9	9	>seq_362	3.3129	ELATRGARM	0.0	1.4131377605068198	False	False	73978	1.89976223949318	False	False
357	ELDGLFRPY	HLA-B3501	0.8006	0	1	0.983	0.983	19.1212	19.121	11.473	0.1188888888888889	0.0722222222222221	0.2144444444444444	0.1855555555555555	86.66666666666666	1.87	ELDGLFRPY	ELDGLFRRY	-0.4888888888888889	1,8	False	-2	0.925722	9	9	ELDGLFRPY	4	0	7	ELDGLFRRY	4.184406848158687	9	9	>seq_363	0.8006	ELDGLFRRY	0.0	0.1485548728382502	False	False	77995	0.6520451271617498	False	False
358	ELDPDIQLEY	HLA-A0101	0.0103	0	2	3.2462	11.6228	2.50099	2.501	1.251	-0.0799999999999999	0.125	0.053	0.242	117.0	2.198	ELDPIQLEY	ELDPIQLED	-0.8300000000000001	9	True	-3	0.974213	10	10	ELDPDIQLEY	2	0	9	ELDPDIQLED	3.294969566632062	10	10	>seq_364	0.0103	ELDPDIQLED	0.0	0.0102908722510926	True	True	30491	9.127748907320096e-06	False	False
359	ELFDPNQSPQV	HLA-A0201	0.5124	0	4	0.6364	0.6364	8.12124	8.121	3.793	-0.1663636363636363	-0.1127272727272727	-0.1127272727272727	0.4854545454545454	61.81818181818181	2.246363636363636	ELFDPSPQV	ELFEPSPQV	-0.9727272727272728	1,10	False	2	0.962824	11	11	ELFDPNQSPQV	4	0	3	ELFEPNQSPQV	3.5500735570676625	11	11	>seq_365	0.5124	ELFEPNQSPQV	3.47580404973379e-09	0.0998390949088623	False	False	10277	0.4125609050911376	False	False
360	ELMRDINSM	HLA-B3501	1.0314	1	5	0.8729	0.8729	8.26091	8.261	4.131	-0.0899999999999999	0.1122222222222222	0.0588888888888889	-0.1544444444444444	86.66666666666666	2.8833333333333333	ELMRDINSM	ELMRDIYSM	-0.4111111111111111	1,8	False	-2	0.912631	9	9	ELMRDINSM	2	0	6	ELMRDIYSM	4.184407676104456	9	9	>seq_366	1.0314	ELMRDIYSM	0.0	0.1872802153740406	False	False	77995	1.2186802153740408	False	False
361	ELNARRCSF	HLA-B0801	0.0954	0	9	0.0689	0.0689	25.2918	25.292	14.062	-0.2855555555555555	0.0722222222222221	0.1222222222222222	-0.0555555555555555	54.44444444444444	3.966666666666667	ELNARRCSF	ELNARRRSF	-0.6555555555555554	4,8	False	-3	0.897054	9	9	ELNARRCSF	2	0	6	ELNARRRSF	8.549845238216221	9	9	>seq_367	0.0954	ELNARRRSF	0.0	0.0366923076923076	False	False	88398	0.1320923076923077	False	False
362	ELSKEELPYYV	HLA-A0201	3.0285	0	5	2.2445	2.2445	5.61116	5.611	4.208	-0.0418181818181817	0.2109090909090909	0.1390909090909091	0.1409090909090909	97.27272727272728	1.4345454545454546	ELSELPYYV	ELSEEPYYV	-0.6909090909090911	1,10	False	1	0.968142	11	11	ELSKEELPYYV	2	0	3	ELSEEELPYYV	3.980053925421089	11	11	>seq_368	3.0285	ELSEEELPYYV	0.0	1.0578498552016045	False	False	10277	4.086349855201604	False	False
363	EMDMHLSDY	HLA-A0101	0.0816	0	7	0.0752	0.0752	3.81108	3.811	3.049	-0.0655555555555555	0.1077777777777777	-0.1488888888888888	-0.0666666666666666	43.33333333333333	2.536666666666667	EMDMHLSDY	EMDMHISDY	-0.9111111111111112	1,8	False	2	0.966589	9	9	EMDMHLSDY	4	0	5	EMDMHISDY	3.874941829126328	9	9	>seq_369	0.0816	EMDMHISDY	0.0	0.0069446808510638	False	False	35888	0.0885446808510638	False	False
364	EMKRVFGFPV	HLA-B0801	0.5121	0	4	2.3363	2.3363	9.12105	9.121	3.512	0.0987500000000001	0.1987499999999999	0.2612499999999998	-0.18375	36.25	1.74875	EMK-RVFGF	EM-ERVFGF	-0.0749999999999999	1,4,7	False	1	0.944175	8	8	EMKRVFGF	2	0	2	EMERVFGF	9.6950276857242	10	8	>seq_370	14.3333	EMERVFGFPV	0.9999999988414	0.3998513975088815	True	False	32459	0.1122486024911184	False	False
365	EMSAICQVY	HLA-B1501	0.5555	0	5	0.5834	0.5834	0.121002	0.121	0.121	0.13	-0.0966666666666666	-0.3777777777777777	-0.2566666666666666	86.66666666666666	0.1655555555555554	EMSAICQVY	EMSAICQEY	0.6444444444444444	1,8	False	-2	0.94435	9	9	EMSAICQVY	2	0	7	EMSAICQEY	3.849961610045284	9	9	>seq_371	0.5555	EMSAICQEY	0.0076197710941836	0.026565735344532	False	False	69271	0.5289342646554679	False	False
366	ENITTIQFY	HLA-A2601	0.1377	0	4	0.2762	0.2762	10.9807	10.981	2.196	0.0955555555555555	0.1711111111111111	-0.3055555555555556	-0.1544444444444444	86.66666666666666	1.272222222222222	ENITTIQFY	ENITTIQCY	-0.1555555555555556	0,1,8	False	-2	0.926835	9	9	ENITTIQFY	2	0	7	ENITTIQCY	3.8499827128835022	9	9	>seq_372	0.1377	ENITTIQCY	5.89629007651124e-05	0.0690494207096307	True	True	64320	0.0686505792903692	False	False
367	EPEVVFLQF	HLA-B3501	0.1451	0	7	6.1186	6.1186	16.3113	16.311	10.879	0.3133333333333334	0.2022222222222222	-0.1811111111111111	0.2344444444444444	107.77777777777776	0.022222222222222	EPEVVFLQF	EPEVVFLQS	0.6333333333333333	1,8	True	-2	0.973131	9	9	EPEVVFLQF	2	0	8	EPEVVFLQS	3.613691325765103	9	9	>seq_373	0.1451	EPEVVFLQS	0.0	0.141659015134181	True	True	77995	0.0034409848658189	False	False
368	EPKPFLYVL	HLA-B3501	0.2783	0	8	0.9689	0.9689	0.0509984999999999	0.051	0.051	0.4111111111111111	0.2755555555555555	-0.0233333333333333	0.5866666666666666	118.88888888888889	-0.4844444444444445	EPKPFLYVL	EPKPFLYVV	0.3	1,8	True	1	0.987886	9	9	EPKPFLYVL	6	0	8	EPKPFLYVV	6.40200117090717	9	9	>seq_374	0.2783	EPKPFLYVV	5.89524745824429e-05	0.1983630715244091	True	True	77995	0.0799369284755908	False	False
369	EPKPFLYVL	HLA-B0702	0.2598	0	8	0.7348	0.7348	0.0509984999999999	0.051	0.051	0.4111111111111111	0.2755555555555555	-0.0233333333333333	0.5866666666666666	118.88888888888889	-0.4844444444444445	EPKPFLYVL	EPKPFLYVV	0.3	1,8	True	1	0.987886	9	9	EPKPFLYVL	6	0	8	EPKPFLYVV	6.40200117090717	9	9	>seq_375	0.2598	EPKPFLYVV	5.89524745824429e-05	0.1679436581382689	True	True	73978	0.091856341861731	False	False
370	EPKPLFPKL	HLA-B0702	0.2561	0	1	3.2314	3.2314	4.49089	4.491	1.796	0.1533333333333333	0.1866666666666666	0.27	1.057777777777778	86.66666666666666	0.5655555555555554	EPKPLFPKL	EPKPLFPKP	-0.6333333333333333	1,8	True	-3	0.965471	9	9	EPKPLFPKL	4	0	8	EPKPLFPKP	9.53730092663318	9	9	>seq_376	0.2561	EPKPLFPKP	0.999999547320041	0.2358031596212167	True	True	73978	0.0202968403787831	False	False
371	EPKPLFPKLAF	HLA-B0702	0.0235	0	1	0.0211	0.0211	4.49089	4.491	1.796	0.4455555555555555	0.1877777777777777	0.0822222222222222	0.5844444444444444	97.77777777777776	-0.7233333333333335	KPLFPKLAF	KPLFPKPAF	0.4444444444444443	1,8	False	-3	0.908259	9	9	KPLFPKLAF	4	2	6	KPLFPKPAF	10.805379563011227	11	9	>seq_377	0.5336	EPKPLFPKPAF	0.999999999999998	0.0026729857819905	False	False	73978	0.0261729857819905	False	False
372	EPKPLFPKLAF	HLA-B3501	0.1853	0	1	0.1887	0.1887	4.49089	4.491	1.796	0.4455555555555555	0.1877777777777777	0.0822222222222222	0.5844444444444444	97.77777777777776	-0.7233333333333335	KPLFPKLAF	KPLFPKPAF	0.4444444444444443	1,8	False	-3	0.908259	9	9	KPLFPKLAF	4	2	6	KPLFPKPAF	10.805379563011227	11	9	>seq_378	0.6786	EPKPLFPKPAF	0.999999999999998	0.0033387387387387	False	False	77995	0.1819612612612612	False	False
373	EPKWDPFPL	HLA-B0702	0.3845	0	6	0.1697	0.1697	8.05118	8.051	2.681	0.1711111111111111	0.2222222222222222	-0.0288888888888888	1.08	43.33333333333333	1.2055555555555555	EPKWDPFPL	EPRWDPFPL	-1.1111111111111112	1,8	False	2	0.955798	9	9	EPKWDPFPL	2	0	2	EPRWDPFPL	4.184407519642264	9	9	>seq_379	0.3845	EPRWDPFPL	0.0	0.4866859163229229	False	False	73978	0.8711859163229229	False	False
374	EPKWDPFPL	HLA-B3501	0.6072	0	6	0.5939	0.5939	8.05118	8.051	2.681	0.1711111111111111	0.2222222222222222	-0.0288888888888888	1.08	43.33333333333333	1.2055555555555555	EPKWDPFPL	EPRWDPFPL	-1.1111111111111112	1,8	False	2	0.955798	9	9	EPKWDPFPL	2	0	2	EPRWDPFPL	4.184407519642264	9	9	>seq_380	0.6072	EPRWDPFPL	0.0	0.0135978447550092	False	False	77995	0.6207978447550092	False	False
375	EPLLIYSTHY	HLA-B3501	0.4268	0	0	0.4036	0.4036	39.9423	39.942	8.258	0.2809999999999999	0.1709999999999999	-0.1699999999999999	0.2319999999999999	117.0	0.2959999999999999	EPLLISTHY	EPLLIPTHY	-0.03	1,9	False	-1	0.93056	10	10	EPLLIYSTHY	4	0	6	EPLLIYPTHY	5.363384399097413	10	10	>seq_381	0.4268	EPLLIYPTHY	0.0	0.0245335976214073	False	False	20216	0.4513335976214073	False	False
376	EPLSYSLLQR	HLA-A3301	0.7601	0	2	0.7451	0.7451	0.1009979999999999	0.101	0.02	-0.0039999999999999	0.1129999999999999	-0.018	0.184	117.0	1.945	ELSYSLLQR	ELSYSRLQR	-0.4599999999999999	0,9	False	-2	0.933445	10	10	EPLSYSLLQR	4	0	6	EPLSYSRLQR	6.403313373681158	10	10	>seq_382	0.7601	EPLSYSRLQR	0.0	0.015301972889545	False	False	27917	0.775401972889545	False	False
377	EQNFVSTSDIK	HLA-A6801	3.611	0	6	5.4103	5.4103	9.62109	9.621	6.417	-0.3254545454545454	-0.1272727272727273	-0.0636363636363637	-0.0227272727272727	61.81818181818181	2.79	EQNFVSTSK	EQNFVSKSK	-0.790909090909091	0,1,10	False	-1	0.952653	11	11	EQNFVSTSDIK	2	0	6	EQNFVSKSDIK	4.184407519642264	11	11	>seq_383	3.611	EQNFVSKSDIK	0.0	1.2009079533482432	False	False	12292	2.410092046651757	False	False
378	EQYDVYMYQEV	HLA-A0201	4.6193	0	3	6.2584	6.2584	46.1002	46.1	24.571	-0.0972727272727272	0.3409090909090909	-0.2518181818181818	-0.2290909090909091	52.72727272727272	2.1281818181818184	EQYDVYMYV	EQYEVYMYV	-1.0090909090909093	1,10	False	2	0.96578	11	11	EQYDVYMYQEV	4	0	3	EQYEVYMYQEV	3.4247116087935865	11	11	>seq_384	4.6193	EQYEVYMYQEV	0.992380674687545	1.2098131519238144	False	False	10277	3.409486848076185	False	False
379	ESAPINTPL	HLA-B0702	2.0464	0	0	3.1533	3.1533	0.160996	0.161	0.081	0.0044444444444444	-0.3977777777777778	0.0122222222222222	0.6233333333333334	97.77777777777776	0.8633333333333331	ESAPINTPL	ESVPINTPL	-0.1777777777777777	1,8	False	0	0.954858	9	9	ESAPINTPL	4	0	2	ESVPINTPL	3.849983240943402	9	9	>seq_385	2.0464	ESVPINTPL	0.0	0.7183459106333048	False	False	73978	1.3280540893666954	False	False
380	ESGGAVAFF	HLA-A2501	0.2559	0	3	5.3945	27.8333	10.1008	10.101	4.04	0.2055555555555555	-0.7977777777777778	0.2344444444444443	-0.4377777777777778	54.44444444444444	-0.5877777777777781	ESGGAVAFF	ESGGAVAFS	0.9222222222222224	0,1,8	True	-2	0.975216	9	9	ESGGAVAFF	2	0	8	ESGGAVAFS	3.849983240943402	9	9	>seq_386	0.2559	ESGGAVAFS	0.0	0.2535472495176641	True	True	72101	0.0023527504823359	False	False
381	ETDESLIYSF	HLA-A0101	0.0367	0	2	0.0819	0.0819	0.000999989	0.001	0.001	-0.16	-1.3877787807814457e-17	-0.0774999999999999	-0.02125	97.5	2.32625	ETD-ESLIY	GTDES-LIY	-0.6249999999999999	1,2,7	False	-2	0.959678	8	8	ETDESLIY	2	0	0	GTDESLIY	3.4247118630446494	10	8	>seq_387	0.2936	GTDESLIYSF	0.0	0.0202544566544566	True	False	4594	0.0164455433455433	False	False
382	ETMQCSELY	HLA-A2501	0.0985	1	2	0.2713	0.2713	1.85099	1.851	1.851	-0.13	0.0288888888888888	-0.3511111111111111	-0.2088888888888888	43.33333333333333	1.8577777777777773	ETMQCSELY	EAMQCSELY	-0.5666666666666668	0,1,8	True	0	0.963594	9	9	ETMQCSELY	4	0	1	EAMQCSELY	3.613682009745389	9	9	>seq_388	0.0985	EAMQCSELY	0.0	0.0627379284924437	True	True	72101	0.0357620715075562	False	False
383	ETMQCSELYHM	HLA-A2501	0.0985	1	2	0.2713	0.2713	1.85099	1.851	1.851	-0.13	0.0288888888888888	-0.3511111111111111	-0.2088888888888888	43.33333333333333	1.8577777777777773	ETMQCSELY	EAMQCSELY	-0.5666666666666668	0,1,8	True	0	0.963594	9	9	ETMQCSELY	4	0	1	EAMQCSELY	3.613682009745389	11	9	>seq_389	1.5631	EAMQCSELYHM	2.6688189211265488e-11	0.0627379284924437	True	False	72101	0.0357620715075562	False	False
384	ETPPFSNYNTL	HLA-A2601	0.1031	0	1	0.1436	0.1436	3.63108	3.631	2.179	-0.07625	-0.095	-0.3075	0.765	0.0	2.0725	ET-PPFSNY	ET-PPYSNY	-1.275	0,1,7	False	3	0.943942	8	8	ETPPFSNY	2	0	4	ETPPYSNY	3.8499827128835022	11	8	>seq_390	1.2731	ETPPYSNYNTL	0.666666666666689	0.0290776462395543	False	False	670	0.0740223537604456	False	False
385	ETTEEMKYVL	HLA-A6802	0.0243	0	2	1.0535	1.0535	3.60101	3.601	1.35	-0.3344444444444444	0.1477777777777777	0.08	-0.0288888888888888	32.22222222222222	2.763333333333333	ETTEEMKYV	GTTEEMKYV	-1.2222222222222223	0,1,8	True	-2	0.974135	9	9	ETTEEMKYV	2	0	0	GTTEEMKYV	3.980054277461022	10	9	>seq_391	0.7123	GTTEEMKYVL	0.0	0.023739496915045	True	False	74269	0.0005605030849549	False	False
386	ETVKNLLEF	HLA-B3501	0.4408	0	3	12.6412	12.6412	6.63088	6.631	2.208	0.0155555555555555	0.1655555555555555	0.2199999999999999	-0.19	118.88888888888889	1.2799999999999998	ETVKNLLEF	ETVKNLLES	-0.0555555555555556	1,8	True	-2	0.973412	9	9	ETVKNLLEF	2	0	8	ETVKNLLES	4.258147296961397	9	9	>seq_392	0.4408	ETVKNLLES	4.52679959335127e-07	0.4254292567161346	True	True	77995	0.0153707432838654	False	False
387	EVADAATLTM	HLA-A2601	0.0359	1	2	0.0936	0.0936	6.62077	6.621	6.621	0.057	-0.4840000000000001	-0.058	-0.141	98.0	0.3929999999999999	EVADATLTM	EVADAALTM	0.6899999999999998	0,9	False	-1	0.953657	10	10	EVADAATLTM	2	0	6	EVADAAKLTM	3.5500735570676625	10	10	>seq_393	0.0359	EVADAAKLTM	0.0	0.0221306623931623	True	True	24626	0.0137693376068376	False	False
388	EVIVPLSGW	HLA-A2501	0.0023	1	6	0.0041	0.0041	8.67101	8.671	8.671	0.4244444444444444	-0.2211111111111111	0.0577777777777777	0.0766666666666666	151.11111111111111	-1.2200000000000002	EVIVPLSGW	EVIVPHSGW	1.0555555555555554	0,1,8	False	-3	0.892251	9	9	EVIVPLSGW	2	0	5	EVIVPHSGW	3.849983240943402	9	9	>seq_394	0.0023	EVIVPHSGW	0.0	0.0010097560975609	False	False	72101	0.001290243902439	False	False
389	EVLPFFLFF	HLA-A2902	0.5717	1	3	1.0892	1.0892	33.5212	33.521	20.113	0.9555555555555556	0.4433333333333333	-0.52	0.1677777777777777	118.88888888888889	-2.11	EVLPFFLFF	EALPFFLFF	1.9888888888888887	8	False	0	0.970721	9	9	EVLPFFLFF	4	0	1	EALPFFLFF	3.849983240943402	9	9	>seq_395	0.5717	EALPFFLFF	0.00017683657384	0.2716257344840249	False	False	63246	0.300074265515975	False	False
390	EVTPILAIR	HLA-A2601	0.6092	0	6	0.6894	0.6894	8.35072	8.351	4.176	0.2266666666666666	-0.03	0.1233333333333333	0.3788888888888889	173.33333333333331	0.4099999999999999	EVTPILAIR	EVTPISAIR	0.9444444444444446	0,1,8	False	-2	0.92872	9	9	EVTPILAIR	2	0	5	EVTPISAIR	6.410149741452187	9	9	>seq_396	0.6092	EVTPISAIR	0.0	0.0708700899332753	False	False	64320	0.5383299100667246	False	False
391	EYCKFSFLF	HLA-A2402	0.0507	0	0	0.0172	0.0172	58.1296	58.13	36.331	0.41	0.4088888888888888	-0.508888888888889	-0.1855555555555555	43.33333333333333	0.0844444444444442	EYCKFSFLF	EYCKFPFLF	0.5777777777777778	1,8	False	-1	0.911365	9	9	EYCKFSFLF	4	0	5	EYCKFPFLF	6.22879198892042	9	9	>seq_397	0.0507	EYCKFPFLF	0.0	0.0987470930232558	False	False	52592	0.1494470930232558	False	False
392	EYESLVSEDF	HLA-A2402	0.6753	0	8	0.5726	0.5726	2.41095	2.411	0.653	-0.178	0.0069999999999999	-0.097	-0.053	68.0	2.415	EYESLVSEF	EYSSVSEDF	-0.6099999999999999	1,9	False	-2	0.938884	10	10	EYESLVSEDF	2	0	4	EYESSVSEDF	3.33170502493158	10	10	>seq_398	0.6753	EYESSVSEDF	0.0	0.1211199965071603	False	False	21635	0.7964199965071603	False	False
393	EYVPRFVFK	HLA-A1101	1.8574	0	8	2.3909	2.3909	0.630995	0.631	0.631	0.34375	0.5237499999999999	-0.17	0.4425	72.5	0.82125	YV-PRFVFK	YV-PRFVSK	0.3375000000000001	0,1,2,3,4,7	False	-2	0.924424	8	8	YVPRFVFK	2	1	6	YVPRFVSK	10.454924617893994	9	8	>seq_399	2.9385	EYVPRFVSK	0.0	0.4144560207453259	False	False	79	1.442943979254674	False	False
394	EYYADAFDF	HLA-A2402	0.1502	0	6	13.045	20.8519	4.08094	4.081	1.632	0.12	0.0933333333333333	-0.3211111111111111	-0.1399999999999999	22.22222222222222	1.661111111111111	EYYADAFDF	EYYADAFDS	-0.4333333333333333	1,8	True	-2	0.97145	9	9	EYYADAFDF	2	0	8	EYYADAFDS	3.3800299703143537	9	9	>seq_400	0.1502	EYYADAFDS	0.0	0.1491180822850675	True	True	52592	0.0010819177149324	False	False
395	EYYADAFDFY	HLA-A2402	0.1502	0	6	0.2451	20.8519	4.08094	4.081	1.632	0.12	0.0933333333333333	-0.3211111111111111	-0.1399999999999999	22.22222222222222	1.661111111111111	EYYADAFDF	EYYADAFDS	-0.4333333333333333	1,8	True	-2	0.97145	9	9	EYYADAFDF	2	0	8	EYYADAFDS	3.3800299703143537	10	9	>seq_401	1.8506	EYYADAFDSY	0.999941047525418	0.1491180822850675	True	False	52592	0.0010819177149324	False	False
396	EYYSKNLNSF	HLA-A2402	0.0033	1	9	4.686	4.686	2.26106	2.261	0.647	-0.0433333333333333	0.1644444444444444	-0.1511111111111111	-0.3455555555555556	43.33333333333333	2.0011111111111104	YYSKNLNSF	YYSKNLNSS	-0.9444444444444444	1,8	True	-2	0.974386	9	9	YYSKNLNSF	2	1	8	YYSKNLNSS	9.145600226707757	10	9	>seq_402	0.0677	EYYSKNLNSS	4.52679959335127e-07	0.003297676056338	True	True	52592	2.3239436619718307e-06	False	False
397	FAFDAVSKPGL	HLA-A6802	1.0995	0	0	2.3302	2.3302	16.7513	16.751	16.751	0.2263636363636363	-0.4090909090909091	0.0672727272727272	0.0918181818181818	80.0	-0.1645454545454545	FAFDAVSGL	FAFDAVSGM	0.6363636363636362	0,1,10	True	2	0.993672	11	11	FAFDAVSKPGL	2	0	10	FAFDAVSKPGM	6.337367167230696	11	11	>seq_403	1.0995	FAFDAVSKPGM	0.0	0.580703222899322	True	True	5351	0.518796777100678	False	False
398	FAFVEFYHF	HLA-A2402	0.5113	0	5	1.7029	1.7029	46.2218	46.222	5.7780000000000005	0.55875	0.375	-0.37375	-0.12	48.75	-0.3975	AFVE-FYHF	AFVE-FYHL	0.7999999999999999	1,7	True	0	0.97108	8	8	AFVEFYHF	6	1	7	AFVEFYHL	5.363445803988725	9	8	>seq_404	0.71	FAFVEFYHL	0.0	0.357780891420518	True	True	2680	0.153519108579482	False	False
399	FAIADTAYV	HLA-A0201	0.5549	1	4	0.9583	0.9583	31.942	31.942	14.454	0.3466666666666667	-0.3055555555555556	-0.2633333333333333	-0.1522222222222222	108.88888888888889	-0.6599999999999998	FAIADTAYV	FASADTAYV	1.2666666666666666	1,8	False	-2	0.938961	9	9	FAIADTAYV	2	0	2	FASADTAYV	3.7499869628809392	9	9	>seq_405	0.5549	FASADTAYV	0.0	0.2335872482521131	False	False	83295	0.3213127517478868	False	False
400	FAKNPHLHYI	HLA-A0206	1.2349	0	0	5.8719	5.8719	0.401007	0.401	0.315	0.211	0.2009999999999999	0.2019999999999999	0.224	88.0	0.7020000000000002	FANPHLHYI	FANPHLRYI	-0.3800000000000002	1,9	False	0	0.933046	10	10	FAKNPHLHYI	2	0	7	FAKNPHLRYI	9.303064168430865	10	10	>seq_406	1.2349	FAKNPHLRYI	0.0	0.9751922376062264	True	True	8083	0.2597077623937738	False	False
401	FALGNVISA	HLA-A0201	1.0851	0	8	2.2796	2.2796	52.4343	52.434	52.114	0.3722222222222222	-0.5911111111111111	0.1299999999999999	-0.441111111111111	141.1111111111111	-1.2644444444444445	FALGNVISA	SALGNVISA	1.577777777777778	1,8	False	-2	0.972963	9	9	FALGNVISA	2	0	0	SALGNVISA	6.099999998230487	9	9	>seq_407	1.0851	SALGNVISA	0.0	0.568587449552553	True	True	83295	0.5165125504474469	False	False
402	FALGNVISAL	HLA-A0201	0.2117	0	8	0.2117	0.2117	52.4343	52.434	52.114	0.3544444444444445	-0.6577777777777778	0.2866666666666666	-0.4877777777777778	184.4444444444444	-1.4800000000000002	ALGNVISAL	ALGNVISAL	1.6888888888888889	1,8	True	4	1.0	9	9	ALGNVISAL	0	1	-1	ALGNVISAL	6.099999998230487	10	9	>seq_408	1.4986	SALGNVISAL	0.0	0.0	False	False	83295	0.2117	False	False
403	FALLQEEAHV	HLA-A0201	0.0828	0	9	0.1446	0.1446	0.34099	0.341	0.186	0.0033333333333333	-0.1555555555555555	0.3544444444444445	-0.2166666666666666	141.1111111111111	0.7022222222222222	ALLQEEAHV	ALLQEGAHV	0.1888888888888888	1,8	False	-2	0.915265	9	9	ALLQEEAHV	2	1	5	ALLQEGAHV	4.25426907511428	10	9	>seq_409	0.5079	FALLQEGAHV	0.0	0.0353875518672199	False	False	83295	0.04741244813278	False	False
404	FARAHALMF	HLA-B1501	0.6037	1	7	0.365	0.365	2.211	2.211	0.736	0.4399999999999999	0.0299999999999999	-0.0144444444444444	-0.1844444444444444	76.66666666666666	0.1022222222222222	FARAHALMF	FARAHPLMF	0.9999999999999998	1,8	False	-1	0.916627	9	9	FARAHALMF	4	0	5	FARAHPLMF	10.551758703775704	9	9	>seq_410	0.6037	FARAHPLMF	0.0	0.3948032602739726	False	False	69271	0.9985032602739726	False	False
405	FASDIPRIL	HLA-C0303	0.001	0	2	0.0007	0.0007	44.9422	44.942	29.976	0.2777777777777778	-0.0188888888888888	-0.0788888888888888	0.3888888888888889	141.1111111111111	0.8322222222222222	FASDIPRIL	FAADIPRIL	0.7777777777777778	1,8	False	1	0.967411	9	9	FASDIPRIL	4	0	2	FAADIPRIL	6.338718596380204	9	9	>seq_411	0.001	FAADIPRIL	0.0	0.0004285714285714	False	False	88624	0.0014285714285714	False	False
406	FASGTSYHLSL	HLA-A0201	1.4069	0	6	1.4069	1.4069	0.291002	0.291	0.146	0.1477777777777777	-0.4233333333333333	-0.1088888888888889	-0.2111111111111111	54.44444444444444	0.3911111111111111	FASGTSYHL	FASGTSYHL	0.1333333333333332	1,8	True	4	1.0	9	9	FASGTSYHL	0	0	-1	FASGTSYHL	7.542349207215011	11	9	>seq_412	9.9399	FASGTSYHLPL	1.5734275536184001e-15	0.0	False	False	83295	1.4069	False	False
407	FASLALARRY	HLA-C1203	0.6753	0	3	0.4063	0.4063	6.90097	6.901	4.141	0.0188888888888888	-0.0833333333333333	0.2488888888888889	-0.1588888888888889	120.0	2.0122222222222224	ASLALARRY	ASLALVRRY	0.211111111111111	1,8	False	0	0.954775	9	9	ASLALARRY	4	1	5	ASLALVRRY	11.14762292895466	10	9	>seq_413	0.7878	FASLALVRRY	0.0	0.4470974649273935	False	False	94776	1.1223974649273936	False	False
408	FASLALARRYL	HLA-C1203	0.6753	0	3	0.4063	0.4063	6.90097	6.901	4.141	0.0188888888888888	-0.0833333333333333	0.2488888888888889	-0.1588888888888889	120.0	2.0122222222222224	ASLALARRY	ASLALVRRY	0.211111111111111	1,8	False	0	0.954775	9	9	ASLALARRY	4	1	5	ASLALVRRY	11.14762292895466	11	9	>seq_414	2.6933	FASLALVRRYL	0.0	0.4470974649273935	False	False	94776	1.1223974649273936	False	False
409	FATDNYCHV	HLA-A0201	2.7196	0	6	2.986	2.986	6.47105	6.471	3.236	0.0344444444444444	-0.09	-0.32	-0.0688888888888888	43.33333333333333	1.4022222222222225	FATDNYCHV	FATDNNCHV	-0.1	1,8	False	-2	0.887043	9	9	FATDNYCHV	2	0	5	FATDNNCHV	5.2898178906179965	9	9	>seq_415	2.7196	FATDNNCHV	0.5	0.2426327662424651	False	False	83295	2.476967233757535	False	False
410	FATPSLHTSV	HLA-A6802	0.3541	0	1	2.4632	40.6364	45.75	45.75	22.875	0.0044444444444444	-0.5033333333333334	-0.2133333333333333	0.4533333333333333	86.66666666666666	0.6477777777777779	ATPSLHTSV	ATPSLHTSD	0.2222222222222221	0,1,8	True	-3	0.97053	9	9	ATPSLHTSV	2	1	8	ATPSLHTSD	7.550323993898928	10	9	>seq_416	0.5588	FATPSLHTSD	0.0225161770524397	0.3510144213070055	True	True	74269	0.0030855786929944	False	False
411	FAVGSYVYSV	HLA-A0201	0.1353	1	2	0.0962	0.0962	2.35104	2.351	0.783	0.2344444444444444	-0.4766666666666668	-0.1722222222222222	-0.3033333333333333	107.77777777777776	-0.8655555555555554	AVGSYVYSV	AVGSHVYSV	1.088888888888889	1,8	False	2	0.929992	9	9	AVGSYVYSV	2	1	4	AVGSHVYSV	6.086602629628032	10	9	>seq_417	2.9531	FAVGSHVYSV	0.666666666666667	0.0549919958419958	False	False	83295	0.1902919958419958	False	False
412	FAVWTLAETI	HLA-C1203	2.8294	0	7	1.5254	1.5254	21.6606	21.661	7.213	0.3977777777777778	-0.0844444444444444	-0.2722222222222222	-0.2066666666666666	97.77777777777776	-0.6599999999999999	FAVWTLAET	FAVGTLAET	0.9555555555555556	1,8	False	-2	0.878907	9	9	FAVWTLAET	1	0	3	FAVGTLAET	3.849983240943402	10	9	>seq_418	6.1349	FAVGTLAETI	0.0	2.418734495869936	False	False	94776	5.2481344958699365	False	False
413	FAWEPFVAQF	HLA-B1501	2.1824	0	4	1.1504	1.1504	21.6111	21.611	13.745	0.5199999999999999	0.1579999999999999	-0.4	0.073	49.0	-0.658	FAWEPVAQF	FAREPVAQF	0.6699999999999998	1,9	False	-3	0.902525	10	10	FAWEPFVAQF	2	0	2	FAREPFVAQF	3.849983240943402	10	10	>seq_419	2.1824	FAREPFVAQF	0.0	1.9577858136300408	False	False	30221	4.1401858136300405	False	False
414	FCTSCPAGYYI	HLA-A0201	11.2541	0	5	11.2541	11.2541	2.34096	2.341	0.78	0.2033333333333333	-0.4355555555555556	-0.3266666666666667	0.0977777777777777	54.44444444444444	-0.3	TSCPAGYYI	TSCPAGYYI	0.3	1,8	True	4	1.0	9	9	TSCPAGYYI	0	2	-1	TSCPAGYYI	5.9165084338746965	11	9	>seq_420	21.3553	SCTSCPAGYYI	0.999999996576765	0.0	False	False	83295	11.2541	False	False
415	FEAEFTQVA	HLA-B1801	0.1704	0	8	11.2544	11.2544	6.57094	6.571	4.383	0.0488888888888889	-0.1244444444444444	-0.15	-0.1522222222222222	54.44444444444444	0.9011111111111112	FEAEFTQVA	FGAEFTQVA	0.2444444444444443	1,8	True	-2	0.942941	9	9	FEAEFTQVA	2	0	1	FGAEFTQVA	3.613691325765103	9	9	>seq_421	0.1704	FGAEFTQVA	0.0	0.1678200170599943	True	True	59713	0.0025799829400056	False	False
416	FEDKSVAYT	HLA-C0501	2.6973	1	4	2.6294	2.6294	392.786	392.786	224.281	-0.14125	-0.00875	-0.03	-0.05125	48.75	1.97375	FED-KSVAY	FED-KTVAY	-0.5250000000000001	1,2,7	False	1	0.957959	8	8	FEDKSVAY	6	0	4	FEDKTVAY	4.184406685177237	9	8	>seq_422	6.3785	FEDKTVAYT	1.5734275536184001e-15	0.0696534076215104	False	False	23829	2.7669534076215103	False	False
417	FEFCEDDLW	HLA-B1801	1.4045	0	3	5.0215	5.0215	0.0109996	0.011	0.006	0.1577777777777777	0.3322222222222222	-0.3688888888888889	-0.0999999999999999	43.33333333333333	1.8411111111111111	FEFCEDDLW	FEFCEDDLR	-0.3333333333333333	1,8	True	-3	0.955491	9	9	FEFCEDDLW	2	0	8	FEFCEDDLR	3.2949661570601165	9	9	>seq_423	1.4045	FEFCEDDLR	0.0	1.0116651398984366	True	True	59713	0.3928348601015634	False	False
418	FEIRARTAA	HLA-B4002	0.4201	0	1	3.5229	3.5229	0.7720159999999999	0.772	0.772	-0.1355555555555555	-0.0844444444444444	0.2566666666666666	0.0333333333333333	76.66666666666666	2.876666666666667	FEIRARTAA	FQIRARTAA	-0.0555555555555555	1,8	True	2	0.974863	9	9	FEIRARTAA	2	0	1	FQIRARTAA	10.397771482355893	9	9	>seq_424	0.4201	FQIRARTAA	0.0	0.3700037696216185	True	True	71906	0.0500962303783814	False	False
419	FFARLFVFQV	HLA-A0201	4.3631	0	7	8.1157	8.1157	49.6906	49.691	24.846	0.5733333333333334	0.3299999999999999	-0.3255555555555555	-0.1488888888888889	118.88888888888889	-0.3655555555555554	FARLFVFQV	FARLFGFQV	1.6	1,8	False	-3	0.90401	9	9	FARLFVFQV	4	1	5	FARLFGFQV	10.550002220086752	10	9	>seq_425	14.2021	FFARLFGFQV	0.0	2.017443850807694	False	False	83295	2.345656149192306	False	False
420	FFCDVQQVIKL	HLA-C1403	0.4342	0	2	0.3223	0.3223	0.00299997	0.003	0.003	0.3266666666666667	0.1522222222222222	-0.5866666666666667	-0.1155555555555555	107.77777777777776	-0.0488888888888888	FFCDVQQVI	FFCDVRQVI	1.1666666666666667	1,8	False	1	0.939723	9	9	FFCDVQQVI	2	0	5	FFCDVRQVI	3.749971453566104	11	9	>seq_426	2.81	FFCDVRQVIKL	0.0	0.1507507911883338	False	False	75516	0.5849507911883338	False	False
421	FFHETRQYKF	HLA-A2402	0.2682	0	9	0.3721	0.3721	1.7610100000000002	1.761	1.761	-0.0379999999999999	0.609	-0.117	0.049	0.0	3.125	FFHETQYKF	FFHGTQYKF	-1.2200000000000002	1,9	False	-2	0.918387	10	10	FFHETRQYKF	2	0	3	FFHGTRQYKF	9.299755305983126	10	10	>seq_427	0.2682	FFHGTRQYKF	3.47580404973379e-09	0.0748884170921795	False	False	21635	0.1933115829078204	False	False
422	FFKTSAQVVL	HLA-A2402	2.9818	0	7	17.3778	19.8387	30.94	30.94	13.273	0.293	-0.015	-0.27	-0.1339999999999999	107.0	-0.3710000000000001	FFKSAQVVL	FSKSAQVVL	1.0699999999999998	1,9	True	-2	0.964872	10	10	FFKTSAQVVL	2	0	1	FSKTSAQVVL	9.700002531521022	10	10	>seq_428	2.9818	FSKTSAQVVL	0.0	2.5336289383881	False	False	21635	0.4481710616118999	False	False
423	FFLGLILFEL	HLA-A2402	1.7814	0	5	4.6407	4.6407	11.6714	11.671	5.182	1.21375	0.2037499999999999	-0.2375	-0.4912499999999999	195.0	-3.695	FFLGLI-LF	-FSLGLILF	2.9875	1,7	True	-2	0.933772	8	8	FFLGLILF	2	0	1	FSLGLILF	6.099999998230487	10	8	>seq_429	5.5	FSLGLILFEL	3.22425721836519e-28	1.0975837739996122	True	False	2680	0.683816226000388	False	False
424	FFSIFPKCF	HLA-A2402	0.3981	0	1	4.1852	4.1852	5.16118	5.161	2.581	0.6566666666666667	0.3122222222222222	-0.6988888888888889	0.2977777777777777	43.33333333333333	-1.0188888888888892	FFSIFPKCF	FSSIFPKCF	1.3222222222222224	1,8	True	-2	0.942688	9	9	FFSIFPKCF	2	0	1	FSSIFPKCF	8.545189979486167	9	9	>seq_430	0.3981	FSSIFPKCF	0.0	0.3602323688234732	True	True	52592	0.0378676311765268	False	False
425	FFSSVTVAL	HLA-A0201	1.9345	0	1	7.9936	7.9936	2.85106	2.851	2.138	0.4877777777777778	-0.2333333333333334	-0.53	-0.1055555555555555	118.88888888888889	-1.2666666666666666	FFSSVTVAL	FFSSVTVAF	1.9222222222222225	1,8	True	0	0.985315	9	9	FFSSVTVAL	6	0	8	FFSSVTVAF	6.099999998230487	9	9	>seq_431	1.9345	FFSSVTVAF	0.0	1.4663391901020817	True	True	83295	0.4681608098979184	False	False
426	FFYLLDFTF	HLA-A2902	0.4428	1	5	0.0422	0.0422	943.321	943.322	839.534	0.88	0.5299999999999999	-0.7644444444444445	-0.1788888888888888	86.66666666666666	-1.1477777777777778	FFYLLDFTF	FFYPLDFTF	1.477777777777778	8	False	-3	0.89369	9	9	FFYLLDFTF	4	0	3	FFYPLDFTF	3.7499869628809392	9	9	>seq_432	0.4428	FFYPLDFTF	0.0	4.203452132701422	False	False	63246	4.646252132701422	False	False
427	FGASMTGIVY	HLA-B1501	0.4066	0	6	0.3845	0.3845	0.631984	0.632	0.627	0.2655555555555555	-0.7222222222222222	0.081111111111111	-0.4466666666666666	86.66666666666666	-0.987777777777778	GASMTGIVY	GASMTGIAY	0.9777777777777776	1,8	False	0	0.969248	9	9	GASMTGIVY	4	1	7	GASMTGIAY	6.093198032584041	10	9	>seq_433	1.5123	FGASMTGIAY	0.0	0.0233702470741222	False	False	69271	0.4299702470741222	False	False
428	FGLLGNILLVI	HLA-A0224	0.0279	1	8	0.0562	0.0562	0.441015	0.441	0.441	0.6755555555555556	-0.4511111111111112	0.5188888888888888	-0.68	248.88888888888889	-2.6533333333333333	GLLGNILLV	GLLGNILVV	2.1777777777777776	1,8	False	1	0.978758	9	9	GLLGNILLV	6	1	7	GLLGNILVV	6.099999998230487	11	9	>seq_434	3.9848	FGLLGNILVVI	0.999999996524196	0.0140492882562277	True	False	83295	0.0138507117437722	False	False
429	FGMPPCLLAL	HLA-B0702	0.8119	0	2	7.3284	13.0283	4.85106	4.851	2.426	0.7325	-0.1625	-0.28125	0.48875	158.75	-2.525	MP-PCLLAL	MT-PCLLAL	1.7999999999999998	1,7	True	-1	0.927175	8	8	MPPCLLAL	4	2	1	MTPCLLAL	5.922539790626615	10	8	>seq_435	4.462	FGMTPCLLAL	0.0	0.7613038661989668	True	False	17862	0.0505961338010331	False	False
430	FGRAKLLGA	HLA-B5401	3.6854	0	4	3.4689	3.4689	11.3506	11.351	4.87	0.1666666666666666	-0.4822222222222222	0.7222222222222222	-0.4577777777777778	108.88888888888889	0.2388888888888888	FGRAKLLGA	FGLAKLLGA	0.5333333333333333	1,8	False	-2	0.931268	9	9	FGRAKLLGA	4	0	2	FGLAKLLGA	11.651775666512547	9	9	>seq_436	3.6854	FGLAKLLGA	5.89594253709134e-05	0.230012136412119	False	False	78865	3.915412136412119	False	False
431	FHATNPLNL	HLA-B3801	0.0069	0	9	2.9622	2.9622	25.8716	25.872	14.385	0.2066666666666667	-0.1211111111111111	0.0666666666666666	0.12	97.77777777777776	0.6533333333333332	FHATNPLNL	FDATNPLNL	-0.0333333333333333	1,8	True	-1	0.936873	9	9	FHATNPLNL	2	0	1	FDATNPLNL	7.550323993898928	9	9	>seq_437	0.0069	FDATNPLNL	0.0076197710941836	0.0068839274863277	True	True	77997	1.607251367227061e-05	False	False
432	FHETRQYKF	HLA-A2402	0.7667	0	9	0.5468	0.5468	1.7610100000000002	1.761	1.761	-0.2111111111111111	0.57	0.0177777777777777	0.0766666666666666	0.0	3.803333333333333	FHETRQYKF	FHGTRQYKF	-1.6666666666666667	1,8	False	-2	0.916646	9	9	FHETRQYKF	2	0	2	FHGTRQYKF	9.299755305983126	9	9	>seq_438	0.7667	FHGTRQYKF	3.47580404973379e-09	0.308334546452085	False	False	52592	1.075034546452085	False	False
433	FHGESTQVQL	HLA-C0303	1.2876	0	8	2.213	12.8295	102.494	102.494	67.728	-0.2911111111111111	-0.3588888888888888	0.2066666666666666	-0.1822222222222222	75.55555555555556	2.068888888888889	HGESTQVQL	HDESTQVQL	-0.8444444444444446	1,8	True	-1	0.948561	9	9	HGESTQVQL	2	1	1	HDESTQVQL	5.363507221918553	10	9	>seq_439	5.234	FHDESTQVQL	0.0	1.158373314626447	True	False	88624	0.1292266853735531	False	False
434	FHLKGHEDL	HLA-B3901	0.0257	0	7	3.007	3.007	15.1506	15.151	10.106	-0.0355555555555555	0.02	0.5855555555555555	-0.0855555555555555	86.66666666666666	1.848888888888889	FHLKGHEDL	FLLKGHEDL	-0.8111111111111111	1,8	True	-3	0.931131	9	9	FHLKGHEDL	2	0	1	FLLKGHEDL	6.499829358886927	9	9	>seq_440	0.0257	FLLKGHEDL	0.0	0.0254803491852344	True	True	101224	0.0002196508147655	False	False
435	FICAIIVVV	HLA-B2705	31.8	1	6	39.2	39.2	7.70076	7.701	6.299	0.8822222222222222	-0.0511111111111111	-0.42	-0.15	237.7777777777777	-3.661111111111112	FICAIIVVV	FIGAIIVVV	3.688888888888889	1,8	False	-3	0.924526	9	9	FICAIIVVV	2	0	2	FIGAIIVVV	5.922539790626615	9	9	>seq_441	31.8	FIGAIIVVV	0.0	6.003061224489797	False	False	59540	25.796938775510203	False	False
436	FIDCYLLAI	HLA-A0201	1.2411	1	4	2.6848	2.6848	0.000999989	0.001	0.001	0.73	0.1366666666666666	-0.4077777777777778	-0.2588888888888889	184.44444444444443	-1.8766666666666667	FIDCYLLAI	SIDCYLLAI	2.1	1,8	False	-2	0.96909	9	9	FIDCYLLAI	2	0	0	SIDCYLLAI	3.749971055891365	9	9	>seq_442	1.2411	SIDCYLLAI	0.0	0.6673778568235995	True	True	83295	0.5737221431764006	False	False
437	FIFPSFLRVHA	HLA-A0201	0.0213	0	3	0.0213	0.0213	6.51109	6.511	1.302	0.67	0.3377777777777778	-0.4266666666666666	0.3466666666666667	118.88888888888889	-0.5000000000000001	FIFPSFLRV	FIFPSFLRV	1.5555555555555556	1,8	True	4	1.0	9	9	FIFPSFLRV	0	0	-1	FIFPSFLRV	10.550002220086752	11	9	>seq_443	2.085	FIFPSFLRVHE	0.5	0.0	False	False	83295	0.0213	False	False
438	FIFSYVVAV	HLA-A0201	0.0538	1	7	0.0525	0.0525	11.241	11.241	8.993	0.7422222222222222	0.051111111111111	-0.5311111111111111	-0.1677777777777777	151.11111111111111	-2.3633333333333333	FIFSYVVAV	FIISYVVAV	2.488888888888889	1,8	False	0	0.949339	9	9	FIFSYVVAV	2	0	2	FIISYVVAV	6.093198032584041	9	9	>seq_444	0.0538	FIISYVVAV	0.0076197710941836	0.0013321904761904	False	False	83295	0.0551321904761904	False	False
439	FIGPLMDAL	HLA-A0201	1.0499	0	8	2.4475	2.4475	17.5208	17.521	17.521	0.6155555555555555	-0.2755555555555555	0.0022222222222222	0.0055555555555555	141.1111111111111	-1.5688888888888888	FIGPLMDAL	IIGPLMDAL	1.4555555555555553	1,8	False	0	0.977444	9	9	FIGPLMDAL	2	0	0	IIGPLMDAL	3.749987360555679	9	9	>seq_445	1.0499	IIGPLMDAL	0.992380228905816	0.5995261450459652	True	True	83295	0.4503738549540348	False	False
440	FIGQQFAVGSY	HLA-B3501	3.4464	0	5	23.4483	23.4483	2.35104	2.351	0.783	0.03125	-0.34125	-0.15	-0.41	48.75	0.60625	QQFAVG-SY	QQF-AVGSH	-0.0875	0,1,7	True	2	0.967111	8	8	QQFAVGSY	2	3	7	QQFAVGSH	6.093198032584041	11	8	>seq_446	6.2667	FIGQQFAVGSH	0.0	2.939852704033981	False	False	5918	0.5065472959660189	False	False
441	FIHGGAIATV	HLA-A0201	0.4698	0	8	2.794	2.794	11.291	11.291	3.76	0.395	-0.675	0.2989999999999999	-0.309	127.0	-1.513	FIHGGIATV	FIHGGIATM	1.4899999999999998	1,9	True	1	0.989722	10	10	FIHGGAIATV	1	0	9	FIHGGAIATM	7.550323993898928	10	10	>seq_447	0.4698	FIHGGAIATM	5.89524745824429e-05	0.390804996420902	True	True	15215	0.078995003579098	False	False
442	FILDAVQRV	HLA-A0201	0.0096	1	3	0.0271	0.0271	0.190994	0.191	0.064	0.2488888888888889	0.1044444444444444	-0.0444444444444444	-0.0566666666666666	162.22222222222223	0.718888888888889	FILDAVQRV	SILDAVQRV	1.088888888888889	1,8	False	-2	0.973449	9	9	FILDAVQRV	2	0	0	SILDAVQRV	6.338718596380204	9	9	>seq_450	0.0096	SILDAVQRV	0.0	0.0061992619926199	True	True	83295	0.00340073800738	False	False
443	FILDLFRTWNI	HLA-A0201	1.7107	0	0	5.0099	5.0099	1.31103	1.311	1.311	0.5318181818181817	0.449090909090909	-0.2327272727272727	-0.1609090909090909	141.8181818181818	0.4436363636363634	FILDRTWNI	FILDLTRNI	0.8272727272727273	1,10	False	-3	0.929001	11	11	FILDLFRTWNI	2	0	8	FILDLFRTRNI	6.338718596380204	11	11	>seq_451	1.7107	FILDLFRTRNI	1.0	1.1265577037465817	True	True	10277	0.5841422962534183	False	False
444	FILKLFFMGL	HLA-A0201	3.3387	0	1	3.422	3.422	9.07124	9.071	1.814	0.8922222222222221	0.2	0.0222222222222221	-0.4755555555555555	173.33333333333331	-2.597777777777778	ILKLFFMGL	ILKFFFMGL	2.1222222222222222	1,8	False	0	0.948736	9	9	ILKLFFMGL	6	1	3	ILKFFFMGL	9.700002531521022	10	9	>seq_452	6.5552	FILKFFFMGL	0.0	0.0812722706019875	False	False	83295	3.2574277293980125	False	False
445	FILLLFLTIFI	HLA-A0201	1.7142	1	6	2.9379	2.9379	6.33085	6.331	6.331	1.1866666666666663	0.3788888888888888	-0.3833333333333333	-0.3055555555555556	259.99999999999994	-3.656666666666667	LLLFLTIFI	LLLFLAIFI	3.233333333333333	1,8	False	0	0.957169	9	9	LLLFLTIFI	4	2	5	LLLFLAIFI	6.099999998230487	11	9	>seq_453	8.3597	FILLLFLAIFI	0.999970522893835	0.7140020218523435	False	False	83295	1.0001979781476564	False	False
446	FILMGLPHV	HLA-A0206	0.0231	0	7	0.1676	0.1676	0.000999989	0.001	0.001	0.7633333333333333	-0.0577777777777777	0.0355555555555555	0.0655555555555555	162.2222222222222	-2.267777777777777	FILMGLPHV	FILMGLPHA	1.7555555555555555	1,8	True	0	0.982137	9	9	FILMGLPHV	4	0	8	FILMGLPHA	7.550323993898928	9	9	>seq_455	0.0231	FILMGLPHA	0.0	0.0199161694510739	True	True	96572	0.003183830548926	False	False
447	FILMGLPHV	HLA-A0203	0.1593	0	7	0.7015	0.7015	0.000999989	0.001	0.001	0.7633333333333333	-0.0577777777777777	0.0355555555555555	0.0655555555555555	162.2222222222222	-2.267777777777777	FILMGLPHV	FILMGLPHA	1.7555555555555555	1,8	True	0	0.982137	9	9	FILMGLPHV	4	0	8	FILMGLPHA	7.550323993898928	9	9	>seq_454	0.1593	FILMGLPHA	0.0	0.1231253884533143	True	True	92310	0.0361746115466856	False	False
448	FIMDTIGGREV	HLA-A0201	0.4046	0	8	0.8922	0.8922	42.1219	42.122	10.531	0.1172727272727272	-0.2781818181818181	0.2472727272727272	-0.1863636363636363	97.27272727272728	1.0845454545454545	FIMDTIREV	FIMDTIGEV	0.4454545454545454	1,10	False	-2	0.9509	11	11	FIMDTIGGREV	6	0	8	FIMDTIGGGEV	4.184407676104456	11	11	>seq_456	0.4046	FIMDTIGGGEV	0.0	0.2211196592692221	True	True	10277	0.1834803407307778	False	False
449	FIMGISILL	HLA-A0201	0.1126	1	6	0.246	0.246	4.88108	4.881	1.22	0.91	-0.0766666666666666	-0.1266666666666666	-0.4155555555555555	216.66666666666663	-3.052222222222222	FIMGISILL	FITGISILL	2.7333333333333334	1,8	False	-1	0.944427	9	9	FIMGISILL	1	0	2	FITGISILL	6.099999998230487	9	9	>seq_457	0.1126	FITGISILL	3.47580404973379e-09	0.061060325203252	True	True	83295	0.0515396747967479	False	False
450	FIPKFVSFL	HLA-A0201	0.393	0	0	1.4186	1.4186	53.7614	53.761	48.869	0.7033333333333335	0.2777777777777777	-0.3899999999999999	0.2688888888888889	118.88888888888889	-1.541111111111111	FIPKFVSFL	LIPKFVSFL	1.6222222222222225	1,8	False	0	0.980714	9	9	FIPKFVSFL	6	0	0	LIPKFVSFL	9.700002531521022	9	9	>seq_458	0.393	LIPKFVSFL	3.47580404973379e-09	0.2841257577893698	True	True	83295	0.1088742422106301	False	False
451	FISIFFFLEI	HLA-A0201	6.3149	1	3	4.504	5.8737	0.000999989	0.001	0.001	1.16375	0.4662499999999999	-0.775	-0.19625	146.25	-2.91	FIS-IFFFL	FIS-IFSFL	2.9	0,1,2,3,5,7	True	-2	0.910948	8	8	FISIFFFL	2	0	5	FISIFSFL	6.099999998230487	10	8	>seq_459	9.213	FISIFSFLEI	0.0	0.4743405144968241	False	False	353	6.789240514496824	False	False
452	FISNTVFRK	HLA-A1101	0.1991	1	6	0.5521	0.5521	15.4914	15.491	12.904	0.0477777777777777	0.2222222222222222	-0.0922222222222222	0.011111111111111	75.55555555555556	2.017777777777777	FISNTVFRK	FMSNTVFRK	0.0999999999999999	1,8	True	1	0.97134	9	9	FISNTVFRK	3	0	1	FMSNTVFRK	11.651775666512547	9	9	>seq_460	0.1991	FMSNTVFRK	0.0	0.1272999456620177	True	True	74135	0.0718000543379822	False	False
453	FIYQYYSSI	HLA-A0201	0.9144	1	3	0.5806	0.5806	0.0309996999999999	0.031	0.031	0.3988888888888888	0.3455555555555555	-0.6677777777777778	-0.2455555555555555	86.66666666666666	-0.0066666666666667	FIYQYYSSI	FIDQYYSSI	0.3111111111111111	1,8	False	-3	0.907139	9	9	FIYQYYSSI	2	0	2	FIDQYYSSI	6.080201585311443	9	9	>seq_461	0.9144	FIDQYYSSI	0.0	0.5257091284877713	False	False	83295	1.4401091284877712	False	False
454	FKLDTEKMPV	HLA-A0201	0.2455	0	6	0.1939	0.1939	4.2009	4.201	3.499	-0.1844444444444443	0.0733333333333333	0.2444444444444444	0.3844444444444444	75.55555555555556	1.9877777777777776	KLDTEKMPV	KLDTGKMPV	-0.8000000000000003	1,8	False	-2	0.90272	9	9	KLDTEKMPV	2	1	4	KLDTGKMPV	6.492975460831076	10	9	>seq_462	1.2703	FKLDTGKMPV	3.47580404973379e-09	0.0653316142341413	False	False	83295	0.3108316142341413	False	False
455	FKVSAQGITM	HLA-B3501	2.1279	0	7	5.8299	5.8299	67.1927	67.193	32.106	-0.0166666666666666	-0.4622222222222222	0.1233333333333333	-0.2711111111111111	86.66666666666666	0.3333333333333332	KVSAQGITM	KVSAQGITL	0.3444444444444444	1,8	True	2	0.989607	9	9	KVSAQGITM	2	1	8	KVSAQGITL	9.700002531521022	10	9	>seq_463	3.9427	FKVSAQGITL	0.0	1.3512214274687389	False	False	77995	0.776678572531261	False	False
456	FLAADGHPA	HLA-A0201	0.4561	0	6	2.1156	2.1156	12.4106	12.411	12.411	0.1966666666666666	-0.6555555555555556	0.2899999999999998	0.1299999999999999	76.66666666666666	-0.0988888888888887	FLAADGHPA	FLAADGDPA	0.3666666666666665	1,8	False	-1	0.915452	9	9	FLAADGHPA	2	0	6	FLAADGDPA	5.292257586028427	9	9	>seq_464	0.4561	FLAADGDPA	0.0	0.3577698761580639	True	True	83295	0.0983301238419361	False	False
457	FLAEHEYGL	HLA-A0201	0.0041	1	8	0.0049	0.0049	31.5201	31.52	12.608	0.2233333333333333	-0.0622222222222222	0.3322222222222222	-0.3433333333333333	97.77777777777776	0.3166666666666664	FLAEHEYGL	FLAEHDYGL	0.0333333333333332	1,8	False	2	0.945692	9	9	FLAEHEYGL	4	0	5	FLAEHDYGL	4.254268103744835	9	9	>seq_465	0.0041	FLAEHDYGL	0.0	0.000669387755102	False	False	83295	0.0034306122448979	False	False
458	FLAKILKPL	HLA-A0201	0.1589	0	9	0.3461	0.3461	8.46083	8.461	3.384	0.5444444444444445	0.2099999999999999	0.2422222222222222	0.1277777777777777	184.44444444444443	-1.4855555555555555	FLAKILKPL	FLAKIFKPL	1.2333333333333334	1,8	False	0	0.943036	9	9	FLAKILKPL	6	0	5	FLAKIFKPL	10.805379563011227	9	9	>seq_466	0.1589	FLAKIFKPL	0.0	0.085946489453915	True	True	83295	0.0729535105460849	False	False
459	FLAPLFLVLL	HLA-A0201	0.0426	1	8	0.0421	0.0421	6.21089	6.211	4.143	1.0677777777777775	0.1488888888888888	-0.2677777777777778	0.0188888888888888	216.66666666666663	-3.498888888888889	FLAPLFLVL	FLAPLFMVL	2.8	1,8	False	2	0.971795	9	9	FLAPLFLVL	2	0	6	FLAPLFMVL	6.099999998230487	10	9	>seq_467	0.3303	FLAPLFMVLL	1.20812138761297e-17	0.0005059382422802	False	False	83295	0.0431059382422802	False	False
460	FLAPTGVPV	HLA-A0201	0.0406	0	9	0.1072	0.1072	3.11199	3.112	0.867	0.4944444444444444	-0.5055555555555555	-0.0588888888888889	0.5344444444444444	118.88888888888889	-1.7955555555555556	FLAPTGVPV	FLVPTGVPV	1.3888888888888888	1,8	False	0	0.954474	9	9	FLAPTGVPV	4	0	2	FLVPTGVPV	6.099999998230487	9	9	>seq_468	0.0406	FLVPTGVPV	0.0	0.0252235074626865	True	True	83295	0.0153764925373134	False	False
461	FLASLNICK	HLA-A0301	0.81	0	7	0.3237	0.3237	5.34096	5.341	3.05	0.3344444444444444	-0.0633333333333333	-0.0955555555555555	-0.3111111111111111	141.1111111111111	-0.5822222222222223	FLASLNICK	FLASLNISK	1.222222222222222	1,8	False	-1	0.945352	9	9	FLASLNICK	4	0	7	FLASLNISK	8.545189979486167	9	9	>seq_469	0.81	FLASLNISK	0.0	1.2168767377201115	False	False	61640	2.026876737720112	False	False
462	FLASPSVPL	HLA-A0201	0.0537	1	5	0.2496	0.2496	49.1716	49.172	7.135	0.4722222222222222	-0.3311111111111111	-0.3011111111111111	0.5988888888888888	129.99999999999997	-1.318888888888889	FLASPSVPL	VLASPSVPL	1.2888888888888888	1,8	False	-1	0.979676	9	9	FLASPSVPL	2	0	0	VLASPSVPL	6.099999998230487	9	9	>seq_470	0.0537	VLASPSVPL	0.0151242984958687	0.0421467548076923	True	True	83295	0.0115532451923076	False	False
463	FLAYELLPAL	HLA-A0201	0.1942	0	3	0.3556	0.3556	24.3711	24.371	4.874	0.6910000000000001	0.0469999999999999	-0.053	-0.058	176.0	-1.9330000000000005	FLAELLPAL	VLAELLPAL	1.52	1,9	False	-1	0.984328	10	10	FLAYELLPAL	2	0	0	VLAYELLPAL	3.8499827128835022	10	10	>seq_471	0.1942	VLAYELLPAL	0.0	0.0881436445444319	False	False	15215	0.106056355455568	False	False
464	FLCPGLLKEVY	HLA-B1501	0.8855	0	9	0.8652	0.8652	0.421002	0.421	0.395	0.4381818181818182	0.0227272727272727	0.0418181818181818	-0.0390909090909091	132.72727272727272	-1.0454545454545454	FLCPGKEVY	FLCPGKGVY	0.9272727272727272	1,10	False	-2	0.951911	11	11	FLCPGLLKEVY	2	0	8	FLCPGLLKGVY	6.22879198892042	11	11	>seq_472	0.8855	FLCPGLLKGVY	0.0	0.0207762944983818	False	False	12542	0.9062762944983818	False	False
465	FLCRFKQLL	HLA-A0201	0.7718	0	3	1.7847	1.7847	10.002	10.002	3.986	0.4111111111111111	0.5177777777777778	-0.1444444444444445	-0.2111111111111111	129.99999999999997	0.4455555555555555	FLCRFKQLL	FLRRFKQLL	0.8444444444444444	1,8	False	-3	0.892078	9	9	FLCRFKQLL	2	0	2	FLRRFKQLL	9.833242292515934	9	9	>seq_473	0.7718	FLRRFKQLL	0.75	0.4380322855381857	True	True	83295	0.3337677144618143	False	False
466	FLDEFMEGV	HLA-A0201	0.021	1	8	0.0105	0.0105	4.47101	4.471	4.471	0.2733333333333333	-0.0333333333333333	0.02	-0.2744444444444445	75.55555555555556	0.4588888888888889	FLDEFMEGV	FLDEFMEAV	0.5111111111111111	1,8	False	0	0.962437	9	9	FLDEFMEGV	4	0	7	FLDEFMEAV	3.42471199342981	9	9	>seq_474	0.021	FLDEFMEAV	0.0	0.021	False	False	83295	0.042	False	False
467	FLDFMTKINDL	HLA-A0201	1.2634	0	5	0.5968	1.2634	0.0109996	0.011	0.007	0.5025	0.34375	-0.3412499999999999	-0.09375	97.5	-0.16375	FL-DFMTKI	FL-DFMTKI	0.9625	0,1,2,3,5,7	True	4	1.0	8	8	FLDFMTKI	0	0	-1	FLDFMTKI	6.337367167230696	11	8	>seq_475	1.9693	FLDFMTKINGL	0.0	0.0	False	False	353	1.2634	False	False
468	FLDPLAHEI	HLA-A0201	0.0012	0	6	0.0045	0.0045	0.333995	0.334	0.197	0.3466666666666667	0.021111111111111	0.0788888888888889	0.3044444444444444	141.1111111111111	0.0711111111111109	FLDPLAHEI	FLDPLAYEI	0.5444444444444444	1,8	False	2	0.935307	9	9	FLDPLAHEI	2	0	6	FLDPLAYEI	4.181153034325689	9	9	>seq_476	0.0012	FLDPLAYEI	0.0	0.0008799999999999	True	True	83295	0.0003199999999999	False	False
469	FLDREQRESY	HLA-A0101	0.0538	0	3	0.0796	0.0796	18.3308	18.331	6.104	-0.4589999999999999	0.387	0.1399999999999999	0.062	39.0	5.336	FLDREQESY	SLDREQESY	-1.85	9	False	-2	0.981677	10	10	FLDREQRESY	2	0	0	SLDREQRESY	4.4264064389280975	10	10	>seq_477	0.0538	SLDREQRESY	1.8107173783141e-06	0.017437688442211	False	False	30491	0.0363623115577889	False	False
470	FLEAGYICDA	HLA-A0201	3.9137	0	9	6.8596	6.8596	36.3605	36.361	12.108	0.271	-0.331	-0.031	-0.3379999999999999	98.0	-0.299	FLAGYICDA	SLAGYICDA	0.85	1,9	False	-2	0.979011	10	10	FLEAGYICDA	2	0	0	SLEAGYICDA	3.5500656818039715	10	10	>seq_478	3.9137	SLEAGYICDA	0.0	1.6807640139366729	False	False	15215	2.232935986063327	False	False
471	FLEEHKEFL	HLA-A0201	0.047	0	3	0.3285	0.3285	7.02111	7.021	2.808	0.0688888888888889	0.4455555555555555	0.31	-0.0888888888888888	86.66666666666666	1.6488888888888886	FLEEHKEFL	LLEEHKEFL	-0.4888888888888888	1,8	False	0	0.982751	9	9	FLEEHKEFL	6	0	0	LLEEHKEFL	4.473871761467308	9	9	>seq_479	0.047	LLEEHKEFL	0.0	0.0402754946727549	True	True	83295	0.006724505327245	False	False
472	FLEGNEVGKTY	HLA-A0101	0.2542	0	8	1.1088	1.1088	3.4909	3.491	2.716	-0.0918181818181818	-0.269090909090909	0.4509090909090909	-0.39	61.81818181818181	1.3363636363636362	FLEGNEVTY	FLNEVGKTY	-0.5818181818181819	10	False	-2	0.952259	11	11	FLEGNEVGKTY	2	0	2	FLGGNEVGKTY	4.2581463060341775	11	11	>seq_480	0.2542	FLGGNEVGKTY	0.0	0.1959229076479076	True	True	20871	0.0582770923520923	False	False
473	FLEIYTVTV	HLA-A0201	0.1075	1	4	0.0823	0.0823	0.000999989	0.001	0.001	0.4911111111111111	0.1611111111111111	-0.3911111111111112	-0.0811111111111111	151.11111111111111	-0.9788888888888893	FLEIYTVTV	FLGIYTVTV	1.477777777777778	1,8	False	-2	0.927181	9	9	FLEIYTVTV	2	0	2	FLGIYTVTV	3.8499827128835022	9	9	>seq_481	0.1075	FLGIYTVTV	0.0	0.0329161603888213	False	False	83295	0.1404161603888213	False	False
474	FLEPQWYRV	HLA-A0201	0.0721	0	7	0.0398	0.0398	0.921017	0.921	0.921	0.2622222222222222	0.57	-0.1822222222222222	0.1977777777777777	75.55555555555556	1.46	FLEPQWYRV	FLEPQWYSV	-0.4999999999999999	1,8	False	-1	0.947156	9	9	FLEPQWYRV	6	0	7	FLEPQWYSV	6.403313373681158	9	9	>seq_482	0.0721	FLEPQWYSV	0.0	0.0585133165829145	False	False	83295	0.1306133165829145	False	False
475	FLESELSIRI	HLA-A0201	0.5578	1	5	20.0	20.0	18.0209	18.021	10.506	0.161	0.1579999999999999	0.0349999999999999	-0.061	156.0	1.2679999999999998	FLSELSIRI	FPSELSIRI	0.63	1,9	True	-3	0.955521	10	10	FLESELSIRI	4	0	1	FPESELSIRI	4.258147492539138	10	10	>seq_483	0.5578	FPESELSIRI	0.0	0.5422429579999999	True	True	15215	0.0155570419999999	False	False
476	FLFELIPEP	HLA-A0201	0.2537	1	1	12.0086	12.0086	60.8506	60.851	38.032	0.5677777777777777	0.2377777777777777	-0.1355555555555555	0.5988888888888889	129.99999999999997	-0.788888888888889	FLFELIPEP	FPFELIPEP	0.8333333333333335	1,8	True	-3	0.931498	9	9	FLFELIPEP	4	0	1	FPFELIPEP	3.613691325765103	9	9	>seq_484	0.2537	FPFELIPEP	0.50000022633998	0.2483402003564112	True	True	83295	0.0053597996435887	False	False
477	FLFLELLHWF	HLA-A0201	3.891	0	7	1.4165	4.5788	16.8912	16.891	9.847	0.9300000000000002	0.6244444444444444	-0.1677777777777777	-0.34	173.33333333333331	-1.8333333333333333	FLFLELLHW	FLLLELLHW	1.4666666666666663	1,8	False	0	0.955634	9	9	FLFLELLHW	6	0	2	FLLLELLHW	5.363507221918553	10	9	>seq_485	4.1771	FLLLELLHWF	0.0	0.5844827902507208	False	False	83295	3.306517209749279	False	False
478	FLFLELLHWFK	HLA-A0301	2.39	0	7	1.4586	3.9263	16.8912	16.891	9.847	0.7927272727272728	0.6618181818181817	-0.11	-0.2845454545454546	141.8181818181818	-1.2663636363636364	FLFLELLHK	FLLLELLHK	1.0999999999999996	0,10	False	0	0.972746	11	11	FLFLELLHWFK	6	0	2	FLLLELLHWFK	7.549726882018149	11	11	>seq_486	2.39	FLLLELLHWFK	0.0	0.9351697526933752	False	False	20826	1.4548302473066248	False	False
479	FLFMYLVMV	HLA-A0201	0.3623	1	9	0.1682	0.1682	0.000999989	0.001	0.001	1.1011111111111112	0.4811111111111111	-0.6288888888888889	-0.3977777777777778	151.11111111111111	-3.16	FLFMYLVMV	FLFMYLVTV	2.6777777777777776	1,8	False	-1	0.964077	9	9	FLFMYLVMV	1	0	7	FLFMYLVTV	6.093198032584041	9	9	>seq_487	0.3623	FLFMYLVTV	0.0	0.4180881688466112	False	False	83295	0.7803881688466112	False	False
480	FLFQDSKKI	HLA-A0201	0.1664	0	6	7.3356	7.3356	0.32099	0.321	0.08	0.061111111111111	0.2977777777777777	-0.0322222222222222	-0.07	86.66666666666666	1.44	FLFQDSKKI	FFFQDSKKI	-0.1888888888888889	1,8	True	0	0.961548	9	9	FLFQDSKKI	6	0	1	FFFQDSKKI	9.537297862581909	9	9	>seq_488	0.1664	FFFQDSKKI	0.0	0.1626253994219968	True	True	83295	0.0037746005780031	False	False
481	FLFYPLDFT	HLA-A0201	1.0885	1	4	13.8445	13.8445	566.985	566.986	463.198	0.7355555555555555	0.3677777777777777	-0.6377777777777778	0.2388888888888888	86.66666666666666	-0.8166666666666667	FLFYPLDFT	FFFYPLDFT	0.9888888888888888	1,8	True	0	0.958381	9	9	FLFYPLDFT	6	0	1	FFFYPLDFT	3.7499869628809392	9	9	>seq_489	1.0885	FFFYPLDFT	0.0151251800480855	1.002918559716855	True	True	83295	0.0855814402831449	False	False
482	FLGAGLFLYF	HLA-B2705	14.9934	1	5	16.7423	21.9474	211.506	211.506	123.178	0.8311111111111111	-0.2711111111111111	0.111111111111111	-0.6599999999999999	141.1111111111111	-2.6966666666666668	FLGAGLFLY	FLGAGLFIY	1.855555555555556	1,8	False	2	0.980507	9	9	FLGAGLFLY	4	0	7	FLGAGLFIY	6.093198032584041	10	9	>seq_490	26.1579	FLGAGLFIYF	3.47580404973379e-09	4.750635774624785	False	False	59540	10.242764225375216	False	False
483	FLGDINPQHSW	HLA-C1203	6.4426	0	5	7.2092	7.2092	8.91108	8.911	8.171	0.0711111111111111	-0.1933333333333333	0.211111111111111	0.141111111111111	86.66666666666666	1.3111111111111111	FLGDINPQH	FLGEINPQH	-0.5111111111111111	1,8	False	2	0.944393	9	9	FLGDINPQH	4	0	3	FLGEINPQH	5.292257586028427	11	9	>seq_491	11.109	FLGEINPQHSW	5.94051011701557e-05	0.6850825556233705	False	False	94776	5.757517444376629	False	False
484	FLGEAWAQV	HLA-A0201	0.0549	1	7	0.1263	0.1263	4.26102	4.261	2.292	0.3444444444444444	-0.2344444444444444	0.1044444444444444	-0.4877777777777777	97.77777777777776	-0.7200000000000002	FLGEAWAQV	SLGEAWAQV	0.6777777777777777	1,8	False	-2	0.970616	9	9	FLGEAWAQV	2	0	0	SLGEAWAQV	3.849983240943402	9	9	>seq_492	0.0549	SLGEAWAQV	0.992380228905816	0.0310361045130641	True	True	83295	0.0238638954869358	False	False
485	FLGEYIPTV	HLA-A0201	0.0019	1	7	1.3615	1.3615	279.213	279.214	265.374	0.4466666666666666	-0.1066666666666666	-0.0744444444444444	0.1255555555555555	118.88888888888889	-0.9200000000000002	FLGEYIPTV	FPGEYIPTV	0.8666666666666667	1,8	True	-3	0.926118	9	9	FLGEYIPTV	4	0	1	FPGEYIPTV	3.8499827128835022	9	9	>seq_493	0.0019	FPGEYIPTV	0.99999977366002	0.0018973485126698	True	True	83295	2.6514873301505694e-06	False	False
486	FLGIFNTGF	HLA-B1501	2.3946	0	5	11.6814	11.6814	0.171004	0.171	0.107	0.6066666666666668	-0.2933333333333333	-0.0122222222222222	-0.4933333333333334	86.66666666666666	-1.2722222222222224	FLGIFNTGF	FLGIFNTGL	1.2999999999999998	1,8	True	0	0.980539	9	9	FLGIFNTGF	6	0	8	FLGIFNTGL	6.099999998230487	9	9	>seq_494	2.3946	FLGIFNTGL	3.47580404973379e-09	1.9037248343520468	False	False	69271	0.4908751656479531	False	False
487	FLGIFNTGFKM	HLA-A0201	1.7681	0	5	0.424	2.4802	0.171004	0.171	0.107	0.2688888888888889	-0.3144444444444444	0.2122222222222222	-0.4633333333333333	43.33333333333333	-0.0388888888888889	GIFNTGFKM	GIFNTGLKM	0.3444444444444443	1,8	False	0	0.946596	9	9	GIFNTGFKM	6	2	6	GIFNTGLKM	9.700002531521022	11	9	>seq_495	1.9528	FLGIFNTGLKM	3.47580404973379e-09	0.507646161599871	False	False	83295	1.2604538384001291	False	False
488	FLGYIPKAWII	HLA-A0201	0.7531	0	5	0.7531	0.7531	7.66083	7.661	7.661	0.47	-0.12375	0.1799999999999999	0.0499999999999999	110.0	-1.235	FL-GYIPKA	FL-GYIPKA	0.7124999999999999	0,1,2,3,5,7	True	4	1.0	8	8	FLGYIPKA	0	0	-1	FLGYIPKA	9.298300650902092	11	8	>seq_496	2.4715	FLGYIPKAWIS	4.56182448402871e-07	0.0	False	False	353	0.7531000000000001	False	False
489	FLHKGLSKPV	HLA-A0201	0.579	0	4	0.085	0.085	16.5207	16.521	4.725	0.158	-0.092	0.3959999999999999	0.177	107.0	0.136	FLHKGLSKV	FLHEGLSKV	0.0799999999999999	1,9	False	1	0.954532	10	10	FLHKGLSKPV	2	0	3	FLHEGLSKPV	10.805422029457986	10	10	>seq_497	0.579	FLHEGLSKPV	1.20812138761297e-17	3.3650117647058817	False	False	15215	3.9440117647058814	False	False
490	FLHKGYVPC	HLA-A0201	1.4866	0	3	0.4654	0.4654	16.5207	16.521	9.433	0.3166666666666666	-0.0222222222222222	0.0355555555555555	0.16	75.55555555555556	-0.4233333333333333	FLHKGYVPC	FLHEGYVPC	0.3222222222222222	1,8	False	1	0.939898	9	9	FLHKGYVPC	2	0	3	FLHEGYVPC	8.53052634280175	9	9	>seq_498	1.4866	FLHEGYVPC	0.0076202169017922	3.261959432746025	False	False	83295	4.748559432746025	False	False
491	FLHTVSKTRL	HLA-A0201	1.4964	0	7	8.8663	12.0258	20.6504	20.65	11.791	0.058	0.1649999999999999	0.023	0.1029999999999999	107.0	1.6809999999999996	FLHTVSTRL	FLHTVSTRP	0.0799999999999999	1,9	True	-3	0.977814	10	10	FLHTVSKTRL	4	0	9	FLHTVSKTRP	11.651789722032843	10	10	>seq_499	1.4964	FLHTVSKTRP	0.0	1.3101992516090406	True	True	15215	0.1862007483909594	False	False
492	FLIDFMFFESS	HLA-A0201	2.5117	0	9	2.0612	2.5117	47.6796	47.68	11.014	0.672	0.3549999999999998	-0.5959999999999999	-0.154	78.0	-0.5179999999999998	FLIDFMFES	FLIDFMFES	1.36	1,9	True	4	1.0	10	10	FLIDFMFFES	0	0	-1	FLIDFMFFES	3.5500735570676625	11	10	>seq_500	3.9024	FLIDFMFFEST	0.0076197710941836	0.0	False	False	15215	2.5117	False	False
493	FLILRGVLV	HLA-A0201	0.3851	0	1	6.1574	11.5836	2.14102	2.141	0.713	0.7466666666666666	0.0677777777777777	0.1755555555555555	-0.3066666666666667	237.7777777777777	-1.8622222222222224	FLILRGVLV	FLILRGVLG	2.466666666666667	1,8	True	-3	0.972975	9	9	FLILRGVLV	4	0	8	FLILRGVLG	10.550002220086752	9	9	>seq_501	0.3851	FLILRGVLG	0.0	0.372297243516696	True	True	83295	0.0128027564833039	False	False
494	FLIQTEQKL	HLA-A0201	0.0432	1	3	0.1037	0.1037	10.6908	10.691	1.582	0.1	0.2877777777777777	0.0022222222222222	-0.2055555555555555	129.99999999999997	0.9188888888888886	FLIQTEQKL	FLVQTEQKL	-0.0222222222222224	1,8	False	3	0.986065	9	9	FLIQTEQKL	3	0	2	FLVQTEQKL	6.408795645926148	9	9	>seq_502	0.0432	FLVQTEQKL	0.0	0.0252034715525554	True	True	83295	0.0179965284474445	False	False
495	FLIYLDVSV	HLA-A0201	0.1231	1	3	0.15	0.15	37.032	37.032	37.032	0.6466666666666666	0.1477777777777777	-0.3755555555555555	-0.1644444444444444	194.44444444444443	-1.5066666666666666	FLIYLDVSV	FLTYLDVSV	1.9666666666666663	1,8	False	-1	0.947078	9	9	FLIYLDVSV	3	0	2	FLTYLDVSV	3.7499869628809392	9	9	>seq_503	0.1231	FLTYLDVSV	0.0	0.0220759333333333	False	False	83295	0.1010240666666666	False	False
496	FLKHKMPLSL	HLA-A0201	1.141	0	1	0.8003	0.8003	19.0907	19.091	19.091	0.3390000000000001	0.2669999999999999	0.141	0.1839999999999999	117.0	-0.0929999999999999	FLHKMPLSL	FLHKLPLSL	0.2699999999999999	1,9	False	2	0.967455	10	10	FLKHKMPLSL	2	0	5	FLKHKLPLSL	10.805422029457986	10	10	>seq_504	1.141	FLKHKLPLSL	0.0	0.4857412220417343	False	False	15215	1.6267412220417343	False	False
497	FLKRLELKPL	HLA-A0201	4.8166	0	6	7.3102	7.3102	374.572	374.572	41.577	0.219	0.4639999999999999	0.4269999999999999	0.199	156.0	1.017	FLKRLELKL	FLKRLESKL	0.0599999999999998	1,9	False	-2	0.939159	10	10	FLKRLELKPL	2	0	6	FLKRLESKPL	10.789009301923215	10	10	>seq_505	4.8166	FLKRLESKPL	0.0	1.6430020738146698	False	False	15215	3.17359792618533	False	False
498	FLLDDPLSTV	HLA-A0201	0.0055	0	8	0.0122	0.0122	9.62109	9.621	2.136	0.1944444444444445	-0.2255555555555556	-0.1733333333333333	0.3655555555555556	162.2222222222222	0.5122222222222225	LLDDPLSTV	LLDDPLSAV	0.6111111111111112	1,8	False	0	0.966644	9	9	LLDDPLSTV	4	1	7	LLDDPLSAV	3.49188149953261	10	9	>seq_506	0.0094	FLLDDPLSAV	0.0	0.0030204918032786	True	False	83295	0.0024795081967213	False	False
499	FLLDEAIGL	HLA-A0201	0.0087	1	1	0.0224	0.0224	35.9924	35.992	21.389	0.4988888888888889	-0.2166666666666667	0.2288888888888889	-0.3811111111111111	184.44444444444443	-1.0977777777777775	FLLDEAIGL	FLLDEANGL	1.4555555555555553	1,8	False	-3	0.918992	9	9	FLLDEAIGL	2	0	6	FLLDEANGL	3.5500735570676625	9	9	>seq_507	0.0087	FLLDEANGL	0.0	0.0053209821428571	True	True	83295	0.0033790178571428	False	False
500	FLLDSCTKL	HLA-A0201	0.0296	1	2	0.0835	0.0835	95.9493	95.949	95.949	0.2722222222222222	0.0277777777777777	-0.2744444444444444	-0.1177777777777777	129.99999999999997	0.1355555555555554	FLLDSCTKL	SLLDSCTKL	0.8666666666666667	1,8	False	-2	0.972155	9	9	FLLDSCTKL	2	0	0	SLLDSCTKL	6.160569088067859	9	9	>seq_508	0.0296	SLLDSCTKL	0.0	0.0191070658682634	True	True	83295	0.0104929341317365	False	False
501	FLLLVAAMI	HLA-A0201	2.047	0	1	1.635	1.635	0.000999989	0.001	0.001	0.9933333333333332	-0.0111111111111111	-0.1811111111111111	-0.4288888888888889	227.77777777777777	-3.63	FLLLVAAMI	FLLLVVAMI	3.1555555555555554	1,8	False	0	0.965414	9	9	FLLLVAAMI	4	0	5	FLLLVVAMI	6.099999998230487	9	9	>seq_509	2.047	FLLLVVAMI	0.0	0.5158189602446486	False	False	83295	2.5628189602446483	False	False
502	FLLPSGMAL	HLA-C0304	0.0438	1	0	0.0013	0.0013	22.6211	22.621	11.311	0.6788888888888889	-0.3422222222222222	-0.0455555555555556	-0.0988888888888888	141.1111111111111	-2.16	FLLPSGMAL	FSLPSGMAL	1.6777777777777776	1,8	True	-2	0.949493	9	9	FLLPSGMAL	2	0	1	FSLPSGMAL	6.099999998230487	9	9	>seq_510	0.0438	FSLPSGMAL	0.0	1.4319230769230769	False	False	88624	1.475723076923077	False	False
503	FLLQLPFRG	HLA-A0201	3.1287	0	0	12.6538	12.6538	138.563	138.563	103.922	0.5233333333333333	0.1433333333333333	0.0555555555555555	0.0422222222222221	129.99999999999997	-0.1333333333333334	FLLQLPFRG	FLRQLPFRG	0.7777777777777776	1,8	False	-2	0.924858	9	9	FLLQLPFRG	4	0	2	FLRQLPFRG	10.550002220086752	9	9	>seq_511	3.1287	FLRQLPFRG	0.0	2.355117069180799	False	False	83295	0.7735829308192005	False	False
504	FLLRFLYTQL	HLA-A0201	1.0265	1	8	1.1243	1.1243	5.29085	5.291	4.63	0.632	0.5399999999999999	-0.299	-0.259	156.0	-0.247	FLLRFLTQL	SLLRFLTQL	1.08	1,9	False	-2	0.981557	10	10	FLLRFLYTQL	2	0	0	SLLRFLYTQL	9.348807885311544	10	10	>seq_512	1.0265	SLLRFLYTQL	3.1589363211129304e-15	0.08929262652317	False	False	15215	0.93720737347683	False	False
505	FLLTDYALS	HLA-A0201	1.4882	0	2	3.4154	22.3385	2.161	2.161	2.161	0.60875	0.1124999999999999	-0.3062499999999999	-0.26375	158.75	-1.015	FLL-TDYAL	FLL-TDYAP	1.3125	0,1,2,3,5,7	True	-3	0.951306	8	8	FLLTDYAL	4	0	7	FLLTDYAP	3.7499869628809392	9	8	>seq_513	3.3368	FLLTDYAPS	0.0	1.3890555077556686	True	False	353	0.0991444922443315	False	False
506	FLLYYGQDI	HLA-A0201	1.3899	0	5	3.0705	3.0705	28.9903	28.99	14.495	0.4911111111111111	0.1622222222222221	-0.1566666666666666	-0.4222222222222222	129.99999999999997	-0.4599999999999998	FLLYYGQDI	FLLYYGRDI	0.5444444444444445	1,8	False	1	0.948928	9	9	FLLYYGQDI	2	0	6	FLLYYGRDI	3.7499865652062	9	9	>seq_514	1.3899	FLLYYGRDI	0.0	0.7607444846116268	True	True	83295	0.6291555153883732	False	False
507	FLMASISSF	HLA-B3501	0.3827	0	1	16.1402	16.1402	6.201	6.201	2.48	0.5355555555555556	-0.1722222222222223	-0.5733333333333334	-0.22	97.77777777777776	-1.0844444444444443	FLMASISSF	FLMASISSS	1.6888888888888889	1,8	True	-2	0.977705	9	9	FLMASISSF	2	0	8	FLMASISSS	6.099999998230487	9	9	>seq_517	0.3827	FLMASISSS	0.0	0.3736258069912392	True	True	77995	0.0090741930087607	False	False
508	FLMASISSF	HLA-B0702	2.4314	0	1	17.2614	17.2614	6.201	6.201	2.48	0.5355555555555556	-0.1722222222222223	-0.5733333333333334	-0.22	97.77777777777776	-1.0844444444444443	FLMASISSF	FLMASISSS	1.6888888888888889	1,8	True	-2	0.977705	9	9	FLMASISSF	2	0	8	FLMASISSS	6.099999998230487	9	9	>seq_515	2.4314	FLMASISSS	0.0	2.088918743554984	False	False	73978	0.3424812564450161	False	False
509	FLMASISSF	HLA-A0201	0.7728	0	1	1.0157	1.0157	6.201	6.201	2.48	0.5355555555555556	-0.1722222222222223	-0.5733333333333334	-0.22	97.77777777777776	-1.0844444444444443	FLMASISSF	FLMASISSS	1.6888888888888889	1,8	True	-2	0.977705	9	9	FLMASISSF	2	0	8	FLMASISSS	6.099999998230487	9	9	>seq_516	0.7728	FLMASISSS	0.0	0.1848115782219159	False	False	83295	0.5879884217780841	False	False
510	FLMASISSFL	HLA-A0201	0.3946	1	1	0.3709	0.3709	6.201	6.201	2.48	0.5177777777777778	-0.2388888888888888	-0.4166666666666667	-0.2666666666666666	141.1111111111111	-1.2999999999999998	LMASISSFL	LMASISSSL	1.7999999999999998	1,8	False	-2	0.956706	9	9	LMASISSFL	2	1	7	LMASISSSL	6.099999998230487	10	9	>seq_518	0.4441	FLMASISSSL	0.0	0.0252143974117012	False	False	83295	0.4198143974117013	False	False
511	FLMASISSFLL	HLA-A0201	0.3946	1	1	0.3709	0.3709	6.201	6.201	2.48	0.5177777777777778	-0.2388888888888888	-0.4166666666666667	-0.2666666666666666	141.1111111111111	-1.2999999999999998	LMASISSFL	LMASISSSL	1.7999999999999998	1,8	False	-2	0.956706	9	9	LMASISSFL	2	1	7	LMASISSSL	6.099999998230487	11	9	>seq_519	0.5816	FLMASISSSLL	0.0	0.0252143974117012	False	False	83295	0.4198143974117013	False	False
512	FLMRVMDISY	HLA-A0201	3.9258	0	6	3.9258	3.9258	22.7816	22.782	14.854	0.5387500000000001	0.3924999999999999	-0.255	-0.11875	133.75	0.26	FLM-RVMDI	FLM-RVMDI	1.3875	0,1,2,3,5,7	True	4	1.0	8	8	FLMRVMDI	0	0	-1	FLMRVMDI	6.338718596380204	10	8	>seq_520	13.0375	FLMRVMDIPY	0.0	0.0	False	False	353	3.9258	False	False
513	FLMRVMDISYL	HLA-A0201	0.5126	0	6	0.2728	0.2728	22.7816	22.782	14.854	0.5100000000000001	0.3272727272727272	-0.3236363636363636	-0.18	132.72727272727272	0.0636363636363636	FLMRDISYL	FLMRDIPYL	1.1636363636363634	1,10	False	-1	0.957809	11	11	FLMRVMDISYL	4	0	8	FLMRVMDIPYL	6.3318953779526055	11	11	>seq_521	0.5126	FLMRVMDIPYL	0.0	0.4505919354838709	False	False	10277	0.9631919354838708	False	False
514	FLNDLLSVL	HLA-A0201	0.0263	1	3	0.1159	0.1159	8.24089	8.241	3.61	0.5455555555555556	0.0422222222222221	-0.1255555555555555	-0.3155555555555555	205.5555555555556	-0.8822222222222224	FLNDLLSVL	FLNDLLSVM	1.6	1,8	True	2	0.990358	9	9	FLNDLLSVL	2	0	8	FLNDLLSVM	3.749987360555679	9	9	>seq_522	0.0263	FLNDLLSVM	0.0	0.0203320103537532	True	True	83295	0.0059679896462467	False	False
515	FLPDLNVNA	HLA-A0201	0.115	1	0	0.2135	0.2135	2.161	2.161	0.54	0.2488888888888888	-0.1655555555555555	0.0277777777777777	0.0633333333333333	129.99999999999997	0.3699999999999999	FLPDLNVNA	FLPDLNANA	0.4777777777777777	1,8	False	0	0.954489	9	9	FLPDLNVNA	4	0	6	FLPDLNANA	3.749987360555679	9	9	>seq_524	0.115	FLPDLNANA	0.0	0.0530562060889929	False	False	83295	0.061943793911007	False	False
516	FLPIPNWEQ	HLA-A0201	6.3838	0	2	5.6098	5.6098	24.9609	24.961	18.721	0.3288888888888889	0.2577777777777778	-0.1511111111111111	0.4588888888888889	86.66666666666666	0.4266666666666665	FLPIPNWEQ	FLPIPNWEH	-0.3888888888888889	1,8	True	0	0.968308	9	9	FLPIPNWEQ	4	0	8	FLPIPNWEH	3.849983240943402	9	9	>seq_525	6.3838	FLPIPNWEH	3.4762138883931604e-09	0.8807909729402118	False	False	83295	7.264590972940212	False	False
517	FLPRPPLPPSV	HLA-A0201	0.1722	0	5	7.3683	7.3683	8.74101	8.741	4.371	0.36	-0.0745454545454546	-0.1545454545454545	1.5699999999999996	97.27272727272728	0.1327272727272727	FLPPLPPSV	FPPPLPPSV	0.1181818181818181	1,10	True	-3	0.967509	11	11	FLPRPPLPPSV	4	0	1	FPPRPPLPPSV	10.550002220086752	11	11	>seq_526	0.1722	FPPRPPLPPSV	1.0	0.1681756198851838	True	True	10277	0.0040243801148161	False	False
518	FLPVTDASSV	HLA-A0201	1.2419	0	8	2.5281	2.5281	0.511002	2.555	1.502	0.194	-0.3969999999999999	-0.36	0.337	107.0	0.0299999999999999	FLPTDASSV	SLVTDASSV	0.9399999999999998	1,9	False	-2	0.98018	10	10	FLPVTDASSV	2	0	0	SLPVTDASSV	3.749987360555679	10	10	>seq_527	1.2419	SLPVTDASSV	0.0076197710941836	0.6318309323207151	True	True	15215	0.6100690676792848	False	False
519	FLQEVNVCGV	HLA-A0203	0.313	1	9	0.239	0.239	27.7305	27.731	27.731	0.201	-0.237	-0.013	-0.3629999999999999	126.0	-0.3250000000000001	FLQEVNVGV	FLQEVNVYV	1.08	1,9	False	-2	0.912601	10	10	FLQEVNVCGV	2	0	7	FLQEVNVYGV	3.849962144624442	10	10	>seq_528	0.313	FLQEVNVYGV	0.0076197710941836	0.0969121338912134	False	False	17700	0.4099121338912134	False	False
520	FLQFRGNEV	HLA-A0201	0.4425	0	8	0.2352	0.2352	16.3113	16.311	10.879	0.04	0.07	0.2144444444444443	-0.3055555555555556	75.55555555555556	2.0055555555555555	FLQFRGNEV	FLQSRGNEV	-0.2	1,8	False	-2	0.906781	9	9	FLQFRGNEV	2	0	3	FLQSRGNEV	6.410149741452187	9	9	>seq_529	0.4425	FLQSRGNEV	0.0	0.3900095663265306	False	False	83295	0.8325095663265307	False	False
521	FLRNIPRSI	HLA-B0702	1.6966	0	6	2.0566	2.0566	0.401007	0.401	0.344	0.1155555555555555	0.2733333333333332	0.1033333333333333	0.3833333333333333	129.99999999999997	2.46	FLRNIPRSI	FLRNIPGSI	0.0777777777777777	1,8	False	-2	0.911098	9	9	FLRNIPRSI	6	0	6	FLRNIPGSI	12.500109306536617	9	9	>seq_531	1.6966	FLRNIPGSI	0.0	0.2969833706116891	False	False	73978	1.399616629388311	False	False
522	FLRNIPRSI	HLA-A0201	1.1961	0	6	1.9281	1.9281	0.401007	0.401	0.344	0.1155555555555555	0.2733333333333332	0.1033333333333333	0.3833333333333333	129.99999999999997	2.46	FLRNIPRSI	FLRNIPGSI	0.0777777777777777	1,8	False	-2	0.911098	9	9	FLRNIPRSI	6	0	6	FLRNIPGSI	12.500109306536617	9	9	>seq_530	1.1961	FLRNIPGSI	0.0	0.4540974015870546	False	False	83295	0.7420025984129454	False	False
523	FLRNIPRSIF	HLA-B0702	1.6966	0	6	2.0566	2.0566	0.401007	0.401	0.344	0.1155555555555555	0.2733333333333332	0.1033333333333333	0.3833333333333333	129.99999999999997	2.46	FLRNIPRSI	FLRNIPGSI	0.0777777777777777	1,8	False	-2	0.911098	9	9	FLRNIPRSI	6	0	6	FLRNIPGSI	12.500109306536617	10	9	>seq_532	2.763	FLRNIPGSIF	0.0	0.2969833706116891	False	False	73978	1.399616629388311	False	False
524	FLSASSNSF	HLA-A0201	1.8045	0	9	20.2069	20.2069	6.15091	6.151	3.076	0.0977777777777777	-0.4133333333333333	-0.4499999999999999	-0.2066666666666666	54.44444444444444	0.8388888888888888	FLSASSNSF	FPSASSNSF	0.4999999999999999	1,8	True	-3	0.949533	9	9	FLSASSNSF	4	0	1	FPSASSNSF	6.099999998230487	9	9	>seq_533	1.8045	FPSASSNSF	0.0	1.643356021952897	True	True	83295	0.1611439780471027	False	False
525	FLSCPLYRFSL	HLA-A0201	2.1084	0	5	2.767	2.767	26.2601	26.26	6.565	0.4836363636363636	0.2099999999999999	-0.469090909090909	0.149090909090909	106.36363636363636	-0.0127272727272726	FLSCPLFSL	FLSCPHFSL	0.9545454545454546	1,10	False	-3	0.899988	11	11	FLSCPLYRFSL	2	0	5	FLSCPHYRFSL	8.527213490568101	11	11	>seq_534	2.1084	FLSCPHYRFSL	0.999999547320041	0.501840346946151	False	False	10277	1.606559653053849	False	False
526	FLSDHLYLV	HLA-A0201	0.0019	1	3	0.0018	0.0018	8.41113	8.411	8.411	0.5244444444444445	0.2144444444444444	-0.2188888888888888	-0.1433333333333333	162.2222222222222	-0.5399999999999999	FLSDHLYLV	FLSDHPYLV	1.0666666666666669	1,8	False	-3	0.888366	9	9	FLSDHLYLV	4	0	5	FLSDHPYLV	5.292197432834655	9	9	>seq_535	0.0019	FLSDHPYLV	0.0	0.0001055555555555	False	False	83295	0.0020055555555555	False	False
527	FLSGGGPFSNL	HLA-A0201	0.4215	0	9	1.0848	1.0848	4.66087	4.661	2.331	0.2772727272727273	-0.7509090909090909	0.2536363636363635	-0.2436363636363636	70.9090909090909	-0.4709090909090909	FLSGGGPFL	SLSGGGPFL	0.4818181818181817	1,10	True	-2	0.985275	11	11	FLSGGGPFSNL	2	0	0	SLSGGGPFSNL	6.099999998230487	11	11	>seq_536	0.4215	SLSGGGPFSNL	3.47580404973379e-09	0.2577258019911504	True	True	10277	0.1637741980088495	False	False
528	FLSIILDHL	HLA-A0203	0.185	0	2	0.4837	0.4837	5.86081	5.861	3.394	0.6544444444444445	0.1699999999999999	-0.121111111111111	-0.1111111111111111	216.66666666666663	-1.2	FLSIILDHL	FLIIILDHL	1.744444444444445	1,8	False	-2	0.940735	9	9	FLSIILDHL	2	0	2	FLIIILDHL	5.292257586028427	9	9	>seq_537	0.185	FLIIILDHL	0.0	0.1142433326442009	True	True	92310	0.070756667355799	False	False
529	FLSNFIILML	HLA-A0201	0.1204	1	8	0.0343	0.0343	3.09106	3.091	1.159	0.85	0.2477777777777777	-0.3988888888888889	-0.3633333333333334	173.33333333333331	-1.994444444444445	FLSNFIILM	FLSNFIIQM	2.2	1,8	False	-2	0.951308	9	9	FLSNFIILM	2	0	7	FLSNFIIQM	6.099999998230487	10	9	>seq_538	0.6309	FLSNFIIQML	0.0	0.3022285714285714	False	False	83295	0.4226285714285714	False	False
530	FLSQRVAFL	HLA-A0201	0.069	0	7	0.5944	0.5944	3.36102	3.361	1.681	0.3966666666666667	0.1633333333333333	-0.2133333333333333	-0.18	129.99999999999997	0.2455555555555553	FLSQRVAFL	FLRQRVAFL	1.1555555555555554	1,8	False	-1	0.943195	9	9	FLSQRVAFL	6	0	2	FLRQRVAFL	10.550002220086752	9	9	>seq_539	0.069	FLRQRVAFL	0.0	0.0609902422611036	True	True	83295	0.0080097577388963	False	False
531	FLSQRVAFLGL	HLA-A0201	0.069	0	7	0.5944	0.5944	3.36102	3.361	1.681	0.3966666666666667	0.1633333333333333	-0.2133333333333333	-0.18	129.99999999999997	0.2455555555555553	FLSQRVAFL	FLRQRVAFL	1.1555555555555554	1,8	False	-1	0.943195	9	9	FLSQRVAFL	6	0	2	FLRQRVAFL	10.550002220086752	11	9	>seq_540	2.2638	FLRQRVAFLGL	0.0	0.0609902422611036	True	False	83295	0.0080097577388963	False	False
532	FLSSPAYFS	HLA-A0201	2.6663	0	2	6.8498	6.8498	24.9005	24.901	6.225	0.3744444444444444	-0.1788888888888889	-0.5877777777777777	0.2077777777777778	54.44444444444444	-0.2611111111111112	FLSSPAYFS	FLSSPADFS	0.6555555555555554	1,8	False	-3	0.905567	9	9	FLSSPAYFS	2	0	6	FLSSPADFS	6.093198032584041	9	9	>seq_541	2.6663	FLSSPADFS	0.0	1.6284367499781018	False	False	83295	1.0378632500218985	False	False
533	FLSTHLKLFL	HLA-A0201	0.8577	0	7	1.316	9.8244	6.15091	6.151	3.076	0.587	0.2809999999999999	-0.121	-0.16	156.0	-0.946	FLSTHLLFL	FLSTHLLFP	1.22	1,9	True	-3	0.976241	10	10	FLSTHLKLFL	4	0	9	FLSTHLKLFP	9.702001779340208	10	10	>seq_542	0.8577	FLSTHLKLFP	0.0	0.7828201813851229	True	False	15215	0.0748798186148772	False	False
534	FLSTKYRGYML	HLA-A0201	3.1542	0	9	4.6284	4.6284	0.3610069999999999	0.361	0.206	0.2381818181818182	0.1945454545454545	-0.04	-0.2763636363636364	70.9090909090909	0.9645454545454548	FLSTKGYML	FLPTKGYML	-0.0545454545454547	1,10	False	-1	0.956153	11	11	FLSTKYRGYML	4	0	2	FLPTKYRGYML	10.008618925698102	11	11	>seq_543	3.1542	FLPTKYRGYML	0.0	1.0046499092558985	False	False	10277	2.149550090744101	False	False
535	FLSTVMDRV	HLA-A0201	0.0614	0	7	0.2654	0.2654	21.781	21.781	9.344	0.1977777777777777	0.0688888888888888	-0.2988888888888889	0.0366666666666666	107.77777777777776	1.2533333333333334	FLSTVMDRV	VLSTVMDRV	0.8222222222222222	1,8	False	-1	0.979499	9	9	FLSTVMDRV	2	0	0	VLSTVMDRV	6.338718596380204	9	9	>seq_544	0.0614	VLSTVMDRV	0.0	0.0471951770911831	True	True	83295	0.0142048229088168	False	False
536	FLTAHSLPL	HLA-A0201	0.2692	1	1	0.9401	0.9401	15.2105	15.211	5.598	0.5033333333333334	-0.1177777777777778	-0.1577777777777777	0.2411111111111111	141.1111111111111	-0.991111111111111	FLTAHSLPL	FLTAHRLPL	1.0777777777777775	1,8	False	-1	0.9287	9	9	FLTAHSLPL	6	0	5	FLTAHRLPL	7.550323993898928	9	9	>seq_545	0.2692	FLTAHRLPL	0.0	0.1921139027763004	True	True	83295	0.0770860972236996	False	False
537	FLTVFSHFM	HLA-A0201	0.4018	1	2	0.4956	0.4956	7.58106	7.580999999999999	3.881	0.6944444444444444	0.25	-0.6122222222222223	-0.0866666666666666	75.55555555555556	-1.068888888888889	FLTVFSHFM	FLTVFSPFM	1.511111111111111	1,8	False	-2	0.900816	9	9	FLTVFSHFM	2	0	6	FLTVFSPFM	7.550323993898928	9	9	>seq_546	0.4018	FLTVFSPFM	0.0	0.0760468926553672	False	False	83295	0.3257531073446327	False	False
538	FLVGKPGSSM	HLA-A0201	2.3011	0	1	4.2695	11.7902	45.75	45.75	22.875	0.196	-0.562	0.1829999999999999	-0.03	68.0	-0.3820000000000001	FLVGKPSSM	FLVGPGSSK	0.4800000000000001	1,9	True	-1	0.982321	10	10	FLVGKPGSSM	1	0	9	FLVGKPGSSK	9.700002531521022	10	10	>seq_547	2.3011	FLVGKPGSSK	0.0	1.851993011993011	False	False	15215	0.4491069880069888	False	False
539	FLVLMPMKV	HLA-A0201	0.1291	0	8	0.0385	0.0385	23.2813	23.281	4.656	0.758888888888889	0.2666666666666666	-0.2144444444444444	0.0922222222222222	151.11111111111111	-2.2277777777777774	FLVLMPMKV	FLALMPMKV	1.9	1,8	False	0	0.959247	9	9	FLVLMPMKV	4	0	2	FLALMPMKV	9.700002531521022	9	9	>seq_548	0.1291	FLALMPMKV	0.0	0.3038041558441557	False	False	83295	0.4329041558441557	False	False
540	FLVNKFSTL	HLA-A0201	0.0621	0	1	0.0251	0.0251	0.5210159999999999	0.521	0.521	0.3722222222222222	0.131111111111111	-0.2011111111111111	-0.2044444444444444	118.88888888888889	-0.1866666666666668	FLVNKFSTL	FLVNKFSTV	0.9444444444444444	1,8	True	1	0.988195	9	9	FLVNKFSTL	6	0	8	FLVNKFSTV	9.700002531521022	9	9	>seq_549	0.0621	FLVNKFSTV	0.0	0.0915418326693227	False	False	83295	0.1536418326693227	False	False
541	FLVYGVRPGM	HLA-B1501	2.5933	0	3	2.9133	2.9133	16.3113	16.311	2.724	0.3166666666666667	-0.3222222222222222	0.3233333333333333	-0.0188888888888889	107.77777777777776	-0.2411111111111113	LVYGVRPGM	LVHGVRPGM	0.6555555555555556	1,8	False	2	0.934083	9	9	LVYGVRPGM	2	1	2	LVHGVRPGM	9.348807885311544	10	9	>seq_550	7.0109	FLVHGVRPGM	0.0	0.2848508564171213	False	False	69271	2.308449143582879	False	False
542	FLVYGVRPGM	HLA-A0201	2.3343	0	3	1.3465	1.3465	16.3113	16.311	2.724	0.437	-0.1939999999999999	0.1579999999999999	-0.037	97.0	-0.5150000000000001	FLVYGVPGM	FLVHGVPGM	0.8700000000000001	1,9	False	2	0.936825	10	10	FLVYGVRPGM	2	0	3	FLVHGVRPGM	9.348807885311544	10	10	>seq_551	2.3343	FLVHGVRPGM	0.0	1.7124556554028958	False	False	15215	4.046755655402896	False	False
543	FLWRKTSKYM	HLA-A0201	2.1418	0	6	17.6194	23.2909	18.6426	18.642	16.638	0.118	0.5729999999999998	-0.095	-0.128	39.0	1.955	FLWRKTSYM	FSWRKTSYM	-0.7500000000000002	1,9	True	-2	0.960862	10	10	FLWRKTSKYM	2	0	1	FSWRKTSKYM	10.901809546165168	10	10	>seq_552	2.1418	FSWRKTSKYM	0.0	1.9448429377997407	False	False	15215	0.1969570622002584	False	False
544	FLWSVFMLI	HLA-A0201	0.4358	1	0	0.4905	0.4905	0.000999989	0.001	0.0	1.0699999999999998	0.4355555555555555	-0.6011111111111112	-0.3577777777777777	162.2222222222222	-2.893333333333333	FLWSVFMLI	FLWSVFWLI	2.455555555555556	1,8	False	-1	0.900017	9	9	FLWSVFMLI	0	0	6	FLWSVFWLI	6.099999998230487	9	9	>seq_553	0.4358	FLWSVFWLI	0.0	0.0485999184505606	False	False	83295	0.3872000815494394	False	False
545	FLYEKQHEL	HLA-B0801	0.0035	1	0	0.0031	0.0031	5.54082	5.541	2.859	-0.0077777777777777	0.4777777777777777	0.2277777777777778	-0.1722222222222222	86.66666666666666	1.854444444444444	FLYEKQHEL	FLHEKQHEL	-0.9444444444444444	4,8	False	2	0.942462	9	9	FLYEKQHEL	2	0	2	FLHEKQHEL	5.493011780548841	9	9	>seq_554	0.0035	FLHEKQHEL	0.0	0.0004516129032258	False	False	88398	0.0039516129032258	False	False
546	FLYFRDRLGDI	HLA-A0201	3.4436	0	8	3.4436	3.4436	12.0011	12.001	6.001	0.285	0.735	-0.10375	0.0075	97.5	2.8625	FLY-FRDRL	FLY-FRDRL	-0.0749999999999999	0,1,2,3,5,7	True	4	1.0	8	8	FLYFRDRL	0	0	-1	FLYFRDRL	9.347625291906295	11	8	>seq_555	6.4171	FLYFRDRLGDT	0.0	0.0	False	False	353	3.4436	False	False
547	FLYNLLTRV	HLA-A0201	0.011	1	7	0.005	0.005	7.26116	7.261	7.261	0.4633333333333333	0.3733333333333333	-0.1166666666666666	-0.2433333333333333	162.2222222222222	0.2766666666666664	FLYNLLTRV	FLYNPLTRV	0.9333333333333332	1,8	False	-3	0.891901	9	9	FLYNLLTRV	4	0	4	FLYNPLTRV	9.348807885311544	9	9	>seq_556	0.011	FLYNPLTRV	0.0	0.0131999999999999	False	False	83295	0.0241999999999999	False	False
548	FLYSMGSIKFI	HLA-A0201	1.3734	0	4	1.3834	1.3834	1.99101	1.991	0.996	0.5318181818181817	0.0372727272727272	-0.2145454545454545	-0.3154545454545455	106.36363636363636	-1.0472727272727274	FLMGSIKFI	FLMGSIKFI	1.1909090909090907	1,10	False	-1	0.934282	11	11	FLYSMGSIKFI	4	0	3	FLYCMGSIKFI	9.298300650902092	11	11	>seq_557	1.3734	FLYCMGSIKFI	0.0076197710941836	0.0099277143270203	False	False	10277	1.3634722856729795	False	False
549	FLYVLGRKK	HLA-A1101	1.8474	0	1	1.4569	1.4569	0.0509984999999999	0.051	0.051	0.1777777777777778	0.2988888888888888	0.4666666666666665	-0.2488888888888889	118.88888888888889	0.9288888888888888	FLYVLGRKK	FLYVVGRKK	0.0666666666666666	1,8	False	1	0.95973	9	9	FLYVLGRKK	6	0	4	FLYVVGRKK	10.901809546165168	9	9	>seq_558	1.8474	FLYVVGRKK	0.0	0.4951676161713224	False	False	74135	2.3425676161713223	False	False
550	FMASILKGYRL	HLA-A0201	1.6276	0	5	5.712	14.5171	6.03101	6.031	4.825	0.3427272727272727	0.0427272727272727	0.1372727272727272	-0.32	115.45454545454544	0.1063636363636363	FMASILYRL	FMASILYRS	0.6999999999999998	1,10	True	-2	0.985824	11	11	FMASILKGYRL	2	0	10	FMASILKGYRS	10.454924617893994	11	11	>seq_559	1.6276	FMASILKGYRS	0.0	1.4451199068684517	True	True	10277	0.1824800931315482	False	False
551	FMASNDEGV	HLA-C1203	9.4533	0	2	5.6557	5.6557	103.803	103.803	59.272	-0.0833333333333332	-0.5011111111111111	0.1077777777777777	-0.3155555555555555	43.33333333333333	1.494444444444444	FMASNDEGV	FVASNDEGV	-0.1111111111111112	1,8	True	1	0.97009	9	9	FMASNDEGV	1	0	1	FVASNDEGV	3.5500735570676625	9	9	>seq_560	9.4533	FVASNDEGV	0.0	6.34755239492901	False	False	94776	15.80085239492901	False	False
552	FMDMAILVES	HLA-A0201	1.5805	1	9	1.7867	1.7867	5.37103	5.371	5.371	0.7412500000000001	0.0687499999999999	-0.3725	-0.2825	146.25	-1.83125	FM-DMAILV	FM-DMAMLV	2.175	0,1,2,3,5,7	True	1	0.956791	8	8	FMDMAILV	3	0	5	FMDMAMLV	3.749987360555679	10	8	>seq_561	4.9053	FMDMAMLVES	2.0491933110931699e-13	0.1824028096490736	False	False	353	1.3980971903509265	False	False
553	FMDSVIFIL	HLA-A0206	0.09	0	1	0.0135	0.0135	91.6524	91.652	45.826	0.7655555555555558	0.1844444444444444	-0.5122222222222221	-0.1466666666666666	162.2222222222222	-1.6655555555555557	FMDSVIFIL	FMDSVIFTL	2.2444444444444445	1,8	False	-1	0.963429	9	9	FMDSVIFIL	3	0	7	FMDSVIFTL	3.749987360555679	9	9	>seq_562	0.09	FMDSVIFTL	0.0	0.51	False	False	96572	0.6	False	False
554	FMEAVSSKYSM	HLA-A0201	5.8703	0	7	5.8703	5.8703	4.47101	4.471	4.471	0.04	-0.0333333333333333	-0.1966666666666666	-0.1711111111111111	43.33333333333333	0.902222222222222	FMEAVSSKY	FMEAVSSKY	0.0444444444444443	1,8	True	7	1.0	9	9	FMEAVSSKY	0	0	-1	FMEAVSSKY	6.40200117090717	11	9	>seq_563	7.3566	FMEAVSSKYGM	2.6688189211265488e-11	0.0	False	False	83295	5.8703	False	False
555	FMFVNSLLL	HLA-A0201	0.2372	1	1	0.551	0.551	17.5415	17.542	4.386	0.8033333333333335	0.2022222222222222	-0.381111111111111	-0.4066666666666667	162.2222222222222	-1.8966666666666667	FMFVNSLLL	SMFVNSLLL	2.088888888888889	1,8	False	-2	0.97274	9	9	FMFVNSLLL	2	0	0	SMFVNSLLL	6.099999998230487	9	9	>seq_564	0.2372	SMFVNSLLL	2.6688189211265488e-11	0.1350877676950998	True	True	83295	0.1021122323049001	False	False
556	FMIGYTSAL	HLA-A0201	0.082	1	8	0.2207	0.2207	2.17106	2.171	1.689	0.5233333333333334	-0.2644444444444445	-0.2544444444444445	-0.3855555555555556	97.77777777777776	-1.3122222222222222	FMIGYTSAL	FMIGYASAL	1.2888888888888888	1,8	False	0	0.945699	9	9	FMIGYTSAL	4	0	5	FMIGYASAL	6.093198032584041	9	9	>seq_565	0.082	FMIGYASAL	0.0	0.0515333031264159	True	True	83295	0.030466696873584	False	False
557	FMLLTQARI	HLA-A0201	1.1444	1	5	0.4577	0.4577	80.0128	80.013	25.067	0.4333333333333333	0.2144444444444444	-0.1688888888888888	-0.2133333333333333	141.1111111111111	0.1255555555555554	FMLLTQARI	FMLLTQARL	1.1	1,8	True	2	0.991242	9	9	FMLLTQARI	4	0	8	FMLLTQARL	10.550002220086752	9	9	>seq_566	1.1444	FMLLTQARL	0.999941047525418	1.716975049158838	False	False	83295	2.861375049158838	False	False
558	FMLYLLTLM	HLA-A0201	1.4787	1	0	1.2064	1.2064	0.000999989	0.001	0.001	1.0277777777777777	0.4311111111111111	-0.4977777777777778	-0.4633333333333333	173.33333333333331	-2.738888888888889	FMLYLLTLM	FMLYLVTLM	2.2	1,8	False	1	0.968625	9	9	FMLYLLTLM	6	0	5	FMLYLVTLM	6.093198032584041	9	9	>seq_568	1.4787	FMLYLVTLM	0.0	0.3337616130636605	False	False	83295	1.8124616130636604	False	False
559	FMMPRIVDV	HLA-A0201	0.0097	0	8	0.0018	0.0018	4.2009	4.201	1.399	0.4366666666666667	0.2344444444444444	-0.2833333333333333	0.3555555555555555	107.77777777777776	0.3288888888888889	FMMPRIVDV	FMMPRIVNV	1.1	1,8	False	1	0.964191	9	9	FMMPRIVDV	2	0	7	FMMPRIVNV	6.338718596380204	9	9	>seq_569	0.0097	FMMPRIVNV	0.0	0.0425722222222222	False	False	83295	0.0522722222222222	False	False
560	FMMPRIVDVT	HLA-A0201	0.0097	0	8	0.0018	0.0018	4.2009	4.201	1.399	0.4366666666666667	0.2344444444444444	-0.2833333333333333	0.3555555555555555	107.77777777777776	0.3288888888888889	FMMPRIVDV	FMMPRIVNV	1.1	1,8	False	1	0.964191	9	9	FMMPRIVDV	2	0	7	FMMPRIVNV	6.338718596380204	10	9	>seq_570	2.5786	FMMPRIVNVT	0.0	0.0425722222222222	False	False	83295	0.0522722222222222	False	False
561	FMPDFDLHL	HLA-A0201	0.0568	1	5	0.1293	0.1293	60.6906	242.762	34.715	0.4733333333333334	0.2355555555555555	-0.2844444444444444	0.3344444444444445	86.66666666666666	0.438888888888889	FMPDFDLHL	SMPDFDLHL	0.3666666666666665	1,8	False	-2	0.967374	9	9	FMPDFDLHL	2	0	0	SMPDFDLHL	4.106574652250856	9	9	>seq_571	0.0568	SMPDFDLHL	0.0	0.0318484145398298	True	True	83295	0.0249515854601701	False	False
562	FMQQGCDIL	HLA-A0201	1.5012	0	1	15.3067	15.3067	0.333995	0.334	0.197	0.23	-0.1211111111111111	-0.2488888888888889	-0.38	86.66666666666666	0.2677777777777779	FMQQGCDIL	FMQQGCDIS	0.5111111111111111	1,8	True	-2	0.973452	9	9	FMQQGCDIL	2	0	8	FMQQGCDIS	3.749971453566104	9	9	>seq_572	1.5012	FMQQGCDIS	0.0	1.3539702613888036	True	True	83295	0.1472297386111964	False	False
563	FMQRLLGPQRV	HLA-A0201	1.1945	1	9	2.6226	3.2756	49.2209	49.221	16.391	0.1063636363636364	0.1499999999999999	0.1590909090909091	0.0827272727272726	97.27272727272728	1.8881818181818184	FMLLGPQRV	FVLLGPQRV	-0.1363636363636364	1,10	True	1	0.981916	11	11	FMQRLLGPQRV	1	0	1	FVQRLLGPQRV	12.500109306536617	11	11	>seq_573	1.1945	FVQRLLGPQRV	0.992380228905816	0.7589064446208328	True	True	10277	0.4355935553791671	False	False
564	FMSESTSNI	HLA-A0201	0.1211	0	8	0.6984	0.6984	14.051	14.051	6.028	-0.0799999999999999	-0.26	-0.38	-0.1188888888888889	43.33333333333333	1.774444444444444	FMSESTSNI	LMSESTSNI	-0.1	1,8	False	0	0.9845	9	9	FMSESTSNI	6	0	0	LMSESTSNI	3.849983240943402	9	9	>seq_574	0.1211	LMSESTSNI	0.0	0.1001017038946162	True	True	83295	0.0209982961053837	False	False
565	FMSTMDVLV	HLA-A0203	0.354	0	1	0.4311	0.4311	0.000999989	0.001	0.001	0.4733333333333334	-0.0211111111111111	-0.538888888888889	-0.1311111111111111	107.77777777777776	-0.6655555555555556	FMSTMDVLV	FMSTMDALV	1.5333333333333334	1,8	False	0	0.959071	9	9	FMSTMDVLV	4	0	6	FMSTMDALV	3.749987360555679	9	9	>seq_575	0.354	FMSTMDALV	0.0	0.0633110647181628	False	False	92310	0.2906889352818371	False	False
566	FMTKINDLEV	HLA-A0201	1.4723	0	7	1.6896	1.6896	0.0109996	0.011	0.007	0.109	0.135	-1.1102230246251566e-17	-0.136	107.0	1.108	FMTKIDLEV	FMTKINLEV	0.2099999999999999	1,9	False	-1	0.92815	10	10	FMTKINDLEV	2	0	6	FMTKINGLEV	4.184407519642264	10	10	>seq_576	1.4723	FMTKINGLEV	0.0	0.1893529770359849	False	False	15215	1.282947022964015	False	False
567	FMVDTRGGSM	HLA-A0201	7.6343	0	6	7.3469	7.3469	11.7319	11.732	4.072	0.027	-0.44	0.0629999999999999	-0.238	29.0	1.6009999999999998	FMVDTGGSM	FMVDAGGSM	0.0499999999999999	1,9	False	0	0.949038	10	10	FMVDTRGGSM	4	0	4	FMVDARGGSM	6.338718596380204	10	10	>seq_577	7.6343	FMVDARGGSM	0.0	0.2986426683363049	False	False	15215	7.932942668336304	False	False
568	FMVPRDPAL	HLA-A0202	0.0364	0	6	0.0146	0.0146	14.0324	14.032	2.843	0.2911111111111111	0.0066666666666666	-0.1155555555555555	0.7222222222222223	86.66666666666666	0.8377777777777778	FMVPRDPAL	FLVPRDPAL	0.3666666666666665	1,8	True	2	0.975716	9	9	FMVPRDPAL	2	0	1	FLVPRDPAL	6.338718596380204	9	9	>seq_578	0.0364	FLVPRDPAL	6.951608075305141e-09	0.0543506849315068	False	False	95907	0.0907506849315068	False	False
569	FNQLIYELYV	HLA-A0201	1.314	0	2	2.5449	2.5449	0.110998	0.111	0.074	0.3155555555555555	0.3444444444444444	-0.08	-0.4033333333333333	162.2222222222222	0.052222222222222	NQLIYELYV	NQLIYESYV	0.3555555555555557	1,8	False	-2	0.933049	9	9	NQLIYELYV	2	1	6	NQLIYESYV	3.849982178304344	10	9	>seq_579	4.5183	FNQLIYESYV	0.0	0.6355466226570788	False	False	83295	0.6784533773429212	False	False
570	FPAAAFPTA	HLA-B5601	0.0018	0	1	0.003	0.003	22.211	22.211	9.862	0.4155555555555555	-0.558888888888889	-0.2655555555555555	0.5766666666666667	44.44444444444444	-1.1811111111111112	FPAAAFPTA	SPAAAFPTA	0.9888888888888888	1,8	False	-2	0.973406	9	9	FPAAAFPTA	2	0	0	SPAAAFPTA	6.099999998230487	9	9	>seq_580	0.0018	SPAAAFPTA	5.3376378421106396e-11	0.00072	False	False	84967	0.00108	False	False
571	FPAAAFPTAS	HLA-B5601	0.0018	0	1	0.003	0.003	22.211	22.211	9.862	0.4155555555555555	-0.558888888888889	-0.2655555555555555	0.5766666666666667	44.44444444444444	-1.1811111111111112	FPAAAFPTA	SPAAAFPTA	0.9888888888888888	1,8	False	-2	0.973406	9	9	FPAAAFPTA	2	0	0	SPAAAFPTA	6.099999998230487	10	9	>seq_581	0.2538	SPAAAFPTAS	5.3376378421106396e-11	0.00072	False	False	84967	0.00108	False	False
572	FPDPPSSLDL	HLA-B0702	0.1069	0	4	0.1069	0.1069	13.5808	13.581	5.134	0.13125	-0.34125	-0.38375	1.33	48.75	0.9525	FPD-PPSSL	FPD-PPSSL	-0.4125	1,7	True	4	1.0	8	8	FPDPPSSL	0	0	-1	FPDPPSSL	3.749987360555679	10	8	>seq_582	0.2363	FPDPPSSLDP	0.0	0.0	False	False	17862	0.1069	False	False
573	FPGNQWNPV	HLA-B5601	0.3767	0	5	0.4119	0.4119	6.82108	6.821	0.757	0.12	-0.1788888888888888	0.0344444444444444	0.2988888888888888	32.22222222222222	0.9477777777777776	FPGNQWNPV	FPGNRWNPV	-0.8888888888888888	1,8	False	1	0.924546	9	9	FPGNQWNPV	2	0	4	FPGNRWNPV	6.099999998230487	9	9	>seq_583	0.3767	FPGNRWNPV	0.992380228906624	0.0321918912357368	False	False	84967	0.3445081087642631	False	False
574	FPKKIQMLA	HLA-B5601	0.0056	1	1	0.0044	0.0044	70.48	70.48	47.603	0.2477777777777777	0.1977777777777777	0.1066666666666666	0.1444444444444444	97.77777777777776	-0.0377777777777778	FPKKIQMLA	FPKEIQMLA	0.211111111111111	1,8	False	1	0.949296	9	9	FPKKIQMLA	2	0	3	FPKEIQMLA	10.805379563011227	9	9	>seq_584	0.0056	FPKEIQMLA	0.0	0.0015272727272727	False	False	84967	0.0071272727272727	False	False
575	FPKQDGGTQK	HLA-B0702	1.902	0	8	1.902	1.902	0.0810019	0.081	0.005	-0.36	-0.5222222222222223	0.3299999999999998	0.1044444444444444	0.0	2.562222222222222	FPKQDGGTQ	FPKQDGGTQ	-1.6333333333333335	1,8	True	5	1.0	9	9	FPKQDGGTQ	0	0	-1	FPKQDGGTQ	6.337367167230696	10	9	>seq_585	3.0565	FPKQDGGTQE	0.0	0.0	False	False	73978	1.902	False	False
576	FPLPNQLEIAL	HLA-B0702	0.0877	0	8	0.0877	0.0877	3.611	3.611	1.5710000000000002	0.2877777777777778	-0.0622222222222222	0.1877777777777777	-0.0111111111111111	184.44444444444443	-0.2777777777777779	LPNQLEIAL	LPNQLEIAL	0.6222222222222221	1,8	True	4	1.0	9	9	LPNQLEIAL	0	2	-1	LPNQLEIAL	3.849983240943402	11	9	>seq_586	0.4347	LPLPNQLEIAL	0.992380228958382	0.0	False	False	73978	0.0877	False	False
577	FPLTASKVL	HLA-B3501	0.0732	1	5	0.0461	0.0461	9.3308	9.331	6.224	0.3544444444444444	-0.14	-0.1155555555555555	0.2488888888888888	129.99999999999997	-0.7944444444444445	FPLTASKVL	FPLTASEVL	1.0444444444444445	1,8	False	1	0.960395	9	9	FPLTASKVL	2	0	6	FPLTASEVL	9.700002531521022	9	9	>seq_587	0.0732	FPLTASEVL	0.0	0.0430308026030368	False	False	77995	0.1162308026030368	False	False
578	FPQGLPNEY	HLA-B3501	0.0029	1	7	0.0034	0.0034	0.7610169999999999	0.761	0.508	0.0666666666666667	-0.1366666666666666	0.0955555555555555	0.3611111111111111	43.33333333333333	1.143333333333333	FPQGLPNEY	FPQGLPDEY	-0.977777777777778	1,8	False	1	0.942355	9	9	FPQGLPNEY	2	0	6	FPQGLPDEY	3.8499827128835022	9	9	>seq_588	0.0029	FPQGLPDEY	1.0	0.0004264705882352	False	False	77995	0.0024735294117647	False	False
579	FPRKSAFSL	HLA-B0702	0.0064	0	8	0.0037	0.0037	9.95071	9.951	4.976	0.0877777777777778	0.0255555555555555	-0.0844444444444444	0.36	54.44444444444444	1.62	FPRKSAFSL	FPRKSTFSL	-0.0444444444444445	1,8	False	0	0.946713	9	9	FPRKSAFSL	4	0	5	FPRKSTFSL	11.651775666512547	9	9	>seq_589	0.0064	FPRKSTFSL	0.0	0.0046702702702702	False	False	73978	0.0110702702702702	False	False
580	FPRYAGLMV	HLA-B0702	0.1682	0	6	0.0647	0.0647	8.56114	8.561	4.281	0.44	-0.0544444444444444	0.0188888888888888	0.0577777777777777	86.66666666666666	-0.2199999999999999	FPRYAGLMV	FPRYPGLMV	0.7444444444444445	1,8	False	-1	0.905825	9	9	FPRYAGLMV	4	0	4	FPRYPGLMV	9.348807885311544	9	9	>seq_590	0.1682	FPRYPGLMV	0.0	0.2690680061823802	False	False	73978	0.4372680061823802	False	False
581	FPSPSKTSLTL	HLA-C0702	0.4378	0	6	0.4378	0.4378	25.2603	25.26	5.052	-0.0222222222222221	-0.3044444444444445	-0.3011111111111111	0.7944444444444444	43.33333333333333	1.1577777777777776	FPSPSKTSL	FPSPSKTSL	-0.4000000000000001	1,8	True	4	1.0	9	9	FPSPSKTSL	0	0	-1	FPSPSKTSL	9.700002531521022	11	9	>seq_591	5.6021	FPSPSKTSLPL	0.0	0.0	False	False	102781	0.4377999999999999	False	False
582	FPVHSWYNF	HLA-B0702	0.9562	0	2	1.1422	1.1422	48.7794	48.779	24.39	0.4488888888888888	0.3488888888888888	-0.4488888888888889	0.1911111111111111	32.22222222222222	0.2788888888888889	FPVHSWYNF	FPVHNWYNF	-0.1666666666666667	1,8	False	1	0.929459	9	9	FPVHSWYNF	2	0	4	FPVHNWYNF	7.542349207215011	9	9	>seq_592	0.9562	FPVHNWYNF	0.0	0.1557110838732271	False	False	73978	0.8004889161267729	False	False
583	FPVVNSHSL	HLA-C0304	0.2454	0	6	0.0009	0.0009	1.15101	1.151	0.5760000000000001	0.2066666666666666	-0.1844444444444444	-0.1711111111111111	0.3055555555555555	107.77777777777776	0.2355555555555556	FPVVNSHSL	FAVVNSHSL	0.5666666666666665	1,8	True	-1	0.950737	9	9	FPVVNSHSL	4	0	1	FAVVNSHSL	7.550323993898928	9	9	>seq_593	0.2454	FAVVNSHSL	0.0	66.667	False	False	88624	66.9124	False	False
584	FPYPGMTNQ	HLA-B5101	1.2614	0	1	4.7476	5.2459	2.361	2.361	1.771	0.25625	-0.2487499999999999	-0.1975	0.49625	0.0	0.3849999999999999	FPYPGMTN-	CPYPGMTN-	-0.55	1,7	False	-2	0.93198	8	8	FPYPGMTN	2	0	0	CPYPGMTN	6.093198032584041	9	8	>seq_594	1.6201	CPYPGMTNQ	0.0	0.9580907565908616	True	True	37461	0.3033092434091386	False	False
585	FQANFSQTW	HLA-B1501	0.4088	0	5	0.4908	0.4908	2.28105	2.281	1.403	0.0855555555555555	0.081111111111111	-0.49	-0.3166666666666666	11.11111111111111	1.51	FQANFSQTW	FQANFPQTW	-0.6111111111111112	1,8	False	-1	0.910853	9	9	FQANFSQTW	4	0	5	FQANFPQTW	6.099999998230487	9	9	>seq_595	0.4088	FQANFPQTW	0.5	0.0682999185004075	False	False	69271	0.3405000814995925	False	False
586	FQAQHIAMA	HLA-A0201	0.5138	1	1	0.8459	0.8459	21.4707	21.471	4.767	0.2111111111111111	-0.1811111111111111	-0.0822222222222222	-0.2911111111111111	76.66666666666666	0.0066666666666666	FQAQHIAMA	FQAQHIAVA	0.4888888888888888	1,8	False	1	0.970179	9	9	FQAQHIAMA	1	0	7	FQAQHIAVA	7.550323993898928	9	9	>seq_596	0.5138	FQAQHIAVA	0.0	0.2017176734838633	False	False	83295	0.3120823265161367	False	False
587	FQDDDQTRL	HLA-B3901	0.0834	0	6	0.4109	0.4109	20.7408	20.741	5.932	-0.4777777777777777	0.1266666666666666	-0.1166666666666666	0.14	43.33333333333333	5.203333333333333	FQDDDQTRL	FQDDDQTRV	-1.7888888888888888	1,8	True	1	0.989266	9	9	FQDDDQTRL	6	0	8	FQDDDQTRV	3.826102423015982	9	9	>seq_597	0.0834	FQDDDQTRV	0.0	0.0664723777074714	True	True	101224	0.0169276222925286	False	False
588	FQHPYDQAHLL	HLA-A0201	0.5564	0	1	0.5564	0.5564	2.78099	2.781	2.781	0.1172727272727273	0.1536363636363636	-0.0427272727272727	0.1963636363636363	80.0	1.3300000000000003	FQYDQAHLL	FQYDQAHLL	-0.6909090909090908	1,10	False	0	0.952139	11	11	FQHPYDQAHLL	4	0	2	FQQPYDQAHLL	6.496292765717953	11	11	>seq_598	0.5564	FQQPYDQAHLL	0.0001178979987861	0.0	False	False	10277	0.5564	False	False
589	FQLNQSFEI	HLA-A0201	0.2096	1	2	0.4683	0.4683	0.1009979999999999	0.101	0.101	0.1011111111111111	0.1777777777777777	-0.2377777777777778	-0.2933333333333333	86.66666666666666	1.3477777777777775	FQLNQSFEI	SQLNQSFEI	-0.1	1,8	False	-2	0.971811	9	9	FQLNQSFEI	2	0	0	SQLNQSFEI	3.849983240943402	9	9	>seq_599	0.2096	SQLNQSFEI	0.0	0.1157879991458466	True	True	83295	0.0938120008541533	False	False
590	FQPSFSHLV	HLA-A0201	0.2392	0	4	0.1063	0.1063	1.35097	1.351	0.338	0.2944444444444445	0.0022222222222221	-0.3955555555555556	0.33	75.55555555555556	0.2311111111111111	FQPSFSHLV	FQPSFPHLV	0.411111111111111	1,8	False	-1	0.911251	9	9	FQPSFSHLV	4	0	5	FQPSFPHLV	7.550323993898928	9	9	>seq_600	0.2392	FQPSFPHLV	0.0	0.299056255879586	False	False	83295	0.538256255879586	False	False
591	FQPSFSHLVAF	HLA-B3501	0.1547	0	4	0.0789	0.0789	1.35097	1.351	0.338	0.2799999999999999	-0.133	-0.32	0.2489999999999999	78.0	0.0269999999999999	QPFSHLVAF	QPFPHLVAF	0.55	1,9	False	-1	0.921393	10	10	QPSFSHLVAF	4	1	4	QPSFPHLVAF	7.550323993898928	11	10	>seq_601	2.956	FQPSFPHLVAF	0.0	0.1486217997465146	False	False	20216	0.3033217997465146	False	False
592	FQQEIQILK	HLA-A1102	0.3161	0	5	0.7122	0.7122	3.02095	3.021	3.021	0.0211111111111111	0.3622222222222222	0.0411111111111111	-0.24	129.99999999999997	1.2488888888888892	FQQEIQILK	FQREIQILK	-0.2555555555555555	1,8	False	1	0.953531	9	9	FQQEIQILK	2	0	2	FQREIQILK	6.408795645926148	9	9	>seq_602	0.3161	FQREIQILK	0.0	0.1758034400449312	True	True	74135	0.1402965599550688	False	False
593	FQTSEKKFYI	HLA-A0201	3.3834	0	3	4.8709	5.5937	18.5816	18.582	18.582	-0.0569999999999999	0.3449999999999999	-0.124	-0.068	39.0	1.868	FQSEKKFYI	FQSEKKFHI	-0.75	1,9	False	2	0.969022	10	10	FQTSEKKFYI	2	0	8	FQTSEKKFHI	9.25604694057256	10	10	>seq_603	3.3834	FQTSEKKFHI	0.0	1.3369199313513418	False	False	15215	2.046480068648658	False	False
594	FQYFRATYPL	HLA-A0201	4.7995	0	1	23.0364	23.8545	75.4527	75.453	26.937	0.3219999999999999	0.3639999999999999	-0.402	0.183	49.0	1.062	FQYFRATYL	FEYFRATYL	-0.17	1,9	True	2	0.97858	10	10	FQYFRATYPL	2	0	1	FEYFRATYPL	9.171628129668534	10	10	>seq_604	4.7995	FEYFRATYPL	0.0	3.833845710452954	False	False	15215	0.9656542895470456	False	False
595	FRFFATPAL	HLA-B2705	0.1241	0	7	0.0481	0.0481	0.551987	0.552	0.42	0.5144444444444445	0.0811111111111111	-0.3188888888888889	0.2888888888888889	65.55555555555554	0.001111111111111	FRFFATPAL	FRFSATPAL	1.0	1,8	False	-2	0.914501	9	9	FRFFATPAL	2	0	3	FRFSATPAL	10.550002220086752	9	9	>seq_605	0.1241	FRFSATPAL	0.0	0.1960831600831601	False	False	59540	0.3201831600831601	False	False
596	FRFFTRKSL	HLA-B2705	0.227	0	8	0.1539	0.1539	0.0810019	0.081	0.056	0.0888888888888888	0.5333333333333333	-0.1233333333333333	0.1188888888888888	43.33333333333333	3.055555555555555	FRFFTRKSL	FRFFTRESL	-0.2444444444444445	1,8	False	1	0.957669	9	9	FRFFTRKSL	2	0	6	FRFFTRESL	12.51647814642638	9	9	>seq_606	0.227	FRFFTRESL	0.0	0.1078213125406107	False	False	59540	0.3348213125406108	False	False
597	FRHSLVVPY	HLA-C0702	0.03	0	4	0.0162	0.0162	30.7902	30.79	25.648	0.2955555555555555	0.2433333333333333	-0.1433333333333333	0.4166666666666667	107.77777777777776	0.7933333333333333	FRHSLVVPY	FRHSVVVPY	0.3999999999999999	1,8	False	1	0.959257	9	9	FRHSLVVPY	6	0	4	FRHSVVVPY	9.351184298284352	9	9	>seq_607	0.03	FRHSVVVPY	5.89524745824429e-05	0.0255555555555555	False	False	102781	0.0555555555555555	False	False
598	FRICPIFVF	HLA-B2705	0.1807	0	0	0.0239	0.0239	30.312	30.312	18.096	0.7544444444444446	0.3988888888888888	-0.5611111111111111	0.3677777777777777	118.88888888888889	-1.02	FRICPIFVF	FRIRPIFVF	2.0	1,8	False	-3	0.868979	9	9	FRICPIFVF	2	0	3	FRIRPIFVF	8.549912034533918	9	9	>seq_608	0.1807	FRIRPIFVF	0.992380228905816	1.185512970711297	False	False	59540	1.3662129707112969	False	False
599	FRMFLTQGF	HLA-B2705	0.074	0	7	0.0456	0.0456	26.5419	26.542	8.838	0.44	0.2122222222222222	-0.2722222222222222	-0.2700000000000001	43.33333333333333	0.6533333333333332	FRMFLTQGF	FRMFPTQGF	0.5555555555555554	1,8	False	-3	0.88439	9	9	FRMFLTQGF	4	0	4	FRMFPTQGF	10.550002220086752	9	9	>seq_609	0.074	FRMFPTQGF	0.0	0.0460877192982456	False	False	59540	0.1200877192982455	False	False
600	FRQKTNLIL	HLA-C0702	0.0743	1	8	0.5517	0.5517	3.31108	3.311	2.364	0.0644444444444444	0.3533333333333333	0.1488888888888888	-0.1588888888888889	129.99999999999997	1.9422222222222216	FRQKTNLIL	FRQKTNLIV	-0.1333333333333334	1,8	True	1	0.989058	9	9	FRQKTNLIL	6	0	8	FRQKTNLIV	11.651775666512547	9	9	>seq_610	0.0743	FRQKTNLIV	0.0	0.0642936740982418	True	True	102781	0.0100063259017582	False	False
601	FRQSLYLKI	HLA-B2705	0.3068	0	7	0.4489	0.4489	2.28105	2.281	1.521	0.2055555555555556	0.4666666666666667	-0.0222222222222222	-0.1588888888888889	129.99999999999997	1.312222222222222	FRQSLYLKI	FRQSSYLKI	0.0999999999999999	1,8	False	-2	0.922605	9	9	FRQSLYLKI	2	0	4	FRQSSYLKI	10.454924617893994	9	9	>seq_611	0.3068	FRQSSYLKI	0.0076197710941836	0.0971180218311427	False	False	59540	0.2096819781688572	False	False
602	FRSGLDSYV	HLA-C0602	0.0999	0	3	0.1515	0.1515	140.429	140.429	46.763	0.01	-0.18	-0.0433333333333333	-0.1222222222222222	75.55555555555556	1.9666666666666663	FRSGLDSYV	FRSRLDSYV	-0.0555555555555556	1,8	False	-2	0.903173	9	9	FRSGLDSYV	6	0	3	FRSRLDSYV	6.3318953779526055	9	9	>seq_612	0.0999	FRSRLDSYV	0.0	0.0340253465346534	False	False	108244	0.0658746534653465	False	False
603	FRSIYLNTLL	HLA-C0702	0.0387	1	9	0.0584	0.0584	38.7413	38.741	29.947	0.2944444444444445	0.2666666666666666	-0.1877777777777777	-0.1733333333333334	129.99999999999997	1.103333333333333	FRSIYLNTL	FRTIYLNTL	0.4555555555555555	1,8	False	1	0.967512	9	9	FRSIYLNTL	6	0	2	FRTIYLNTL	9.348807885311544	10	9	>seq_613	1.6994	FRTIYLNTLL	0.0	0.0130546232876712	False	False	102781	0.0256453767123287	False	False
604	FRYLSLQDI	HLA-B2705	0.7823	0	9	0.4353	0.4353	13.5207	13.521	13.521	0.2077777777777778	0.3433333333333333	-0.2	-0.1111111111111111	129.99999999999997	1.6644444444444446	FRYLSLQDI	FRYLPLQDI	0.1444444444444444	1,8	False	-1	0.913165	9	9	FRYLSLQDI	4	0	4	FRYLPLQDI	6.3318953779526055	9	9	>seq_614	0.7823	FRYLPLQDI	0.0	0.6236115322765908	False	False	59540	1.405911532276591	False	False
605	FRYYRVSILL	HLA-C0702	0.0586	1	2	0.0343	0.0343	0.121002	0.121	0.121	0.28	0.5777777777777778	-0.1788888888888888	-0.0277777777777778	118.88888888888889	1.8511111111111107	FRYYRVSIL	FRIYAVSTL	0.3222222222222222	1,8	True	-3	0.844205	9	9	FRYYRVSIL	3	0	2,4,7	FRIYAVSTL	10.118372942321002	10	9	>seq_615	1.1733	FRIYAVSTLL	0.0	0.0415154518950437	False	False	102781	0.1001154518950437	False	False
606	FSATLAYFL	HLA-A0201	3.5768	0	3	29.44	29.44	8.74101	8.741	4.371	0.6288888888888889	-0.0566666666666667	-0.4633333333333333	-0.2911111111111111	108.88888888888889	-1.478888888888889	FSATLAYFL	FSATLAYFP	1.5555555555555556	1,8	True	-3	0.968042	9	9	FSATLAYFL	4	0	8	FSATLAYFP	6.093198032584041	9	9	>seq_616	3.5768	FSATLAYFP	0.0	3.142238239130435	False	False	83295	0.4345617608695652	False	False
607	FSATLAYFL	HLA-A2402	3.8887	0	3	3.8887	3.8887	8.74101	8.741	4.371	0.5375	-0.10875	-0.53125	-0.25	73.75	-1.04875	-FSATLAYF	-FSATLAYF	1.275	1,7	True	6	1.0	8	8	FSATLAYF	0	0	-1	FSATLAYF	6.093198032584041	9	8	>seq_617	5.3704	FSATLAYFP	0.0	0.0	False	False	2680	3.8887	False	False
608	FSEFFIGPLM	HLA-B3501	3.3277	0	8	3.6568	3.6568	17.5208	17.521	17.521	0.538888888888889	-0.1211111111111111	-0.1677777777777778	0.0577777777777777	86.66666666666666	-0.9866666666666668	SEFFIGPLM	SEFIIGPLM	1.0555555555555554	1,8	False	0	0.932712	9	9	SEFFIGPLM	2	1	3	SEFIIGPLM	3.849983240943402	10	9	>seq_618	10.8043	FSEFIIGPLM	0.992380228905816	0.2994820799606213	False	False	77995	3.028217920039379	False	False
609	FSFPETQFIAV	HLA-A0201	0.8552	0	5	0.2577	0.2577	0.000999989	0.001	0.001	0.3222222222222222	0.1488888888888888	-0.5622222222222223	0.3266666666666667	43.33333333333333	0.4955555555555554	FSFPETQFI	FTFPETQFI	0.311111111111111	1,8	True	1	0.973908	9	9	FSFPETQFI	6	0	1	FTFPETQFI	3.849983240943402	11	9	>seq_619	2.2628	FTFPETQFIAV	1.5734275536184001e-15	1.9828560341482344	False	False	83295	2.8380560341482344	False	False
610	FSFPRSSEPF	HLA-A2402	0.2319	0	9	0.2903	0.2903	127.823	127.823	31.956	-0.131111111111111	-0.1055555555555555	-0.3055555555555556	0.8777777777777778	0.0	2.8855555555555554	SFPRSSEPF	SFPLSSEPF	-0.8888888888888888	1,8	False	-2	0.914946	9	9	SFPRSSEPF	4	1	3	SFPLSSEPF	6.410149741452187	10	9	>seq_620	0.997	FSFPLSSEPF	4.52679959335127e-07	0.0466516017912504	False	False	52592	0.1852483982087495	False	False
611	FSGEYIPTV	HLA-A0201	0.1292	1	7	1.3615	1.3615	279.213	279.214	265.374	0.2211111111111111	-0.2655555555555555	-0.1544444444444444	0.2066666666666666	75.55555555555556	0.0044444444444442	FSGEYIPTV	FPGEYIPTV	0.3555555555555555	1,8	True	-1	0.942042	9	9	FSGEYIPTV	4	0	1	FPGEYIPTV	3.8499827128835022	9	9	>seq_621	0.1292	FPGEYIPTV	0.0	0.1169395225853837	True	True	83295	0.0122604774146162	False	False
612	FSLARQFSL	HLA-A0201	1.6667	0	8	6.906	6.906	3.00091	3.001	0.6000000000000001	0.2377777777777778	0.0633333333333333	-0.2577777777777778	-0.1644444444444444	97.77777777777776	1.0722222222222224	FSLARQFSL	FPLARQFSL	0.6	1,8	True	-1	0.948621	9	9	FSLARQFSL	4	0	1	FPLARQFSL	10.550002220086752	9	9	>seq_622	1.6667	FPLARQFSL	0.0	1.2644571836084566	True	True	83295	0.4022428163915436	False	False
613	FSLPKSVPL	HLA-B0702	1.5225	0	3	3.3301	3.3301	6.03101	6.031	4.825	0.3255555555555556	-0.1033333333333333	-0.16	0.6666666666666667	118.88888888888889	-0.5011111111111112	FSLPKSVPL	FSLPESVPL	0.6555555555555554	1,8	False	1	0.946356	9	9	FSLPKSVPL	2	0	4	FSLPESVPL	9.700002531521022	9	9	>seq_624	1.5225	FSLPESVPL	0.0	0.826422930242335	True	True	73978	0.6960770697576649	False	False
614	FSLPKSVPL	HLA-A0201	1.4232	0	3	1.2588	1.678	6.03101	6.031	4.825	0.3255555555555556	-0.1033333333333333	-0.16	0.6666666666666667	118.88888888888889	-0.5011111111111112	FSLPKSVPL	FSLPESVPL	0.6555555555555554	1,8	False	1	0.946356	9	9	FSLPKSVPL	2	0	4	FSLPESVPL	9.700002531521022	9	9	>seq_623	1.4232	FSLPESVPL	0.0	0.2161092729439808	False	False	83295	1.2070907270560192	False	False
615	FSLPKSVPLF	HLA-A2402	0.0456	0	3	0.0658	0.0658	6.03101	6.031	4.825	0.3255555555555556	-0.1033333333333333	-0.16	0.6666666666666665	118.88888888888889	-0.5011111111111113	SLPKSVPLF	SLPESVPLF	0.6555555555555554	1,8	False	1	0.948453	9	9	SLPKSVPLF	2	1	3	SLPESVPLF	9.700002531521022	10	9	>seq_625	0.6116	FSLPESVPLF	0.5	0.0139987841945288	False	False	52592	0.0316012158054711	False	False
616	FSMAKTSTSL	HLA-B1501	0.2788	0	1	1.4524	1.4524	0.0410009	0.082	0.021	-0.1488888888888889	-0.4633333333333333	-0.2544444444444445	-0.06	54.44444444444444	1.312222222222222	SMAKTSTSL	STAKTSTSL	-0.0222222222222222	1,8	True	-1	0.965759	9	9	SMAKTSTSL	1	1	1	STAKTSTSL	9.700002531521022	10	9	>seq_626	2.6234	FSTAKTSTSL	0.0	0.2252820710548058	True	False	69271	0.0535179289451941	False	False
617	FSPEFSEFF	HLA-B3501	1.7447	0	8	3.2134	12.8015	17.5208	17.521	17.521	0.2888888888888889	0.1555555555555555	-0.5522222222222223	0.3355555555555555	0.0	0.9444444444444444	FSPEFSEFF	FSPEFSEFI	0.111111111111111	1,8	True	0	0.978913	9	9	FSPEFSEFF	2	0	8	FSPEFSEFI	3.613691325765103	9	9	>seq_627	1.7447	FSPEFSEFI	0.0	1.5069170769050502	True	False	77995	0.2377829230949497	False	False
618	FSPEFSEFFI	HLA-A0201	8.8129	0	8	2.2458	2.2458	17.5208	17.521	17.521	0.2888888888888889	0.1555555555555555	-0.5522222222222223	0.3355555555555555	0.0	0.9444444444444444	FSPEFSEFF	FSPEFSEFI	0.111111111111111	1,8	True	0	0.978913	9	9	FSPEFSEFF	2	0	8	FSPEFSEFI	3.613691325765103	10	9	>seq_628	9.3016	FSPEFSEFII	0.0	25.770413923768817	False	False	83295	34.58331392376882	False	False
619	FSSDVLNLV	HLA-A0201	0.4712	1	0	0.4736	0.4736	26.8007	26.801	13.401	0.2533333333333333	-0.1755555555555555	-0.2411111111111111	-0.1688888888888888	151.11111111111111	0.1399999999999999	FSSDVLNLV	FSSEVLNLV	1.1333333333333335	1,8	False	2	0.954107	9	9	FSSDVLNLV	4	0	3	FSSEVLNLV	3.749987360555679	9	9	>seq_629	0.4712	FSSEVLNLV	0.0	0.0023878378378378	False	False	83295	0.4688121621621621	False	False
620	FSSFMFGWHV	HLA-A0201	2.3861	0	0	2.3861	2.3861	34.66	34.66	21.836	0.4822222222222222	-0.0477777777777777	-0.3455555555555556	-0.27	32.22222222222222	-0.4622222222222222	SSFMFGWHV	SSFMFGWHV	0.6222222222222221	1,8	True	4	1.0	9	9	SSFMFGWHV	0	1	-1	SSFMFGWHV	7.550323993898928	10	9	>seq_630	11.8016	LSSFMFGWHV	0.501970951695436	0.0	False	False	83295	2.3861	False	False
621	FSSKSLLEV	HLA-A0201	0.9737	0	1	2.5262	2.5262	4.50086	4.501	1.499	0.0711111111111111	-0.1	-0.0877777777777778	-0.11	118.88888888888889	0.6333333333333332	FSSKSLLEV	FSSKSLLEL	0.5333333333333333	1,8	True	1	0.989753	9	9	FSSKSLLEV	6	0	8	FSSKSLLEL	6.408795645926148	9	9	>seq_631	0.9737	FSSKSLLEL	0.0	0.5983965046314622	True	True	83295	0.3753034953685378	False	False
622	FSSSFPKPPSF	HLA-B1501	0.0741	0	3	7.4949	7.4949	5.70094	5.7010000000000005	4.749	0.0577777777777777	-0.2322222222222222	-0.3911111111111111	1.1933333333333334	0.0	1.0877777777777775	SSFPKPPSF	SSFPKPPSS	-0.6111111111111112	1,8	True	-2	0.971721	9	9	SSFPKPPSF	2	2	8	SSFPKPPSS	9.700002531521022	11	9	>seq_632	1.6943	FSSSFPKPPSS	5.89524745824429e-05	0.0733673938278029	True	True	69271	0.000732606172197	False	False
623	FSSSFVEIVTI	HLA-A0201	2.4154	0	2	2.6863	9.7758	7.47099	7.471	2.488	0.2933333333333333	-0.1366666666666666	-0.4788888888888889	-0.0266666666666666	107.77777777777776	-0.2166666666666666	FSSSFVEIV	FPSSFVEIV	1.4	1,8	True	-1	0.952291	9	9	FSSSFVEIV	4	0	1	FPSSFVEIV	3.849983240943402	11	9	>seq_633	10.7109	FPSSFVEIVTI	0.0	1.8186041203788947	False	False	83295	0.5967958796211051	False	False
624	FSWRDSSFTEV	HLA-A0201	5.3348	0	2	8.1408	8.1408	15.6512	15.651	8.937	-0.0772727272727272	0.0645454545454545	-0.3981818181818182	0.0772727272727272	26.36363636363636	2.808181818181818	FSWSSFTEV	FSDSSFTEV	-0.5181818181818182	1,10	False	-2	0.931653	11	11	FSWRDSSFTEV	1	0	2	FSGRDSSFTEV	4.184407676104456	11	11	>seq_634	5.3348	FSGRDSSFTEV	3.47580404973379e-09	1.838817904874214	False	False	10277	3.4959820951257865	False	False
625	FSYLIWSNPRY	HLA-C1203	1.42	0	6	6.4461	7.0768	25.2603	25.26	5.052	0.2711111111111111	0.4544444444444444	-0.201111111111111	0.1177777777777777	86.66666666666666	1.4522222222222223	YLIWSNPRY	DLIWSNPRY	-0.6222222222222221	1,8	False	-3	0.960288	9	9	YLIWSNPRY	2	2	0	DLIWSNPRY	9.171628129668534	11	9	>seq_635	4.7097	FSDLIWSNPRY	7.122594434143239e-22	1.135068957721004	True	False	94776	0.2849310422789961	False	False
626	FTAAALAGH	HLA-A1102	4.0382	0	3	6.0275	6.0275	3.19098	3.191	1.162	0.2788888888888888	-0.7655555555555555	0.2599999999999999	-0.3377777777777778	87.77777777777777	-0.9833333333333336	FTAAALAGH	FSAAALAGH	1.0555555555555556	1,8	True	1	0.981779	9	9	FTAAALAGH	6	0	1	FSAAALAGH	7.550323993898928	9	9	>seq_636	4.0382	FSAAALAGH	0.0	1.3327567416009956	False	False	74135	2.705443258399004	False	False
627	FTDEKVKAY	HLA-A0101	0.0033	0	2	0.0061	0.0061	0.6609900000000001	0.661	0.372	-0.2188888888888889	0.1277777777777777	0.1377777777777777	0.0	43.33333333333333	2.278888888888889	FTDEKVKAY	LTDEKVKAY	-0.8888888888888888	1,8	False	0	0.982561	9	9	FTDEKVKAY	6	0	0	LTDEKVKAY	6.4862133539281785	9	9	>seq_637	0.0033	LTDEKVKAY	0.0	0.0015147540983606	False	False	35888	0.0017852459016393	False	False
628	FTDLSGFQV	HLA-A0201	0.7978	0	1	0.599	0.599	18.5404	18.54	5.803	0.2044444444444444	-0.2633333333333334	-0.2677777777777779	-0.1933333333333333	75.55555555555556	0.4855555555555556	FTDLSGFQV	FTDLNGFQV	0.5222222222222221	1,8	False	1	0.938978	9	9	FTDLSGFQV	2	0	4	FTDLNGFQV	3.749987360555679	9	9	>seq_638	0.7978	FTDLNGFQV	0.0	0.2647790317195325	False	False	83295	1.0625790317195325	False	False
629	FTEPEVVFLQF	HLA-B3501	0.1451	0	7	2.3723	6.1186	16.3113	16.311	10.879	0.3133333333333334	0.2022222222222222	-0.1811111111111111	0.2344444444444444	107.77777777777776	0.022222222222222	EPEVVFLQF	EPEVVFLQS	0.6333333333333333	1,8	True	-2	0.973131	9	9	EPEVVFLQF	2	2	8	EPEVVFLQS	3.613691325765103	11	9	>seq_639	1.4677	FTEPEVVFLQS	0.0	0.141659015134181	True	False	77995	0.0034409848658189	False	False
630	FTGQFVSEEV	HLA-A0206	3.6341	0	0	2.9943	3.0693	28.8001	28.8	28.8	-0.1437499999999999	-0.3374999999999999	0.1474999999999999	-0.2324999999999999	72.5	1.3199999999999998	GQF-VSEEV	GQF-VTEEV	-0.0624999999999999	0,1,2,4,5,6,7	True	1	0.957626	8	8	GQFVSEEV	6	2	4	GQFVTEEV	3.613691325765103	10	8	>seq_640	3.7633	FTGQFVTEEV	0.0	0.6687321799758902	False	False	59	4.30283217997589	False	False
631	FTLEGGHRA	HLA-A0201	1.0968	0	3	2.142	2.142	170.544	170.544	155.024	-0.0877777777777777	-0.4588888888888889	0.6088888888888889	-0.2322222222222222	54.44444444444444	1.93	FTLEGGHRA	FTVEGGHRA	-0.4777777777777778	1,8	False	1	0.964526	9	9	FTLEGGHRA	6	0	2	FTVEGGHRA	7.5513127176091075	9	9	>seq_641	1.0968	FTVEGGHRA	2.6688189211265488e-11	0.535189243697479	False	False	83295	0.561610756302521	False	False
632	FTLERRWYNEI	HLA-A0201	7.0872	0	8	6.6114	6.6114	16.1314	16.131	8.678	-0.0336363636363636	0.5763636363636363	0.0890909090909091	-0.0936363636363636	70.9090909090909	3.423636363636364	FTLERRWYI	FTLEGYNEI	-1.0272727272727271	1,10	False	-2	0.8914	11	11	FTLERRWYNEI	1	0	6	FTLERRGYNEI	6.526612716726959	11	11	>seq_642	7.0872	FTLERRGYNEI	0.0	0.5100417097740272	False	False	10277	7.5972417097740275	False	False
633	FTLMYEERAV	HLA-A0201	0.8135	1	9	0.5673	0.5673	10.8011	10.801	2.398	-0.031111111111111	0.1477777777777777	0.0788888888888889	-0.1188888888888889	86.66666666666666	2.014444444444444	TLMYEERAV	ILMYEERAV	-0.1999999999999999	1,8	False	-1	0.981018	9	9	TLMYEERAV	3	1	0	ILMYEERAV	4.258146501611918	10	9	>seq_643	2.0961	FILMYEERAV	0.0	0.3530472413185263	False	False	83295	1.1665472413185265	False	False
634	FTSKHHFSF	HLA-A2402	0.4064	0	5	0.8247	0.8247	11940.7	11940.7	11940.7	0.0944444444444444	0.181111111111111	-0.2855555555555555	0.16	0.0	1.7000000000000002	FTSKHHFSF	FTSKHHFGF	-0.4666666666666668	1,8	False	0	0.957186	9	9	FTSKHHFSF	2	0	7	FTSKHHFGF	9.703982825390996	9	9	>seq_644	0.4064	FTSKHHFGF	0.0	0.2061320722687037	True	True	52592	0.2002679277312962	False	False
635	FTTDNLCFVSL	HLA-A0201	0.6189	0	5	0.6189	0.6189	0.38101	0.381	0.272	0.28	-0.0255555555555555	-0.5833333333333334	-0.0777777777777777	75.55555555555556	0.4777777777777777	FTTDNLCFV	FTTDNLCFV	0.8555555555555555	1,8	True	4	1.0	9	9	FTTDNLCFV	0	0	-1	FTTDNLCFV	3.749971453566104	11	9	>seq_645	3.1711	FTTDNLCFVGL	0.5	0.0	False	False	83295	0.6189	False	False
636	FTVPNLLPR	HLA-A1101	0.4083	0	4	0.0731	0.0731	6.23116	6.231	3.396	0.2933333333333334	0.0922222222222222	-0.0611111111111111	0.6744444444444445	118.88888888888889	0.8077777777777777	FTVPNLLPR	FTVPNLLPK	0.2999999999999999	1,8	True	2	0.987149	9	9	FTVPNLLPR	2	0	8	FTVPNLLPK	10.550002220086752	9	9	>seq_646	0.4083	FTVPNLLPK	0.5	1.8722593707250343	False	False	74135	2.2805593707250345	False	False
637	FVADWAGTF	HLA-A2501	0.0172	0	7	0.0187	0.0187	106.958	106.958	80.219	0.4344444444444444	-0.3055555555555556	-0.2155555555555556	-0.2922222222222222	54.44444444444444	-0.6222222222222222	FVADWAGTF	FVADRAGTF	0.8777777777777778	0,1,8	False	-3	0.864002	9	9	FVADWAGTF	2	0	4	FVADRAGTF	3.749987360555679	9	9	>seq_647	0.0172	FVADRAGTF	0.0	0.001379679144385	False	False	72101	0.0158203208556149	False	False
638	FVALSTCHEL	HLA-A0201	2.816	0	3	4.5878	5.4928	0.901001	0.901	0.8190000000000001	0.05375	-0.28	-0.085	-0.0925	110.0	0.5637499999999999	AL-STCHEL	AL-STCHGL	0.4624999999999999	0,1,2,3,5,7	False	-2	0.918978	8	8	ALSTCHEL	2	2	6	ALSTCHGL	5.36107725976035	10	8	>seq_648	3.1819	FVALSTCHGL	0.0	1.3723180891348674	False	False	353	1.4436819108651324	False	False
639	FVFKLYYFEI	HLA-A0201	6.7498	0	9	10.1439	10.1439	0.630995	0.631	0.631	0.682	0.6509999999999999	-0.369	-0.227	107.0	-1.018	FVFKYYFEI	FVSKYYFEI	1.09	1,9	False	-2	0.943083	10	10	FVFKLYYFEI	2	0	2	FVSKLYYFEI	6.395413115154952	10	10	>seq_649	6.7498	FVSKLYYFEI	0.0	2.258450515087885	False	False	15215	4.491349484912114	False	False
640	FVGALSFSI	HLA-A0201	1.4531	1	5	3.1116	3.1116	23.2603	23.26	7.746	0.56	-0.4122222222222222	-0.21	-0.3088888888888889	129.99999999999997	-1.7544444444444445	FVGALSFSI	FVGVLSFSI	1.9888888888888887	1,8	False	0	0.953254	9	9	FVGALSFSI	4	0	3	FVGVLSFSI	6.099999998230487	9	9	>seq_650	1.4531	FVGVLSFSI	0.0	0.7745103323049236	True	True	83295	0.6785896676950764	False	False
641	FVHLSNVKV	HLA-A0201	1.0158	0	9	2.9696	2.9696	1.22103	1.221	0.916	0.2111111111111111	0.0488888888888888	0.0755555555555555	-0.0911111111111111	140.0	0.0255555555555555	FVHLSNVKV	LVHLSNVKV	0.8666666666666667	1,8	False	0	0.98141	9	9	FVHLSNVKV	6	0	0	LVHLSNVKV	9.702001779340208	9	9	>seq_651	1.0158	LVHLSNVKV	0.0	0.6683290813577586	True	True	83295	0.3474709186422414	False	False
642	FVIGYDPPSA	HLA-A0201	1.4373	0	6	4.416	4.6509	29.5708	29.571	23.657	0.273	-0.42	-0.131	0.509	78.0	-0.2429999999999998	FVIGYPPSA	LVIGYPPSA	0.41	1,9	False	0	0.98612	10	10	FVIGYDPPSA	6	0	0	LVIGYDPPSA	3.7499869628809392	10	10	>seq_652	1.4373	LVIGYDPPSA	0.0151814812768396	0.9931211765464748	True	True	15215	0.4441788234535251	False	False
643	FVLAVKRTV	HLA-A0201	1.0342	0	3	1.4645	1.4645	0.580996	0.581	0.291	0.2588888888888889	0.0944444444444443	0.0588888888888888	-0.0044444444444444	151.11111111111111	0.1344444444444444	FVLAVKRTV	FVSAVKRTV	1.322222222222222	1,8	False	-2	0.941927	9	9	FVLAVKRTV	2	0	2	FVSAVKRTV	11.651775666512547	9	9	>seq_653	1.0342	FVSAVKRTV	0.0	0.3038690747695458	False	False	83295	0.7303309252304542	False	False
644	FVLAVKRTV	HLA-B0702	5.0671	0	3	3.226	3.226	0.580996	0.581	0.291	0.2588888888888889	0.0944444444444443	0.0588888888888888	-0.0044444444444444	151.11111111111111	0.1344444444444444	FVLAVKRTV	FVSAVKRTV	1.322222222222222	1,8	False	-2	0.941927	9	9	FVLAVKRTV	2	0	2	FVSAVKRTV	11.651775666512547	9	9	>seq_654	5.0671	FVSAVKRTV	0.0	2.8918282114073155	False	False	73978	7.958928211407316	False	False
645	FVLNGGGEV	HLA-A0201	1.4921	0	3	1.8702	1.8702	8.88086	8.881	6.661	0.1811111111111111	-0.7977777777777777	0.6599999999999999	-0.6311111111111112	107.77777777777776	-0.5944444444444446	FVLNGGGEV	FVLNDGGEV	0.7555555555555555	1,8	False	-1	0.913523	9	9	FVLNGGGEV	2	0	4	FVLNDGGEV	3.849983240943402	9	9	>seq_655	1.4921	FVLNDGGEV	0.0	0.3016591861832959	False	False	83295	1.1904408138167042	False	False
646	FVLTCIIIVCF	HLA-B3501	7.4311	0	7	37.0	65.0	24.7216	24.722	24.722	0.8299999999999998	0.0644444444444444	-0.6644444444444445	-0.1366666666666666	205.5555555555556	-2.9655555555555555	LTCIIIVCF	LTCIIIVCS	3.1777777777777776	1,8	True	-2	0.975247	9	9	LTCIIIVCF	2	2	8	LTCIIIVCS	5.826007311698049	11	9	>seq_656	24.087	FVLTCIIIVCS	0.999999999973715	6.5815423506153845	False	False	77995	0.8495576493846153	False	False
647	FVPPVSPPSY	HLA-B1501	0.2764	0	0	0.1984	0.1984	3.01091	3.011	2.258	0.319	-0.235	-0.481	1.368	57.99999999999999	-0.412	FVPPSPPSY	FVPPPPPSY	0.19	1,9	False	-1	0.935202	10	10	FVPPVSPPSY	4	0	5	FVPPVPPPSY	6.093198032584041	10	10	>seq_657	0.2764	FVPPVPPPSY	0.0	0.1086653225806451	False	False	30221	0.3850653225806451	False	False
648	FVRTNSLVFR	HLA-A1101	1.479	0	4	1.479	1.479	6.60107	6.601	3.769	-0.1625	0.205	0.05125	0.0637499999999999	85.0	3.81375	RTN-SLVFR	RTN-SLVFR	-0.4	0,1,2,3,4,7	True	5	1.0	8	8	RTNSLVFR	0	2	-1	RTNSLVFR	12.500109306536617	10	8	>seq_658	3.6124	FGRTNSLVFR	0.0	0.0	False	False	79	1.479	False	False
649	FVSALCMFL	HLA-A0201	1.8977	0	6	1.3052	1.3052	22.1311	22.131	8.852	0.798888888888889	0.0022222222222222	-0.61	-0.3233333333333333	129.99999999999997	-2.4311111111111114	FVSALCMFL	FVSALRMFL	2.533333333333333	1,8	False	-3	0.884059	9	9	FVSALCMFL	2	0	5	FVSALRMFL	5.922539790626615	9	9	>seq_659	1.8977	FVSALRMFL	0.0	0.8614673996322404	False	False	83295	2.7591673996322403	False	False
650	FVSFVNMNSLL	HLA-A0201	6.2063	0	0	6.3812	6.3812	0.000999989	0.001	0.001	0.361	-0.051	-0.374	-0.314	97.0	-0.123	FVSFVNMSL	FVSFVNMSL	1.11	1,9	False	1	0.961851	10	10	FVSFVNMNSL	2	0	7	FVSFVNMDSL	6.099999998230487	11	10	>seq_660	9.501	FVSFVNMDSLL	0.500000002606853	0.1701062292358804	False	False	15215	6.036193770764119	False	False
651	FVSKDISSGSV	HLA-A0201	2.8434	0	6	2.8391	2.8391	11.7509	11.751	10.071	-0.0809090909090908	-0.5181818181818182	-0.0781818181818182	-0.0545454545454545	88.18181818181819	0.9954545454545456	FVSKDISSV	FVSKDISSV	0.4272727272727273	1,10	False	-1	0.957135	11	11	FVSKDISSGSV	6	0	7	FVSKDISRGSV	6.337367167230696	11	11	>seq_661	2.8434	FVSKDISRGSV	0.0	0.0043065126272407	False	False	10277	2.8477065126272407	False	False
652	FVSTSDIKSM	HLA-C0304	0.4462	1	9	0.5853	0.5853	9.62109	9.621	6.417	-0.181111111111111	-0.3233333333333333	-0.2566666666666666	0.0633333333333333	75.55555555555556	1.7477777777777777	VSTSDIKSM	VSKSDIKSM	0.0111111111111111	1,8	False	-1	0.949269	9	9	VSTSDIKSM	2	1	2	VSKSDIKSM	6.337367167230696	10	9	>seq_662	1.8215	FVSKSDIKSM	0.0	0.1060420638988553	False	False	88624	0.3401579361011446	False	False
653	FVTETPLEV	HLA-A0201	0.0368	1	4	16.735	16.735	71.8592	71.859	71.859	0.1755555555555556	-0.0466666666666667	-0.1866666666666666	0.3888888888888889	107.77777777777776	0.3088888888888887	FVTETPLEV	FVTETPLEG	0.5555555555555556	1,8	True	-3	0.970752	9	9	FVTETPLEV	4	0	8	FVTETPLEG	3.613691325765103	9	9	>seq_663	0.0368	FVTETPLEG	9.05359508832148e-07	0.0367190773827308	True	True	83295	8.09226172691963e-05	False	False
654	FVTFSCHGADK	HLA-A1101	0.8186	0	5	0.3362	0.3362	5.002	5.002	4.215	-0.1349999999999999	-0.461	0.0349999999999999	-0.04	39.0	1.3850000000000002	VTFSHGADK	VTFSPGADK	-0.12	0,1,9	False	-2	0.881592	10	10	VTFSCHGADK	2	1	5	VTFSCPGADK	7.359000942669809	11	10	>seq_664	7.1769	FVTFSCPGADK	0.0	1.1745765615704935	False	False	35076	1.9931765615704933	False	False
655	FVVPYMIYLL	HLA-C0303	0.1229	1	9	0.0462	0.0462	19.2715	19.272	3.854	0.902222222222222	0.3944444444444444	-0.5399999999999999	0.0922222222222222	151.11111111111111	-2.552222222222222	FVVPYMIYL	YVVPYMIHL	1.911111111111111	1,8	True	5	0.94187	9	9	FVVPYMIYL	4	0	0,7	YVVPYMIHL	6.086602629628032	10	9	>seq_665	4.1044	YVVPYMIHLL	0.999999999999795	0.2040352813852813	False	False	88624	0.3269352813852814	False	False
656	FVYQCFEGYI	HLA-A0201	8.698	0	0	18.2661	18.2661	15.0105	15.011	9.232	0.413	0.1579999999999999	-0.387	-0.352	68.0	-0.451	FVYQCFEYI	FVCQFEGYI	0.6799999999999999	1,9	False	-2	0.899276	10	10	FVYQCFEGYI	2	0	2	FVCQCFEGYI	3.849961081985384	10	10	>seq_666	8.698	FVCQCFEGYI	0.0	4.556163264188854	False	False	15215	4.141836735811148	False	False
657	FVYVFITHL	HLA-A0201	0.3896	1	1	0.3901	0.3901	17.961100000000002	17.961	17.961	0.7811111111111111	0.3588888888888888	-0.4488888888888889	-0.0766666666666666	151.11111111111111	-1.8344444444444443	FVYVFITHL	FVYVFTTHL	1.9	1,8	False	-1	0.941765	9	9	FVYVFITHL	3	0	5	FVYVFTTHL	7.542349207215011	9	9	>seq_667	0.3896	FVYVFTTHL	0.0	0.0004993591386823	False	False	83295	0.3891006408613176	False	False
658	FWLFWGLTY	HLA-A2402	2.665	0	7	1.3108	1.3108	0.471	0.471	0.262	0.9811111111111112	0.4677777777777778	-0.4733333333333333	-0.5344444444444445	86.66666666666666	-2.0766666666666667	FWLFWGLTY	FWLSWGLTY	0.9999999999999998	1,8	False	-2	0.89482	9	9	FWLFWGLTY	2	0	3	FWLSWGLTY	6.093198032584041	9	9	>seq_668	2.665	FWLSWGLTY	0.0	2.753236954531584	False	False	52592	5.418236954531584	False	False
659	FWLFWGLTYI	HLA-A0201	0.3158	0	7	0.5715	0.5715	0.471	0.471	0.262	0.9533333333333334	0.3944444444444444	-0.3433333333333334	-0.5266666666666666	129.99999999999997	-2.2922222222222226	WLFWGLTYI	WLSWGLTYI	1.1888888888888889	1,8	False	-2	0.908477	9	9	WLFWGLTYI	2	1	2	WLSWGLTYI	6.093198032584041	10	9	>seq_670	0.6774	FWLSWGLTYI	0.0	0.1412949431321084	False	False	83295	0.1745050568678915	False	False
660	FWLFWGLTYI	HLA-A2402	2.665	0	7	1.3108	1.3108	0.471	0.471	0.262	0.9811111111111112	0.4677777777777778	-0.4733333333333333	-0.5344444444444445	86.66666666666666	-2.0766666666666667	FWLFWGLTY	FWLSWGLTY	0.9999999999999998	1,8	False	-2	0.89482	9	9	FWLFWGLTY	2	0	3	FWLSWGLTY	6.093198032584041	10	9	>seq_669	4.0142	FWLSWGLTYI	0.0	2.753236954531584	False	False	52592	5.418236954531584	False	False
661	FWYTHNLIF	HLA-C1403	0.1226	1	9	0.1497	0.1497	2.28105	2.281	1.754	0.6688888888888889	0.5544444444444445	-0.4266666666666666	-0.2533333333333333	86.66666666666666	-0.4577777777777777	FWYTHNLIF	FWYTHNLFF	0.4777777777777778	1,8	False	0	0.95568	9	9	FWYTHNLIF	2	0	7	FWYTHNLFF	7.542349207215011	9	9	>seq_671	0.1226	FWYTHNLFF	0.999941047525418	0.0221941215764863	False	False	75516	0.1004058784235137	False	False
662	FWYTHNLIFV	HLA-C1403	0.1226	1	9	0.1497	0.1497	2.28105	2.281	1.754	0.6688888888888889	0.5544444444444445	-0.4266666666666666	-0.2533333333333333	86.66666666666666	-0.4577777777777777	FWYTHNLIF	FWYTHNLFF	0.4777777777777778	1,8	False	0	0.95568	9	9	FWYTHNLIF	2	0	7	FWYTHNLFF	7.542349207215011	10	9	>seq_672	4.0369	FWYTHNLFFV	0.999941047525418	0.0221941215764863	False	False	75516	0.1004058784235137	False	False
663	FWYTHNLIFVF	HLA-C1403	0.1226	1	9	0.1497	0.1497	2.28105	2.281	1.754	0.6688888888888889	0.5544444444444445	-0.4266666666666666	-0.2533333333333333	86.66666666666666	-0.4577777777777777	FWYTHNLIF	FWYTHNLFF	0.4777777777777778	1,8	False	0	0.95568	9	9	FWYTHNLIF	2	0	7	FWYTHNLFF	7.542349207215011	11	9	>seq_673	2.5435	FWYTHNLFFVF	0.999941047525418	0.0221941215764863	False	False	75516	0.1004058784235137	False	False
664	FWYYAKVDL	HLA-C0702	1.2869	1	2	0.2458	0.2458	340.946	340.946	194.68	0.4655555555555556	0.4688888888888888	-0.2666666666666666	-0.2811111111111111	86.66666666666666	-0.17	FWYYAKVDL	FWYYAKVEL	0.1888888888888889	1,8	False	2	0.970166	9	9	FWYYAKVDL	4	0	7	FWYYAKVEL	6.324009879026562	9	9	>seq_674	1.2869	FWYYAKVEL	0.0	5.450738771358828	False	False	102781	6.737638771358827	False	False
665	FYCRPHFTI	HLA-A2402	0.1071	0	6	1.7893	1.7893	0.910986	0.911	0.303	0.3422222222222222	0.3877777777777778	-0.4600000000000001	0.4655555555555556	43.33333333333333	1.1255555555555556	FYCRPHFTI	FHCRPHFTI	0.1444444444444443	1,8	True	2	0.940999	9	9	FYCRPHFTI	2	0	1	FHCRPHFTI	8.534796248190105	9	9	>seq_675	0.1071	FHCRPHFTI	4.52679959335127e-07	0.1006894427988599	True	True	52592	0.0064105572011401	False	False
666	FYFFHETRQY	HLA-A2402	1.1778	0	4	1.0592	1.0592	1.7610100000000002	1.761	1.761	-0.0133333333333333	0.6222222222222222	-0.2699999999999999	0.0044444444444444	0.0	3.2022222222222223	YFFHETRQY	YFFHGTRQY	-1.3777777777777778	1,8	False	-2	0.899141	9	9	YFFHETRQY	2	1	4	YFFHGTRQY	7.535646471194923	10	9	>seq_676	1.6343	FYFFHGTRQY	0.0	0.1318797960725076	False	False	52592	1.3096797960725075	False	False
667	FYFSNMLEF	HLA-A2402	0.0133	0	5	0.0595	0.0595	1663.95	1663.95	1663.95	0.5222222222222223	0.3888888888888888	-0.5255555555555556	-0.3433333333333334	43.33333333333333	0.0866666666666665	FYFSNMLEF	FYFSNMLGF	0.5555555555555555	1,8	False	-2	0.943445	9	9	FYFSNMLEF	2	0	7	FYFSNMLGF	3.8499827128835022	9	9	>seq_677	0.0133	FYFSNMLGF	0.0	0.0103270588235294	True	True	52592	0.0029729411764705	False	False
668	FYFSNMLEFY	HLA-A2402	0.0133	0	9	0.0595	0.0595	1663.95	1663.95	1663.95	0.5222222222222223	0.3888888888888888	-0.5255555555555556	-0.3433333333333334	43.33333333333333	0.0866666666666665	FYFSNMLEF	FYFSNMLGF	0.5555555555555555	1,8	False	-2	0.943445	9	9	FYFSNMLEF	2	0	7	FYFSNMLGF	3.8499827128835022	10	9	>seq_678	0.9077	FYFSNMLGFY	0.0	0.0103270588235294	True	False	52592	0.0029729411764705	False	False
669	FYGKTILWF	HLA-A2402	0.0517	1	1	0.0292	0.0292	12.0011	12.001	8.005	0.6744444444444445	0.3399999999999999	-0.2066666666666667	-0.3711111111111111	86.66666666666666	-1.2011111111111112	FYGKTILWF	FYGKTIPWF	0.7444444444444444	1,8	False	-3	0.895374	9	9	FYGKTILWF	4	0	6	FYGKTIPWF	9.298300650902092	9	9	>seq_679	0.0517	FYGKTIPWF	0.0	0.0398373287671232	False	False	52592	0.0915373287671233	False	False
670	FYHFQDATSW	HLA-A2402	0.2586	0	0	0.266	0.266	46.2218	46.222	5.7780000000000005	0.175	0.205	-0.494	-0.0949999999999999	10.0	1.493	FYFQDATSW	FYLQDATSW	-0.6500000000000001	1,9	False	0	0.947291	10	10	FYHFQDATSW	6	0	3	FYHLQDATSW	5.292197432834655	10	10	>seq_680	0.2586	FYHLQDATSW	0.999999998262098	0.0071941353383458	False	False	21635	0.2514058646616541	False	False
671	FYNDIILMV	HLA-C0602	0.0415	1	0	0.0252	0.0252	0.220997	0.221	0.111	0.6288888888888889	0.2855555555555555	-0.3188888888888889	-0.2833333333333333	162.2222222222222	-0.9588888888888888	FYNDIILMV	FYNDIILTV	1.4888888888888887	1,8	False	-1	0.960164	9	9	FYNDIILMV	1	0	7	FYNDIILTV	3.7499869628809392	9	9	>seq_681	0.0415	FYNDIILTV	0.0	0.0268432539682539	False	False	108244	0.0683432539682539	False	False
672	FYPGMLQRR	HLA-A2402	2.308	0	0	7.9377	7.9377	25.2113	25.211	16.816	0.0688888888888889	0.2722222222222222	0.1277777777777777	0.1611111111111111	43.33333333333333	2.7033333333333336	FYPGMLQRR	FHPGMLQRR	-0.8111111111111112	1,8	True	2	0.949195	9	9	FYPGMLQRR	2	0	1	FHPGMLQRR	11.14762292895466	9	9	>seq_682	2.308	FHPGMLQRR	0.0	1.6369159328268894	False	False	52592	0.6710840671731105	False	False
673	FYQSVISNPF	HLA-A2402	0.0881	0	0	0.2395	0.2395	19.8807	19.881	4.97	0.261	0.0389999999999999	-0.496	0.149	68.0	0.4199999999999997	FYQSVISNF	FYESVISNF	0.2799999999999999	1,9	False	2	0.971292	10	10	FYQSVISNPF	2	0	2	FYESVISNPF	6.093198032584041	10	10	>seq_683	0.0881	FYESVISNPF	0.0	0.0556924425887265	True	True	21635	0.0324075574112734	False	False
674	GACCPVCLK	HLA-A1101	1.5242	0	6	18.8158	18.8158	14.091	14.091	2.818	0.1844444444444444	-0.5522222222222222	-0.1311111111111111	0.0722222222222222	86.66666666666666	-1.1111111111111112	GACCPVCLK	GACCPVCLQ	1.2666666666666666	1,8	True	1	0.984432	9	9	GACCPVCLK	2	0	8	GACCPVCLQ	8.045790784992278	9	9	>seq_684	1.5242	GACCPVCLQ	0.996175545436856	1.4007300630321324	True	True	74135	0.1234699369678674	False	False
675	GACCPVCLKK	HLA-A1101	1.5242	0	6	1.8225	18.8158	14.091	14.091	2.818	0.1844444444444444	-0.5522222222222222	-0.1311111111111111	0.0722222222222222	86.66666666666666	-1.1111111111111112	GACCPVCLK	GACCPVCLQ	1.2666666666666666	1,8	True	1	0.984432	9	9	GACCPVCLK	2	0	8	GACCPVCLQ	8.045790784992278	10	9	>seq_685	2.176	GACCPVCLQK	0.996175545436856	1.4007300630321324	True	False	74135	0.1234699369678674	False	False
676	GADGVGKSA	HLA-C0802	1.3067	1	8	12.6496	12.6496	99.1732	99.174	88.34	-0.2811111111111111	-1.2822222222222222	0.8366666666666666	-0.4677777777777778	54.44444444444444	0.7988888888888889	GADGVGKSA	GAGGVGKSA	-0.1777777777777777	2,8	True	-1	0.932366	9	9	GADGVGKSA	2	0	2	GAGGVGKSA	6.337367167230696	9	9	>seq_686	1.3067	GAGGVGKSA	0.0	1.1717182701429294	True	True	65277	0.1349817298570705	False	False
677	GADGVGKSAL	HLA-C0802	0.171	1	8	5.394	10.2595	83.5417	83.542	74.943	-0.1169999999999999	-1.118	0.7609999999999999	-0.4830000000000001	88.0	0.2269999999999999	GADGVGSAL	GAGGVGSAL	0.22	2,3,9	True	-1	0.946062	10	10	GADGVGKSAL	2	0	2	GAGGVGKSAL	6.337367167230696	10	10	>seq_687	0.171	GAGGVGKSAL	0.0	0.1681498611043423	True	True	13751	0.0028501388956576	False	False
678	GAILPFTPEF	HLA-B3501	0.6998	0	6	0.4784	0.4784	22.8006	22.801	22.801	0.5266666666666667	-0.0244444444444444	-0.2933333333333333	0.6555555555555554	97.77777777777776	-0.9144444444444444	AILPFTPEF	AISPFTPEF	0.9222222222222224	1,8	False	-2	0.929637	9	9	AILPFTPEF	2	1	2	AISPFTPEF	3.849983240943402	10	9	>seq_688	2.432	GAISPFTPEF	0.0076197710941836	0.3238622909698996	False	False	77995	1.0236622909698996	False	False
679	GAQSWLWFV	HLA-A0211	0.9225	1	4	3.0637	3.0637	0.910986	0.911	0.303	0.5511111111111112	-0.0155555555555555	-0.22	-0.518888888888889	86.66666666666666	-1.1566666666666667	GAQSWLWFV	GAQSWLWFA	0.6777777777777777	1,8	True	0	0.980948	9	9	GAQSWLWFV	4	0	8	GAQSWLWFA	6.099999998230487	9	9	>seq_689	0.9225	GAQSWLWFA	0.999999996524196	0.6447292489473513	True	True	85934	0.2777707510526487	False	False
680	GASMTGIVY	HLA-B1501	0.4066	0	6	0.3845	0.3845	0.631984	0.632	0.627	0.2655555555555555	-0.7222222222222222	0.081111111111111	-0.4466666666666666	86.66666666666666	-0.987777777777778	GASMTGIVY	GASMTGIAY	0.9777777777777776	1,8	False	0	0.969248	9	9	GASMTGIVY	4	0	7	GASMTGIAY	6.093198032584041	9	9	>seq_690	0.4066	GASMTGIAY	0.0	0.0233702470741222	False	False	69271	0.4299702470741222	False	False
681	GASSATAVL	HLA-B0702	1.4975	0	9	0.9364	0.9364	19.3505	19.351	9.676	0.0766666666666666	-1.02	0.0955555555555555	-0.3133333333333333	108.88888888888889	-0.6622222222222223	GASSATAVL	GASSATAAL	1.1888888888888889	1,8	False	0	0.978316	9	9	GASSATAVL	4	0	7	GASSATAAL	6.099999998230487	9	9	>seq_691	1.4975	GASSATAAL	0.0	0.8973165847928237	False	False	73978	2.394816584792824	False	False
682	GDFGLATEK	HLA-A1101	2.6997	0	3	3.402	3.402	94.6522	94.652	39.057	-0.1344444444444444	-0.6055555555555556	0.5455555555555555	-0.32	54.44444444444444	1.34	GDFGLATEK	GDFGLATVK	-0.4444444444444444	1,8	False	-2	0.949206	9	9	GDFGLATEK	2	0	7	GDFGLATVK	4.184407519642264	9	9	>seq_692	2.6997	GDFGLATVK	0.0	0.5573190211640212	False	False	74135	2.1423809788359787	False	False
683	GEEDGAGGHSL	HLA-B4402	0.4342	1	4	4.1568	4.1568	19.2009	19.201	6.989	-0.3699999999999999	-0.979	0.8609999999999998	-0.376	49.0	2.0849999999999995	EEDAGGHSL	EEDGGGHSP	-1.0100000000000002	1,9	True	-3	0.977725	10	10	EEDGAGGHSL	4	1	9	EEDGAGGHSP	3.926331412512809	11	10	>seq_693	0.8259	GEEDGAGGHSP	0.0	0.3888454869130099	True	True	40215	0.0453545130869899	False	False
684	GEQDHTFRV	HLA-B4403	0.3565	0	5	0.7061	0.7061	10.4014	10.401	3.9	-0.3833333333333333	-0.1011111111111111	0.2911111111111111	0.0522222222222222	32.22222222222222	3.917777777777778	GEQDHTFRV	GERDHTFRV	-1.3666666666666667	1,8	False	1	0.946065	9	9	GEQDHTFRV	2	0	2	GERDHTFRV	5.454309455584735	9	9	>seq_694	0.3565	GERDHTFRV	0.999941047525418	0.1765081433224755	False	False	58192	0.1799918566775244	False	False
685	GEYFTHQIR	HLA-B4001	0.5109	0	1	0.8002	0.8002	30.7902	30.79	10.253	0.03625	-0.0124999999999999	0.0512499999999999	-0.1925	48.75	1.36	GEY-FTHQI	GEY-FTLQI	-0.6625000000000001	1,7	False	-3	0.888324	8	8	GEYFTHQI	2	0	5	GEYFTLQI	5.363445803988725	9	8	>seq_695	3.1255	GEYFTLQIR	0.0	0.1847080354911272	False	False	6409	0.3261919645088728	False	False
686	GFAFVEFYHF	HLA-A2402	0.5113	0	5	1.7029	1.7029	46.2218	46.222	5.7780000000000005	0.55875	0.375	-0.37375	-0.12	48.75	-0.3975	AFVE-FYHF	AFVE-FYHL	0.7999999999999999	1,7	True	0	0.97108	8	8	AFVEFYHF	6	2	7	AFVEFYHL	5.363445803988725	10	8	>seq_696	0.6823	GFAFVEFYHL	0.0	0.357780891420518	True	True	2680	0.153519108579482	False	False
687	GFTVPNLLPR	HLA-A1101	0.4083	0	4	0.0731	0.0731	6.23116	6.231	3.396	0.2933333333333334	0.0922222222222222	-0.0611111111111111	0.6744444444444445	118.88888888888889	0.8077777777777777	FTVPNLLPR	FTVPNLLPK	0.2999999999999999	1,8	True	2	0.987149	9	9	FTVPNLLPR	2	1	8	FTVPNLLPK	10.550002220086752	10	9	>seq_697	0.5869	GFTVPNLLPK	0.500014852585326	1.8722593707250343	False	False	74135	2.2805593707250345	False	False
688	GIIAAQPPNFL	HLA-A0201	3.3438	0	4	0.5517	4.8803	11.5707	11.571	11.571	0.421	-0.197	-0.07	0.387	137.0	-0.918	IIAAQPPFL	IIAAQPPNL	0.9	1,9	False	0	0.967721	10	10	IIAAQPPNFL	2	1	8	IIAAQPPNIL	6.099999998230487	11	10	>seq_698	4.4282	GIIAAQPPNIL	0.0076197710941836	1.0527526381574903	False	False	15215	2.2910473618425096	False	False
689	GIIPPSVQV	HLA-A0201	0.0788	0	2	2.586	5.66	105.084	105.084	26.271	0.2966666666666666	-0.4733333333333333	-0.0011111111111111	0.5733333333333333	151.11111111111111	-1.102222222222222	GIIPPSVQV	GKIPPSVQV	1.0555555555555556	1,8	True	-3	0.947722	9	9	GIIPPSVQV	1	0	1	GKIPPSVQV	6.099999998230487	9	9	>seq_699	0.0788	GKIPPSVQV	0.0	0.0777029257950529	True	True	83295	0.0010970742049469	False	False
690	GIKFVKHLGK	HLA-A0301	0.603	1	1	0.6908	0.6908	3.68101	3.681	2.9450000000000003	0.057	-0.134	0.8189999999999997	-0.262	107.0	0.257	GIFVKHLGK	GIFVKRLGK	-0.04	0,9	False	0	0.92829	10	10	GIKFVKHLGK	2	0	6	GIKFVKRLGK	11.103086930699646	10	10	>seq_700	0.603	GIKFVKRLGK	5.89524745824429e-05	0.0766407064273306	False	False	41261	0.5263592935726693	False	False
691	GIPENSFNV	HLA-A0201	0.3659	0	4	0.8871	0.8871	133.76	133.76	133.76	-0.0288888888888888	-0.4166666666666667	0.2022222222222222	0.0433333333333333	75.55555555555556	1.1788888888888889	GIPENSFNV	GIPGNSFNV	-0.1999999999999999	1,8	False	-2	0.90242	9	9	GIPENSFNV	2	0	3	GIPGNSFNV	3.849983240943402	9	9	>seq_701	0.3659	GIPGNSFNV	0.992380228905816	0.214978108443242	True	True	83295	0.1509218915567579	False	False
692	GIQTFCSRV	HLA-A0201	3.9924	0	5	7.2536	7.2536	50.6995	50.7	33.817	0.0099999999999999	-0.2444444444444444	-0.1844444444444445	-0.1077777777777778	75.55555555555556	1.3633333333333335	GIQTFCSRV	GTQTFCSRV	0.4555555555555555	1,8	True	-1	0.956776	9	9	GIQTFCSRV	3	0	1	GTQTFCSRV	8.549912034533918	9	9	>seq_702	3.9924	GTQTFCSRV	0.0	1.7949728245285097	False	False	83295	2.19742717547149	False	False
693	GITTSVFPV	HLA-A0201	1.2527	0	6	0.5107	0.5107	6.63208	6.632	4.424	0.3311111111111111	-0.4866666666666666	-0.2633333333333333	0.3022222222222222	107.77777777777776	-0.931111111111111	GITTSVFPV	GMTTSVFPV	1.2777777777777777	1,8	True	1	0.973091	9	9	GITTSVFPV	3	0	1	GMTTSVFPV	6.099999998230487	9	9	>seq_703	1.2527	GMTTSVFPV	0.0	1.8200575680438609	False	False	83295	3.072757568043861	False	False
694	GITYEYRPSK	HLA-A3001	0.01	0	4	0.0177	0.0177	23.4302	23.43	10.661	-0.2355555555555555	0.2844444444444444	0.0155555555555555	0.43	43.33333333333333	3.1788888888888893	ITYEYRPSK	ITYEDRPSK	-1.4555555555555555	0,1,2,8	False	-3	0.878631	9	9	ITYEYRPSK	2	1	4	ITYEDRPSK	9.145097539760172	10	9	>seq_704	0.229	GITYEDRPSK	0.0	0.0043502824858757	False	False	107634	0.0056497175141242	False	False
695	GLAAIDLIL	HLA-A0201	0.4975	0	7	0.3508	0.3508	0.630995	0.631	0.421	0.6188888888888889	-0.4511111111111112	0.2977777777777777	-0.4288888888888889	238.88888888888889	-2.271111111111111	GLAAIDLIL	GLAGIDLIL	2.2333333333333334	1,8	False	0	0.945752	9	9	GLAAIDLIL	4	0	3	GLAGIDLIL	3.749987360555679	9	9	>seq_705	0.4975	GLAGIDLIL	0.0	0.2080480330672748	False	False	83295	0.7055480330672749	False	False
696	GLAEFQDNV	HLA-A0201	0.0507	0	7	0.0168	0.0168	5.03084	5.031	2.516	-0.0766666666666666	-0.37	0.261111111111111	-0.3666666666666666	86.66666666666666	1.4466666666666663	GLAEFQDNV	GLAEFQENV	-0.1999999999999999	1,8	False	2	0.955458	9	9	GLAEFQDNV	4	0	6	GLAEFQENV	3.5500735570676625	9	9	>seq_706	0.0507	GLAEFQENV	0.0	0.1023053571428571	False	False	83295	0.1530053571428571	False	False
697	GLAFDMDEI	HLA-A0201	1.1812	0	1	1.4627	1.4627	37.9579	162.062	91.16	0.1811111111111111	-0.2944444444444445	0.1188888888888888	-0.2566666666666666	97.77777777777776	0.7033333333333337	GLAFDMDEI	GLAVDMDEI	0.4333333333333333	1,8	False	-1	0.92801	9	9	GLAFDMDEI	2	0	3	GLAVDMDEI	3.3800301984883845	9	9	>seq_707	1.1812	GLAVDMDEI	0.0	0.2273246735489163	False	False	83295	0.9538753264510836	False	False
698	GLAMAGSLV	HLA-A0201	2.0938	0	4	2.2578	2.2578	17.8915	17.891	17.39	0.4133333333333334	-0.8944444444444445	0.351111111111111	-0.6088888888888889	141.1111111111111	-2.036666666666666	GLAMAGSLV	GLAMAGSPV	1.7444444444444445	1,8	False	-3	0.942015	9	9	GLAMAGSLV	4	0	7	GLAMAGSPV	6.099999998230487	9	9	>seq_708	2.0938	GLAMAGSPV	0.0076197710941836	0.1520875188236337	False	False	83295	1.941712481176366	False	False
699	GLAMAGSLVF	HLA-A2402	2.2992	0	4	2.1132	2.1132	17.8915	17.891	17.39	0.6044444444444443	-0.4955555555555555	-0.02	-0.4822222222222223	141.1111111111111	-2.2633333333333336	LAMAGSLVF	LAMAGSPVF	2.1	1,8	False	-3	0.918124	9	9	LAMAGSLVF	4	1	6	LAMAGSPVF	6.099999998230487	10	9	>seq_709	5.3695	GLAMAGSPVF	0.0076197710941836	0.2023713798977852	False	False	52592	2.501571379897785	False	False
700	GLAMAGSLVFL	HLA-A0201	0.0845	1	8	0.1194	0.1194	17.8915	17.891	17.39	0.6044444444444445	-0.4955555555555555	-0.02	-0.4822222222222223	141.1111111111111	-2.263333333333333	AMAGSLVFL	AMAGSPVFL	2.1	1,8	False	-3	0.903608	9	9	AMAGSLVFL	4	2	5	AMAGSPVFL	6.099999998230487	11	9	>seq_710	0.6206	GLAMAGSPVFL	0.5	0.0246989112227805	False	False	83295	0.0598010887772194	False	False
701	GLAPGLPSV	HLA-A0201	0.0023	0	6	2.1608	2.1608	0.0209994999999999	0.021	0.021	0.3333333333333333	-0.9033333333333334	0.3644444444444443	0.3111111111111111	129.99999999999997	-1.5744444444444443	GLAPGLPSV	GLAPGLPSG	0.977777777777778	1,8	True	-3	0.969578	9	9	GLAPGLPSV	4	0	8	GLAPGLPSG	6.099999998230487	9	9	>seq_711	0.0023	GLAPGLPSG	5.89559766617326e-05	0.0022975518326545	True	True	83295	2.4481673454276192e-06	False	False
702	GLAQEYTTSL	HLA-A0201	0.2638	0	2	0.3296	0.3296	2.82099	2.821	2.821	-0.0209999999999999	-0.3980000000000001	0.006	-0.3079999999999999	88.0	0.8440000000000001	GLAEYTTSL	GLAEDTTSL	-0.1499999999999999	1,9	False	-3	0.908617	10	10	GLAQEYTTSL	2	0	5	GLAQEDTTSL	3.8499827128835022	10	10	>seq_712	0.2638	GLAQEDTTSL	0.0	0.0526639563106796	False	False	15215	0.2111360436893203	False	False
703	GLAYEIEPI	HLA-A0201	0.5943	0	7	1.446	1.446	0.0810019	0.081	0.081	0.2577777777777778	-0.2388888888888889	0.3111111111111111	0.0422222222222222	141.1111111111111	-0.4166666666666667	GLAYEIEPI	GLTYEIEPI	0.4777777777777778	1,8	False	0	0.950784	9	9	GLAYEIEPI	4	0	2	GLTYEIEPI	3.613691097591072	9	9	>seq_713	0.5943	GLTYEIEPI	0.0076197710941836	0.3500451659751037	True	True	83295	0.2442548340248963	False	False
704	GLFGCLFECGI	HLA-A0201	1.2188	0	0	1.2188	1.2188	2.9709000000000003	2.971	0.85	0.5044444444444445	-0.3822222222222222	-0.0877777777777778	-0.52	86.66666666666666	-1.492222222222222	GLFGCLFEC	GLFGCLFEC	1.5444444444444445	1,8	True	9	1.0	9	9	GLFGCLFEC	0	0	-1	GLFGCLFEC	3.8499410483054817	11	9	>seq_714	2.4678	GLFGCLFECGT	0.0	0.0	False	False	83295	1.2188	False	False
705	GLFRPYGSTV	HLA-A0201	0.4528	0	3	2.596	2.596	19.1212	19.121	7.648	0.1589999999999999	-0.382	0.1249999999999999	0.0839999999999999	68.0	0.721	GLFPYGSTV	GLFRYGSTV	0.1099999999999999	1,9	False	-2	0.897064	10	10	GLFRPYGSTV	4	0	4	GLFRRYGSTV	9.348807885311544	10	10	>seq_715	0.4528	GLFRRYGSTV	0.0	0.3738216332819722	True	True	15215	0.0789783667180277	False	False
706	GLGEEQNHGV	HLA-A0201	0.6758	0	1	15.1244	23.7273	13.7409	13.741	1.965	-0.3219999999999999	-0.732	0.915	-0.519	68.0	1.868	GLGEEQHGV	GWGEEQHGV	-1.0399999999999998	1,9	True	-2	0.947518	10	10	GLGEEQNHGV	1	0	1	GWGEEQNHGV	4.25426907511428	10	10	>seq_716	0.6758	GWGEEQNHGV	0.0	0.6565518917028065	True	True	15215	0.0192481082971935	False	False
707	GLGKGTYGV	HLA-A0201	0.2464	1	4	1.4424	1.4424	4.52087	4.521	1.505	0.0466666666666666	-1.001111111111111	0.8622222222222221	-0.6677777777777778	75.55555555555556	-0.4955555555555555	GLGKGTYGV	GVGKGTYGV	0.0555555555555555	1,8	True	1	0.975298	9	9	GLGKGTYGV	6	0	1	GVGKGTYGV	9.298300650902092	9	9	>seq_717	0.2464	GVGKGTYGV	0.0	0.2043083749306711	True	True	83295	0.0420916250693289	False	False
708	GLGPGFSSY	HLA-B1501	0.0219	1	3	0.1603	0.1603	95.3724	95.372	66.76	0.1966666666666666	-0.8933333333333334	0.261111111111111	-0.1755555555555555	43.33333333333333	-0.4199999999999999	GLGPGFSSY	GLGPGFSGY	0.0999999999999999	1,8	False	0	0.957177	9	9	GLGPGFSSY	2	0	7	GLGPGFSGY	6.093198032584041	9	9	>seq_718	0.0219	GLGPGFSGY	0.0	0.0189080474111041	True	True	69271	0.0029919525888958	False	False
709	GLGPKDTYV	HLA-A0201	0.1194	0	5	0.4621	0.4621	13.9307	13.931	10.448	-0.0122222222222221	-0.5177777777777778	0.3977777777777777	0.0877777777777777	75.55555555555556	0.6822222222222224	GLGPKDTYV	GLGPKDTYI	-0.4222222222222222	1,8	True	3	0.993821	9	9	GLGPKDTYV	3	0	8	GLGPKDTYI	6.330585691612214	9	9	>seq_719	0.1194	GLGPKDTYI	0.0	0.0885487556805886	True	True	83295	0.0308512443194113	False	False
710	GLGSPTVYK	HLA-A1101	0.0732	0	5	0.1094	0.1094	7.70076	7.701	4.397	0.0411111111111111	-0.5911111111111111	0.3233333333333333	0.0377777777777778	75.55555555555556	0.0911111111111111	GLGSPTVYK	GLGSPTVHK	-0.1222222222222221	1,8	False	2	0.954467	9	9	GLGSPTVYK	2	0	7	GLGSPTVHK	9.298300650902092	9	9	>seq_720	0.0732	GLGSPTVHK	0.999941939088472	0.0242215722120658	False	False	74135	0.0489784277879341	False	False
711	GLIEPSPPSA	HLA-A0201	0.2462	0	3	0.6717	0.6717	0.0810019	0.081	0.032	0.072	-0.6860000000000002	0.1349999999999999	0.8349999999999997	88.0	0.102	GLIEPPPSA	GLSEPPPSA	-0.0199999999999999	1,9	False	-2	0.952148	10	10	GLIEPSPPSA	2	0	2	GLSEPSPPSA	3.849983240943402	10	10	>seq_721	0.2462	GLSEPSPPSA	0.500000113170015	0.1559596546077117	True	True	15215	0.0902403453922882	False	False
712	GLIPFFMVV	HLA-A0201	0.0705	1	7	0.3638	0.3638	0.330999	0.331	0.211	0.9133333333333334	-0.0511111111111111	-0.2511111111111112	0.0366666666666666	151.11111111111111	-3.018888888888889	GLIPFFMVV	GLIPFFMVA	2.466666666666667	1,8	True	0	0.984577	9	9	GLIPFFMVV	4	0	8	GLIPFFMVA	6.099999998230487	9	9	>seq_722	0.0705	GLIPFFMVA	0.0076197710941836	0.0568379604178119	True	True	83295	0.013662039582188	False	False
713	GLKQFSFPR	HLA-A1101	2.1262	0	8	22.0	22.0	127.823	127.823	31.956	0.0166666666666666	0.0222222222222221	0.1477777777777777	0.2066666666666667	43.33333333333333	1.9544444444444444	GLKQFSFPR	GLKQFSFPL	-0.588888888888889	1,8	True	-2	0.970529	9	9	GLKQFSFPR	4	0	8	GLKQFSFPL	11.651775666512547	9	9	>seq_723	2.1262	GLKQFSFPL	0.0	1.9207124345454545	False	False	74135	0.2054875654545454	False	False
714	GLLDEAKRLLY	HLA-A0301	1.6138	0	5	1.6807	1.6807	4.02205	4.022	3.412	0.0936363636363636	0.0236363636363636	0.5090909090909089	-0.2981818181818182	150.9090909090909	1.2463636363636366	GLLDKRLLY	GLLDQRLLY	-0.0090909090909091	0,10	False	1	0.965311	11	11	GLLDEAKRLLY	2	0	6	GLLDEAQRLLY	6.487519402522594	11	11	>seq_724	1.6138	GLLDEAQRLLY	0.0	0.0642370559885763	False	False	20826	1.5495629440114236	False	False
715	GLLDEDFYA	HLA-A0201	0.13	1	7	26.1316	26.1316	7.7109	7.711	1.542	0.1466666666666666	-0.2055555555555555	0.1344444444444444	-0.2933333333333333	97.77777777777776	0.9800000000000002	GLLDEDFYA	GPLDEDFYA	-2.4671622769447922e-17	1,8	True	-3	0.933282	9	9	GLLDEDFYA	4	0	1	GPLDEDFYA	3.38003008114174	9	9	>seq_725	0.13	GPLDEDFYA	0.0	0.129353273431401	True	True	83295	0.0006467265685989	False	False
716	GLLPVLSWLL	HLA-A0201	0.1066	0	4	0.1066	0.1066	0.171004	0.171	0.171	0.7833333333333334	-0.1266666666666666	0.0277777777777777	-0.1144444444444444	205.5555555555556	-2.6211111111111114	GLLPVLSWL	GLLPVLSWL	1.7444444444444445	1,8	True	4	1.0	9	9	GLLPVLSWL	0	0	-1	GLLPVLSWL	6.099999998230487	10	9	>seq_727	0.3583	GLLPVLSWLP	0.992380232328851	0.0	False	False	83295	0.1066	False	False
717	GLMGTEQLF	HLA-A2402	1.5773	0	3	26.5	58.3333	16.7107	16.711	6.684	0.2633333333333333	-0.38	0.2122222222222222	-0.5333333333333333	86.66666666666666	-0.2366666666666665	GLMGTEQLF	GLMGTEQLS	0.4222222222222222	1,8	True	-2	0.972401	9	9	GLMGTEQLF	2	0	8	GLMGTEQLS	3.849983240943402	9	9	>seq_728	1.5773	GLMGTEQLS	0.0	1.5346506849432484	True	True	52592	0.0426493150567514	False	False
718	GLMSNTPTPR	HLA-A1101	2.2515	0	1	2.812	4.1566	25.6805	25.681	21.392	-0.12	-0.414	0.0659999999999999	0.54	39.0	2.189	GLMSNTPTR	GLSNTPTPR	-0.8099999999999999	0,1,9	False	-1	0.9506	10	10	GLMSNTPTPR	1	0	2	GLKSNTPTPR	10.550002220086752	10	10	>seq_729	2.2515	GLKSNTPTPR	0.0	1.0319329860944042	False	False	35076	1.219567013905596	False	False
719	GLMVIAWFI	HLA-A0201	1.0715	0	1	0.3564	0.3564	11.9812	11.981	2.995	0.96	-0.001111111111111	-0.1455555555555555	-0.4955555555555555	173.33333333333331	-3.245555555555556	GLMVIAWFI	GLMAIAWFI	2.466666666666667	1,8	False	0	0.949744	9	9	GLMVIAWFI	4	0	3	GLMAIAWFI	6.099999998230487	9	9	>seq_730	1.0715	GLMAIAWFI	0.5	2.149914842873176	False	False	83295	3.221414842873176	False	False
720	GLNVPVQSNK	HLA-A0301	0.0782	0	3	1.0782	3.9933	6.46119	6.461	3.231	-0.1879999999999999	-0.404	0.367	-0.0229999999999999	97.0	1.3829999999999998	GLNPVQSNK	GNVPVQSNK	-0.5	0,9	False	-2	0.960367	10	10	GLNVPVQSNK	4	0	1	GRNVPVQSNK	9.700002531521022	10	10	>seq_731	0.0782	GRNVPVQSNK	0.0	0.0766686249467858	True	True	41261	0.0015313750532141	False	False
721	GLPAEGVSEV	HLA-A0201	0.1182	0	8	0.2371	0.2371	0.38101	0.381	0.381	-0.0179999999999999	-0.796	0.497	-0.0129999999999999	107.0	0.0329999999999998	GLAEGVSEV	GLPEGVSEV	0.38	1,9	False	0	0.950567	10	10	GLPAEGVSEV	4	0	3	GLPGEGVSEV	3.613691325765103	10	10	>seq_732	0.1182	GLPGEGVSEV	0.0	0.0592744833403627	True	True	15215	0.0589255166596372	False	False
722	GLPNHGATFKV	HLA-A0201	0.9732	0	1	3.5496	25.7073	0.0109996	0.011	0.01	0.0618181818181818	-0.5281818181818182	0.4727272727272726	-0.0072727272727272	70.9090909090909	0.3445454545454545	GLHGATFKV	GLHGATFKE	-0.0999999999999998	1,10	True	-2	0.985296	11	11	GLPNHGATFKV	2	0	10	GLPNHGATFKE	9.702001779340208	11	11	>seq_733	0.9732	GLPNHGATFKE	0.0	0.9363576151521162	True	True	10277	0.0368423848478836	False	False
723	GLPSGPAPRK	HLA-A0301	0.2142	0	8	5.6675	5.6675	36.3403	36.34	11.193	-0.1539999999999999	-0.688	0.618	0.7969999999999999	49.0	1.5260000000000002	GLSGPAPRK	GPSGPAPRK	-0.9200000000000002	0,9	False	-3	0.953688	10	10	GLPSGPAPRK	4	0	1	GPPSGPAPRK	11.651775666512547	10	10	>seq_734	0.2142	GPPSGPAPRK	3.47580404973379e-09	0.2061044305249228	True	True	41261	0.0080955694750771	False	False
724	GLPWSFLGWL	HLA-A0202	4.3619	0	4	3.3461	3.3461	10.3711	10.371	6.223	0.7750000000000001	-0.121	0.0079999999999999	-0.277	117.0	-2.088	GLPWSFLGL	GLPWSFPGL	0.92	1,9	False	-3	0.890952	10	10	GLPWSFLGWL	4	0	6	GLPWSFPGWL	6.099999998230487	10	10	>seq_735	4.3619	GLPWSFPGWL	5.98612027360577e-05	1.3241738202683728	False	False	18207	5.686073820268373	False	False
725	GLRERMGLSY	HLA-B1501	0.1081	0	6	0.1461	0.1461	8.55104	8.551	1.898	-0.0849999999999999	-0.143	0.523	-0.333	78.0	2.612	GLREMGLSY	GLREMGPSY	-0.59	1,9	False	-3	0.925078	10	10	GLRERMGLSY	4	0	7	GLRERMGPSY	9.347628799267111	10	10	>seq_736	0.1081	GLRERMGPSY	0.0	0.0281163586584531	False	False	30221	0.0799836413415468	False	False
726	GLSFFILSL	HLA-A0201	0.2334	1	8	1.2817	1.2817	284.49	284.49	142.327	0.7611111111111112	-0.1633333333333333	-0.2055555555555555	-0.3899999999999999	173.33333333333331	-2.197777777777778	GLSFFILSL	GVSFFILSL	2.1666666666666665	1,8	True	1	0.977715	9	9	GLSFFILSL	6	0	1	GVSFFILSL	6.099999998230487	9	9	>seq_737	0.2334	GVSFFILSL	0.0	0.1908974174923929	True	True	83295	0.042502582507607	False	False
727	GLSLYTTEM	HLA-A0201	1.0336	0	0	11.3492	11.3492	129.083	129.083	61.64	0.1788888888888889	-0.2644444444444444	-0.1066666666666666	-0.3188888888888888	86.66666666666666	0.2622222222222223	GLSLYTTEM	GLSLYTTER	0.2333333333333333	1,8	True	-1	0.974572	9	9	GLSLYTTEM	1	0	8	GLSLYTTER	3.8499827128835022	9	9	>seq_738	1.0336	GLSLYTTER	0.0	0.9394674655482323	True	True	83295	0.0941325344517675	False	False
728	GLSYCLPPTF	HLA-B1501	1.2828	0	7	6.4415	7.877	8.55104	8.551	1.898	0.4955555555555555	-0.0255555555555555	-0.6166666666666667	0.6077777777777779	86.66666666666666	-0.8877777777777778	LSYCLPPTF	PSYCLPPTF	0.7666666666666666	1,8	False	-3	0.963543	9	9	LSYCLPPTF	4	1	0	PSYCLPPTF	5.919503211509436	10	9	>seq_739	2.4576	GPSYCLPPTF	3.47580404973379e-09	1.0738910448140155	True	False	69271	0.2089089551859844	False	False
729	GLTSFFIAI	HLA-A0201	0.5299	1	6	0.2208	0.2208	77.933	77.933	46.76	0.6533333333333334	-0.3022222222222223	-0.2177777777777778	-0.2888888888888888	141.1111111111111	-1.9444444444444444	GLTSFFIAI	GLTSFVIAI	2.033333333333333	1,8	False	-1	0.937458	9	9	GLTSFFIAI	2	0	5	GLTSFVIAI	6.099999998230487	9	9	>seq_740	0.5299	GLTSFVIAI	0.0	0.7418120018115943	False	False	83295	1.2717120018115944	False	False
730	GLWRPAWRCV	HLA-A0201	1.2376	0	3	1.0437	1.3361	25.8304	25.83	20.664	0.1966666666666666	0.1644444444444445	0.1366666666666666	0.0988888888888889	54.44444444444444	1.803333333333333	GLWRPAWRC	GLWRPGWRC	-0.5222222222222224	1,8	False	0	0.920667	9	9	GLWRPAWRC	4	0	5	GLWRPGWRC	10.52640717383474	10	9	>seq_741	1.3031	GLWRPGWRCV	0.0	0.0912383803607514	False	False	83295	1.1463616196392483	False	False
731	GLYLELTPK	HLA-A1101	0.6238	0	6	0.5803	0.5803	4.87094	4.871	2.09	0.2244444444444445	-0.07	0.3166666666666666	0.0422222222222222	129.99999999999997	-0.0700000000000001	GLYLELTPK	GLYLELTRK	4.9343245538895844e-17	1,8	False	-2	0.937524	9	9	GLYLELTPK	4	0	7	GLYLELTRK	6.40200117090717	9	9	>seq_742	0.6238	GLYLELTRK	0.0	0.0467608133723935	False	False	74135	0.6705608133723936	False	False
732	GLYVFRNER	HLA-A3101	0.2527	1	6	0.2509	0.2509	1.34099	1.341	0.746	-0.1177777777777777	0.2111111111111111	0.4222222222222222	-0.2033333333333333	75.55555555555556	3.3944444444444444	GLYVFRNER	GLYIFRNER	-0.7666666666666665	8	False	3	0.981004	9	9	GLYVFRNER	3	0	3	GLYIFRNER	9.347628799267111	9	9	>seq_743	0.2527	GLYIFRNER	0.0	0.001812913511359	False	False	74056	0.254512913511359	False	False
733	GMAGQIPPL	HLA-A0201	0.0673	0	6	0.0939	0.0939	16.3113	16.311	10.879	0.3188888888888889	-0.7044444444444443	0.3177777777777777	0.2355555555555555	97.77777777777776	-1.1488888888888888	GMAGQIPPL	GMAGQVPPL	0.5	1,8	False	3	0.980852	9	9	GMAGQIPPL	3	0	5	GMAGQVPPL	6.099999998230487	9	9	>seq_744	0.0673	GMAGQVPPL	0.0076197745172198	0.0190647497337593	False	False	83295	0.0482352502662406	False	False
734	GMDCNREEYL	HLA-A0201	2.8769	0	2	1.7103	1.7103	2.29104	2.291	1.457	-0.301	-0.0469999999999999	0.254	-0.272	39.0	3.455	GMDNREEYL	GMDNGEEYL	-1.2	1,9	False	-2	0.901203	10	10	GMDCNREEYL	6	0	5	GMDCNGEEYL	3.927538101095706	10	10	>seq_745	2.8769	GMDCNGEEYL	0.998904305033833	1.962340840788166	False	False	15215	4.839240840788166	False	False
735	GMFEAGDCQV	HLA-A0201	0.4535	0	1	0.4251	0.4251	17.6415	17.642	5.046	-0.0069999999999999	-0.598	0.1079999999999999	-0.4090000000000001	39.0	0.6729999999999999	GMFEGDCQV	GMFEGDRQV	0.19	1,9	False	-3	0.906866	10	10	GMFEAGDCQV	2	0	7	GMFEAGDRQV	3.550065870862454	10	10	>seq_746	0.4535	GMFEAGDRQV	0.0	0.0302973418019289	False	False	15215	0.483797341801929	False	False
736	GMGPLLAMV	HLA-A0201	0.1761	1	4	0.0792	0.0792	5.20104	5.201	5.201	0.6077777777777778	-0.6333333333333333	0.2655555555555555	-0.2477777777777778	129.99999999999997	-2.4744444444444444	GMGPLLAMV	GMGPLLATV	1.6666666666666667	1,8	False	-1	0.958266	9	9	GMGPLLAMV	1	0	7	GMGPLLATV	6.099999998230487	9	9	>seq_747	0.1761	GMGPLLATV	0.0	0.2154556818181818	False	False	83295	0.3915556818181818	False	False
737	GMLCSFQTPDA	HLA-A0201	9.9466	0	5	7.5284	7.5284	0.000999989	0.001	0.001	0.132	-0.241	-0.5149999999999999	0.204	49.0	0.6890000000000001	MLCSFQTPA	MLCSFQIPA	0.2699999999999999	1,9	False	-1	0.939918	10	10	MLCSFQTPDA	3	1	6	MLCSFQIPDA	3.749971453566104	11	10	>seq_748	12.3398	GMLCSFQIPDA	0.0	3.194950868710482	False	False	15215	13.141550868710482	False	False
738	GMMTTQQAGYV	HLA-A0201	1.9109	0	4	5.5072	5.5072	24.4015	24.402	19.522	0.0490909090909091	-0.4990909090909091	-0.0472727272727272	-0.4645454545454546	35.45454545454545	0.3572727272727272	GMMTTQQYV	GMMTTQQYM	-0.0636363636363636	1,10	True	1	0.991754	11	11	GMMTTQQAGYV	1	0	10	GMMTTQQAGYM	6.093198032584041	11	11	>seq_749	1.9109	GMMTTQQAGYM	0.0	1.2478518430418362	True	True	10277	0.6630481569581639	False	False
739	GMNSIEPAK	HLA-A1101	0.5412	0	3	1.5234	1.5234	11.9613	11.961	3.983	-0.1733333333333333	-0.4877777777777777	0.421111111111111	0.0433333333333333	54.44444444444444	1.3755555555555554	GMNSIEPAK	EMNSIEPAK	-0.6111111111111112	1,8	False	-2	0.970762	9	9	GMNSIEPAK	2	0	0	EMNSIEPAK	6.408795645926148	9	9	>seq_750	0.5412	EMNSIEPAK	0.0	0.3489343836155967	True	True	74135	0.1922656163844033	False	False
740	GMNWRPILTI	HLA-A0201	2.0614	0	8	6.1569	6.1569	30.7902	30.79	24.386	0.363	0.037	0.0949999999999999	0.0229999999999999	117.0	0.375	GMWRPILTI	GMNRPILTI	0.31	1,9	False	-3	0.879495	10	10	GMNWRPILTI	2	0	3	GMNRRPILTI	10.550002220086752	10	10	>seq_751	2.0614	GMNRRPILTI	0.0	1.3712198833828717	False	False	15215	0.6901801166171286	False	False
741	GMPKVLYST	HLA-A0201	1.6778	0	3	1.7374	1.7374	1.44103	1.441	0.721	0.1755555555555555	-0.251111111111111	0.0044444444444444	0.1111111111111111	75.55555555555556	-0.0655555555555556	GMPKVLYST	GMQKVLYST	0.1333333333333334	1,8	False	-1	0.916827	9	9	GMPKVLYST	2	0	2	GMQKVLYST	9.298300650902092	9	9	>seq_752	1.6778	GMQKVLYST	2.6688189211265488e-11	0.0575554736963279	False	False	83295	1.6202445263036722	False	False
742	GMPPCLLAL	HLA-A0201	0.7994	0	2	0.5937	0.5937	4.85106	4.851	2.426	0.6288888888888889	-0.4366666666666667	-0.0266666666666666	0.2855555555555555	141.1111111111111	-2.348888888888889	GMPPCLLAL	GMTPCLLAL	1.5555555555555556	1,8	False	-1	0.920418	9	9	GMPPCLLAL	4	0	2	GMTPCLLAL	5.922539790626615	9	9	>seq_753	0.7994	GMTPCLLAL	0.0	0.2769691426646454	False	False	83295	1.0763691426646451	False	False
743	GMVKAALEAI	HLA-A0201	2.3298	0	5	1.6046	1.6046	13.0114	13.011	13.011	0.1144444444444444	-0.5844444444444444	0.5122222222222222	-0.44	108.88888888888889	-0.5911111111111111	GMVKAALEA	GMAKAALEA	0.8333333333333334	1,8	False	0	0.961555	9	9	GMVKAALEA	4	0	2	GMAKAALEA	6.408795645926148	10	9	>seq_754	5.9386	GMAKAALEAI	0.0	1.0529546055091612	False	False	83295	3.3827546055091613	False	False
744	GMYASSYIIL	HLA-A0201	1.4629	0	1	0.6652	0.6652	0.330999	0.331	0.265	0.3755555555555555	-0.3055555555555556	-0.2233333333333333	-0.3977777777777778	97.77777777777776	-0.8733333333333334	GMYASSYII	GMYASSYMI	0.8999999999999999	1,8	False	1	0.973103	9	9	GMYASSYII	3	0	7	GMYASSYMI	6.086602629628032	10	9	>seq_755	3.3015	GMYASSYMIL	0.0	1.754292438364402	False	False	83295	3.217192438364402	False	False
745	GMYASSYIILA	HLA-A0201	1.4629	0	1	0.6652	0.6652	0.330999	0.331	0.265	0.3755555555555555	-0.3055555555555556	-0.2233333333333333	-0.3977777777777778	97.77777777777776	-0.8733333333333334	GMYASSYII	GMYASSYMI	0.8999999999999999	1,8	False	1	0.973103	9	9	GMYASSYII	3	0	7	GMYASSYMI	6.086602629628032	11	9	>seq_756	2.7901	GMYASSYMILA	0.0	1.754292438364402	False	False	83295	3.217192438364402	False	False
746	GPAPVGTLSF	HLA-B0702	0.0976	0	2	0.0855	0.0855	43.6016	43.602	19.711	0.282	-0.8080000000000002	0.1079999999999999	0.3609999999999999	78.0	-0.966	GPAPVGTSF	GPAPVGTSF	0.7100000000000001	1,9	False	-3	0.931485	10	10	GPAPVGTLSF	4	0	7	GPAPVGTPSF	6.099999998230487	10	10	>seq_757	0.0976	GPAPVGTPSF	0.0	0.0138123976608187	False	False	47675	0.1114123976608187	False	False
747	GPLDRKSRDL	HLA-B0702	0.3891	0	7	0.7116	0.7116	0.121002	0.121	0.121	-0.4339999999999999	-0.1119999999999999	0.563	0.3999999999999999	78.0	4.545	GPLDRKSRL	GPLDRSRDL	-1.5099999999999998	1,9	False	1	0.954229	10	10	GPLDRKSRDL	2	0	5	GPLDRESRDL	9.69015830848366	10	10	>seq_758	0.3891	GPLDRESRDL	0.0076197710941837	0.176341694772344	False	False	47675	0.2127583052276559	False	False
748	GPPDRCQPA	HLA-B0702	2.3193	0	0	3.3723	3.3723	75.203	75.203	50.365	-0.31	-0.5477777777777777	0.1466666666666666	1.072222222222222	11.11111111111111	2.7944444444444447	GPPDRCQPA	GPPDRCQHA	-1.3777777777777775	1,8	False	-2	0.913714	9	9	GPPDRCQPA	2	0	7	GPPDRCQHA	6.161167718935758	9	9	>seq_759	2.3193	GPPDRCQHA	0.999999999999795	0.7242009607686148	False	False	73978	1.5950990392313853	False	False
749	GPPSLLWMNL	HLA-B0702	1.7629	0	3	2.7081	18.2208	23.3007	23.301	13.981	0.5170000000000001	-0.177	0.0089999999999999	0.1699999999999999	117.0	-1.034	GPSLLWMNL	GPPSLLMNP	0.4499999999999999	1,9	True	-3	0.973463	10	10	GPPSLLWMNL	4	0	9	GPPSLLWMNP	6.099999998230487	10	10	>seq_760	1.7629	GPPSLLWMNP	0.0	1.5923357871224095	True	False	47675	0.1705642128775904	False	False
750	GPQTVWTGA	HLA-B0702	1.7962	0	5	4.8201	4.8201	18.561	18.561	14.849	0.0655555555555555	-0.7122222222222222	0.1288888888888888	-0.0122222222222222	43.33333333333333	0.0688888888888888	GPQTVWTGA	GPQTVWTGP	-0.2444444444444444	1,8	True	-1	0.970642	9	9	GPQTVWTGA	4	0	8	GPQTVWTGP	6.099999998230487	9	9	>seq_761	1.7962	GPQTVWTGP	0.0	1.1268498952303896	True	True	73978	0.6693501047696105	False	False
751	GPQTVWTGAW	HLA-B3501	3.9047	0	5	6.9594	6.9594	18.561	18.561	14.849	0.209	-0.462	0.0149999999999999	-0.096	39.0	-0.171	GPQTVTGAW	GPQTVTGPW	-0.31	1,9	False	-1	0.953991	10	10	GPQTVWTGAW	4	0	8	GPQTVWTGPW	6.099999998230487	10	10	>seq_762	3.9047	GPQTVWTGPW	0.0	1.7138958947610423	False	False	20216	2.190804105238957	False	False
752	GPQTVWTGAW	HLA-B0702	1.7962	0	5	3.3094	4.8201	18.561	18.561	14.849	0.0655555555555555	-0.7122222222222222	0.1288888888888888	-0.0122222222222222	43.33333333333333	0.0688888888888888	GPQTVWTGA	GPQTVWTGP	-0.2444444444444444	1,8	True	-1	0.970642	9	9	GPQTVWTGA	4	0	8	GPQTVWTGP	6.099999998230487	10	9	>seq_763	2.3519	GPQTVWTGPW	0.0	1.1268498952303896	True	False	73978	0.6693501047696105	False	False
753	GPRLLLPCPM	HLA-B3501	8.6517	0	0	7.9703	7.9703	0.590988	0.591	0.296	0.426	-0.1839999999999999	0.051	0.744	117.0	-0.4409999999999998	GPLLLPCPM	GPLFLPCPM	0.61	1,9	False	0	0.94068	10	10	GPRLLLPCPM	6	0	4	GPRLFLPCPM	8.549912034533918	10	10	>seq_765	8.6517	GPRLFLPCPM	2.0491933110931699e-13	0.7396545148865162	False	False	20216	9.391354514886515	False	False
754	GPRWRSWLV	HLA-B0702	0.3125	0	6	0.077	0.3125	3.75106	3.751	1.249	0.09625	0.2775	0.2299999999999999	0.2087499999999999	48.75	2.84	GPR-WRSWL	GPR-WRSWL	-1.225	1,7	True	4	1.0	8	8	GPRWRSWL	0	0	-1	GPRWRSWL	12.500109306536617	9	8	>seq_766	0.3807	GPRWRSWLL	3.47580404973379e-09	0.0	False	False	17862	0.3125	False	False
755	GPTFNCLLDM	HLA-B3501	9.3686	0	6	7.5622	7.8039	21.1004	21.1	7.026	0.297	-0.281	-0.185	0.0059999999999999	78.0	0.054	GPTFNCLLM	GPFNYLLDM	0.51	1,9	False	-2	0.877699	10	10	GPTFNCLLDM	2	0	5	GPTFNYLLDM	3.749971453566104	10	10	>seq_767	9.3686	GPTFNYLLDM	0.999999996524196	1.8784259690667504	False	False	20216	11.247025969066751	False	False
756	GQFEPLETTA	HLA-A0201	0.9658	0	9	2.0542	2.0542	39.5416	39.542	39.542	-0.1222222222222222	-0.2811111111111111	0.0677777777777777	0.2011111111111111	43.33333333333333	1.7177777777777776	GQFEPLETT	GQFEPSETT	-0.8111111111111111	1,8	False	-2	0.918638	9	9	GQFEPLETT	2	0	5	GQFEPSETT	3.613691325765103	10	9	>seq_768	1.2797	GQFEPSETTA	0.0	0.5117207282640444	True	False	83295	0.4540792717359556	False	False
757	GQFEPLETTAK	HLA-A1101	0.3741	0	9	0.4048	0.4048	39.5416	39.542	39.542	-0.1927272727272727	-0.289090909090909	0.2363636363636363	0.1327272727272727	44.54545454545455	1.7454545454545454	GQFEPTTAK	GQFEPTTAK	-0.8545454545454546	0,1,10	False	-2	0.93783	11	11	GQFEPLETTAK	2	0	5	GQFEPSETTAK	4.258147296961397	11	11	>seq_769	0.3741	GQFEPSETTAK	0.0	0.0283717144268774	False	False	19479	0.3457282855731224	False	False
758	GQFLTPNSH	HLA-B1501	0.369	1	8	0.3909	0.3909	16.1605	16.161	6.658	-0.0544444444444444	-0.3611111111111111	0.0666666666666666	0.1488888888888888	43.33333333333333	1.5522222222222222	GQFLTPNSH	GQFLAPNSH	-0.7888888888888889	1,8	False	0	0.937203	9	9	GQFLTPNSH	4	0	4	GQFLAPNSH	7.550323993898928	9	9	>seq_770	0.369	GQFLAPNSH	0.0	0.0206730621642364	False	False	69271	0.3483269378357636	False	False
759	GQKGNIGPPGF	HLA-B1501	0.4017	0	4	0.3903	0.3903	0.311003	0.311	0.078	-0.0627272727272726	-0.8863636363636364	0.7572727272727271	0.0318181818181817	35.45454545454545	0.5518181818181817	GQKGGPPGF	GQKGGPPGF	-0.7636363636363636	1,10	False	1	0.952489	11	11	GQKGNIGPPGF	2	0	4	GQKGDIGPPGF	9.700002531521022	11	11	>seq_771	0.4017	GQKGDIGPPGF	2.6688189211265488e-11	0.0117329746348962	False	False	12542	0.4134329746348962	False	False
760	GQWGFSHGA	HLA-B2705	3.0237	1	2	21.8421	21.8421	10.5013	10.501	3.003	0.0566666666666666	-0.7788888888888889	0.4599999999999999	-0.5777777777777777	11.11111111111111	0.4066666666666667	GQWGFSHGA	GPWGFSHGA	-0.5555555555555557	1,8	True	-1	0.923499	9	9	GQWGFSHGA	2	0	1	GPWGFSHGA	7.550323993898928	9	9	>seq_772	3.0237	GPWGFSHGA	0.999941047525418	2.605115628991717	False	False	59540	0.4185843710082821	False	False
761	GRIAFFLKY	HLA-B2705	0.0088	1	6	0.0079	0.0079	6.2411	6.241	4.993	0.3988888888888889	0.19	0.1777777777777777	-0.2811111111111111	97.77777777777776	0.2288888888888889	GRIAFFLKY	GRIAFSLKY	0.6222222222222222	1,8	False	-2	0.909765	9	9	GRIAFFLKY	2	0	5	GRIAFSLKY	10.454924617893994	9	9	>seq_773	0.0088	GRIAFSLKY	0.0	0.0010025316455696	False	False	59540	0.0098025316455696	False	False
762	GRKLFGTHF	HLA-B2705	0.083	1	7	0.2344	0.2344	18.341	18.341	6.548	0.0655555555555555	-0.1355555555555555	0.501111111111111	-0.1888888888888888	43.33333333333333	1.66	GRKLFGTHF	GRKLFGTPF	-0.4111111111111111	1,8	False	-2	0.919715	9	9	GRKLFGTHF	2	0	7	GRKLFGTPF	11.651789722032843	9	9	>seq_774	0.083	GRKLFGTPF	2.6688189211265488e-11	0.0536100682593856	True	True	59540	0.0293899317406143	False	False
763	GRMRSLEAL	HLA-B3901	0.2547	0	2	0.9933	0.9933	15.1506	15.151	5.045	-0.1233333333333333	-0.1466666666666666	0.5044444444444444	-0.2166666666666666	97.77777777777776	2.79	GRMRSLEAL	GRMRCLEAL	-0.2666666666666667	1,8	False	-1	0.905371	9	9	GRMRSLEAL	4	0	4	GRMRCLEAL	10.397771482355893	9	9	>seq_775	0.2547	GRMRCLEAL	0.0	0.1893903352461491	True	True	101224	0.0653096647538507	False	False
764	GRQSWSLYV	HLA-C0702	0.9432	1	0	2.1186	2.1186	77.5524	77.552	5.196	0.0288888888888889	-0.0222222222222222	-0.0333333333333333	-0.3022222222222222	75.55555555555556	1.6855555555555557	GRQSWSLYV	GRQSWSSYV	-0.4666666666666665	1,8	False	-2	0.929946	9	9	GRQSWSLYV	2	0	6	GRQSWSSYV	9.348807885311544	9	9	>seq_776	0.9432	GRQSWSSYV	0.992380235778166	0.5232876805437552	True	True	102781	0.4199123194562448	False	False
765	GRTGAGKSFL	HLA-B2705	0.1854	0	6	0.8439	5.3177	20.1337	20.134	11.977	-0.2866666666666666	-0.8844444444444443	0.7288888888888887	-0.36	11.11111111111111	2.092222222222222	GRTGAGKSF	GRTGAGKSS	-0.7222222222222223	1,8	True	-2	0.975484	9	9	GRTGAGKSF	2	0	8	GRTGAGKSS	11.651775666512547	10	9	>seq_777	0.9716	GRTGAGKSSL	0.992380228905816	0.1789360851495947	True	False	59540	0.0064639148504052	False	False
766	GRWALHSAF	HLA-B2705	0.0131	0	6	1.0821	1.0821	0.621015	0.621	0.621	0.2122222222222222	-0.1866666666666666	0.2288888888888888	-0.2644444444444445	65.55555555555554	0.91	GRWALHSAF	GRWALHSAS	0.0444444444444443	1,8	True	-2	0.97134	9	9	GRWALHSAF	2	0	8	GRWALHSAS	10.551758703775704	9	9	>seq_778	0.0131	GRWALHSAS	0.0	0.0129414102208668	True	True	59540	0.0001585897791331	False	False
767	GSAPAVPEAF	HLA-B1501	1.1763	0	0	11.6469	42.1429	15.6805	15.681	6.272	0.112	-0.786	0.1409999999999999	0.4239999999999999	59.0	-0.318	GSAPAVPAF	GSAPAVPAS	0.45	1,9	True	-2	0.981179	10	10	GSAPAVPEAF	2	0	9	GSAPAVPEAS	3.849983240943402	10	10	>seq_779	1.1763	GSAPAVPEAS	0.0	1.143466908542127	True	True	30221	0.032833091457873	False	False
768	GSILAYLVV	HLA-C1502	1.3971	1	9	0.6332	0.6332	1.40197	1.402	0.963	0.6	-0.3555555555555555	0.0322222222222221	-0.4066666666666666	205.5555555555556	-2.45	GSILAYLVV	ASILAYLVV	2.2	1,8	False	0	0.984263	9	9	GSILAYLVV	4	0	0	ASILAYLVV	6.093198032584041	9	9	>seq_780	1.3971	ASILAYLVV	0.0	1.685478032217309	False	False	85003	3.082578032217309	False	False
769	GSLDVLMAV	HLA-A0201	0.4567	0	8	0.5957	0.5957	12.5507	12.551	12.551	0.3755555555555555	-0.5166666666666667	0.0644444444444444	-0.3477777777777777	162.22222222222223	-1.2111111111111112	GSLDVLMAV	GSLDVPMAV	1.6666666666666667	1,8	False	-3	0.899464	9	9	GSLDVLMAV	4	0	5	GSLDVPMAV	3.749987360555679	9	9	>seq_781	0.4567	GSLDVPMAV	4.52679959335127e-07	0.1065658888702367	False	False	83295	0.3501341111297633	False	False
770	GSLHSGTAK	HLA-A1101	0.1043	0	7	3.6146	3.6146	30.7902	30.79	19.244	-0.2411111111111111	-0.8744444444444445	0.5499999999999999	-0.2655555555555555	54.44444444444444	1.218888888888889	GSLHSGTAK	GFLHSGTAK	-0.5111111111111112	1,8	True	-2	0.943374	9	9	GSLHSGTAK	2	0	1	GFLHSGTAK	9.702001779340208	9	9	>seq_782	0.1043	GFLHSGTAK	0.0	0.1012904028108227	True	True	74135	0.0030095971891772	False	False
771	GSSFHALEEK	HLA-A1101	0.0373	0	8	0.0763	0.0763	50.1585	138.687	105.642	-0.2522222222222222	-0.1	0.2455555555555555	-0.0288888888888888	54.44444444444444	2.324444444444444	SSFHALEEK	SSFYALEEK	-0.8111111111111112	1,8	False	2	0.93325	9	9	SSFHALEEK	2	1	3	SSFYALEEK	5.493075089063495	10	9	>seq_783	0.4045	GSSFYALEEK	5.89524745824429e-05	0.0190655307994757	True	False	74135	0.0182344692005242	False	False
772	GSSPFQHLEK	HLA-A3001	0.4642	0	0	0.2385	0.2385	150.191	150.19	83.496	-0.2179999999999999	-0.26	0.2559999999999999	0.2009999999999999	39.0	2.052	GSSPFHLEK	GSNPFHLEK	-1.11	0,9	False	1	0.957541	10	10	GSSPFQHLEK	2	0	2	GSNPFQHLEK	7.549726882018149	10	10	>seq_784	0.4642	GSNPFQHLEK	0.0	0.4392869601677149	False	False	28956	0.9034869601677148	False	False
773	GSTEQCAFCK	HLA-A1101	0.8121	0	4	0.9366	0.9366	10.4014	10.401	2.08	-0.2544444444444444	-0.2166666666666667	-0.3644444444444444	-0.0911111111111111	11.11111111111111	1.835555555555556	STEQCAFCK	STERCAFCK	-0.3111111111111111	1,8	False	1	0.937418	9	9	STEQCAFCK	2	1	3	STERCAFCK	6.135352350305766	10	9	>seq_785	1.6534	GSTERCAFCK	0.999970522900506	0.1079505124919922	False	False	74135	0.7041494875080078	False	False
774	GSVSFGTVY	HLA-C1403	2.4606	0	7	3.7812	3.7812	55.032	55.032	28.742	0.22125	-0.44125	-0.35375	-0.18875	72.5	-0.31125	SVS-FGTVY	SGS-FGTVY	0.9000000000000001	1,7	True	-3	0.926092	8	8	SVSFGTVY	4	1	1	SGSFGTVY	6.093198032584041	9	8	>seq_786	3.1269	GSGSFGTVY	0.0	0.8593748968581403	False	False	27298	1.6012251031418596	False	False
775	GSYVYSVAK	HLA-A1101	0.0353	0	4	0.1596	0.1596	2.35104	2.351	0.783	0.02	-0.38	0.0355555555555555	-0.2855555555555555	75.55555555555556	0.2	GSYVYSVAK	GSHVYSVAK	0.1888888888888888	1,8	False	2	0.943027	9	9	GSYVYSVAK	2	0	2	GSHVYSVAK	9.145600226707757	9	9	>seq_787	0.0353	GSHVYSVAK	0.666666666666667	0.0274924185463659	True	True	74135	0.007807581453634	False	False
776	GTAWLEWWHV	HLA-A0201	3.6985	0	3	7.7447	7.7447	3.90088	3.901	3.901	0.5355555555555556	0.4588888888888889	-0.1977777777777777	-0.2911111111111111	86.66666666666666	-0.4133333333333334	TAWLEWWHV	TAWLEWRHV	-0.0333333333333333	1,8	False	-3	0.871832	9	9	TAWLEWWHV	2	1	6	TAWLEWRHV	5.363507221918553	10	9	>seq_788	9.2138	GTAWLEWRHV	0.999999999131049	1.932272483117487	False	False	83295	1.7662275168825132	False	False
777	GTCKNIVGSY	HLA-B1501	0.8551	0	8	0.9492	0.9492	0.4609879999999999	0.461	0.184	-0.0611111111111111	-0.3422222222222222	-0.0033333333333334	-0.2644444444444444	75.55555555555556	0.7911111111111109	TCKNIVGSY	TCKNTVGSY	0.0666666666666665	1,8	False	-1	0.932677	9	9	TCKNIVGSY	3	1	4	TCKNTVGSY	8.522939047776163	10	9	>seq_789	1.0344	GTCKNTVGSY	0.0	0.0847712916139907	False	False	69271	0.7703287083860091	False	False
778	GTKAATAAAR	HLA-A1101	1.9054	0	9	1.9029	1.9029	11.541	11.541	7.813	-0.277	-0.8539999999999999	0.5159999999999999	-0.1999999999999999	50.0	1.5619999999999998	GTAATAAAR	GTAATAAAR	-0.1199999999999999	0,1,9	False	1	0.975373	10	10	GTKAATAAAR	2	0	2	GTEAATAAAR	11.651775666512547	10	10	>seq_790	1.9054	GTEAATAAAR	0.0	0.0025032844605601	False	False	35076	1.90790328446056	False	False
779	GTKKDVDVLK	HLA-A0301	0.6171	1	0	0.6872	0.6872	81.5436	81.544	81.544	-0.347	-0.1879999999999999	0.577	-0.012	97.0	2.272	GTKKDVVLK	GTKEDVVLK	-0.76	0,9	False	1	0.96075	10	10	GTKKDVDVLK	2	0	3	GTKEDVDVLK	9.441542896442115	10	10	>seq_791	0.6171	GTKEDVDVLK	0.0	0.0629492287543656	False	False	41261	0.5541507712456344	False	False
780	GTKPNPHVY	HLA-A0301	1.1917	0	7	1.4993	1.4993	12.0813	12.081	5.642	-0.1466666666666666	-0.2755555555555555	0.3255555555555555	0.6222222222222222	32.22222222222222	1.62	GTKPNPHVY	GTKPNPQVY	-1.3333333333333333	1,8	False	0	0.927308	9	9	GTKPNPHVY	4	0	6	GTKPNPQVY	9.300695891492069	9	9	>seq_792	1.1917	GTKPNPQVY	0.0001178979987861	0.2444920429533783	False	False	61640	0.9472079570466216	False	False
781	GTLVRCAKAK	HLA-A1101	2.3505	0	2	2.1113	2.1113	52.9992	52.999	34.449	-0.175	-0.351	0.4729999999999998	-0.166	88.0	1.3789999999999996	GTLRCAKAK	GTLRCGKAK	0.07	0,1,9	False	0	0.948418	10	10	GTLVRCAKAK	4	0	6	GTLVRCGKAK	10.793198329396546	10	10	>seq_793	2.3505	GTLVRCGKAK	0.0	0.266300194193151	False	False	35076	2.616800194193151	False	False
782	GTSSLIIYK	HLA-A1101	0.0032	0	6	0.0034	0.0034	5.16118	5.161	5.161	0.1622222222222222	-0.2766666666666666	0.041111111111111	-0.2222222222222222	129.99999999999997	-0.0711111111111112	GTSSLIIYK	GTSSLFIYK	0.5444444444444445	1,8	False	0	0.940473	9	9	GTSSLIIYK	2	0	5	GTSSLFIYK	9.298300650902092	9	9	>seq_794	0.0032	GTSSLFIYK	0.0	0.0001882352941176	False	False	74135	0.0030117647058823	False	False
783	GTSSLIIYKN	HLA-A1101	0.0032	0	6	0.0034	0.0034	5.16118	5.161	5.161	0.1622222222222222	-0.2766666666666666	0.041111111111111	-0.2222222222222222	129.99999999999997	-0.0711111111111112	GTSSLIIYK	GTSSLFIYK	0.5444444444444445	1,8	False	0	0.940473	9	9	GTSSLIIYK	2	0	5	GTSSLFIYK	9.298300650902092	10	9	>seq_795	0.7012	GTSSLFIYKN	0.0	0.0001882352941176	False	False	74135	0.0030117647058823	False	False
784	GTVQTGMDTSK	HLA-A1101	0.2656	0	0	0.1965	0.1965	0.5610109999999999	0.561	0.561	-0.3399999999999999	-0.462	-0.064	-0.0489999999999999	29.0	2.359	TVQTGMTSK	TVQTGVTSK	-0.8099999999999999	0,1,9	False	1	0.956068	10	10	TVQTGMDTSK	1	1	5	TVQTGVDTSK	6.337367167230696	11	10	>seq_796	0.3183	GTVQTGVDTSK	0.0	0.0933992875318066	False	False	35076	0.3589992875318066	False	False
785	GTYVRVTVQAR	HLA-A1101	2.4432	1	3	5.3149	5.3149	32.7813	32.781	24.586	-0.1581818181818181	-0.16	0.1372727272727272	-0.0363636363636363	88.18181818181817	2.3445454545454543	GTYVTVQAR	GTCVTVQAR	-0.1090909090909091	0,1,10	False	-2	0.940324	11	11	GTYVRVTVQAR	2	0	2	GTCVRVTVQAR	11.14762292895466	11	11	>seq_797	2.4432	GTCVRVTVQAR	0.0	1.320088325274229	False	False	19479	1.123111674725771	False	False
786	GVADVLLYR	HLA-A1101	0.0215	1	2	0.0393	0.0393	318.865	318.865	239.149	0.2422222222222222	-0.1777777777777777	0.2688888888888889	-0.25	162.22222222222223	0.3455555555555553	GVADVLLYR	GVADALLYR	0.9000000000000001	1,8	False	0	0.950293	9	9	GVADVLLYR	4	0	4	GVADALLYR	6.3318953779526055	9	9	>seq_798	0.0215	GVADALLYR	0.0	0.009737913486005	False	False	74135	0.0117620865139949	False	False
787	GVAVMKFKNPL	HLA-B0702	0.6024	0	7	11.654	11.654	70.4389	70.439	35.22	0.1877777777777778	0.0844444444444444	0.2011111111111111	0.1122222222222222	86.66666666666666	0.1822222222222221	AVMKFKNPL	AVMKFKNPP	0.1777777777777778	1,8	True	-3	0.963897	9	9	AVMKFKNPL	4	2	8	AVMKFKNPP	10.805379563011227	11	9	>seq_799	14.994	GVAVMKFKNPP	0.0	0.5712616989874723	True	False	73978	0.0311383010125278	False	False
788	GVCNLDEHLK	HLA-A1101	1.0389	0	8	1.5499	1.5499	26.4208	26.421	12.022	-0.1459999999999999	-0.215	0.4549999999999999	-0.224	107.0	1.6279999999999997	GVCNLEHLK	GVCNLEQLK	-0.37	0,1,9	False	0	0.942718	10	10	GVCNLDEHLK	4	0	7	GVCNLDEQLK	5.451825038064271	10	10	>seq_800	1.0389	GVCNLDEQLK	5.89524745824429e-05	0.3425239692883413	False	False	35076	0.6963760307116587	False	False
789	GVFDGAASV	HLA-A0201	0.0634	0	8	0.5927	0.5927	4.04097	4.041	4.041	0.1244444444444444	-0.98	0.2577777777777777	-0.3588888888888888	86.66666666666666	-0.4933333333333334	GVFDGAASV	GAFDGAASV	1.0777777777777775	1,8	True	0	0.968709	9	9	GVFDGAASV	4	0	1	GAFDGAASV	3.749987360555679	9	9	>seq_801	0.0634	GAFDGAASV	0.0	0.0566182216973173	True	True	83295	0.0067817783026826	False	False
790	GVITKALYK	HLA-A0301	0.0231	0	0	0.0315	0.0315	26.3002	26.3	26.3	0.1411111111111111	-0.1633333333333333	0.3955555555555555	-0.2744444444444445	129.99999999999997	-0.3133333333333334	GVITKALYK	GVITKAIYK	0.4555555555555555	1,8	False	2	0.974472	9	9	GVITKALYK	4	0	6	GVITKAIYK	10.24760792311281	9	9	>seq_802	0.0231	GVITKAIYK	0.0	0.00616	False	False	61640	0.0169399999999999	False	False
791	GVLPLSPSV	HLA-A0201	0.0595	0	5	0.0439	0.0439	6.30108	6.301	1.26	0.3488888888888888	-0.5988888888888889	0.0033333333333332	0.5222222222222223	151.11111111111111	-1.34	GVLPLSPSV	GVLPVSPSV	1.2000000000000002	1,8	False	1	0.959795	9	9	GVLPLSPSV	6	0	4	GVLPVSPSV	6.099999998230487	9	9	>seq_803	0.0595	GVLPVSPSV	3.1468551072368002e-15	0.0211435079726651	False	False	83295	0.0806435079726651	False	False
792	GVRLSFSGPAL	HLA-B0702	0.773	0	3	0.5851	0.5851	3.00091	3.001	1.2	0.1777777777777777	-0.4111111111111112	0.1144444444444444	0.15	97.77777777777776	0.6833333333333333	RLSFSGPAL	RLSSSGPAL	0.4555555555555555	1,8	False	-2	0.91298	9	9	RLSFSGPAL	2	2	3	RLSSSGPAL	10.550002220086752	11	9	>seq_804	1.8148	GVRLSSSGPAL	4.52679959335127e-07	0.2482425226457017	False	False	73978	1.0212425226457016	False	False
793	GVSKIIGGNPK	HLA-A6801	4.662	0	7	6.2687	6.2687	137.282	137.282	137.282	-0.0981818181818181	-0.7272727272727272	0.7845454545454544	-0.1072727272727272	97.27272727272728	0.4036363636363635	GVSKIINPK	GVSKIIDPK	-0.1545454545454546	0,1,10	False	1	0.967885	11	11	GVSKIIGGNPK	2	0	8	GVSKIIGGDPK	10.805379563011227	11	11	>seq_805	4.662	GVSKIIGGDPK	0.0	1.1948945395377033	False	False	12292	3.467105460462297	False	False
794	GVSVFTLTADR	HLA-A1101	0.6712	0	4	8.3855	8.3855	0.102001	0.102	0.102	-0.0199999999999999	-0.1711111111111111	-0.2244444444444445	0.1055555555555555	86.66666666666666	2.0477777777777777	SVFTLTADR	SVFTLTALS	0.2666666666666666	1,8	True	-5	0.932156	9	9	SVFTLTADR	6	2	7,8	SVFTLTALS	6.338718596380204	11	9	>seq_806	2.8792	GVSVFTLTALS	0.0	0.6174751845447499	True	False	74135	0.0537248154552501	False	False
795	GYWFVNFETK	HLA-A1101	4.4999	0	1	4.2606	4.2606	10.9109	10.911	10.911	0.2477777777777778	0.51	-0.2655555555555556	-0.2288888888888889	32.22222222222222	1.0422222222222222	YWFVNFETK	YCFVNFETK	-0.4444444444444444	1,8	True	-2	0.890966	9	9	YWFVNFETK	2	1	1	YCFVNFETK	6.40200117090717	10	9	>seq_807	5.3006	GYCFVNFETK	0.999999998262098	0.2527404755198799	False	False	74135	4.75264047551988	False	False
796	GYYLEGWRFL	HLA-A2402	0.0266	0	8	0.0141	0.0141	0.0710017999999999	0.071	0.071	0.4566666666666667	0.5022222222222222	0.0133333333333333	-0.4244444444444444	86.66666666666666	0.6577777777777778	YYLEGWRFL	YYLEGWRLL	-0.1666666666666667	1,8	False	0	0.95614	9	9	YYLEGWRFL	6	1	7	YYLEGWRLL	6.396685941610485	10	9	>seq_808	0.5349	GYYLEGWRLL	0.999999999973312	0.0235815602836879	False	False	52592	0.0501815602836879	False	False
797	HDLGRLHSC	HLA-B3701	1.1877	1	6	1.9986	1.9986	32.521	32.521	13.008	-0.1611111111111111	-0.2077777777777777	0.3455555555555555	0.0033333333333333	86.66666666666666	2.7000000000000006	HDLGRLHSC	HDLGRLHPC	-0.6111111111111112	1,8	False	-1	0.938819	9	9	HDLGRLHSC	4	0	7	HDLGRLHPC	7.524286846630275	9	9	>seq_809	1.1877	HDLGRLHPC	2.6688189211265488e-11	0.4818902882017412	False	False	96294	0.7058097117982588	False	False
798	HEIHIGYLEY	HLA-B4001	0.3681	1	7	0.4056	0.4056	27.6921	27.692	14.876	0.28375	0.0424999999999999	0.4475	-0.1775	146.25	0.0712499999999998	HEIHIGY-L	HEILIGY-L	0.1499999999999999	1,7	False	-3	0.873621	8	8	HEIHIGYL	2	0	3	HEILIGYL	6.497538426425308	10	8	>seq_810	1.5347	HEILIGYLEY	3.1468551072368002e-15	0.0340329142011834	False	False	6409	0.3340670857988165	False	False
799	HEIHIGYLEYV	HLA-B4001	0.3681	1	7	0.4056	0.4056	27.6921	27.692	14.876	0.28375	0.0424999999999999	0.4475	-0.1775	146.25	0.0712499999999998	HEIHIGY-L	HEILIGY-L	0.1499999999999999	1,7	False	-3	0.873621	8	8	HEIHIGYL	2	0	3	HEILIGYL	6.497538426425308	11	8	>seq_811	1.9579	HEILIGYLEYV	0.999999996524401	0.0340329142011834	False	False	6409	0.3340670857988165	False	False
800	HELMTLHGF	HLA-B1801	0.0411	0	7	0.249	0.249	24.0906	24.091	6.023	0.2966666666666667	-0.0255555555555555	0.2177777777777777	-0.1944444444444444	86.66666666666666	0.2877777777777777	HELMTLHGF	HELMTLDGF	0.1444444444444442	1,8	False	-1	0.917635	9	9	HELMTLHGF	2	0	6	HELMTLDGF	6.497749819885939	9	9	>seq_812	0.0411	HELMTLDGF	0.0	0.0343160240963855	True	True	59713	0.0067839759036144	False	False
801	HELMTLHGFM	HLA-B1801	0.0411	0	7	0.249	0.249	24.0906	24.091	6.023	0.2966666666666667	-0.0255555555555555	0.2177777777777777	-0.1944444444444444	86.66666666666666	0.2877777777777777	HELMTLHGF	HELMTLDGF	0.1444444444444442	1,8	False	-1	0.917635	9	9	HELMTLHGF	2	0	6	HELMTLDGF	6.497749819885939	10	9	>seq_813	2.1693	HELMTLDGFM	0.0	0.0343160240963855	True	False	59713	0.0067839759036144	False	False
802	HESRTNTAI	HLA-B4001	0.1422	1	4	0.6273	0.6273	7.49192	7.492	2.107	-0.4444444444444444	-0.2088888888888889	0.2055555555555555	0.1088888888888888	54.44444444444444	3.871111111111112	HESRTNTAI	HESRTNTDI	-1.1777777777777778	1,8	False	-2	0.954335	9	9	HESRTNTAI	2	0	7	HESRTNTDI	7.5513127176091075	9	9	>seq_814	0.1422	HESRTNTDI	0.0	0.1099652797704447	True	True	50193	0.0322347202295552	False	False
803	HESRTNTAIL	HLA-B4001	0.1422	1	4	0.3137	0.6273	7.49192	7.492	2.107	-0.4444444444444444	-0.2088888888888889	0.2055555555555555	0.1088888888888888	54.44444444444444	3.871111111111112	HESRTNTAI	HESRTNTDI	-1.1777777777777778	1,8	False	-2	0.954335	9	9	HESRTNTAI	2	0	7	HESRTNTDI	7.5513127176091075	10	9	>seq_815	0.23	HESRTNTDIL	0.0	0.1099652797704447	True	False	50193	0.0322347202295552	False	False
804	HFSKKCSRALL	HLA-A2402	6.3131	0	8	5.8029	5.8029	0.0810019	0.081	0.054	-0.0918181818181818	0.0672727272727272	0.1627272727272727	-0.0136363636363636	80.0	1.960909090909091	HFSKSRALL	HFSKSRALL	-0.2181818181818182	1,10	False	1	0.959426	11	11	HFSKKCSRALL	2	0	4	HFSKECSRALL	10.79324001353234	11	11	>seq_816	6.3131	HFSKECSRALL	0.0	0.5550575781074982	False	False	12798	6.868157578107499	False	False
805	HFTSKHHFSF	HLA-A2402	0.4064	0	5	0.6595	0.8247	11940.7	11940.7	11940.7	0.0944444444444444	0.181111111111111	-0.2855555555555555	0.16	0.0	1.7000000000000002	FTSKHHFSF	FTSKHHFGF	-0.4666666666666668	1,8	False	0	0.957186	9	9	FTSKHHFSF	2	1	7	FTSKHHFGF	9.703982825390996	10	9	>seq_817	0.4809	HFTSKHHFGF	0.0	0.2061320722687037	True	False	52592	0.2002679277312962	False	False
806	HHWQSTIGM	HLA-B0702	7.1356	0	7	8.869	8.869	0.8610089999999999	0.861	0.5740000000000001	0.0833333333333333	-0.09	0.0233333333333333	-0.1788888888888889	43.33333333333333	1.1433333333333335	HHWQSTIGM	HHWRSTIGM	-0.7000000000000001	1,8	False	1	0.93504	9	9	HHWQSTIGM	2	0	3	HHWRSTIGM	7.714356231503189	9	9	>seq_818	7.1356	HHWRSTIGM	0.0	1.394615970233397	False	False	73978	5.740984029766603	False	False
807	HIAKSLFEV	HLA-A0201	0.1069	1	4	0.2063	0.2063	357.574	357.574	227.417	0.1788888888888889	0.0222222222222221	0.1711111111111111	-0.0611111111111111	129.99999999999997	0.1944444444444443	HIAKSLFEV	HIAKSPFEV	0.6333333333333333	1,8	False	-3	0.897587	9	9	HIAKSLFEV	4	0	5	HIAKSPFEV	7.549726882018149	9	9	>seq_819	0.1069	HIAKSPFEV	0.0	0.0515068347067377	False	False	83295	0.0553931652932622	False	False
808	HIDDSDSITV	HLA-A0201	1.2951	0	2	0.4237	0.4237	12.7409	12.741	5.096	-0.2259999999999999	-0.312	-0.161	0.265	107.0	2.631	HIDDSSITV	HMDDSSITV	-0.2799999999999999	1,9	True	1	0.979985	10	10	HIDDSDSITV	3	0	1	HMDDSDSITV	3.8251659120433033	10	10	>seq_820	1.2951	HMDDSDSITV	0.0	2.6635594524427653	False	False	15215	3.958659452442765	False	False
809	HIDKWCLDLK	HLA-A0301	2.4715	0	0	2.7846	2.7846	3.29094	3.291	2.35	0.06	0.3299999999999999	0.1629999999999999	-0.038	117.0	1.483	HIDKWCLLK	HIDKWRDLK	-0.43	0,9	False	-2	0.908336	10	10	HIDKWCLDLK	4	0	6	HIDKWCRDLK	7.358972270973027	10	10	>seq_821	2.4715	HIDKWCRDLK	0.999941496703499	0.2778950836744957	False	False	41261	2.193604916325504	False	False
810	HIFKICGQHTK	HLA-A1101	0.6059	0	6	1.1985	1.1985	0.000999989	0.001	0.001	-0.0418181818181817	0.0218181818181818	0.2618181818181818	-0.0409090909090908	70.9090909090909	1.2263636363636363	HIFKGQHTK	HIFKIQHTK	-0.4090909090909091	0,1,10	False	-2	0.912999	11	11	HIFKICGQHTK	6	0	6	HIFKICRQHTK	9.678450346924365	11	11	>seq_822	0.6059	HIFKICRQHTK	1.85525832930959e-19	0.299588101793909	False	False	19479	0.306311898206091	False	False
811	HIHCVNPPL	HLA-A0201	5.187	1	4	6.3723	6.3723	145.044	145.044	78.892	0.24	-0.0666666666666667	0.0311111111111111	0.7388888888888888	118.88888888888889	0.0888888888888888	HIHCVNPPL	HIHCLNPPL	0.211111111111111	1,8	False	1	0.949717	9	9	HIHCVNPPL	6	0	4	HIHCLNPPL	7.523974965326488	9	9	>seq_823	5.187	HIHCLNPPL	5.89524745824429e-05	0.9648244903723928	False	False	83295	4.222175509627607	False	False
812	HIIRLMLEY	HLA-A1101	0.9001	1	0	1.0238	1.0238	1.27103	1.271	0.587	0.4222222222222223	0.5144444444444445	0.1288888888888889	-0.1333333333333333	173.33333333333331	0.5	HIIRLMLEY	HIIRLMLKY	0.6666666666666665	1,8	False	1	0.971016	9	9	HIIRLMLEY	2	0	7	HIIRLMLKY	7.543339195661247	9	9	>seq_824	0.9001	HIIRLMLKY	0.0	0.1087540242234811	False	False	74135	0.7913459757765189	False	False
813	HIKAQSIISK	HLA-A0301	0.1386	0	0	0.147	0.147	0.130996	0.131	0.044	-0.1109999999999999	-0.064	0.2589999999999999	-0.015	127.0	1.153	HIAQSIISK	HIKGSIISK	-0.0799999999999999	0,9	False	0	0.954101	10	10	HIKAQSIISK	4	0	3	HIKGQSIISK	10.805422029457986	10	10	>seq_825	0.1386	HIKGQSIISK	0.0	0.0079199999999999	False	False	41261	0.13068	False	False
814	HIKIEPVAI	HLA-B0801	0.1693	0	8	0.2311	0.2311	18.101	18.101	18.101	0.24	0.0055555555555555	0.3244444444444444	0.3844444444444445	173.33333333333331	-0.3988888888888888	HIKIEPVAI	HIKTEPVAI	0.8111111111111112	4,8	False	-1	0.937183	9	9	HIKIEPVAI	3	0	3	HIKTEPVAI	7.549726882018149	9	9	>seq_826	0.1693	HIKTEPVAI	5.89524745824429e-05	0.0452736477715274	False	False	88398	0.1240263522284725	False	False
815	HIMPDTAEI	HLA-A0201	0.3867	0	8	0.0887	0.0887	0.8210259999999999	2.463	0.897	0.0911111111111111	-0.1455555555555555	0.0077777777777777	0.4177777777777778	97.77777777777776	0.9733333333333332	HIMPDTAEI	HIMPDTPEI	0.0222222222222221	1,8	False	-1	0.926777	9	9	HIMPDTAEI	4	0	6	HIMPDTPEI	4.181153034325689	9	9	>seq_827	0.3867	HIMPDTPEI	0.999970522893835	1.299172491544532	False	False	83295	1.6858724915445318	False	False
816	HIQPHLASV	HLA-A0201	0.1022	0	7	0.431	0.431	18.6009	18.601	9.301	0.1411111111111111	-0.1677777777777777	0.0966666666666666	0.3666666666666667	129.99999999999997	0.2855555555555555	HIQPHLASV	HIQPHLASL	0.2222222222222222	1,8	True	1	0.988054	9	9	HIQPHLASV	6	0	8	HIQPHLASL	7.714356231503189	9	9	>seq_828	0.1022	HIQPHLASL	4.52680164254273e-07	0.0779660324825986	True	True	83295	0.0242339675174013	False	False
817	HIVEISTPV	HLA-A0201	0.485	1	9	0.2368	0.2368	2.87109	2.871	2.871	0.1844444444444444	-0.1544444444444444	-0.0644444444444444	0.49	151.11111111111111	-0.0533333333333333	HIVEISTPV	HMVEISTPV	0.8444444444444446	1,8	True	1	0.972121	9	9	HIVEISTPV	3	0	1	HMVEISTPV	5.363507221918553	9	9	>seq_829	0.485	HMVEISTPV	0.0	0.5083488175675674	False	False	83295	0.9933488175675674	False	False
818	HIVRIGDLK	HLA-A1101	0.6973	0	0	0.406	0.406	6.98084	6.981	4.656	0.0266666666666667	0.0066666666666666	0.6022222222222222	-0.0088888888888889	162.2222222222222	1.5677777777777775	HIVRIGDLK	HIIRIGDLK	0.1666666666666666	1,8	False	3	0.983999	9	9	HIVRIGDLK	3	0	2	HIIRIGDLK	9.697023999877274	9	9	>seq_830	0.6973	HIIRIGDLK	0.0	0.5003041625615764	False	False	74135	1.1976041625615763	False	False
819	HIVTYYPGK	HLA-A1101	0.9139	0	4	1.167	1.167	12671.5	12671.5	12671.5	0.1477777777777777	-0.0155555555555555	0.141111111111111	0.2433333333333333	75.55555555555556	0.3511111111111111	HIVTYYPGK	HIVTYYSGK	-0.4111111111111111	1,8	False	-1	0.928249	9	9	HIVTYYPGK	4	0	6	HIVTYYSGK	9.14820568729192	9	9	>seq_831	0.9139	HIVTYYSGK	1.04274120767141e-08	0.1982074464438731	False	False	74135	0.7156925535561268	False	False
820	HIVTYYPGKK	HLA-A1101	0.9139	0	4	1.167	1.167	12671.5	12671.5	12671.5	0.1477777777777777	-0.0155555555555555	0.141111111111111	0.2433333333333333	75.55555555555556	0.3511111111111111	HIVTYYPGK	HIVTYYSGK	-0.4111111111111111	1,8	False	-1	0.928249	9	9	HIVTYYPGK	4	0	6	HIVTYYSGK	9.14820568729192	10	9	>seq_832	3.2476	HIVTYYSGKK	1.04274120767141e-08	0.1982074464438731	False	False	74135	0.7156925535561268	False	False
821	HIYEGQITAL	HLA-A0201	0.242	0	4	2.9299	2.9299	6.62201	6.622	2.459	0.0211111111111111	-0.2344444444444444	0.2155555555555555	-0.2166666666666666	97.77777777777776	0.7922222222222222	HIYEGQITA	DIYEGQITA	-0.2	1,8	False	-1	0.966939	9	9	HIYEGQITA	2	0	0	DIYEGQITA	5.363445803988725	10	9	>seq_833	0.4618	DIYEGQITAL	5.89524745824429e-05	0.2220116044916208	True	True	83295	0.0199883955083791	False	False
822	HLAAQFSSDVL	HLA-A0201	2.3694	0	4	1.6177	1.6177	26.8007	26.801	13.401	0.006	-0.3550000000000001	-0.129	-0.0789999999999999	88.0	1.016	HLAAQFSSV	HLAQFSSEV	0.2599999999999999	1,9	False	2	0.979452	10	10	HLAAQFSSDV	4	0	8	HLAAQFSSEV	5.292257586028427	11	10	>seq_835	4.9053	HLAAQFSSEVL	0.0	1.1009939914693705	False	False	15215	3.470393991469371	False	False
823	HLAAQFSSDVL	HLA-B0702	2.966	0	4	2.108	2.108	26.8007	26.801	13.401	0.0544444444444444	-0.4355555555555556	-0.2466666666666666	-0.16	97.77777777777776	0.6111111111111112	AAQFSSDVL	AAQFSSEVL	0.6444444444444444	1,8	False	2	0.960826	9	9	AAQFSSDVL	4	2	6	AAQFSSEVL	3.749987360555679	11	9	>seq_836	8.9169	HLAAQFSSEVL	0.0	1.2072239089184065	False	False	73978	4.173223908918406	False	False
824	HLARHRHLM	HLA-B0801	0.1483	0	4	0.0935	0.1007	14.3811	14.381	7.191	-0.1699999999999999	0.37	0.73875	0.23625	110.0	4.02125	HLA-RHRHL	HPARHRH-L	-1.15	1,4,7	True	-3	0.915568	8	8	HLARHRHL	4	0	1	HPARHRHL	12.500111914239824	9	8	>seq_837	0.159	HPARHRHLM	0.0	0.0701000993048659	False	False	32459	0.2184000993048659	False	False
825	HLEDFLLHI	HLA-A0210	0.1934	0	7	0.3748	0.3748	12.4313	12.431	6.216	0.4088888888888889	0.3077777777777777	0.1722222222222222	-0.0344444444444444	173.33333333333331	0.2433333333333334	HLEDFLLHI	HLEDFLLRI	0.5888888888888888	1,8	False	0	0.946841	9	9	HLEDFLLHI	2	0	7	HLEDFLLRI	5.296116426121444	9	9	>seq_838	0.1934	HLEDFLLRI	0.0	0.0936039487726787	False	False	98260	0.0997960512273212	False	False
826	HLGMSCHCK	HLA-A1101	3.4798	0	7	2.2211	2.2211	3.58109	3.581	3.581	-0.0188888888888888	-0.2655555555555555	0.0955555555555555	-0.1644444444444444	43.33333333333333	0.8333333333333334	HLGMSCHCK	HLGMSCHSK	-0.0888888888888889	1,8	False	-1	0.933077	9	9	HLGMSCHCK	4	0	7	HLGMSCHSK	8.252149070613086	9	9	>seq_839	3.4798	HLGMSCHSK	0.0	1.9720067804241144	False	False	74135	5.451806780424115	False	False
827	HLHCYRSSF	HLA-B1501	0.5747	1	5	24.62	24.62	1.7910400000000002	1.791	1.791	0.0	0.2077777777777777	-0.2155555555555555	0.0911111111111111	43.33333333333333	2.4444444444444446	HLHCYRSSF	HLHCYRSSS	-0.5222222222222224	1,8	True	-2	0.971763	9	9	HLHCYRSSF	2	0	8	HLHCYRSSS	8.542119734920561	9	9	>seq_840	0.5747	HLHCYRSSS	0.0	0.561284886677498	True	True	69271	0.013415113322502	False	False
828	HLIDSNTLQV	HLA-A0201	0.1066	1	0	0.0398	0.0739	24.6617	24.662	9.248	0.021	-0.0999999999999999	-0.018	-0.09	146.00000000000003	1.273	HLIDSTLQV	HLIDPTLQV	0.1099999999999999	1,9	False	-1	0.925094	10	10	HLIDSNTLQV	4	0	4	HLIDPNTLQV	5.292257586028427	10	10	>seq_841	0.1066	HLIDPNTLQV	0.0	0.0471694181326116	False	False	15215	0.1537694181326116	False	False
829	HLLPYFCIIYM	HLA-A0201	1.2306	0	3	0.3396	0.3396	28.2406	28.241	16.606	0.8177777777777777	0.3177777777777777	-0.368888888888889	0.1999999999999999	173.33333333333331	-2.126666666666667	HLLPYFCII	HLLPYFYII	1.7555555555555555	1,8	False	-2	0.888889	9	9	HLLPYFCII	2	0	6	HLLPYFYII	7.355498301796615	11	9	>seq_844	1.4949	HLLPYFYIIYM	3.22425721836519e-28	3.228694346289752	False	False	83295	4.459294346289751	False	False
830	HLLSVEYQI	HLA-A0201	0.1088	1	2	0.2456	0.2456	3.26097	3.261	3.261	0.2355555555555555	0.1777777777777777	-0.0222222222222222	-0.1722222222222222	162.2222222222222	0.1944444444444444	HLLSVEYQI	HLLSVGYQI	0.4444444444444444	1,8	False	-2	0.910423	9	9	HLLSVEYQI	2	0	5	HLLSVGYQI	5.363445803988725	9	9	>seq_845	0.1088	HLLSVGYQI	5.89524745824429e-05	0.0606019543973941	True	True	83295	0.0481980456026058	False	False
831	HLMDGDLGL	HLA-A0201	0.0345	1	1	0.078	0.078	90.134	90.134	40.019	0.2177777777777778	-0.4666666666666667	0.4877777777777776	-0.3833333333333333	129.99999999999997	0.3455555555555559	HLMDGDLGL	NLMDGDLGL	0.2555555555555555	1,8	False	1	0.973966	9	9	HLMDGDLGL	2	0	0	NLMDGDLGL	4.106574652250856	9	9	>seq_846	0.0345	NLMDGDLGL	0.0	0.0192403846153846	True	True	83295	0.0152596153846153	False	False
832	HLMWLERLY	HLA-A0301	1.6499	1	3	1.5573	1.5573	6.18083	6.181	2.8120000000000003	0.4577777777777778	0.6866666666666666	0.0611111111111111	-0.2677777777777778	129.99999999999997	0.7877777777777779	HLMWLERLY	HLMWFERLY	-0.0111111111111111	1,8	False	0	0.930664	9	9	HLMWLERLY	6	0	4	HLMWFERLY	7.543339195661247	9	9	>seq_847	1.6499	HLMWFERLY	0.0	0.0981061709368779	False	False	61640	1.748006170936878	False	False
833	HLNGLLREV	HLA-A0201	0.1125	1	6	0.8579	0.8579	0.000999989	0.001	0.001	0.0633333333333334	-0.0422222222222222	0.6533333333333333	-0.2811111111111111	162.2222222222222	1.4766666666666666	HLNGLLREV	HLNGLLREA	0.0555555555555555	1,8	True	0	0.984311	9	9	HLNGLLREV	4	0	8	HLNGLLREA	7.5513127176091075	9	9	>seq_848	0.1125	HLNGLLREA	0.0	0.0977474064576291	True	True	83295	0.0147525935423709	False	False
834	HLNHDSVWNFY	HLA-B3501	1.7129	0	8	4.0848	11.7099	1.05103	1.051	0.233	0.0177777777777778	0.2111111111111111	-0.1955555555555555	-0.2088888888888888	32.22222222222222	2.316666666666667	NHDSVWNFY	NHDSVWNFH	-1.077777777777778	1,8	True	2	0.972696	9	9	NHDSVWNFY	2	2	8	NHDSVWNFH	5.292197432834655	11	9	>seq_849	5.8597	HLNHDSVWNFH	5.89524745824429e-05	1.4623405238302636	True	False	77995	0.2505594761697368	False	False
835	HLNRAMLHK	HLA-A1101	0.1983	0	4	0.2013	0.2013	6.90097	6.901	2.298	-0.0677777777777777	0.2344444444444444	0.5755555555555555	-0.1044444444444444	97.77777777777776	2.492222222222222	HLNRAMLHK	HLNRATLHK	-0.7777777777777778	1,8	False	-1	0.92827	9	9	HLNRAMLHK	1	0	5	HLNRATLHK	11.651803790591655	9	9	>seq_850	0.1983	HLNRATLHK	0.0	0.0029552906110283	False	False	74135	0.1953447093889716	False	False
836	HLRAWFVSL	HLA-B0801	0.0844	0	8	0.0382	0.0382	10.6032	10.603	5.704	0.4533333333333333	0.2766666666666666	-0.0522222222222222	-0.1344444444444444	129.99999999999997	0.2199999999999998	HLRAWFVSL	HPRAWFVSL	0.7777777777777778	4,8	False	-3	0.923025	9	9	HLRAWFVSL	4	0	1	HPRAWFVSL	10.551758703775704	9	9	>seq_851	0.0844	HPRAWFVSL	0.0	0.102075392670157	False	False	88398	0.1864753926701571	False	False
837	HLRIYTGEKPY	HLA-B1501	0.0812	0	6	0.1335	0.1335	77.3099	78.782	54.693	-0.1833333333333333	0.1111111111111111	0.3099999999999999	0.2688888888888889	43.33333333333333	2.6966666666666668	RIYTGEKPY	RIHTGEKPY	-1.4111111111111112	1,8	False	2	0.935123	9	9	RIYTGEKPY	2	2	2	RIHTGEKPY	9.145097539760172	11	9	>seq_852	0.9105	HLRIHTGEKPY	3.1468551072368002e-15	0.031810936329588	False	False	69271	0.0493890636704119	False	False
838	HLSPGELHKEV	HLA-A0201	0.7402	0	1	0.6099	0.6099	6.44107	6.441	2.145	-0.1418181818181817	-0.1827272727272727	0.5827272727272726	0.23	97.27272727272728	1.5518181818181818	HLSPGELEV	HLSPGEFEV	-0.7545454545454546	1,10	False	0	0.949096	11	11	HLSPGELHKEV	6	0	6	HLSPGEFHKEV	6.501055963803083	11	11	>seq_853	0.7402	HLSPGEFHKEV	0.0	0.1581374979504836	False	False	10277	0.8983374979504836	False	False
839	HLYAYHEEL	HLA-A0201	0.0881	0	0	4.5418	4.5418	12.9313	12.931	2.586	0.0966666666666667	0.2944444444444444	0.2533333333333333	-0.1577777777777777	97.77777777777776	1.2855555555555551	HLYAYHEEL	HLYAYHEEP	-0.7333333333333334	1,8	True	-3	0.967888	9	9	HLYAYHEEL	4	0	8	HLYAYHEEP	5.33408124698326	9	9	>seq_854	0.0881	HLYAYHEEP	2.6688189211265488e-11	0.0863910718217446	True	True	83295	0.0017089281782553	False	False
840	HLYDIPGSTY	HLA-A0301	0.3278	0	8	0.3418	0.3418	42.4708	42.471	30.876	0.128	-0.179	-0.065	0.214	78.0	0.8850000000000001	HLYDIPSTY	HLYDTPSTY	-0.45	0,9	False	-1	0.935414	10	10	HLYDIPGSTY	3	0	4	HLYDTPGSTY	5.292137299198657	10	10	>seq_855	0.3278	HLYDTPGSTY	0.0	0.013426565242832	False	False	41261	0.3143734347571679	False	False
841	HLYDLESGMCI	HLA-A0201	0.4764	0	0	0.068	0.068	2.361	2.361	0.885	0.0788888888888889	-0.1466666666666667	0.1755555555555555	-0.2711111111111111	86.66666666666666	1.177777777777778	HLYDLESGM	HLYDLESGV	-0.3555555555555556	1,8	True	1	0.984054	9	9	HLYDLESGM	1	0	8	HLYDLESGV	4.181152219418436	11	9	>seq_856	1.4548	HLYDLESGVCI	0.5	2.8612023529411763	False	False	83295	3.337602352941176	False	False
842	HLYRCRLSSL	HLA-A0201	4.1383	0	5	2.7446	2.7446	2.82099	2.821	2.821	0.016	0.2499999999999999	-0.008	-0.004	117.0	2.54	HLYRCLSSL	HLYRQLSSL	-0.12	1,9	False	1	0.945095	10	10	HLYRCRLSSL	2	0	5	HLYRCQLSSL	9.501216220669448	10	10	>seq_857	4.1383	HLYRCQLSSL	0.0	2.101416858558624	False	False	15215	6.239716858558624	False	False
843	HMHIYPIVV	HLA-A0201	0.7098	0	2	2.2686	2.2686	15.9513	15.951	10.639	0.56	0.2333333333333333	-0.1055555555555555	0.3711111111111111	151.11111111111111	-1.201111111111111	HMHIYPIVV	HMHIYPIVI	1.1111111111111112	1,8	True	3	0.994712	9	9	HMHIYPIVV	3	0	8	HMHIYPIVI	7.706063800491393	9	9	>seq_859	0.7098	HMHIYPIVI	0.996175543718793	0.4877176408357577	True	True	83295	0.2220823591642422	False	False
844	HMTEVVRHC	HLA-A0201	1.7606	1	6	2.504	2.504	30.7902	30.79	25.648	-0.1266666666666666	0.1288888888888888	0.0366666666666666	0.1788888888888888	64.44444444444444	2.434444444444444	HMTEVVRHC	HMTEVVRRC	-0.2555555555555555	1,8	False	0	0.944395	9	9	HMTEVVRHC	2	0	7	HMTEVVRRC	7.5244774566963315	9	9	>seq_860	1.7606	HMTEVVRRC	0.0	0.5226957028753995	False	False	83295	1.2379042971246006	False	False
845	HPAPPAPPPA	HLA-B5601	0.0073	0	6	0.0083	0.0083	90.3717	90.372	90.372	0.134	-0.6679999999999999	0.087	2.0569999999999995	30.0	-0.077	HPAPPPPPA	LPAPPPPPA	-0.7400000000000001	1,9	False	-3	0.98221	10	10	HPAPPAPPPA	2	0	0	LPAPPAPPPA	7.550323993898928	10	10	>seq_861	0.0073	LPAPPAPPPA	0.0001178979987861	0.0008795180722891	False	False	36462	0.0064204819277108	False	False
846	HPFMTDEEY	HLA-B3501	0.0037	1	9	0.0084	0.0084	0.580996	0.581	0.249	-0.1022222222222221	0.1855555555555555	-0.15	0.4222222222222223	0.0	2.708888888888889	HPFMTDEEY	HPLMTDEEY	-1.4	1,8	False	0	0.945597	9	9	HPFMTDEEY	6	0	2	HPLMTDEEY	3.926331106107682	9	9	>seq_862	0.0037	HPLMTDEEY	0.0	0.002070238095238	True	True	77995	0.0016297619047619	False	False
847	HPHHYTRRRI	HLA-B0702	0.9305	0	9	1.4159	1.4159	0.421002	0.421	0.211	-0.394	0.5249999999999999	0.4589999999999999	0.7739999999999999	39.0	5.6530000000000005	HPHHTRRRI	QPHHTRRRI	-2.22	1,9	False	0	0.979928	10	10	HPHHYTRRRI	4	0	0	QPHHYTRRRI	12.204210055060685	10	10	>seq_863	0.9305	QPHHYTRRRI	0.0076197710941837	0.3189947736422063	False	False	47675	0.6115052263577937	False	False
848	HPLKNGDIL	HLA-B0702	0.2359	0	5	0.0646	0.0646	0.0710017999999999	0.071	0.071	0.03	-0.2022222222222222	0.5711111111111111	0.1544444444444444	129.99999999999997	1.096666666666667	HPLKNGDIL	HPLKNGGIL	-0.4444444444444445	1,8	False	-1	0.921928	9	9	HPLKNGDIL	2	0	6	HPLKNGGIL	7.549350681714714	9	9	>seq_864	0.2359	HPLKNGGIL	0.0	0.6255366873065016	False	False	73978	0.8614366873065015	False	False
849	HPQASSAVGF	HLA-B3501	0.1705	0	4	0.1209	0.1209	0.0410009	0.041	0.008	-0.013	-0.663	0.0419999999999999	0.149	49.0	0.542	HPQASSAVF	HPQAGSAVF	0.0299999999999999	1,9	False	0	0.947993	10	10	HPQASSAVGF	2	0	4	HPQAGSAVGF	7.550323993898928	10	10	>seq_865	0.1705	HPQAGSAVGF	0.0	0.0699487179487179	False	False	20216	0.240448717948718	False	False
850	HPRAVTGFLW	HLA-B0702	0.0109	0	1	0.256	1.0918	10.0213	10.021	8.017	0.1744444444444444	-0.2522222222222223	0.2366666666666666	0.3066666666666666	86.66666666666666	0.8288888888888888	HPRAVTGFL	HPRAVTGFS	0.2444444444444443	1,8	True	-2	0.975467	9	9	HPRAVTGFL	2	0	8	HPRAVTGFS	10.551758703775704	10	9	>seq_866	0.7047	HPRAVTGFSW	0.0	0.0107911797032423	True	False	73978	0.0001088202967576	False	False
851	HPSPDLPGTHL	HLA-B0702	0.0335	0	9	0.1868	0.6437	1.66106	1.661	1.329	0.0411111111111111	-0.5077777777777777	0.1466666666666666	0.6944444444444443	86.66666666666666	0.9522222222222224	SPDLPGTHL	PPDLPGTHL	-0.4666666666666667	1,8	False	-1	0.970302	9	9	SPDLPGTHL	4	2	0	PPDLPGTHL	5.292257586028427	11	9	>seq_867	0.0629	HPPPDLPGTHL	0.0076778286089567	0.0317565636165915	True	True	73978	0.0017434363834084	False	False
852	HPSPDLPGTHL	HLA-B3501	0.3211	0	9	1.1156	2.7043	1.66106	1.661	1.329	0.0411111111111111	-0.5077777777777777	0.1466666666666666	0.6944444444444443	86.66666666666666	0.9522222222222224	SPDLPGTHL	PPDLPGTHL	-0.4666666666666667	1,8	False	-1	0.970302	9	9	SPDLPGTHL	4	2	0	PPDLPGTHL	5.292257586028427	11	9	>seq_868	0.6247	HPPPDLPGTHL	0.0076778286089567	0.2829736049994453	True	False	77995	0.0381263950005546	False	False
853	HPWLELSDVHL	HLA-B0702	1.2611	0	8	1.3999	10.8712	66.7317	66.732	66.732	0.2454545454545455	0.1418181818181818	0.0872727272727272	0.2554545454545455	132.72727272727272	0.6472727272727276	HPWLELSHL	HPWLSDVHR	-0.1	1,3,10	True	-2	0.985172	11	11	HPWLELSDVHL	4	0	10	HPWLELSDVHR	5.296116426121444	11	11	>seq_869	1.2611	HPWLELSDVHR	0.0	1.114807667046876	True	False	29370	0.1462923329531238	False	False
854	HPYDQAHLL	HLA-B0702	0.0695	0	1	0.1302	0.1302	2.78099	2.781	2.781	0.0811111111111111	0.061111111111111	0.1177777777777777	0.3077777777777777	97.77777777777776	1.3411111111111114	HPYDQAHLL	QPYDQAHLL	-0.7666666666666668	1,8	False	0	0.970571	9	9	HPYDQAHLL	4	0	0	QPYDQAHLL	6.496292765717953	9	9	>seq_870	0.0695	QPYDQAHLL	0.0001178979987861	0.0324013056835637	False	False	73978	0.0370986943164362	False	False
855	HQFHVHPLL	HLA-B4102	0.8744	0	5	23.3924	23.3924	0.141003	0.141	0.141	0.33	0.2555555555555556	0.11	0.4033333333333333	118.88888888888889	0.2955555555555554	HQFHVHPLL	HRFHVHPKS	-0.0111111111111112	1,8	True	-3	0.879919	9	9	HQFHVHPLL	4	0	1,7,8	HRFHVHPKS	7.811003371141851	9	9	>seq_871	0.8744	HRFHVHPKS	0.0	0.8417152237478839	True	True	76645	0.032684776252116	False	False
856	HQMLLQTCQDF	HLA-B1501	1.6827	0	9	1.9397	2.0961	15.1411	15.141	15.141	0.2244444444444445	0.1166666666666666	-0.5333333333333334	-0.2422222222222222	86.66666666666666	0.657777777777778	MLLQTCQDF	MLLQTCRDF	0.3999999999999998	1,8	False	1	0.946338	9	9	MLLQTCQDF	2	2	6	MLLQTCRDF	3.749971453566104	11	9	>seq_872	1.8812	HQMLLQTCRDF	1.5734275536184001e-15	0.3318678402747959	False	False	69271	1.3508321597252042	False	False
857	HQNPVTGLLL	HLA-B3801	0.1582	1	2	0.1582	0.1582	3.611	3.611	3.611	0.0866666666666666	-0.3277777777777778	0.2677777777777778	0.0866666666666666	118.88888888888889	0.51	HQNPVTGLL	HQNPVTGLL	-0.1222222222222222	1,8	True	4	1.0	9	9	HQNPVTGLL	0	0	-1	HQNPVTGLL	7.550323993898928	10	9	>seq_873	0.4505	HQNPVTGLLP	0.0151242984958687	0.0	False	False	77997	0.1582	False	False
858	HQRMHTGEK	HLA-A0301	1.7177	0	1	1.7526	1.7526	819.315	1738.739	889.892	-0.5744444444444444	0.0233333333333333	0.6511111111111112	0.0266666666666666	0.0	4.602222222222221	HQRMHTGEK	HQRIHTGEK	-2.333333333333333	1,8	False	1	0.94951	9	9	HQRMHTGEK	3	0	3	HQRIHTGEK	9.699007901363077	9	9	>seq_874	1.7177	HQRIHTGEK	0.0	0.0342050268172999	False	False	61640	1.6834949731827	False	False
859	HRYFFFVAM	HLA-B2705	0.1197	0	6	0.0171	0.0171	4.82089	4.821	4.821	0.5766666666666667	0.5077777777777777	-0.3844444444444444	-0.0922222222222222	43.33333333333333	0.2866666666666666	HRYFFFVAM	HRYSFFVAM	0.811111111111111	1,8	False	-2	0.914962	9	9	HRYFFFVAM	2	0	3	HRYSFFVAM	9.351184298284352	9	9	>seq_875	0.1197	HRYSFFVAM	0.0	0.7182	False	False	59540	0.8379	False	False
860	HSCVMASLR	HLA-A6801	0.8403	1	8	2.4522	2.4522	32.521	32.521	13.008	0.0244444444444444	-0.1911111111111111	-0.1466666666666666	-0.0333333333333333	86.66666666666666	1.3311111111111111	HSCVMASLR	HPCVMASLR	0.5444444444444445	1,8	True	-1	0.94521	9	9	HSCVMASLR	4	0	1	HPCVMASLR	8.55747841577977	9	9	>seq_876	0.8403	HPCVMASLR	0.0	0.5523528137998532	True	True	57697	0.2879471862001468	False	False
861	HSDGAILPF	HLA-B3501	0.4854	0	5	0.4711	0.4711	22.8006	22.801	22.801	0.2299999999999999	-0.441111111111111	0.121111111111111	0.2344444444444444	97.77777777777776	0.1344444444444446	HSDGAILPF	HSDGAISPF	0.3777777777777777	1,8	False	-2	0.931446	9	9	HSDGAILPF	2	0	6	HSDGAISPF	5.292257586028427	9	9	>seq_877	0.4854	HSDGAISPF	0.0	0.0147340691997452	False	False	77995	0.5001340691997452	False	False
862	HSHFWDNSK	HLA-A3101	2.8573	0	0	1.398	1.398	24.4303	24.43	8.135	-0.2766666666666666	0.1411111111111111	0.0699999999999999	0.04	0.0	3.5244444444444447	HSHFWDNSK	RSHFWDNSK	-1.8888888888888888	8	False	0	0.967301	9	9	HSHFWDNSK	2	0	0	RSHFWDNSK	7.7129859095439315	9	9	>seq_878	2.8573	RSHFWDNSK	0.0	2.982587904148784	False	False	74056	5.839887904148784	False	False
863	HSKPEDTDAW	HLA-B5701	0.1011	0	6	0.0241	0.0241	9.08131	9.081	4.132	-0.422	-0.133	0.126	0.465	10.0	3.629	HSKPEDTAW	HSKPEDTTW	-1.98	1,9	False	0	0.973665	10	10	HSKPEDTDAW	4	0	8	HSKPEDTDTW	4.366072427015752	10	10	>seq_879	0.1011	HSKPEDTDTW	4.52679959335127e-07	0.3230165975103734	False	False	32365	0.4241165975103734	False	False
864	HSLSSFRIHER	HLA-A1101	1.6702	0	2	1.0575	1.0575	3.79106	3.791	1.516	-0.2409999999999999	0.136	0.1109999999999999	0.1709999999999999	78.0	3.869	SLSSFIHER	SLSPFIHER	-0.7	0,1,9	False	-1	0.929505	10	10	SLSSFRIHER	4	1	3	SLSPFRIHER	10.399537132121624	11	10	>seq_880	2.3978	HSLSPFRIHER	4.52679959335127e-07	0.9676893995271862	False	False	35076	2.6378893995271864	False	False
865	HSPFTATSL	HLA-C0102	0.0084	0	8	0.0059	0.0059	22.2803	22.28	5.57	0.0888888888888888	-0.3777777777777779	-0.3344444444444445	0.4344444444444444	54.44444444444444	0.7655555555555554	HSPFTATSL	HAPFTATSL	0.0666666666666666	2,8	False	1	0.976327	9	9	HSPFTATSL	4	0	1	HAPFTATSL	7.550323993898928	9	9	>seq_881	0.0084	HAPFTATSL	0.0	0.0035593220338983	False	False	83818	0.0119593220338983	False	False
866	HSRNTHLGK	HLA-A3001	0.009	0	7	0.0266	0.0266	6.30108	6.301	1.26	-0.4822222222222222	-0.1755555555555555	0.6866666666666668	0.0	43.33333333333333	4.06	HSRNTHLGK	HSRNRHLGK	-1.822222222222222	0,1,2,8	False	-1	0.918066	9	9	HSRNTHLGK	2	0	4	HSRNRHLGK	11.651803790591655	9	9	>seq_882	0.009	HSRNRHLGK	0.0	0.0059548872180451	True	True	107634	0.0030451127819548	False	False
867	HSRNTHLGKK	HLA-A3001	0.009	0	7	0.0266	0.0266	6.30108	6.301	1.26	-0.4822222222222222	-0.1755555555555555	0.6866666666666668	0.0	43.33333333333333	4.06	HSRNTHLGK	HSRNRHLGK	-1.822222222222222	0,1,2,8	False	-1	0.918066	9	9	HSRNTHLGK	2	0	4	HSRNRHLGK	11.651803790591655	10	9	>seq_883	0.112	HSRNRHLGKK	0.0	0.0059548872180451	True	False	107634	0.0030451127819548	False	False
868	HSRNTHLGKKK	HLA-A3001	0.009	0	7	0.0266	0.0266	6.30108	6.301	1.26	-0.4822222222222222	-0.1755555555555555	0.6866666666666668	0.0	43.33333333333333	4.06	HSRNTHLGK	HSRNRHLGK	-1.822222222222222	0,1,2,8	False	-1	0.918066	9	9	HSRNTHLGK	2	0	4	HSRNRHLGK	11.651803790591655	11	9	>seq_884	0.2795	HSRNRHLGKKK	4.63107361971282e-07	0.0059548872180451	True	False	107634	0.0030451127819548	False	False
869	HSSKKVMRTK	HLA-A3001	0.0073	0	3	0.1859	0.1859	3.52104	3.521	1.761	-0.5433333333333333	0.101111111111111	0.3355555555555555	0.1244444444444444	32.22222222222222	3.838888888888889	SSKKVMRTK	SNKKVMRTK	-1.3777777777777778	0,1,2,8	True	1	0.970151	9	9	SSKKVMRTK	2	1	1	SNKKVMRTK	11.924509373493493	10	9	>seq_885	0.3254	HSNKKVMRTK	0.0	0.0070133405056481	True	False	107634	0.0002866594943518	False	False
870	HSSSGSSLTLF	HLA-B3501	2.6211	0	1	2.6211	2.6211	9.31077	9.311	9.311	-0.13	-0.8677777777777778	-0.2022222222222222	-0.1822222222222222	86.66666666666666	0.9766666666666666	SSSGSSLTL	SSSGSSLTL	0.2777777777777777	1,8	True	4	1.0	9	9	SSSGSSLTL	0	1	-1	SSSGSSLTL	6.099999998230487	11	9	>seq_886	5.8221	HSSSGSSLTLS	3.47580404973379e-09	0.0	False	False	77995	2.6211	False	False
871	HSVSSAFKK	HLA-A0301	0.4031	1	3	5.1525	40.2	0.160996	0.161	0.016	-0.2611111111111111	-0.2222222222222222	0.1177777777777777	0.0588888888888888	43.33333333333333	1.903333333333333	HSVSSAFKK	HSVSSAFKN	-0.5111111111111111	1,8	True	0	0.981451	9	9	HSVSSAFKK	4	0	8	HSVSSAFKN	10.805422029457986	9	9	>seq_887	0.4031	HSVSSAFKN	0.0	0.3990579699004975	True	True	61640	0.0040420300995024	False	False
872	HSYSELCTW	HLA-B5701	0.0093	0	9	0.2683	0.2683	10.431	10.431	4.099	0.0399999999999999	0.071111111111111	-0.4144444444444445	-0.0999999999999999	43.33333333333333	1.3833333333333335	HSYSELCTW	DSYSELCTW	-0.5444444444444445	1,8	False	-1	0.969516	9	9	HSYSELCTW	2	0	0	DSYSELCTW	5.361016532871872	9	9	>seq_888	0.0093	DSYSELCTW	0.0	0.008977636973537	True	True	38851	0.0003223630264629	False	False
873	HTFNCRMFMK	HLA-A1101	0.2772	0	3	0.2087	0.2087	9.07124	9.071	9.071	0.084	0.371	-0.219	-0.075	0.0	2.24	HTFNRMFMK	HTFNRMLMK	-0.3900000000000001	0,1,9	False	0	0.954595	10	10	HTFNCRMFMK	6	0	7	HTFNCRMLMK	9.834331047721207	10	10	>seq_889	0.2772	HTFNCRMLMK	2.0491933110931699e-13	0.0909832295160517	False	False	35076	0.3681832295160518	False	False
874	HTLLLWEHNR	HLA-A1101	2.4837	1	2	3.663	3.9171	0.0810019	0.081	0.041	0.13	0.4066666666666667	0.2566666666666666	-0.18	129.99999999999997	2.056666666666666	TLLLWEHNR	TLLLREHNR	-0.5444444444444447	1,8	False	-3	0.871452	9	9	TLLLWEHNR	2	1	4	TLLLREHNR	7.5513127176091075	10	9	>seq_890	3.3676	HTLLLREHNR	0.0	0.9088702305276865	False	False	74135	1.5748297694723137	False	False
875	HTRHYALYR	HLA-A0301	0.7033	0	6	1.211	1.211	69.8932	69.894	43.818	-0.1566666666666666	0.4466666666666666	0.2433333333333333	0.1344444444444444	54.44444444444444	3.92	HTRHYALYR	HTRHYELYR	-1.4555555555555555	1,8	False	-1	0.930402	9	9	HTRHYALYR	2	0	5	HTRHYELYR	10.11876228544861	9	9	>seq_891	0.7033	HTRHYELYR	0.0	0.294851701073493	False	False	61640	0.408448298926507	False	False
876	HVHRLCAVRCL	HLA-B0702	10.9454	0	3	2.98	6.3968	0.201005	0.201	0.04	0.11	0.0237499999999999	0.1887499999999999	0.0975	133.75	1.0187499999999998	HVH-RLCAV	HVH-RLRAV	0.7000000000000001	1,7	False	-3	0.869835	8	8	HVHRLCAV	2	0	5	HVHRLRAV	8.564795174635947	11	8	>seq_892	16.7838	HVHRLRAVRCL	0.0151814812768396	7.78299250250125	False	False	17862	18.72839250250125	False	False
877	HVKITDFGR	HLA-A3101	0.2004	1	3	10.9105	10.9105	61.2135	61.214	31.705	-0.1344444444444444	-0.0211111111111111	0.3755555555555555	0.0955555555555555	75.55555555555556	2.6155555555555554	HVKITDFGR	HVKITDFGL	-0.5222222222222223	8	True	-2	0.971506	9	9	HVKITDFGR	4	0	8	HVKITDFGL	9.697023999877274	9	9	>seq_893	0.2004	HVKITDFGL	0.0076197710941836	0.1967191274460382	True	True	74056	0.0036808725539617	False	False
878	HVKITDFGRAK	HLA-A3101	0.2004	1	3	1.5983	10.9105	11.3506	11.351	4.87	-0.1344444444444444	-0.0211111111111111	0.3755555555555555	0.0955555555555555	75.55555555555556	2.6155555555555554	HVKITDFGR	HVKITDFGL	-0.5222222222222223	8	True	-2	0.971506	9	9	HVKITDFGR	4	0	8	HVKITDFGL	9.697023999877274	11	9	>seq_894	2.9418	HVKITDFGLAK	0.0076197710941836	0.1967191274460382	True	False	74056	0.0036808725539617	False	False
879	HVKITDFGRAK	HLA-A1101	0.2434	1	3	0.04	0.04	11.3506	11.351	4.87	-0.2844444444444444	-0.1155555555555555	0.52	-0.0122222222222222	54.44444444444444	2.962222222222222	KITDFGRAK	KITDFGLAK	-0.8666666666666667	1,8	False	-2	0.923289	9	9	KITDFGRAK	4	2	6	KITDFGLAK	10.789009236730635	11	9	>seq_895	2.3121	HVKITDFGLAK	0.0076197710941836	1.237689	False	False	74135	1.481089	False	False
880	HVMLQIINIV	HLA-A0201	0.5769	0	6	0.29	0.3793	0.000999989	0.001	0.001	0.6388888888888888	0.1288888888888889	-0.1344444444444444	-0.3288888888888889	237.7777777777777	-1.992222222222222	VMLQIINIV	VMLQIINVV	2.2888888888888888	1,8	False	3	0.990395	9	9	VMLQIINIV	3	1	7	VMLQIINVV	6.099999998230487	10	9	>seq_896	3.9496	HVMLQIINVV	0.0	0.300541629317163	False	False	83295	0.8774416293171631	False	False
881	HVYYFFSKR	HLA-A3101	0.0325	0	9	0.0507	0.0507	5.14083	5.141	2.802	0.1422222222222222	0.5922222222222222	-0.1777777777777778	0.0277777777777777	32.22222222222222	2.09	HVYYFFSKR	HVYYFFPKR	-0.577777777777778	8	False	-1	0.93445	9	9	HVYYFFSKR	4	0	6	HVYYFFPKR	10.00882472563535	9	9	>seq_897	0.0325	HVYYFFPKR	0.0	0.0116666666666666	False	False	74056	0.0208333333333333	False	False
882	HWQSTIGML	HLA-A2402	1.3799	0	9	2.7356	2.7356	0.8610089999999999	0.861	0.5740000000000001	0.2822222222222222	-0.091111111111111	-0.0711111111111111	-0.32	86.66666666666666	0.0788888888888887	HWQSTIGML	HWRSTIGML	0.0777777777777777	1,8	False	1	0.944936	9	9	HWQSTIGML	2	0	2	HWRSTIGML	7.550323993898928	9	9	>seq_898	1.3799	HWRSTIGML	0.0	0.6838464797485012	False	False	52592	0.6960535202514987	False	False
883	HYAALRELI	HLA-A2402	0.1771	0	9	0.122	0.122	17.9411	17.941	5.974	0.2022222222222222	0.1333333333333333	0.3222222222222222	-0.15	152.22222222222223	0.9055555555555556	HYAALRELI	RYAALRELI	0.3555555555555555	1,8	False	0	0.972802	9	9	HYAALRELI	2	0	0	RYAALRELI	7.543339195661247	9	9	>seq_899	0.1771	RYAALRELI	0.0	0.0799853278688524	False	False	52592	0.2570853278688524	False	False
884	HYHLANDIYF	HLA-A2402	0.17	0	5	0.1121	0.1121	2.07096	2.071	0.6900000000000001	0.252	0.257	-0.035	-0.141	88.0	1.033	HYLANDIYF	RYLANDIYF	-0.31	1,9	False	0	0.977439	10	10	HYHLANDIYF	2	0	0	RYHLANDIYF	6.496081574354321	10	10	>seq_900	0.17	RYHLANDIYF	0.0	0.0878055307760927	False	False	21635	0.2578055307760928	False	False
885	HYTAQIILAL	HLA-C1403	0.3458	0	4	1.9314	10.5519	0.000999989	0.001	0.001	0.3662499999999999	0.0974999999999999	-0.1124999999999999	-0.15625	158.75	-0.4574999999999999	HYT-AQIIL	HST-AQIIL	0.7375	1,7	True	-2	0.93437	8	8	HYTAQIIL	2	0	1	HSTAQIIL	7.542349207215011	10	8	>seq_901	0.7418	HSTAQIILAL	0.0	0.3344676674343009	True	True	27298	0.011332332565699	False	False
886	IAAISEQVRF	HLA-C0303	0.4051	0	8	0.7535	0.7535	6.99101	6.991	6.991	-0.0477777777777777	-0.1288888888888889	0.0399999999999999	-0.0855555555555555	97.77777777777776	1.6788888888888884	AAISEQVRF	AAIREQVRF	0.3111111111111111	1,8	False	-1	0.936847	9	9	AAISEQVRF	6	1	3	AAIREQVRF	6.410149741452187	10	9	>seq_902	2.641	IAAIREQVRF	0.0	0.1873083477106834	False	False	88624	0.2177916522893165	False	False
887	IAAQPPNFL	HLA-B0702	1.2272	0	4	0.8307	0.8307	11.5707	11.571	11.571	0.3266666666666667	-0.2522222222222223	-0.06	0.4444444444444444	108.88888888888889	-0.4733333333333334	IAAQPPNFL	IAAQPPNIL	0.4999999999999999	1,8	False	0	0.956325	9	9	IAAQPPNFL	2	0	7	IAAQPPNIL	6.099999998230487	9	9	>seq_903	1.2272	IAAQPPNIL	0.0076197710941836	0.5857527386541472	False	False	73978	1.8129527386541475	False	False
888	IAASRSVVM	HLA-C1203	0.0148	0	1	0.035	0.035	20.8909	20.891	4.178	0.1433333333333333	-0.3566666666666666	-0.0844444444444444	-0.0866666666666666	129.99999999999997	0.3055555555555555	IAASRSVVM	IAASRSAVM	1.3666666666666667	1,8	False	0	0.965476	9	9	IAASRSVVM	4	0	6	IAASRSAVM	10.550002220086752	9	9	>seq_904	0.0148	IAASRSAVM	0.0	0.0085417142857142	True	True	94776	0.0062582857142857	False	False
889	IAKYIVPYMK	HLA-A0301	2.2167	0	5	5.6153	8.4475	2.54101	2.541	0.635	0.356	0.275	0.0089999999999999	0.1329999999999999	117.0	-0.6660000000000001	IAYIVPYMK	IEKYIVPYK	0.4899999999999999	0,9	False	-1	0.970144	10	10	IAKYIVPYMK	2	0	1	IEKYIVPYMK	9.9301290018484	10	10	>seq_905	2.2167	IEKYIVPYMK	0.0	1.6350179769162474	False	False	41261	0.5816820230837525	False	False
890	IAMAVLYLA	HLA-A0201	3.9566	1	3	7.7819	7.7819	21.4707	21.471	4.767	0.7577777777777778	-0.1777777777777778	-0.1088888888888889	-0.4488888888888889	195.55555555555551	-2.937777777777778	IAMAVLYLA	IAVAVLYLA	2.477777777777778	1,8	False	1	0.964535	9	9	IAMAVLYLA	1	0	2	IAVAVLYLA	6.093198032584041	9	9	>seq_906	3.9566	IAVAVLYLA	0.0	1.9449211606420025	False	False	83295	2.011678839357997	False	False
891	IAMDVTEGL	HLA-A0201	1.2802	0	4	1.7433	1.7433	475.928	475.928	285.557	0.1866666666666666	-0.4355555555555556	0.1488888888888888	-0.2566666666666666	129.99999999999997	-0.0977777777777778	IAMDVTEGL	IAMDGTEGL	0.8999999999999998	1,8	False	-3	0.900776	9	9	IAMDVTEGL	4	0	4	IAMDGTEGL	3.5500735570676625	9	9	>seq_907	1.2802	IAMDGTEGL	0.0	0.3400795158607239	False	False	83295	0.940120484139276	False	False
892	IASPIKELL	HLA-C1202	0.0786	0	6	0.5288	0.5288	36.9909	36.991	26.412	0.29	-0.0888888888888889	0.2122222222222222	0.2044444444444444	184.44444444444443	-0.6366666666666667	IASPIKELL	IASAIKELL	0.9555555555555552	1,8	False	-1	0.926404	9	9	IASPIKELL	4	0	3	IASAIKELL	6.408795645926148	9	9	>seq_908	0.0786	IASAIKELL	0.0	0.0669170196671709	True	True	92249	0.011682980332829	False	False
893	IAVSSCILAK	HLA-A1101	0.0254	0	9	4.4268	4.4268	3.19098	3.191	1.596	0.151111111111111	-0.4566666666666667	-0.0955555555555555	-0.1755555555555555	141.1111111111111	-0.7144444444444445	AVSSCILAK	AVSSCILAM	1.4555555555555555	1,8	True	-1	0.977687	9	9	AVSSCILAK	1	1	8	AVSSCILAM	8.545189979486167	10	9	>seq_909	0.9879	IAVSSCILAM	0.0	0.0252542604138429	True	True	74135	0.000145739586157	False	False
894	IAYAPEPNQK	HLA-A0301	0.1854	0	0	0.0122	0.0122	12.9412	12.941	12.941	-0.168	-0.1619999999999999	0.229	0.445	59.00000000000001	1.614	IAYAPPNQK	IVYAPPNQK	-1.0799999999999998	0,9	False	0	0.976174	10	10	IAYAPEPNQK	4	0	1	IVYAPEPNQK	6.40200117090717	10	10	>seq_910	0.1854	IVYAPEPNQK	0.0	2.632072131147541	False	False	41261	2.817472131147541	False	False
895	IEHNIRNAKY	HLA-B4403	0.2014	0	4	0.2338	0.2338	9.93073	9.931	6.068	-0.293	0.209	0.531	-0.123	88.0	3.371	IEHNINAKY	IEHNIRNKY	-1.2600000000000002	1,9	False	-2	0.942512	10	10	IEHNIRNAKY	2	0	7	IEHNIRNDKY	9.299755305983126	10	10	>seq_911	0.2014	IEHNIRNDKY	0.0	0.0279100085543199	False	False	39565	0.17348999144568	False	False
896	IFFLGLILF	HLA-A2402	0.2948	0	2	0.1666	0.1666	11.6714	11.671	5.182	1.22	0.2144444444444444	-0.2288888888888889	-0.4511111111111112	216.66666666666663	-3.831111111111111	IFFLGLILF	IFSLGLILF	3.155555555555556	1,8	False	-2	0.93023	9	9	IFFLGLILF	2	0	2	IFSLGLILF	6.099999998230487	9	9	>seq_912	0.2948	IFSLGLILF	0.0	0.2268509003601441	False	False	52592	0.521650900360144	False	False
897	IFFLGLILFEL	HLA-A2402	0.2948	0	2	0.1666	0.1666	11.6714	11.671	5.182	1.22	0.2144444444444444	-0.2288888888888889	-0.4511111111111112	216.66666666666663	-3.831111111111111	IFFLGLILF	IFSLGLILF	3.155555555555556	1,8	False	-2	0.93023	9	9	IFFLGLILF	2	0	2	IFSLGLILF	6.099999998230487	11	9	>seq_913	5.9915	IFSLGLILFEL	3.22425721836519e-28	0.2268509003601441	False	False	52592	0.521650900360144	False	False
898	IFQEMFDKHYK	HLA-A3301	1.3506	1	8	1.4074	1.4074	106.958	106.958	80.219	-0.2449999999999999	0.5025	0.2475	0.01125	0.0	3.2625	EMFDK-HYK	EIFDKHY-K	-1.825	0,1,7	True	1	0.959791	8	8	EMFDKHYK	3	3	1	EIFDKHYK	7.540902935899794	11	8	>seq_914	2.9352	IFQEIFDKHYK	0.0	0.0545076595139974	False	False	1933	1.2960923404860023	False	False
899	IFQLSSLNL	HLA-A2402	0.4734	0	1	10.7328	10.7328	11.9912	11.991	7.998	0.3977777777777779	0.001111111111111	-0.2222222222222222	-0.3533333333333333	173.33333333333331	-0.4088888888888889	IFQLSSLNL	IFQLSSLNP	1.122222222222222	1,8	True	-3	0.969499	9	9	IFQLSSLNL	4	0	8	IFQLSSLNP	6.099999998230487	9	9	>seq_915	0.4734	IFQLSSLNP	0.0	0.452519376118068	True	True	52592	0.020880623881932	False	False
900	IFSATLAYFL	HLA-A2402	0.1032	0	3	0.1032	0.1032	8.74101	8.741	4.371	0.6188888888888889	-0.0633333333333333	-0.49	-0.2366666666666666	108.88888888888889	-1.478888888888889	IFSATLAYF	IFSATLAYF	1.6333333333333333	1,8	True	6	1.0	9	9	IFSATLAYF	0	0	-1	IFSATLAYF	6.093198032584041	10	9	>seq_916	2.6818	IFSATLAYFP	0.0	0.0	False	False	52592	0.1032	False	False
901	IFWYTHNLIF	HLA-C1403	0.1226	1	9	0.1497	0.1497	2.28105	2.281	1.754	0.6688888888888889	0.5544444444444445	-0.4266666666666666	-0.2533333333333333	86.66666666666666	-0.4577777777777777	FWYTHNLIF	FWYTHNLFF	0.4777777777777778	1,8	False	0	0.95568	9	9	FWYTHNLIF	2	1	7	FWYTHNLFF	7.542349207215011	10	9	>seq_917	1.0056	IFWYTHNLFF	0.999999999999795	0.0221941215764863	False	False	75516	0.1004058784235137	False	False
902	IGDFGLATEK	HLA-A1101	2.6997	0	3	3.402	3.402	94.6522	94.652	39.057	-0.1344444444444444	-0.6055555555555556	0.5455555555555555	-0.32	54.44444444444444	1.34	GDFGLATEK	GDFGLATVK	-0.4444444444444444	1,8	False	-2	0.949206	9	9	GDFGLATEK	2	1	7	GDFGLATVK	4.184407519642264	10	9	>seq_918	2.918	IGDFGLATVK	0.0	0.5573190211640212	False	False	74135	2.1423809788359787	False	False
903	IHYTAQIIL	HLA-B3901	0.0192	1	1	0.0173	0.0173	0.000999989	0.001	0.001	0.4666666666666667	0.1199999999999999	-0.1177777777777777	-0.1533333333333333	184.44444444444443	-0.9533333333333333	IHYTAQIIL	IHSTAQIIL	1.1555555555555554	1,8	False	-2	0.928834	9	9	IHYTAQIIL	2	0	2	IHSTAQIIL	7.542349207215011	9	9	>seq_919	0.0192	IHSTAQIIL	0.0	0.0021086705202312	False	False	101224	0.0213086705202312	False	False
904	IHYTAQIILAL	HLA-B3901	0.0192	1	4	0.0173	0.0173	0.000999989	0.001	0.001	0.4666666666666667	0.1199999999999999	-0.1177777777777777	-0.1533333333333333	184.44444444444443	-0.9533333333333333	IHYTAQIIL	IHSTAQIIL	1.1555555555555554	1,8	False	-2	0.928834	9	9	IHYTAQIIL	2	0	2	IHSTAQIIL	7.542349207215011	11	9	>seq_920	0.396	IHSTAQIILAL	0.0	0.0021086705202312	False	False	101224	0.0213086705202312	False	False
905	IIGSVSKEK	HLA-A0301	0.4133	0	3	31.1	31.1	217.58	217.58	98.999	-0.1955555555555555	-0.3155555555555555	0.4822222222222222	-0.1255555555555555	118.88888888888889	1.0988888888888888	IIGSVSKEK	IIGSVSKEE	-0.0111111111111111	1,8	True	1	0.985712	9	9	IIGSVSKEK	2	0	8	IIGSVSKEE	9.53730092663318	9	9	>seq_921	0.4133	IIGSVSKEE	0.0	0.4078074954983923	True	True	61640	0.0054925045016077	False	False
906	IILDVCSSGL	HLA-A0201	1.034	0	2	3.2053	3.2053	12.2907	12.291	10.472	0.2488888888888889	-0.5322222222222223	-0.1211111111111111	-0.2388888888888888	162.2222222222222	-0.611111111111111	ILDVCSSGL	ILGVCSSGL	1.477777777777778	1,8	False	-1	0.9259	9	9	ILDVCSSGL	2	1	2	ILGVCSSGL	3.749971453566104	10	9	>seq_922	2.9154	IILGVCSSGL	1.20812138761297e-17	0.7004412067513182	True	False	83295	0.3335587932486819	False	False
907	IILMLVTNR	HLA-A1101	2.6002	0	4	2.3294	2.3294	3.09106	3.091	1.159	0.47	0.2111111111111111	-0.0022222222222222	-0.1988888888888889	205.5555555555556	-0.2155555555555555	IILMLVTNR	IIQMLVTNR	1.5555555555555556	1,8	False	-2	0.939332	9	9	IILMLVTNR	2	0	2	IIQMLVTNR	10.550002220086752	9	9	>seq_923	2.6002	IIQMLVTNR	5.89524745824429e-05	0.3022813428350647	False	False	74135	2.9024813428350646	False	False
908	IILVAVPHV	HLA-A0201	0.2689	1	3	0.5395	0.5395	4.52087	4.521	4.521	0.68	-0.1144444444444444	0.0155555555555555	0.3066666666666667	237.7777777777777	-2.67	IILVAVPHV	IILVAVQHV	2.488888888888889	1,8	False	-1	0.927259	9	9	IILVAVPHV	2	0	6	IILVAVQHV	7.550323993898928	9	9	>seq_924	0.2689	IILVAVQHV	0.0	0.1348736607970342	True	True	83295	0.1340263392029657	False	False
909	IIMLSSNVINF	HLA-B1501	0.3065	0	5	0.6609	0.6609	0.000999989	0.001	0.001	0.2888888888888889	-0.1111111111111111	-0.2588888888888889	-0.3377777777777778	118.88888888888889	0.0966666666666666	MLSSNVINF	MLPSNVINF	0.9555555555555556	1,8	False	-1	0.934354	9	9	MLSSNVINF	4	2	2	MLPSNVINF	6.099999998230487	11	9	>seq_925	3.919	IIMLPSNVINF	0.0	0.1643570888182781	True	False	69271	0.1421429111817218	False	False
910	IINEPIDLK	HLA-A0301	0.1942	0	9	0.1568	0.1568	9.93073	9.931	6.068	0.1	0.0866666666666666	0.3011111111111111	0.2733333333333333	173.33333333333331	0.8933333333333332	IINEPIDLK	IIKEPIDLK	0.1444444444444443	1,8	False	0	0.939512	9	9	IINEPIDLK	4	0	2	IIKEPIDLK	4.184407519642264	9	9	>seq_926	0.1942	IIKEPIDLK	0.0	0.0463206632653061	False	False	61640	0.2405206632653061	False	False
911	IIQARFEEV	HLA-A0201	0.9246	0	3	3.8283	3.8283	104.451	104.451	38.902	0.02	0.1844444444444444	0.1544444444444444	-0.0566666666666666	129.99999999999997	1.7122222222222223	IIQARFEEV	IIRARFEEV	0.3111111111111111	1,8	False	1	0.952433	9	9	IIQARFEEV	2	0	2	IIRARFEEV	4.258147492539138	9	9	>seq_927	0.9246	IIRARFEEV	0.0	0.7012932685526213	True	True	83295	0.2233067314473787	False	False
912	IIQEYKKFTK	HLA-A1101	1.3155	0	0	2.188	2.2603	3.79106	3.791	1.896	-0.1319999999999999	0.456	0.2199999999999999	-0.0589999999999999	78.0	1.889	IIQEKKFTK	IIQEYKFRK	-0.89	0,1,9	False	-1	0.966306	10	10	IIQEYKKFTK	2	0	8	IIQEYKKFRK	10.119593790732324	10	10	>seq_928	1.3155	IIQEYKKFRK	0.0	0.5498758571870991	False	False	35076	0.7656241428129008	False	False
913	IISDGGCTCPV	HLA-A0201	4.9997	0	9	9.9132	75.0	8.18113	8.181	8.181	0.12	-0.7527272727272727	-0.1227272727272728	0.1154545454545454	97.27272727272728	-0.3299999999999999	IISDGGCTV	IISDGGCTG	0.981818181818182	1,10	True	-3	0.978909	11	11	IISDGGCTCPV	4	0	10	IISDGGCTCPG	3.7499555465765297	11	11	>seq_929	4.9997	IISDGGCTCPG	0.999999999973515	4.666406665466667	False	False	10277	0.3332933345333332	False	False
914	IISNIQDTQV	HLA-A0201	2.8149	0	2	3.1453	3.1453	1.8010000000000002	1.8010000000000002	0.407	-0.05	-0.1309999999999999	-0.179	-0.098	146.0	1.361	IISNIQTQV	IIPNIQTQV	0.22	1,9	False	-1	0.946199	10	10	IISNIQDTQV	4	0	2	IIPNIQDTQV	3.749987360555679	10	10	>seq_930	2.8149	IIPNIQDTQV	0.0	0.2956929259530093	False	False	15215	2.519207074046991	False	False
915	IKLIPGVSTT	HLA-A0201	0.1703	0	2	0.8695	0.8695	6.53098	6.531	2.541	0.0988888888888889	-0.4566666666666666	0.101111111111111	0.2733333333333334	118.88888888888889	-0.0811111111111112	KLIPGVSTT	KLIPGVSIT	0.4888888888888888	1,8	False	-1	0.960789	9	9	KLIPGVSTT	3	1	7	KLIPGVSIT	9.700002531521022	10	9	>seq_931	1.9883	IKLIPGVSIT	0.0	0.1369450948821161	True	False	83295	0.0333549051178838	False	False
916	ILAALFLGL	HLA-A0201	0.3845	1	1	13.6622	13.6622	22.3314	22.331	12.751	0.9255555555555556	-0.2922222222222222	0.1733333333333333	-0.5677777777777778	238.88888888888889	-3.571111111111111	ILAALFLGL	IWAALFLGL	2.855555555555556	1,8	True	-2	0.936716	9	9	ILAALFLGL	1	0	1	IWAALFLGL	6.099999998230487	9	9	>seq_932	0.3845	IWAALFLGL	2.6688189211265488e-11	0.3736788840743072	True	True	83295	0.0108211159256927	False	False
917	ILAALFLGLGV	HLA-A0201	0.3845	1	1	2.306	13.6622	22.3314	22.331	12.751	0.9255555555555556	-0.2922222222222222	0.1733333333333333	-0.5677777777777778	238.88888888888889	-3.571111111111111	ILAALFLGL	IWAALFLGL	2.855555555555556	1,8	True	-2	0.936716	9	9	ILAALFLGL	1	0	1	IWAALFLGL	6.099999998230487	11	9	>seq_933	3.9029	IWAALFLGLGV	0.0001178980254695	0.3736788840743072	True	False	83295	0.0108211159256927	False	False
918	ILAELELSRRL	HLA-A0201	0.4175	0	9	0.5639	0.5639	11.7909	11.791	2.948	0.0809090909090909	0.1818181818181817	0.3909090909090909	-0.1163636363636363	186.3636363636364	1.859090909090909	ILAELELSL	ILAELELRL	0.4272727272727273	1,10	False	-1	0.941803	11	11	ILAELELSRRL	4	0	7	ILAELELCRRL	6.533466308377683	11	11	>seq_934	0.4175	ILAELELCRRL	0.0	0.1083915587870189	False	False	10277	0.309108441212981	False	False
919	ILAENTALY	HLA-B3501	0.4013	0	3	0.4345	0.4345	0.291002	0.291	0.233	0.2655555555555555	-0.1477777777777777	0.0677777777777777	-0.36	152.22222222222223	-0.2466666666666667	ILAENTALY	ILAEDTALY	0.7444444444444445	1,8	False	1	0.943678	9	9	ILAENTALY	2	0	4	ILAEDTALY	3.8499827128835022	9	9	>seq_935	0.4013	ILAEDTALY	0.0	0.0306631990794016	False	False	77995	0.3706368009205983	False	False
920	ILAENTALYF	HLA-B3501	0.4013	0	7	0.2236	0.4345	0.291002	0.291	0.233	0.2655555555555555	-0.1477777777777777	0.0677777777777777	-0.36	152.22222222222223	-0.2466666666666667	ILAENTALY	ILAEDTALY	0.7444444444444445	1,8	False	1	0.943678	9	9	ILAENTALY	2	0	4	ILAEDTALY	3.8499827128835022	10	9	>seq_936	4.74	ILAEDTALYF	0.0	0.0306631990794016	False	False	77995	0.3706368009205983	False	False
921	ILALAKETQFW	HLA-A2402	1.3863	0	0	2.4959	21.4545	7.72107	7.721	3.861	0.1144444444444444	0.0933333333333333	0.001111111111111	-0.2777777777777778	65.55555555555554	0.7355555555555555	ALAKETQFW	ALAKETQFR	-0.2555555555555556	1,8	True	-3	0.958026	9	9	ALAKETQFW	2	2	8	ALAKETQFR	6.408795645926148	11	9	>seq_937	3.9892	ILALAKETQFR	0.0	1.2967230958540168	True	False	52592	0.0895769041459833	False	False
922	ILAMRLWVIRV	HLA-A0201	1.2733	0	4	0.4426	0.7638	0.271007	0.271	0.271	0.801111111111111	0.3622222222222222	-0.0677777777777777	-0.3011111111111111	216.66666666666663	-1.698888888888889	ILAMRLWVI	ILAMGLWVI	2.1222222222222222	1,8	False	-2	0.89887	9	9	ILAMRLWVI	6	0	4	ILAMGLWVI	10.550002220086752	11	9	>seq_938	3.8507	ILAMGLWVIRV	0.0	0.84936678449856	False	False	83295	2.12266678449856	False	False
923	ILAPEAVGSGI	HLA-A0201	1.4599	0	7	2.2403	2.2403	3.88092	3.881	2.589	0.2663636363636364	-0.7854545454545455	0.3945454545454545	-0.0781818181818181	150.90909090909088	-1.280909090909091	ILAPEAVGI	ILAPQAVGI	1.2636363636363637	1,10	False	2	0.968443	11	11	ILAPEAVGSGI	2	0	4	ILAPQAVGSGI	3.849983240943402	11	11	>seq_939	1.4599	ILAPQAVGSGI	5.46892588183849e-24	0.5085506226844619	False	False	10277	0.951349377315538	False	False
924	ILASWYRIYSK	HLA-A1101	0.032	0	3	0.0274	0.0274	8.93087	8.931000000000001	5.582	0.0177777777777777	0.32	-0.12	-0.1466666666666667	54.44444444444444	2.054444444444444	ASWYRIYSK	ASWYRIYTK	-0.8	1,8	False	1	0.974818	9	9	ASWYRIYSK	6	2	7	ASWYRIYTK	10.008618925698102	11	9	>seq_940	2.7024	ILASWYRIYTK	0.0	0.0053722627737226	False	False	74135	0.0373722627737226	False	False
925	ILCETCLIV	HLA-A0201	1.5931	1	1	2.8211	2.8211	4.57097	4.571	2.286	0.5399999999999999	-0.0244444444444444	-0.388888888888889	-0.1666666666666666	205.5555555555556	-1.877777777777778	ILCETCLIV	ILCGTCLIV	2.4000000000000004	1,8	False	-2	0.905208	9	9	ILCETCLIV	2	0	3	ILCGTCLIV	3.8499410483054817	9	9	>seq_941	1.5931	ILCGTCLIV	0.0001178979987861	0.6934624082804579	False	False	83295	0.899637591719542	False	False
926	ILCSIQGVK	HLA-A1101	2.523	0	6	1.1055	1.1055	8.67101	8.671	8.671	0.2044444444444444	-0.2766666666666666	0.0788888888888888	-0.29	162.2222222222222	-0.7255555555555556	ILCSIQGVK	ILCSIQGFK	1.2111111111111112	1,8	False	-1	0.952207	9	9	ILCSIQGVK	2	0	7	ILCSIQGFK	8.545189979486167	9	9	>seq_942	2.523	ILCSIQGFK	5.89524745824429e-05	3.235054274084125	False	False	74135	5.758054274084126	False	False
927	ILDGGHEDASL	HLA-A0201	0.5389	0	0	1.6618	1.6618	0.201005	0.201	0.101	-0.0763636363636363	-0.6372727272727272	0.5127272727272728	-0.2390909090909091	115.45454545454544	1.26	ILDGGHASL	ILDGGHAPL	-0.1272727272727272	1,10	False	-1	0.971185	11	11	ILDGGHEDASL	4	0	9	ILDGGHEDAPL	3.874942096415907	11	11	>seq_943	0.5389	ILDGGHEDAPL	0.0076197710941836	0.364141779997593	True	True	10277	0.174758220002407	False	False
928	ILDKVLVHL	HLA-A0201	0.0086	1	4	2.2135	2.2135	62.492	62.492	24.997	0.4577777777777778	0.1888888888888888	0.2433333333333333	-0.0788888888888888	237.7777777777777	-0.9811111111111112	ILDKVLVHL	ILDKVLVHP	1.522222222222222	1,8	True	-3	0.967018	9	9	ILDKVLVHL	4	0	8	ILDKVLVHP	7.549350681714714	9	9	>seq_944	0.0086	ILDKVLVHP	0.0	0.0085665868533995	True	True	83295	3.34131466004066e-05	False	False
929	ILDSASHHCPL	HLA-A0201	0.4329	0	3	1.5385	1.5385	42.0607	42.061	42.061	0.1081818181818182	-0.2818181818181818	-0.0754545454545454	0.3272727272727273	115.45454545454544	0.6354545454545456	ILDSASHHL	ILDSASHPL	0.3	1,10	False	-1	0.927389	11	11	ILDSASHHCPL	2	0	7	ILDSASHDCPL	6.488318011630327	11	11	>seq_945	0.4329	ILDSASHDCPL	0.0	0.3110914787130321	True	True	10277	0.1218085212869678	False	False
930	ILDTAGKEEY	HLA-A0101	0.0667	0	4	0.0372	0.0372	83.5417	83.542	69.234	-0.1829999999999999	-0.221	0.402	-0.197	88.0	1.8010000000000002	ILDTAGEEY	ILDTAGQEY	-0.6699999999999999	9	False	1	0.961915	10	10	ILDTAGKEEY	2	0	6	ILDTAGQEEY	3.927550298627466	10	10	>seq_946	0.0667	ILDTAGQEEY	0.0	0.052893817204301	False	False	30491	0.119593817204301	False	False
931	ILDTAGREEY	HLA-A0101	0.0666	0	4	0.0372	0.0372	83.5417	83.542	69.234	-0.213	-0.1669999999999999	0.369	-0.127	88.0	2.738	ILDTAGEEY	ILDTAGQEY	-0.7299999999999999	9	False	1	0.953312	10	10	ILDTAGREEY	2	0	6	ILDTAGQEEY	3.927550357300788	10	10	>seq_947	0.0666	ILDTAGQEEY	0.0	0.0526354838709677	False	False	30491	0.1192354838709677	False	False
932	ILDVCSSGL	HLA-A0201	1.034	0	2	3.2053	3.2053	12.2907	12.291	10.472	0.2488888888888889	-0.5322222222222223	-0.1211111111111111	-0.2388888888888888	162.2222222222222	-0.611111111111111	ILDVCSSGL	ILGVCSSGL	1.477777777777778	1,8	False	-1	0.9259	9	9	ILDVCSSGL	2	0	2	ILGVCSSGL	3.749971453566104	9	9	>seq_948	1.034	ILGVCSSGL	0.0	0.7004412067513182	True	True	83295	0.3335587932486819	False	False
933	ILENPFFSI	HLA-A2402	3.3972	0	0	5.8448	5.8448	5.16118	5.161	2.581	0.48	0.1155555555555555	-0.2322222222222222	0.1788888888888888	129.99999999999997	-0.43	ILENPFFSI	ILENPFSSI	1.0	1,8	False	-2	0.921495	9	9	ILENPFFSI	2	0	6	ILENPFSSI	3.849983240943402	9	9	>seq_950	3.3972	ILENPFSSI	0.0	1.4226298111141529	False	False	52592	1.974570188885848	False	False
934	ILENPFFSI	HLA-A0201	0.5292	0	0	1.0139	1.0139	5.16118	5.161	2.581	0.48	0.1155555555555555	-0.2322222222222222	0.1788888888888888	129.99999999999997	-0.43	ILENPFFSI	ILENPFSSI	1.0	1,8	False	-2	0.921495	9	9	ILENPFFSI	2	0	6	ILENPFSSI	3.849983240943402	9	9	>seq_949	0.5292	ILENPFSSI	0.0	0.2529867245290462	False	False	83295	0.2762132754709537	False	False
935	ILENPFFSIF	HLA-A2402	2.0402	0	0	2.4507	3.0811	5.16118	5.161	2.581	0.5077777777777778	0.1888888888888888	-0.3622222222222222	0.1711111111111111	86.66666666666666	-0.2144444444444445	LENPFFSIF	LENPFSSIF	0.8111111111111112	1,8	False	-2	0.912504	9	9	LENPFFSIF	2	1	5	LENPFSSIF	3.849983240943402	10	9	>seq_951	2.1457	ILENPFSSIF	0.0	0.6892487033851548	False	False	52592	1.3509512966148454	False	False
936	ILFDSLTRECV	HLA-A0201	0.0695	0	7	0.0815	0.0815	7.99113	7.991	3.996	0.149090909090909	0.06	-0.2154545454545454	0.0109090909090909	132.72727272727272	1.2145454545454546	ILFDSLTRV	ILFDSLTGV	0.781818181818182	1,10	False	-2	0.932052	11	11	ILFDSLTRECV	6	0	7	ILFDSLTGECV	4.184374695178121	11	11	>seq_952	0.0695	ILFDSLTGECV	4.52679959335127e-07	0.0102331288343558	False	False	10277	0.0592668711656441	False	False
937	ILFEEANGRL	HLA-A0201	0.4464	0	6	20.9195	20.9195	25.8609	25.861	18.465	0.064	-0.093	0.489	-0.332	127.00000000000004	1.469	ILFEEANRL	IPFEEANRL	0.13	1,9	True	-3	0.950711	10	10	ILFEEANGRL	4	0	1	IPFEEANGRL	4.258147492539138	10	10	>seq_953	0.4464	IPFEEANGRL	5.94051011701557e-05	0.4368742962307895	True	True	15215	0.0095257037692105	False	False
938	ILGEQVVHT	HLA-A0201	0.3773	0	2	1.0038	1.0038	1.89094	1.891	1.261	0.1155555555555555	-0.2455555555555555	0.2555555555555555	-0.1666666666666666	151.11111111111111	0.0799999999999999	ILGEQVVHT	ILGGQVVHT	0.6000000000000001	1,8	False	-2	0.914056	9	9	ILGEQVVHT	2	0	3	ILGGQVVHT	5.363507221918553	9	9	>seq_954	0.3773	ILGGQVVHT	0.0	0.2354836122733612	True	True	83295	0.1418163877266388	False	False
939	ILGEQVVHTV	HLA-A0201	0.181	0	2	0.4391	0.4391	1.89094	1.891	1.261	0.18	-0.238	0.2059999999999999	-0.153	165.0	-0.3320000000000001	ILGEVVHTV	ILGGVVHTV	0.9600000000000002	1,9	False	-2	0.928704	10	10	ILGEQVVHTV	2	0	3	ILGGQVVHTV	5.363507221918553	10	10	>seq_955	0.181	ILGGQVVHTV	0.0	0.1063905716237759	True	True	15215	0.0746094283762241	False	False
940	ILGEQVVHTVL	HLA-A0201	0.181	0	2	0.4391	0.4391	1.89094	1.891	1.261	0.18	-0.238	0.2059999999999999	-0.153	165.0	-0.3320000000000001	ILGEVVHTV	ILGGVVHTV	0.9600000000000002	1,9	False	-2	0.928704	10	10	ILGEQVVHTV	2	0	3	ILGGQVVHTV	5.363507221918553	11	10	>seq_956	0.7289	ILGGQVVHTVL	0.0	0.1063905716237759	True	False	15215	0.0746094283762241	False	False
941	ILGIFNEFV	HLA-A0201	0.5314	1	1	0.858	0.858	11.0112	11.011	3.667	0.5922222222222222	-0.0211111111111111	0.0566666666666666	-0.3811111111111111	162.2222222222222	-1.3611111111111112	ILGIFNEFV	ILGISNEFV	1.6888888888888889	1,8	False	-2	0.90318	9	9	ILGIFNEFV	2	0	4	ILGISNEFV	3.849983240943402	9	9	>seq_957	0.5314	ILGISNEFV	0.0	0.2022788344988345	False	False	83295	0.3291211655011655	False	False
942	ILHFQNPGY	HLA-B1501	0.2558	0	0	0.3813	0.6169	7.1211	7.121	7.121	0.2666666666666666	-0.0177777777777777	0.101111111111111	0.021111111111111	86.66666666666666	0.3577777777777778	ILHFQNPGY	ILQFQNPGY	-0.2666666666666666	1,8	False	0	0.925857	9	9	ILHFQNPGY	4	0	2	ILQFQNPGY	7.542349207215011	9	9	>seq_958	0.2558	ILQFQNPGY	0.0	0.1497315286107959	True	False	69271	0.1060684713892041	False	False
943	ILITGQFYDR	HLA-A1101	3.3404	0	9	3.4541	3.4541	2.211	2.211	2.211	0.1909999999999999	0.092	-0.018	-0.1569999999999999	117.0	1.3210000000000002	ILITGQFYR	ILIAGQFYR	0.1700000000000001	0,1,9	False	0	0.952352	10	10	ILITGQFYDR	4	0	3	ILIAGQFYDR	6.3318953779526055	10	10	>seq_959	3.3404	ILIAGQFYDR	0.0	0.1099572913349354	False	False	35076	3.2304427086650644	False	False
944	ILITQVLGL	HLA-A0201	0.1056	1	4	0.1106	0.1106	0.600985	0.601	0.481	0.6533333333333333	-0.1655555555555555	0.0777777777777777	-0.3899999999999999	248.88888888888889	-2.3855555555555554	ILITQVLGL	ILIAQVLGL	2.2222222222222228	1,8	False	0	0.951623	9	9	ILITQVLGL	4	0	3	ILIAQVLGL	6.099999998230487	9	9	>seq_960	0.1056	ILIAQVLGL	0.0	0.0047739602169981	False	False	83295	0.1008260397830018	False	False
945	ILIVMFPFL	HLA-A0201	0.888	1	2	0.3859	0.3859	0.000999989	0.001	0.001	1.143333333333333	0.3333333333333332	-0.4566666666666667	0.1055555555555554	205.5555555555556	-3.558888888888889	ILIVMFPFL	ILIVMVPFL	2.966666666666667	1,8	False	-1	0.937545	9	9	ILIVMFPFL	2	0	5	ILIVMVPFL	6.099999998230487	9	9	>seq_961	0.888	ILIVMVPFL	0.0	1.1553894791396735	False	False	83295	2.0433894791396736	False	False
946	ILKNLCLELYL	HLA-A0201	0.8679	0	6	0.8679	0.8679	0.00299997	0.003	0.003	0.3944444444444444	0.19	0.2022222222222222	-0.3833333333333333	216.66666666666663	-0.7644444444444445	ILKNLCLEL	ILKNLCLEL	1.2555555555555555	1,8	True	4	1.0	9	9	ILKNLCLEL	0	0	-1	ILKNLCLEL	6.231833229307085	11	9	>seq_962	2.9858	ILKNLCLELYP	9.276291646547941e-20	0.0	False	False	83295	0.8679	False	False
947	ILKQNYFSV	HLA-A0201	0.4572	0	3	0.3468	0.3468	5.43093	5.431	2.33	0.1922222222222222	0.2288888888888888	-0.1211111111111111	-0.2744444444444445	118.88888888888889	0.4899999999999999	ILKQNYFSV	ILKQNDFSV	0.2555555555555556	1,8	False	-3	0.890117	9	9	ILKQNYFSV	2	0	5	ILKQNDFSV	9.298300650902092	9	9	>seq_963	0.4572	ILKQNDFSV	0.0	0.1455446366782007	False	False	83295	0.6027446366782007	False	False
948	ILLAVLQEI	HLA-A0201	0.0674	0	9	0.0266	0.0266	4.71089	4.711	1.569	0.5988888888888889	0.0488888888888888	0.0833333333333333	-0.3355555555555555	259.99999999999994	-2.011111111111111	ILLAVLQEI	KLLAVLQEI	2.1555555555555554	1,8	False	-3	0.978905	9	9	ILLAVLQEI	1	0	0	KLLAVLQEI	3.849983240943402	9	9	>seq_964	0.0674	KLLAVLQEI	0.0	0.1033804511278195	False	False	83295	0.1707804511278195	False	False
949	ILLDWAANI	HLA-A0201	0.1184	1	3	0.0269	0.0269	0.99103	0.991	0.496	0.5466666666666666	-0.0411111111111111	0.0344444444444444	-0.3944444444444445	195.55555555555551	-1.141111111111111	ILLDWAANI	ILLDWAANV	1.3666666666666667	1,8	True	3	0.994007	9	9	ILLDWAANI	3	0	8	ILLDWAANV	3.749987360555679	9	9	>seq_965	0.1184	ILLDWAANV	0.999999999973312	0.4027360594795539	False	False	83295	0.521136059479554	False	False
950	ILLLFLTIFI	HLA-A0201	1.7142	1	6	2.9379	2.9379	6.33085	6.331	6.331	1.1866666666666663	0.3788888888888888	-0.3833333333333333	-0.3055555555555556	259.99999999999994	-3.656666666666667	LLLFLTIFI	LLLFLAIFI	3.233333333333333	1,8	False	0	0.957169	9	9	LLLFLTIFI	4	1	5	LLLFLAIFI	6.099999998230487	10	9	>seq_966	6.2055	ILLLFLAIFI	0.0151242984958687	0.7140020218523435	False	False	83295	1.0001979781476564	False	False
951	ILLRRLLSSA	HLA-A0201	3.6898	0	8	4.0228	4.0228	40.1297	40.13	27.369	0.27	0.2311111111111111	0.1644444444444444	-0.0811111111111111	216.66666666666663	1.337777777777778	ILLRRLLSS	VLLRRLLSS	1.011111111111111	1,8	False	3	0.995501	9	9	ILLRRLLSS	3	0	0	VLLRRLLSS	12.500109306536617	10	9	>seq_967	4.3223	VLLRRLLSSA	0.0	0.3054348712339665	False	False	83295	3.384365128766033	False	False
952	ILNAMIAKI	HLA-A0201	0.4296	1	3	0.2032	0.2032	5.51095	5.511	3.935	0.48	-0.0755555555555556	0.2022222222222222	-0.3688888888888889	195.55555555555551	-1.4955555555555555	ILNAMIAKI	ILNAMITKI	1.7111111111111112	1,8	False	0	0.956991	9	9	ILNAMIAKI	4	0	6	ILNAMITKI	9.700002531521022	9	9	>seq_969	0.4296	ILNAMITKI	0.0076197710941836	0.4786488188976378	False	False	83295	0.908248818897638	False	False
953	ILNASNVKTF	HLA-B1501	0.5114	0	5	0.564	0.564	13.681	13.681	8.209	0.0899999999999999	-0.156	0.0369999999999999	-0.243	117.0	0.6129999999999999	ILNASNVTF	ILNASNLTF	0.4700000000000001	1,9	False	1	0.969714	10	10	ILNASNVKTF	6	0	6	ILNASNLKTF	9.700002531521022	10	10	>seq_970	0.5114	ILNASNLKTF	0.0	0.0476943971631205	False	False	30221	0.4637056028368794	False	False
954	ILNVDIFTL	HLA-A0201	0.0693	1	9	0.0842	0.0842	2.7610200000000003	2.761	2.455	0.5622222222222223	0.0866666666666666	-0.1955555555555555	-0.1755555555555555	205.5555555555556	-0.9744444444444444	ILNVDIFTL	ILNVDVFTL	1.7666666666666666	1,8	False	3	0.982343	9	9	ILNVDIFTL	3	0	5	ILNVDVFTL	3.749987360555679	9	9	>seq_971	0.0693	ILNVDVFTL	3.47580404973379e-09	0.0122633016627078	False	False	83295	0.0570366983372921	False	False
955	ILPDAGQTV	HLA-A0201	0.0867	1	6	0.0399	0.0399	52.7427	52.743	30.116	0.1233333333333333	-0.5299999999999999	0.0999999999999999	0.1666666666666666	129.99999999999997	0.0222222222222222	ILPDAGQTV	ILADAGQTV	0.5111111111111113	1,8	False	-1	0.930625	9	9	ILPDAGQTV	4	0	2	ILADAGQTV	3.749987360555679	9	9	>seq_972	0.0867	ILADAGQTV	3.47580404973379e-09	0.1016932330827067	False	False	83295	0.1883932330827067	False	False
956	ILPELTRLL	HLA-A0201	0.1908	0	2	8.9408	8.9408	18.1614	18.161	3.033	0.4377777777777778	0.2255555555555555	0.1544444444444444	0.2433333333333333	216.66666666666663	-0.0333333333333333	ILPELTRLL	IPPELTRLL	1.0444444444444445	1,8	True	-3	0.936516	9	9	ILPELTRLL	4	0	1	IPPELTRLL	6.410149741452187	9	9	>seq_973	0.1908	IPPELTRLL	0.0	0.1867282569792412	True	True	83295	0.0040717430207587	False	False
957	ILPFTPEFL	HLA-A0201	0.5632	0	3	9.3854	9.3854	22.8006	22.801	22.801	0.6611111111111111	0.1655555555555555	-0.3244444444444444	0.64	129.99999999999997	-1.26	ILPFTPEFL	ISPFTPEFL	1.1444444444444446	1,8	True	-2	0.94654	9	9	ILPFTPEFL	2	0	1	ISPFTPEFL	3.849983240943402	9	9	>seq_974	0.5632	ISPFTPEFL	0.0076197710941836	0.5294034393845761	True	True	83295	0.0337965606154239	False	False
958	ILPFTPEFLV	HLA-A0201	0.5632	0	3	9.3854	9.3854	22.8006	22.801	22.801	0.6611111111111111	0.1655555555555555	-0.3244444444444444	0.64	129.99999999999997	-1.26	ILPFTPEFL	ISPFTPEFL	1.1444444444444446	1,8	True	-2	0.94654	9	9	ILPFTPEFL	2	0	1	ISPFTPEFL	3.849983240943402	10	9	>seq_975	0.8813	ISPFTPEFLV	0.0076197710941836	0.5294034393845761	True	True	83295	0.0337965606154239	False	False
959	ILPKVLILI	HLA-A0201	0.2707	1	3	0.2998	0.2998	28.0903	28.09	14.045	0.8555555555555555	0.2233333333333333	0.1066666666666666	0.1566666666666666	292.2222222222222	-3.112222222222222	ILPKVLILI	FLPKVLDLI	2.6222222222222222	1,8	True	-3	0.902468	9	9	ILPKVLILI	2	0	0,6	FLPKVLDLI	9.700002531521022	9	9	>seq_976	0.2707	FLPKVLDLI	0.0	0.0262754169446297	False	False	83295	0.2444245830553702	False	False
960	ILQDGFLYV	HLA-A0201	0.0086	1	4	0.025	0.025	0.130996	0.131	0.022	0.5077777777777778	0.0133333333333333	-0.0766666666666667	-0.3677777777777777	162.2222222222222	-0.924444444444444	ILQDGFLYV	ILEDGFLYV	1.155555555555556	1,8	False	2	0.960653	9	9	ILQDGFLYV	2	0	2	ILEDGFLYV	3.7499869628809392	9	9	>seq_977	0.0086	ILEDGFLYV	6.95181300671462e-09	0.0056416	True	True	83295	0.0029584	False	False
961	ILQSNPLLEV	HLA-A0201	0.3052	0	6	1.0607	1.0607	38.5921	38.592	7.81	0.253	-0.045	0.045	0.0459999999999999	185.0	-0.1330000000000001	ILQNPLLEV	ILQSPLLEA	0.7200000000000001	1,9	True	0	0.988459	10	10	ILQSNPLLEV	4	0	9	ILQSNPLLEA	3.849983240943402	10	10	>seq_978	0.3052	ILQSNPLLEA	0.0	0.2173834260394079	True	True	15215	0.087816573960592	False	False
962	ILRTLQQIKK	HLA-A0301	0.3801	0	5	0.3081	0.3081	4.88108	4.881	4.881	0.04	0.3411111111111111	0.1755555555555555	-0.1077777777777777	173.33333333333331	1.604444444444444	ILRTLQQIK	VLRTLQQIK	0.0555555555555556	1,8	False	3	0.995028	9	9	ILRTLQQIK	3	0	0	VLRTLQQIK	11.651775666512547	10	9	>seq_979	0.5062	VLRTLQQIKK	0.0076197710941836	0.08882570593963	False	False	61640	0.4689257059396299	False	False
963	ILSGGRTLQI	HLA-A0201	1.2717	0	2	1.3574	1.3574	2.361	2.361	1.181	0.142	-0.414	0.3529999999999998	-0.326	156.0	0.4870000000000001	ILSGGTLQI	ILPGGTLQI	0.63	1,9	False	-1	0.943375	10	10	ILSGGRTLQI	4	0	2	ILPGGRTLQI	10.550002220086752	10	10	>seq_980	1.2717	ILPGGRTLQI	0.0	0.0802892957123912	False	False	15215	1.191410704287609	False	False
964	ILSPIDISGQV	HLA-A0201	0.2728	0	2	7.7273	7.7273	2.53099	2.531	1.6880000000000002	0.2272727272727272	-0.4009090909090909	-0.0245454545454545	0.1409090909090909	168.1818181818182	-0.3272727272727271	ILSPIDIQV	ISSPIDIQV	0.9909090909090912	1,10	True	-2	0.974051	11	11	ILSPIDISGQV	2	0	1	ISSPIDISGQV	3.749987360555679	11	11	>seq_981	0.2728	ISSPIDISGQV	0.0076197710941836	0.2631692311674193	True	True	10277	0.0096307688325805	False	False
965	ILSPLQDGTK	HLA-A0301	0.6683	0	4	0.3875	0.3875	4.72102	4.721	1.18	-0.028	-0.3259999999999999	0.1849999999999999	0.1629999999999999	117.0	1.0080000000000002	ILSPLQGTK	ILSPVQGTK	-0.2299999999999999	0,9	False	1	0.962099	10	10	ILSPLQDGTK	6	0	4	ILSPVQDGTK	6.337367167230696	10	10	>seq_982	0.6683	ILSPVQDGTK	4.52679959335127e-07	0.4842803612903225	False	False	41261	1.1525803612903225	False	False
966	ILSPSAHEL	HLA-A0201	0.0237	1	2	0.0368	0.0368	16.8106	16.811	16.811	0.1566666666666666	-0.2777777777777778	0.0811111111111111	0.2888888888888888	141.1111111111111	0.1888888888888888	ILSPSAHEL	ILPPSAHEL	0.4444444444444444	1,8	False	-1	0.932181	9	9	ILSPSAHEL	4	0	2	ILPPSAHEL	5.363507221918553	9	9	>seq_983	0.0237	ILPPSAHEL	0.0	0.0084366847826086	False	False	83295	0.0152633152173913	False	False
967	ILTDIEEKV	HLA-A0201	0.0283	1	3	0.0794	0.0794	20.6304	20.63	5.158	-0.0399999999999999	0.081111111111111	0.2455555555555555	0.0233333333333333	162.2222222222222	1.2955555555555556	ILTDIEEKV	ILTDMEEKV	0.2111111111111111	1,8	False	1	0.954531	9	9	ILTDIEEKV	3	0	4	ILTDMEEKV	3.927550605032593	9	9	>seq_984	0.0283	ILTDMEEKV	0.0	0.0182132241813602	True	True	83295	0.0100867758186397	False	False
968	ILTGLNYEV	HLA-A0201	0.0666	1	1	0.7061	0.7061	20.3817	20.382	13.595	0.2944444444444445	-0.1588888888888888	0.1844444444444444	-0.4055555555555555	162.2222222222222	-0.397777777777778	ILTGLNYEV	ILTGLNYEA	0.7666666666666668	1,8	True	0	0.982772	9	9	ILTGLNYEV	4	0	8	ILTGLNYEA	3.8499827128835022	9	9	>seq_985	0.0666	ILTGLNYEA	0.0	0.0603182268800453	True	True	83295	0.0062817731199546	False	False
969	ILTPVLNPI	HLA-A0201	0.3887	0	5	0.7425	0.7425	0.0139996	0.014	0.014	0.57	-0.0855555555555555	-0.0933333333333333	0.5755555555555556	205.5555555555556	-1.6122222222222222	ILTPVLNPI	ILTPMLNPI	1.4888888888888892	1,8	False	1	0.946608	9	9	ILTPVLNPI	1	0	4	ILTPMLNPI	6.099999998230487	9	9	>seq_986	0.3887	ILTPMLNPI	0.0	0.1852148956228956	False	False	83295	0.2034851043771043	False	False
970	ILTSSDGGEPV	HLA-A0201	1.5602	0	0	1.5602	1.5602	0.291002	0.291	0.291	-0.0727272727272727	-0.7518181818181819	0.2163636363636363	0.1172727272727272	97.27272727272728	0.8309090909090909	ILSDGGEPV	ILSDGGEPV	0.0727272727272728	1,10	False	1	0.977228	11	11	ILTSSDGGEPV	4	0	3	ILTASDGGEPV	3.5500735570676625	11	11	>seq_987	1.5602	ILTASDGGEPV	0.0	0.0	False	False	10277	1.5602	False	False
971	ILWIFSIYL	HLA-A0201	0.532	1	1	0.1176	0.1176	297.904	297.903	167.191	1.0544444444444443	0.4966666666666666	-0.4733333333333333	-0.3433333333333333	216.66666666666663	-2.93	ILWIFSIYL	ILWTFSIYL	2.3222222222222224	1,8	False	-1	0.934078	9	9	ILWIFSIYL	3	0	3	ILWTFSIYL	6.093198032584041	9	9	>seq_988	0.532	ILWTFSIYL	0.0	1.8746666666666671	False	False	83295	2.406666666666667	False	False
972	ILWRQDINL	HLA-A0201	0.1052	1	0	0.4193	0.4193	154.807	154.807	86.009	0.2433333333333333	0.4166666666666667	0.0766666666666666	-0.2411111111111111	173.33333333333331	1.5344444444444445	ILWRQDINL	ILWRQDIDL	0.0777777777777777	1,8	False	1	0.960205	9	9	ILWRQDINL	2	0	7	ILWRQDIDL	6.338718596380204	9	9	>seq_989	0.1052	ILWRQDIDL	2.0491933110931699e-13	0.0788059146196041	True	True	83295	0.0263940853803958	False	False
973	ILWYAPESL	HLA-A0201	0.1387	0	3	5.1609	5.1609	6.57188	6.572	4.203	0.5133333333333333	0.1288888888888888	-0.1699999999999999	0.0522222222222222	141.1111111111111	-0.95	ILWYAPESL	IFWYAPESL	0.6444444444444445	1,8	True	0	0.956006	9	9	ILWYAPESL	6	0	1	IFWYAPESL	3.8499827128835022	9	9	>seq_990	0.1387	IFWYAPESL	0.0	0.1349724156639345	True	True	83295	0.0037275843360654	False	False
974	ILWYVFRLAGI	HLA-A0201	1.8719	0	2	1.8719	1.8719	36.512	36.512	20.556	0.86375	0.75125	-0.2799999999999999	-0.2675	182.5	-1.13125	ILW-YVFRL	ILW-YVFRL	1.55	0,1,2,3,5,7	True	4	1.0	8	8	ILWYVFRL	0	0	-1	ILWYVFRL	9.348807885311544	11	8	>seq_991	9.1943	ILWYVFRLAGM	0.0	0.0	False	False	353	1.8719	False	False
975	IMAHCILDL	HLA-A0201	1.5186	0	8	3.5276	3.5276	183.394	183.394	68.773	0.5577777777777778	-0.0111111111111111	-0.1455555555555555	-0.1822222222222222	184.44444444444443	-1.3044444444444443	IMAHCILDL	IIAHCILDL	1.788888888888889	1,8	True	1	0.968513	9	9	IMAHCILDL	3	0	1	IIAHCILDL	5.28987737884745	9	9	>seq_992	1.5186	IIAHCILDL	0.0	0.864856389613335	True	True	83295	0.6537436103866651	False	False
976	IMDQVPFSV	HLA-A0201	0.0104	1	7	0.2118	0.2118	1.63105	1.631	0.951	0.3066666666666667	-0.05	-0.4255555555555556	0.3055555555555556	107.77777777777776	-0.0744444444444442	IMDQVPFSV	ITDQVPFSV	0.911111111111111	1,8	True	-1	0.951909	9	9	IMDQVPFSV	1	0	1	ITDQVPFSV	3.749987360555679	9	9	>seq_993	0.0104	ITDQVPFSV	0.0	0.009889329556185	True	True	83295	0.0005106704438149	False	False
977	IMLSSNVINF	HLA-B1501	0.3065	0	5	0.6609	0.6609	0.000999989	0.001	0.001	0.2888888888888889	-0.1111111111111111	-0.2588888888888889	-0.3377777777777778	118.88888888888889	0.0966666666666666	MLSSNVINF	MLPSNVINF	0.9555555555555556	1,8	False	-1	0.934354	9	9	MLSSNVINF	4	1	2	MLPSNVINF	6.099999998230487	10	9	>seq_994	1.364	IMLPSNVINF	0.0	0.1643570888182781	True	False	69271	0.1421429111817218	False	False
978	IMPGNSFAV	HLA-A0201	0.358	0	5	0.264	0.264	11.4812	11.481	6.556	0.3411111111111111	-0.4888888888888889	-0.0355555555555555	0.001111111111111	86.66666666666666	-0.7777777777777778	IMPGNSFAV	IMPGDSFAV	0.9888888888888888	1,8	False	1	0.93462	9	9	IMPGNSFAV	2	0	4	IMPGDSFAV	6.099999998230487	9	9	>seq_995	0.358	IMPGDSFAV	0.666666667825268	0.1274696969696969	False	False	83295	0.4854696969696969	False	False
979	IMPNFPPQA	HLA-A0201	0.2028	0	4	8.1245	8.1245	0.3610069999999999	0.361	0.361	0.2955555555555555	-0.15	-0.2255555555555556	0.8866666666666665	54.44444444444444	0.0133333333333333	IMPNFPPQA	IMPNFPPQG	-0.0888888888888888	1,8	True	0	0.978678	9	9	IMPNFPPQA	4	0	8	IMPNFPPQG	6.099999998230487	9	9	>seq_996	0.2028	IMPNFPPQG	0.0	0.1977378004800295	True	True	83295	0.0050621995199704	False	False
980	IMQPSVVIPA	HLA-A0201	2.4819	0	2	2.874	2.874	17.7913	17.791	7.116	0.3066666666666666	-0.3166666666666666	-0.2622222222222222	0.6077777777777779	118.88888888888889	-0.9133333333333334	MQPSVVIPA	VQPSVVIPA	1.0111111111111113	1,8	False	1	0.984799	9	9	MQPSVVIPA	1	1	0	VQPSVVIPA	6.099999998230487	10	9	>seq_997	2.8394	IVQPSVVIPA	0.0	0.3386057724425888	False	False	83295	2.143294227557411	False	False
981	IMQTLAGELY	HLA-A2902	0.4219	1	4	0.1602	0.1602	23.1013	23.101	23.101	0.2011111111111111	-0.2144444444444444	0.0699999999999999	-0.4733333333333333	97.77777777777776	0.0133333333333332	MQTLAGELY	MQTPAGELY	0.211111111111111	8	False	-3	0.896577	9	9	MQTLAGELY	4	1	3	MQTPAGELY	3.8499827128835022	10	9	>seq_998	0.4473	IMQTPAGELY	0.0	0.6892086766541822	False	False	63246	1.1111086766541822	False	False
982	IMRTYTYEI	HLA-A0201	2.2955	1	6	18.7823	18.7823	129.589	129.589	118.056	0.16	0.401111111111111	-0.2744444444444444	-0.0388888888888888	86.66666666666666	1.662222222222222	IMRTYTYEI	IMRTYTYEK	-0.1222222222222221	1,8	True	-3	0.974057	9	9	IMRTYTYEI	1	0	8	IMRTYTYEK	6.396685941610485	9	9	>seq_999	2.2955	IMRTYTYEK	0.0076197710941836	2.0149528758458763	False	False	83295	0.2805471241541238	False	False
983	IMSKELWPV	HLA-A0201	0.1763	0	8	0.3024	0.3024	7.69115	7.691	3.846	0.3444444444444445	0.2155555555555555	-0.0533333333333333	0.1677777777777777	118.88888888888889	-0.3111111111111111	IMSKELWPV	IISKELWPV	0.4111111111111111	1,8	True	1	0.969867	9	9	IMSKELWPV	3	0	1	IISKELWPV	6.408795645926148	9	9	>seq_1000	0.1763	IISKELWPV	0.0	0.0735166335978836	False	False	83295	0.1027833664021164	False	False
984	IMSSSLFNL	HLA-A0201	0.2364	1	6	0.061	0.061	20.6521	20.652	12.904	0.3911111111111112	-0.13	-0.3755555555555555	-0.3022222222222222	129.99999999999997	-0.3611111111111111	IMSSSLFNL	IMSPSLFNL	1.2111111111111112	1,8	False	-1	0.922861	9	9	IMSSSLFNL	4	0	3	IMSPSLFNL	6.099999998230487	9	9	>seq_1001	0.2364	IMSPSLFNL	0.0	0.6797468852459017	False	False	83295	0.9161468852459016	False	False
985	IMYLTGMVNK	HLA-A0301	0.1323	0	9	0.5087	0.5087	56.4226	56.423	48.355	0.332	-0.033	0.0579999999999999	-0.428	107.0	-0.4620000000000002	IMYTGMVNK	IMYTGMVDK	0.65	0,9	False	1	0.973893	10	10	IMYLTGMVNK	2	0	8	IMYLTGMVDK	9.298300650902092	10	10	>seq_1002	0.1323	IMYLTGMVDK	0.0	0.0978921171613917	True	True	41261	0.0344078828386082	False	False
986	IPAEHINQA	HLA-B5601	0.0055	0	2	0.0089	0.0089	44.4496	44.45	31.115	-0.0555555555555555	-0.2577777777777778	0.2866666666666667	0.2	108.88888888888889	1.1322222222222222	IPAEHINQA	IPAVHINQA	-0.3	1,8	False	-2	0.912602	9	9	IPAEHINQA	2	0	3	IPAVHINQA	5.363507221918553	9	9	>seq_1003	0.0055	IPAVHINQA	0.0	0.0021011235955056	False	False	84967	0.0033988764044943	False	False
987	IPAFDQRSGL	HLA-B0702	0.1024	0	5	0.1798	0.1798	18.8305	18.831	7.853	0.007	-0.292	0.1259999999999999	0.188	88.0	1.7009999999999998	IPADQRSGL	IPADQRNGL	-0.1400000000000001	1,9	False	1	0.959161	10	10	IPAFDQRSGL	2	0	7	IPAFDQRNGL	6.338718596380204	10	10	>seq_1004	0.1024	IPAFDQRNGL	0.0	0.044080978865406	False	False	47675	0.058319021134594	False	False
988	IPAMHINQA	HLA-B5601	0.0086	0	4	0.0089	0.0089	44.4496	44.45	31.115	0.1877777777777777	-0.2211111111111111	0.09	0.1222222222222222	108.88888888888889	0.1144444444444444	IPAMHINQA	IPAVHINQA	0.2999999999999999	1,8	False	1	0.946201	9	9	IPAMHINQA	1	0	3	IPAVHINQA	7.550323993898928	9	9	>seq_1005	0.0086	IPAVHINQA	0.0	0.0002898876404494	False	False	84967	0.0083101123595505	False	False
989	IPASVSAPK	HLA-A6801	1.1783	0	6	0.7936	0.7936	5.42115	5.421	5.421	0.0288888888888888	-0.5566666666666666	0.0322222222222222	0.7055555555555556	97.77777777777776	-0.0255555555555556	IPASVSAPK	SPASVSAPK	0.4	1,8	False	-2	0.978847	9	9	IPASVSAPK	2	0	0	SPASVSAPK	9.700002531521022	9	9	>seq_1006	1.1783	SPASVSAPK	1.0	0.5711844884072579	False	False	57697	1.7494844884072578	False	False
990	IPATGQAKEL	HLA-B0702	0.2571	0	9	0.3265	0.3265	0.0410009	0.041	0.014	-0.0699999999999999	-0.4739999999999999	0.4009999999999999	0.064	98.0	0.6069999999999999	IPATGQAEL	IPATGQAEL	-0.17	1,9	False	1	0.967686	10	10	IPATGQAKEL	2	0	7	IPATGQAEEL	6.408795645926148	10	10	>seq_1007	0.2571	IPATGQAEEL	5.89524745824429e-05	0.0546485145482389	False	False	47675	0.2024514854517611	False	False
991	IPAVKLNKL	HLA-B0702	0.0647	0	7	0.0319	0.0319	1.57102	1.5710000000000002	1.048	0.1988888888888889	0.0033333333333333	0.4355555555555556	0.1266666666666666	173.33333333333331	-0.3188888888888888	IPAVKLNKL	IPAVKLNEL	0.5777777777777778	1,8	False	1	0.969152	9	9	IPAVKLNKL	2	0	7	IPAVKLNEL	10.805379563011227	9	9	>seq_1008	0.0647	IPAVKLNEL	0.0	0.0665253918495297	False	False	73978	0.1312253918495297	False	False
992	IPAVKLNKLL	HLA-B0702	0.0647	0	7	0.0319	0.0319	1.57102	1.5710000000000002	1.048	0.1988888888888889	0.0033333333333333	0.4355555555555556	0.1266666666666666	173.33333333333331	-0.3188888888888888	IPAVKLNKL	IPAVKLNEL	0.5777777777777778	1,8	False	1	0.969152	9	9	IPAVKLNKL	2	0	7	IPAVKLNEL	10.805379563011227	10	9	>seq_1009	0.5978	IPAVKLNELL	0.0	0.0665253918495297	False	False	73978	0.1312253918495297	False	False
993	IPDSIALIQQL	HLA-B0702	0.7846	1	3	0.7692	0.7692	3.86107	3.861	3.861	0.2872727272727273	-0.1227272727272727	-0.1054545454545454	0.1181818181818182	186.3636363636364	-0.2918181818181817	IPDSIAQQL	IPDSIAQQL	0.9090909090909092	1,3,10	False	1	0.972942	11	11	IPDSIALIQQL	6	0	6	IPDSIAVIQQL	3.749987360555679	11	11	>seq_1010	0.7846	IPDSIAVIQQL	0.0	0.0157083203328132	False	False	29370	0.8003083203328133	False	False
994	IPEPKWDPFPL	HLA-B0702	0.3845	0	6	0.1697	0.1697	8.05118	8.051	2.681	0.1711111111111111	0.2222222222222222	-0.0288888888888888	1.08	43.33333333333333	1.2055555555555555	EPKWDPFPL	EPRWDPFPL	-1.1111111111111112	1,8	False	2	0.955798	9	9	EPKWDPFPL	2	2	2	EPRWDPFPL	4.184407519642264	11	9	>seq_1012	0.6449	IPEPRWDPFPL	0.5	0.4866859163229229	False	False	73978	0.8711859163229229	False	False
995	IPEPKWDPFPL	HLA-B3501	0.2628	0	6	0.2805	0.2805	8.05118	8.051	2.681	0.1611111111111111	0.2155555555555555	-0.0555555555555555	1.1344444444444446	43.33333333333333	1.2055555555555555	IPEPKWDPF	IPEPRWDPF	-1.033333333333333	1,8	False	2	0.948639	9	9	IPEPKWDPF	2	0	4	IPEPRWDPF	4.184407519642264	11	9	>seq_1011	2.549	IPEPRWDPFPL	0.5	0.0165831016042781	False	False	77995	0.2462168983957218	False	False
996	IPINPRRCL	HLA-B0702	0.025	1	0	0.0228	0.0228	16.8013	16.801	16.801	0.0655555555555555	0.1788888888888888	0.1222222222222222	0.7677777777777777	129.99999999999997	2.271111111111112	IPINPRRCL	TPINPRRCL	-0.0444444444444443	1,8	False	-1	0.977777	9	9	IPINPRRCL	3	0	0	TPINPRRCL	10.52640717383474	9	9	>seq_1013	0.025	TPINPRRCL	1.0	0.0024122807017543	False	False	73978	0.0274122807017543	False	False
997	IPLENQDKF	HLA-B3501	0.0609	0	0	0.0604	0.0604	0.0909992999999999	0.091	0.091	-0.1199999999999999	0.1466666666666666	0.1666666666666666	0.2344444444444444	86.66666666666666	2.271111111111111	IPLENQDKF	IPLENHDKF	-0.9333333333333336	1,8	False	0	0.91803	9	9	IPLENQDKF	4	0	5	IPLENHDKF	4.184407519642264	9	9	>seq_1014	0.0609	IPLENHDKF	0.0	0.0005041390728476	False	False	77995	0.0614041390728476	False	False
998	IPLSDNTIF	HLA-B3501	0.0487	1	8	4.5961	4.5961	4.84098	4.841	4.841	0.2766666666666666	-0.1088888888888889	-0.27	0.3044444444444444	129.99999999999997	0.3988888888888889	IPLSDNTIF	IPLSDNTIS	0.6111111111111112	1,8	True	-2	0.97241	9	9	IPLSDNTIF	2	0	8	IPLSDNTIS	3.749987360555679	9	9	>seq_1015	0.0487	IPLSDNTIS	0.0	0.048183977720241	True	True	77995	0.0005160222797589	False	False
999	IPRSIFSSDL	HLA-B0702	0.0442	0	6	0.5548	0.5548	0.401007	0.401	0.344	0.101	-0.096	-0.235	0.42	117.0	1.61	IPRSIFSSL	IPGSIFSSL	0.3599999999999999	1,9	False	-2	0.934557	10	10	IPRSIFSSDL	6	0	2	IPGSIFSSDL	6.338718596380204	10	10	>seq_1016	0.0442	IPGSIFSSDL	5.89524745824429e-05	0.0406786589762076	True	True	47675	0.0035213410237923	False	False
1000	IPSSQKVIF	HLA-B3501	0.0545	0	2	0.0457	0.0457	4.15112	4.151	1.382	0.1744444444444444	-0.0411111111111111	-0.2144444444444444	0.3344444444444445	118.88888888888889	0.1144444444444443	IPSSQKVIF	IPSSQKQSF	0.5999999999999999	1,8	True	-4	0.890165	9	9	IPSSQKVIF	2	0	6,7	IPSSQKQSF	9.700002531521022	9	9	>seq_1017	0.0545	IPSSQKQSF	0.0	0.0104945295404814	False	False	77995	0.0649945295404814	False	False
1001	IPTHTQMTTSA	HLA-B0702	1.6017	0	1	1.4383	1.4383	0.0410009	0.041	0.01	-0.0277777777777777	-0.1577777777777778	-0.4044444444444444	0.5055555555555556	43.33333333333333	1.4677777777777776	IPTHTQMTT	IPTHTQMAT	-0.5222222222222223	1,8	False	0	0.966292	9	9	IPTHTQMTT	4	0	7	IPTHTQMAT	7.550323993898928	11	9	>seq_1018	2.7746	IPTHTQMATSA	3.47580404973379e-09	0.1819632760898282	False	False	73978	1.783663276089828	False	False
1002	IQAAYVHVI	HLA-A0201	0.8155	0	2	13.9732	13.9732	5.51095	5.511	2.756	0.3977777777777778	-0.08	-0.0344444444444444	-0.1733333333333333	173.33333333333331	-1.2444444444444445	IQAAYVHVI	IHAAYVHVI	1.4444444444444444	1,8	True	0	0.954243	9	9	IQAAYVHVI	4	0	1	IHAAYVHVI	7.542349207215011	9	9	>seq_1019	0.8155	IHAAYVHVI	0.0	0.7679060165173331	True	True	83295	0.0475939834826668	False	False
1003	IQANALPLM	HLA-A0201	1.9687	0	8	4.7187	4.7187	23.352	23.352	10.78	0.3966666666666667	-0.2155555555555555	0.0222222222222222	-0.0733333333333333	152.22222222222223	-0.95	IQANALPLM	IQENALPLM	0.9999999999999998	1,8	False	-1	0.942704	9	9	IQANALPLM	2	0	2	IQENALPLM	6.099999998230487	9	9	>seq_1021	1.9687	IQENALPLM	0.0	1.1473340114862145	True	True	83295	0.8213659885137854	False	False
1004	IQANALPLM	HLA-B1501	0.4159	0	8	1.7066	1.7066	23.352	23.352	10.78	0.3966666666666667	-0.2155555555555555	0.0222222222222222	-0.0733333333333333	152.22222222222223	-0.95	IQANALPLM	IQENALPLM	0.9999999999999998	1,8	False	-1	0.942704	9	9	IQANALPLM	2	0	2	IQENALPLM	6.099999998230487	9	9	>seq_1020	0.4159	IQENALPLM	0.0	0.3145447849525372	True	True	69271	0.1013552150474628	False	False
1005	IQASMFDQK	HLA-A1101	0.8057	0	5	0.9044	0.9044	109.933	109.933	57.059	-0.1066666666666666	-0.0088888888888888	-0.1522222222222222	-0.1677777777777778	54.44444444444444	1.8544444444444448	IQASMFDQK	IQAGMFDQK	-0.4666666666666668	1,8	False	0	0.93329	9	9	IQASMFDQK	2	0	3	IQAGMFDQK	6.337367167230696	9	9	>seq_1022	0.8057	IQAGMFDQK	0.0	0.087928560371517	False	False	74135	0.717771439628483	False	False
1006	IQDQIQNCI	HLA-B3801	0.5485	0	9	0.3583	0.3583	5.68082	5.681	1.42	-0.1144444444444444	0.0222222222222222	-0.2144444444444444	-0.2277777777777777	129.99999999999997	1.7711111111111115	IQDQIQNCI	IQDEIQNCI	-0.1666666666666666	1,8	False	2	0.955397	9	9	IQDQIQNCI	2	0	3	IQDEIQNCI	3.749971453566104	9	9	>seq_1023	0.5485	IQDEIQNCI	2.6688189211265488e-11	0.2911657828635222	False	False	77997	0.8396657828635221	False	False
1007	IQINSHCFVV	HLA-A0201	2.7849	0	6	3.0069	3.0069	1.8010000000000002	1.8010000000000002	1.162	0.2166666666666666	0.0044444444444444	-0.2977777777777778	-0.1255555555555555	118.88888888888889	0.2333333333333334	IQINSHCFV	IQINAHCFV	0.8333333333333334	1,8	False	1	0.956215	9	9	IQINSHCFV	4	0	4	IQINAHCFV	7.359029809944332	10	9	>seq_1024	8.9971	IQINAHCFVV	0.0	0.2056096976953007	False	False	83295	2.5792903023047	False	False
1008	IQMFTIVLVSY	HLA-B4402	7.232	1	2	9.3323	9.3323	0.000999989	0.001	0.001	0.6977777777777778	0.1399999999999999	-0.5711111111111111	-0.19	151.11111111111111	-1.9044444444444448	MFTIVLVSY	IFTIVLVSY	2.0666666666666664	1,8	False	1	0.987804	9	9	MFTIVLVSY	3	2	0	IFTIVLVSY	6.093198032584041	11	9	>seq_1025	12.8167	IQIFTIVLVSY	0.0	1.627612657115609	False	False	57729	5.604387342884391	False	False
1009	IQVFWIAPPV	HLA-A0201	1.9976	0	4	5.18	5.18	5.63103	5.631	5.631	0.6044444444444443	0.0599999999999999	-0.3555555555555555	0.5544444444444444	118.88888888888889	-1.62	QVFWIAPPV	QVFWIAPPA	1.1	1,8	True	0	0.981451	9	9	QVFWIAPPV	4	1	8	QVFWIAPPA	6.099999998230487	10	9	>seq_1026	6.191	IQVFWIAPPA	0.5	1.2272513976833976	True	False	83295	0.7703486023166024	False	False
1010	IQVWEALLTL	HLA-A0201	0.1595	0	0	0.1595	0.1595	0.141003	0.141	0.071	0.4455555555555556	0.12	-0.0811111111111111	-0.3577777777777778	173.33333333333331	-0.8911111111111111	QVWEALLTL	QVWEALLTL	0.9777777777777776	1,8	True	4	1.0	9	9	QVWEALLTL	0	1	-1	QVWEALLTL	3.849983240943402	10	9	>seq_1028	1.0193	VQVWEALLTL	0.0	0.0	False	False	83295	0.1595	False	False
1011	IQYLELNRLV	HLA-A0201	1.5453	0	2	2.3298	2.3298	0.130996	0.131	0.044	0.1511111111111111	0.4111111111111111	0.2066666666666667	-0.3188888888888889	173.33333333333331	1.596666666666667	IQYLELNRL	IQYLELDRL	-0.0444444444444444	1,8	False	1	0.950568	9	9	IQYLELNRL	2	0	6	IQYLELDRL	6.403313373681158	10	9	>seq_1029	4.1017	IQYLELDRLV	0.0	0.5203398789595675	False	False	83295	1.0249601210404324	False	False
1012	IRLYQFRLIV	HLA-C0702	1.7845	1	9	7.8812	7.8812	0.501006	0.501	0.501	0.3877777777777778	0.6788888888888889	-0.0055555555555555	-0.1077777777777778	173.33333333333331	1.428888888888889	IRLYQFRLI	IWLYQFRLI	0.6222222222222222	1,8	True	-3	0.917939	9	9	IRLYQFRLI	2	0	1	IWLYQFRLI	11.14762292895466	10	9	>seq_1030	10.326	IWLYQFRLIV	0.0	1.3804447482616862	True	False	102781	0.4040552517383139	False	False
1013	IRLYQFRLIVI	HLA-C0702	1.7845	1	9	2.4505	7.8812	0.501006	0.501	0.501	0.3877777777777778	0.6788888888888889	-0.0055555555555555	-0.1077777777777778	173.33333333333331	1.428888888888889	IRLYQFRLI	IWLYQFRLI	0.6222222222222222	1,8	True	-3	0.917939	9	9	IRLYQFRLI	2	0	1	IWLYQFRLI	11.14762292895466	11	9	>seq_1031	20.3913	IWLYQFRLIVI	0.0	1.3804447482616862	True	False	102781	0.4040552517383139	False	False
1014	IRMKHCVMV	HLA-C0702	1.0821	0	8	1.9061	1.9061	2.70101	2.701	1.661	0.145	0.355	0.0162499999999999	-0.0125	85.0	1.2737499999999995	IRM-KHCVM	IRM-KRCVM	0.4249999999999999	0,1,7	False	0	0.892601	8	8	IRMKHCVM	2	0	4	IRMKRCVM	9.834331047721207	9	8	>seq_1032	1.191	IRMKRCVMV	0.0	0.4677878390430722	False	False	5061	0.6143121609569279	False	False
1015	ISFENLDTA	HLA-C0602	8.0955	0	6	7.3424	7.3424	6.28102	6.281	4.189	-0.0033333333333333	-0.2255555555555556	-0.09	-0.1277777777777777	97.77777777777776	1.501111111111111	ISFENLDTA	ISFENVDTA	0.0999999999999999	1,8	False	1	0.959781	9	9	ISFENLDTA	6	0	5	ISFENVDTA	3.5500735570676625	9	9	>seq_1033	8.0955	ISFENVDTA	0.0	0.8303444445957723	False	False	108244	8.925844444595771	False	False
1016	ISHIVTYYPGK	HLA-A1101	0.9139	0	4	1.167	1.167	12671.5	12671.5	12671.5	0.1477777777777777	-0.0155555555555555	0.141111111111111	0.2433333333333333	75.55555555555556	0.3511111111111111	HIVTYYPGK	HIVTYYSGK	-0.4111111111111111	1,8	False	-1	0.928249	9	9	HIVTYYPGK	4	2	6	HIVTYYSGK	9.14820568729192	11	9	>seq_1034	2.7866	ISHIVTYYSGK	1.04274120767141e-08	0.1982074464438731	False	False	74135	0.7156925535561268	False	False
1017	ISIQRAQPL	HLA-B0801	0.3035	0	3	0.4893	0.4893	12.4606	12.461	7.477	0.0233333333333333	-0.04	0.021111111111111	0.2577777777777778	141.1111111111111	1.4255555555555557	ISIQRAQPL	LKLQRAQPL	0.0777777777777777	4,8	True	4	0.931112	9	9	ISIQRAQPL	8	0	0,1,2	LKLQRAQPL	10.550002220086752	9	9	>seq_1035	0.3035	LKLQRAQPL	0.0	0.1152468833026773	False	False	88398	0.1882531166973227	False	False
1018	ISLNNAVIEL	HLA-C1502	0.4937	1	8	0.0163	0.0163	5.51095	5.511	5.511	0.1188888888888888	-0.2455555555555556	0.2055555555555555	-0.3722222222222223	173.33333333333331	0.32	SLNNAVIEL	SSNNAVIEL	0.7555555555555555	1,8	True	-2	0.954556	9	9	SLNNAVIEL	2	1	1	SSNNAVIEL	3.849983240943402	10	9	>seq_1036	1.8802	ISSNNAVIEL	0.0	14.459655214723927	False	False	85003	14.95335521472393	False	False
1019	ISNEINWPEK	HLA-A1101	0.7561	0	5	1.3059	1.3059	6.201	6.201	1.457	-0.1919999999999999	0.0979999999999999	0.275	0.1129999999999999	78.0	2.368	ISNEINPEK	ISDEINPEK	-1.2200000000000002	0,1,9	False	1	0.955799	10	10	ISNEINWPEK	2	0	2	ISDEINWPEK	4.258147296961397	10	10	>seq_1037	0.7561	ISDEINWPEK	0.0	0.3183274217015085	False	False	35076	0.4377725782984914	False	False
1020	ISPILENPFF	HLA-A2402	2.3022	0	1	2.3022	2.3022	5.16118	5.161	2.581	0.3355555555555555	-0.0466666666666666	-0.1055555555555555	0.5966666666666667	129.99999999999997	-0.0988888888888889	ISPILENPF	ISPILENPF	0.5111111111111111	1,8	True	6	1.0	9	9	ISPILENPF	0	0	-1	ISPILENPF	3.849983240943402	10	9	>seq_1038	3.3688	ISPILENPFS	0.0	0.0	False	False	52592	2.3022	False	False
1021	ISYLMIALM	HLA-C1203	1.7104	0	9	2.4618	15.2619	79.5506	79.551	50.594	0.8188888888888889	0.1033333333333333	-0.3466666666666667	-0.4166666666666667	184.44444444444443	-2.516666666666667	ISYLMIALM	ISYLMIALT	2.233333333333333	1,8	True	-1	0.981194	9	9	ISYLMIALM	1	0	8	ISYLMIALT	6.093198032584041	9	9	>seq_1039	1.7104	ISYLMIALT	0.0	1.518715598975226	True	False	94776	0.1916844010247741	False	False
1022	ISYLMIALMVV	HLA-C1203	1.7104	0	9	2.4618	15.2619	79.5506	79.551	50.594	0.8188888888888889	0.1033333333333333	-0.3466666666666667	-0.4166666666666667	184.44444444444443	-2.516666666666667	ISYLMIALM	ISYLMIALT	2.233333333333333	1,8	True	-1	0.981194	9	9	ISYLMIALM	1	0	8	ISYLMIALT	6.093198032584041	11	9	>seq_1040	27.1667	ISYLMIALTVV	0.0	1.518715598975226	True	False	94776	0.1916844010247741	False	False
1023	ITAEIFMEK	HLA-A1101	0.0072	0	2	0.0132	0.0132	0.441015	0.441	0.441	0.15	0.11	0.0566666666666666	-0.1177777777777777	97.77777777777776	0.5288888888888886	ITAEIFMEK	ITAETFMEK	0.4333333333333332	1,8	False	-1	0.936199	9	9	ITAEIFMEK	3	0	4	ITAETFMEK	4.258147296961397	9	9	>seq_1041	0.0072	ITAETFMEK	0.0	0.0032727272727272	False	False	74135	0.0039272727272727	False	False
1024	ITAPSLSGK	HLA-A0301	0.0325	0	3	0.0515	0.0515	129.589	129.589	120.907	-0.0055555555555555	-0.6455555555555555	0.1844444444444443	0.1922222222222222	97.77777777777776	0.2588888888888888	ITAPSLSGK	TTAPSLSGK	0.2111111111111111	1,8	False	-1	0.981814	9	9	ITAPSLSGK	3	0	0	TTAPSLSGK	9.700002531521022	9	9	>seq_1042	0.0325	TTAPSLSGK	1.35803864849162e-06	0.0119902912621359	False	False	61640	0.020509708737864	False	False
1025	ITCQSLRSPMY	HLA-A0101	0.9176	1	7	0.2624	0.3794	0.000999989	0.001	0.001	0.049090909090909	0.0027272727272726	-0.4245454545454545	0.2227272727272727	70.9090909090909	1.5	ITCQSSPMY	ITSQSSPMY	-0.0454545454545454	10	False	-1	0.95497	11	11	ITCQSLRSPMY	4	0	2	ITSQSLRSPMY	8.527213490568101	11	11	>seq_1043	0.9176	ITSQSLRSPMY	4.52679959335127e-07	1.301666631523458	False	False	20871	2.2192666315234577	False	False
1026	ITDAHELGV	HLA-A0101	0.3941	0	5	5.105	5.105	6.82108	6.821	3.792	0.0266666666666667	-0.4422222222222223	0.3477777777777777	-0.1088888888888888	129.99999999999997	0.6811111111111111	ITDAHELGV	ITAAHELGV	0.3333333333333332	1,8	False	-2	0.928659	9	9	ITDAHELGV	2	0	2	ITAAHELGV	4.181153034325689	9	9	>seq_1044	0.3941	ITAAHELGV	0.0	0.3636759431929481	True	True	35888	0.0304240568070519	False	False
1027	ITDAHELGVA	HLA-A0101	0.3941	0	5	5.105	5.105	6.82108	6.821	3.792	0.0266666666666667	-0.4422222222222223	0.3477777777777777	-0.1088888888888888	129.99999999999997	0.6811111111111111	ITDAHELGV	ITAAHELGV	0.3333333333333332	1,8	False	-2	0.928659	9	9	ITDAHELGV	2	0	2	ITAAHELGV	4.181153034325689	10	9	>seq_1045	2.105	ITAAHELGVA	0.0	0.3636759431929481	True	False	35888	0.0304240568070519	False	False
[truncated: 1,960 more rows]
