# Supplementary material for: A large-scale study of peptide features defining immunogenicity of cancer neo-epitopes
Source: NAR Cancer. 2024 Jan 29;6(1):zcae002. doi: 10.1093/narcan/zcae002 (PMC10823584; doi:10.1093/narcan/zcae002)
Supplement: zcae002_Supplemental_Files [file zcae002_supplemental_files.zip › SuppDataFixed_2304XX_nepdb_expression_testData.csv]

	HLA	agg_label	Peptide	wild_type	icore_mut	core_mut	len	EL_rank_mut	EL_rank_wt	trueHLA_EL_rank	icore_mut_start	len_icore_mut	icore_wt_aligned	icore_dissimilarity_score	icore_len_mut	icore_len_wt	icore_anchor	icore_mutation_position	icore_anchor_mutation	icore_mut_score	icore_blsm_mut_score	aliphatic_index	boman	hydrophobicity	isoelectric_point	VHSE1	VHSE3	VHSE7	VHSE8	seq_id	core_wt_aligned	EL_rank_wt_aligned	Total_Peptide_TPM	Total_Scaled_Peptide_TPM	Total_Gene_TPM	foreignness_score	ratio_rank	EL_rank_exp	ratio_rank_squared	in_cedar	in_prime
0	HLA-A3101	1	AFGSAHLFR	AFGSAHLYR	AFGSAHLFR	AFGSAHLFR	9	0.247	0.1952	0.247	0	9	AFGSAHLYR	0.970142	9	9	8	7	False	2	3	65.55555555555554	0.8377777777777777	0.4555555555555553	10.551758703775704	0.2144444444444443	-0.2788888888888888	0.1933333333333333	-0.1922222222222222	>seq_1	AFGSAHLYR	0.1952	2.221	0.74	2.22099	0.0	0.065546106557377	0.9756	0.312546106557377	False	True
1	HLA-A1101	0	AIANRIKFK	AIANRIKSK	AIANRIKFK	AIANRIKFK	9	0.138	0.2147	0.138	0	9	AIANRIKSK	0.945678	9	9	1,8	7	False	2	-2	108.88888888888889	1.8022222222222224	-0.0444444444444444	11.823055271990595	-0.0488888888888888	0.1255555555555555	0.4844444444444444	-0.1255555555555556	>seq_2	AIANRIKSK	0.2147	8.951	4.476	8.9507	0.0	0.049299487657196	0.2996	0.0887005123428039	False	True
2	HLA-A0201	0	AICKPLHYV	AICKPLHYM	AICKPLHYV	AICKPLHYV	9	0.361	2.3945	0.361	0	9	AICKPLHYM	0.980775	9	9	1,8	8	True	1	1	129.99999999999997	-0.7355555555555556	0.7555555555555556	8.53052634280175	0.3277777777777778	0.0466666666666666	-0.0177777777777777	0.2633333333333333	>seq_3	AICKPLHYM	2.3945	0.09	0.09	0.0900017999999999	0.0	0.3065748590519941	4.2032	0.0544251409480058	False	True
3	HLA-A0201	0	AIPAMVVPNV	AIPAMVVPNA	AIPAMVVPNV	AIPAVVPNV	10	2.2606	5.4562	2.2606	0	10	AIPAMVVPNA	0.988621	10	10	1,9	9	True	4	0	146.0	-1.6369999999999998	1.59	6.099999998230487	0.4309999999999999	-0.385	-0.067	0.446	>seq_4	AIPAVVPNA	5.4562	3.111	1.556	3.11105	2.06492758662935e-13	1.3239935046369269	3.7476	0.9366064953630734	False	True
4	HLA-A0101	0	ALEVLQSIPY	APEVLQSIPY	ALEVLQSIPY	ALEVLQSIY	10	0.623	1.8876	0.623	0	10	APEVLQSIPY	0.956203	10	10	9	1	False	4	-3	156.0	-0.4720000000000001	0.7400000000000001	3.8499827128835022	0.292	-0.062	-0.096	0.088	>seq_5	APEVLQSIY	1.8876	0.001	0.001	0.000999989	0.0	0.4173796355159991	2.4971	0.2056203644840008	False	True
5	HLA-A0201	0	ALGTLLHTNV	ALGTLLHTNL	ALGTLLHTNV	ALGTLLHTV	10	0.8919	1.4776	0.8919	0	10	ALGTLLHTNL	0.991012	10	10	1,9	9	True	6	1	156.0	-0.511	0.8899999999999999	7.550323993898928	0.269	-0.417	0.2449999999999999	-0.3079999999999999	>seq_6	ALGTLLHTL	1.4776	15.641	2.612	15.6414	0.0	0.3535367014076881	1.3242	0.5383632985923119	False	True
6	HLA-A0201	0	ALLMCLLPL	ALLMCPLPL	ALLMCLLPL	ALLMCLLPL	9	1.9643	1.1262	1.9643	0	9	ALLMCPLPL	0.902431	9	9	1,8	5	False	4	-3	227.77777777777777	-3.3377777777777777	2.622222222222222	5.922539790626615	0.9288888888888888	-0.0088888888888889	-0.2111111111111111	-0.0988888888888889	>seq_7	ALLMCPLPL	1.1262	0.602	0.255	0.601999	0.50007368407744	1.4618005949209727	7.3401	3.426100594920973	False	True
7	HLA-A0201	0	ALVGAISSI	ALVGAIPSI	ALVGAISSI	ALVGAISSI	9	0.2293	0.0276	0.2293	0	9	ALVGAIPSI	0.937684	9	9	1,8	6	False	4	-1	184.4444444444444	-1.8400000000000003	2.066666666666667	6.099999998230487	0.38	-0.7422222222222223	0.1077777777777777	-0.3322222222222222	>seq_8	ALVGAIPSI	0.0276	0.644	0.356	0.643988	0.0	1.6757177536231882	0.79	1.9050177536231885	False	True
8	HLA-A0201	0	AMIAKISNEL	AMITKISNEL	MIAKISNEL	MIAKISNEL	10	0.7029	1.5379	1.4754	1	9	MITKISNEL	0.956414	9	9	1,8	2	False	4	0	141.1111111111111	0.3866666666666667	0.5333333333333334	6.408795645926148	0.1166666666666667	-0.0666666666666667	0.21	-0.2866666666666667	>seq_9	MITKISNEL	1.5379	5.511	3.935	5.51095	0.0	0.3816382729696339	2.1997	0.321261727030366	False	True
9	HLA-A0101	0	ASIRNANLY	ASIRDANLY	ASIRNANLY	ASIRNANLY	9	0.2469	0.1751	0.2469	0	9	ASIRDANLY	0.940499	9	9	1,8	4	False	2	1	108.88888888888889	2.031111111111111	-0.1888888888888889	9.348807885311544	-0.0644444444444444	-0.16	0.1999999999999999	-0.3211111111111111	>seq_10	ASIRDANLY	0.1751	0.293	0.235	0.292993	0.0	0.1012416904625928	0.5963	0.3481416904625928	False	True
10	HLA-A1101	0	ASLDGASLEK	ASPDGASLEK	ASLDGASLEK	ASLDGSLEK	10	0.0389	0.3122	0.0389	0	10	ASPDGASLEK	0.932526	10	10	0,1,9	2	False	4	-3	98.0	1.348	-0.1699999999999999	4.184407519642264	-0.2019999999999999	-0.636	0.418	-0.261	>seq_11	ASDGASLEK	0.3122	5.471	1.822	5.47098	0.0	0.0340530749519538	0.196	0.0048469250480461	False	True
11	HLA-A0101	0	ATALLEYLEY	ATALLEYPEY	ATALLEYLEY	ATALEYLEY	10	0.1842	0.3525	0.1842	0	10	ATALLEYPEY	0.930698	10	10	9	7	False	4	-3	137.0	-0.1910000000000001	0.47	3.6136908694170415	0.2900000000000001	0.0369999999999999	0.007	-0.343	>seq_12	ATALLEYEY	0.3525	39.58	19.79	39.58	0.0	0.0879457021276595	0.0991	0.0962542978723404	False	True
12	HLA-A1101	1	CILGKLFTK	CILGELFTK	CILGKLFTK	CILGKLFTK	9	0.2786	0.3867	0.2786	0	9	CILGELFTK	0.945364	9	9	1,8	4	False	2	1	129.99999999999997	-0.6988888888888889	0.9444444444444444	9.676237541250885	0.3122222222222223	-0.0288888888888889	0.171111111111111	-0.2722222222222222	>seq_13	CILGELFTK	0.3867	28.332	19.25	28.332	9.05359508832148e-07	0.0778811998965606	0.5421	0.2007188001034394	False	True
13	HLA-A1101	1	CILGKLFTKK	CILGELFTKK	CILGKLFTK	CILGKLFTK	10	0.2786	0.3867	1.9084	0	9	CILGELFTK	0.945364	9	9	1,8	4	False	2	1	129.99999999999997	-0.6988888888888889	0.9444444444444444	9.676237541250885	0.3122222222222223	-0.0288888888888889	0.171111111111111	-0.2722222222222222	>seq_14	CILGELFTK	0.3867	28.332	19.25	28.332	9.05359508832148e-07	0.0778811998965606	2.209	0.2007188001034394	False	True
14	HLA-A0201	0	CLFLEIYTV	CLFLGIYTV	CLFLEIYTV	CLFLEIYTV	9	0.4353	0.4224	0.4353	0	9	CLFLGIYTV	0.9069	9	9	1,8	4	False	2	-2	162.2222222222222	-1.5044444444444447	1.7888888888888888	3.849961610045284	0.6155555555555555	0.2299999999999999	-0.4466666666666667	-0.2111111111111111	>seq_15	CLFLGIYTV	0.4224	0.001	0.001	0.000999989	0.0	0.0132939630681818	3.4915	0.4485939630681819	False	True
15	HLA-A0201	0	CMQANSHYA	CMQANPHYA	CMQANSHYA	CMQANSHYA	9	2.9839	1.8685	2.9839	0	9	CMQANPHYA	0.912801	9	9	1,8	5	False	4	-1	22.22222222222222	1.458888888888889	-0.4777777777777778	7.355498301796615	-0.1055555555555555	-0.2722222222222222	-0.21	-0.3111111111111111	>seq_16	CMQANPHYA	1.8685	3.111	2.333	3.11105	0.0	1.7812373882793688	8.3178	4.765137388279369	False	True
16	HLA-A0101	0	CSNFLLLAY	CSNFSLLAY	CSNFLLLAY	CSNFLLLAY	9	0.4651	0.2113	0.4651	0	9	CSNFSLLAY	0.923117	9	9	1,8	4	False	2	-2	141.1111111111111	-1.1833333333333331	1.4333333333333331	5.919503211509436	0.5422222222222223	-0.0044444444444444	-0.3566666666666667	-0.4377777777777777	>seq_17	CSNFSLLAY	0.2113	0.091	0.046	0.0909992999999999	2.0491933110931699e-13	0.5586482725982017	2.8324	1.0237482725982017	False	True
17	HLA-A0101	0	CTAGASSLLV	CTAGAGSLLV	CTAGASSLL	CTAGASSLL	10	3.8174	3.5872	7.1775	0	9	CTAGAGSLL	0.946832	9	9	1,8	5	False	2	0	108.88888888888889	-0.7011111111111111	1.2222222222222223	5.922539790626615	0.1466666666666666	-0.8622222222222223	-0.0877777777777778	-0.3466666666666667	>seq_18	CTAGAGSLL	3.5872	12.281	6.141	12.2814	0.999999547320041	0.2449725356824263	16.3104	4.062372535682426	False	True
18	HLA-A0101	0	CTDTYMLEL	CTDTHMLEL	CTDTYMLEL	CTDTYMLEL	9	0.5168	0.3064	0.5168	0	9	CTDTHMLEL	0.925915	9	9	1,8	4	False	2	2	86.66666666666666	0.8155555555555556	0.2555555555555554	3.5500656818039715	0.1677777777777778	0.0499999999999999	-0.4344444444444444	-0.1411111111111111	>seq_19	CTDTHMLEL	0.3064	0.001	0.001	0.000999989	0.0	0.3548783289817233	2.4217	0.8716783289817233	False	True
19	HLA-A0101	0	CTDTYMLELF	CTDTHMLELF	CTDTYMLEL	CTDTYMLEL	10	0.5168	0.3064	0.9645	0	9	CTDTHMLEL	0.925915	9	9	1,8	4	False	2	2	86.66666666666666	0.8155555555555556	0.2555555555555554	3.5500656818039715	0.1677777777777778	0.0499999999999999	-0.4344444444444444	-0.1411111111111111	>seq_20	CTDTHMLEL	0.3064	0.001	0.001	0.000999989	0.0	0.3548783289817233	4.9369	0.8716783289817233	False	True
20	HLA-A0101	0	CVDSPPPLF	CVDSPPPLS	CVDSPPPLF	CVDSPPPLF	9	0.242	2.2701	0.242	0	9	CVDSPPPLS	0.972513	9	9	1,8	8	True	2	-2	75.55555555555556	-0.1222222222222221	0.4666666666666665	3.749971453566104	0.2955555555555555	-0.2544444444444445	-0.4755555555555555	1.1455555555555557	>seq_21	CVDSPPPLS	2.2701	0.001	0.001	0.000999989	0.5	0.2162020175322672	1.7594	0.0257979824677327	False	True
21	HLA-A0101	0	CVDSPPPLFF	CVDSPPPLSF	CVDSPPPLF	CVDSPPPLF	10	0.242	0.5002	0.4283	0	9	CVDSPPPLS	0.972513	9	9	1,8	8	True	2	-2	75.55555555555556	-0.1222222222222221	0.4666666666666665	3.749971453566104	0.2955555555555555	-0.2544444444444445	-0.4755555555555555	1.1455555555555557	>seq_22	CVDSPPPLS	2.2701	0.001	0.001	0.000999989	0.5	0.2162020175322672	2.4352	0.0257979824677327	False	True
22	HLA-A2601	0	DLIEIFRFGY	DLIEIFRLGY	DLIEIFRFGY	DLIEIFRGY	10	0.1187	0.0991	0.1187	0	10	DLIEIFRLGY	0.957003	10	10	0,9	7	False	6	0	117.0	0.8930000000000001	0.5199999999999999	4.184406848158687	0.355	0.235	0.0389999999999999	-0.173	>seq_23	DLIEIFRGY	0.0991	75.479	75.479	75.4788	0.0	0.02347648839556	0.0382	0.14217648839556	False	True
23	HLA-A2601	0	DMIFFSIDRY	DMISFSIDRY	MIFFSIDRY	MIFFSIDRY	10	0.1346	0.3019	0.3178	1	9	MISFSIDRY	0.922813	9	9	0,1,8	2	False	2	-2	86.66666666666666	1.0033333333333334	0.7111111111111111	6.3318953779526055	0.4344444444444444	0.4311111111111111	-0.4566666666666667	-0.0399999999999999	>seq_24	MISFSIDRY	0.3019	0.341	0.171	0.34099	0.0	0.0745895329579331	1.4389	0.0600104670420669	False	True
24	HLA-A1101	0	DVFKVIAYLK	DVSKVIAYLK	DVFKVIAYLK	DVFKVIAYK	10	2.4494	0.5821	2.4494	0	10	DVSKVIAYLK	0.944756	10	10	0,1,9	2	False	2	-2	146.0	-0.2750000000000001	0.8699999999999998	9.256043354980648	0.294	0.209	0.0799999999999999	-0.119	>seq_25	DVSKVIAYK	2.7572	0.771	0.257	0.770999	0.0	0.2734387494559701	4.4053	2.17596125054403	False	True
25	HLA-A2601	0	EATNPYMVY	GATNPYMVY	EATNPYMVY	EATNPYMVY	9	0.0238	0.9027	0.0238	0	9	GATNPYMVY	0.970524	9	9	0,1,8	0	True	2	-2	43.33333333333333	0.8999999999999998	-0.4444444444444445	3.849982178304344	0.0944444444444444	-0.0077777777777777	-0.2222222222222222	0.1044444444444444	>seq_26	GATNPYMVY	0.9027	0.001	0.001	0.000999989	0.0	0.0231725047080979	0.3472	0.000627495291902	False	True
26	HLA-A2601	0	EIKKDGVGF	EIKEDGVGF	EIKKDGVGF	EIKKDGVGF	9	0.0829	0.0242	0.0829	0	9	EIKEDGVGF	0.949496	9	9	0,1,8	3	False	2	1	75.55555555555556	1.4233333333333331	-0.4555555555555555	6.492975460831076	-0.1688888888888889	-0.3422222222222222	0.721111111111111	-0.2444444444444445	>seq_27	EIKEDGVGF	0.0242	0.941	0.941	0.941022	6.951608075305141e-09	0.2010838842975206	0.3121	0.2839838842975207	False	True
27	HLA-A2601	0	EINPSLHTPM	GINPSLHTPM	EINPSLHTPM	EINPSLHTM	10	0.2256	5.9162	0.2256	0	10	GINPSLHTPM	0.978513	10	10	0,9	0	True	2	-2	78.0	1.189	-0.4699999999999999	5.363507221918553	0.047	-0.143	-0.018	0.6060000000000001	>seq_28	GINPSLHTM	5.9162	0.001	0.001	0.000999989	0.992380228905816	0.2169972888002433	3.2679	0.0086027111997566	False	True
28	HLA-A2601	0	EIPLIGLIPF	EIPLIGLIPS	EIPLIGLIPF	EIPLGLIPF	10	1.1654	10.9584	1.1654	0	10	EIPLIGLIPS	0.979364	10	10	0,9	9	True	2	-2	195.0	-2.1710000000000003	1.6800000000000002	3.849983240943402	0.711	-0.095	0.0889999999999999	0.3969999999999999	>seq_29	EIPLIGIPS	24.7333	0.061	0.037	0.061002	3.5825568058282e-09	1.110487911439234	6.5305	0.0549120885607662	False	True
29	HLA-A0101	0	ELDEETNLKF	ELDGETNLKF	ELDEETNLKF	ELDEETLKF	10	0.6529	0.7132	0.6529	0	10	ELDGETNLKF	0.925343	10	10	9	3	False	2	-2	78.0	3.109	-1.1700000000000004	3.778239151928574	-0.295	0.1349999999999999	0.316	-0.1099999999999999	>seq_30	ELDETNLKF	0.7132	9.491	6.33	9.49126	0.0	0.0552017246214244	0.8247	0.5976982753785756	False	True
30	HLA-A2601	0	ELKHILYYAF	ELKHILYHAF	ELKHILYY	ELK-HILYY	10	0.5536	1.0125	2.1041	0	8	ELKHILYH	0.966072	8	8	0,1,7	7	True	2	2	146.25	0.3175000000000001	-0.1374999999999998	7.534170080907643	0.3037499999999999	0.5662499999999999	0.1937499999999999	-0.2012499999999999	>seq_31	ELK-HILYH	9.0814	0.031	0.026	0.0309996999999999	0.5	0.5198526746977338	13.7837	0.0337473253022661	False	True
31	HLA-A2601	0	ELPIFQQPFY	EPPIFQQPFY	ELPIFQQPFY	ELPIFQQFY	10	0.3096	1.7646	0.3096	0	10	EPPIFQQPFY	0.948736	10	10	0,9	1	False	4	-3	78.0	0.2229999999999999	-0.11	3.8499827128835022	0.362	0.321	-0.357	0.465	>seq_32	EPIFQQPFY	1.7646	8.131	3.61	8.13082	0.992380674687544	0.2552805168310098	0.8593	0.0543194831689901	False	True
32	HLA-A2601	0	ELSFHPSGNY	GLSFHPSGNY	ELSFHPSGNY	ESFHPSGNY	10	0.0876	0.3812	0.0876	0	10	GLSFHPSGNY	0.978345	10	10	0,9	0	True	2	-2	39.0	1.621	-0.8500000000000002	5.363445803988725	-0.0429999999999999	-0.268	0.0899999999999999	0.097	>seq_33	GSFHPSGNY	1.8641	5.431	5.431	5.43093	0.0	0.0834833968134756	0.2865	0.0041166031865243	False	True
33	HLA-A2601	0	ELVGYGQKF	EFVGYGQKF	ELVGYGQKF	ELVGYGQKF	9	0.0952	0.6418	0.0952	0	9	EFVGYGQKF	0.961178	9	9	0,1,8	1	True	6	0	75.55555555555556	0.4688888888888887	-0.2444444444444446	6.40200117090717	0.06	-0.2177777777777777	0.4344444444444443	-0.4788888888888889	>seq_34	EFVGYGQKF	0.6418	0.051	0.041	0.0509984999999999	0.0	0.0810787161109379	0.5874	0.014121283889062	False	True
34	HLA-A2601	0	ELVGYGQKFF	EFVGYGQKFF	ELVGYGQKF	ELVGYGQKF	10	0.0952	0.6418	0.5715	0	9	EFVGYGQKF	0.961178	9	9	0,1,8	1	True	6	0	75.55555555555556	0.4688888888888887	-0.2444444444444446	6.40200117090717	0.06	-0.2177777777777777	0.4344444444444443	-0.4788888888888889	>seq_35	EFVGYGQKF	0.6418	0.051	0.041	0.0509984999999999	5.9857727348103e-05	0.0810787161109379	3.6187	0.014121283889062	False	True
35	HLA-A0301	1	EMLFSHGLVK	EMLFSRGLVK	MLFSHGLVK	MLFSHGLVK	10	0.0114	0.0165	0.6722	1	9	MLFSRGLVK	0.908507	9	9	1,8	4	False	2	0	118.88888888888889	-0.7266666666666667	0.911111111111111	9.702001779340208	0.3933333333333334	-0.0766666666666666	0.1844444444444444	-0.288888888888889	>seq_36	MLFSRGLVK	0.0165	32.512	5.43	32.512	0.999999547320041	0.0035236363636363	0.4881	0.0078763636363636	False	True
36	HLA-A0101	0	ESDKEELVGY	ESDKEEFVGY	ESDKEELVGY	ESDKEELVY	10	0.0137	0.0305	0.0137	0	10	ESDKEEFVGY	0.953997	10	10	9	6	False	6	0	68.0	2.833999999999999	-1.24	3.778238969389349	-0.4	-0.175	0.4639999999999999	-0.1649999999999999	>seq_37	ESDKEEFVY	0.0305	0.051	0.005	0.0509984999999999	0.0	0.0075462295081967	0.0732	0.0061537704918032	False	True
37	HLA-A0101	0	ESDQPDLSSF	ESDQPDLSNF	ESDQPDLSSF	ESDQPDLSF	10	0.3712	0.399	0.3712	0	10	ESDQPDLSNF	0.975293	10	10	9	8	False	2	1	39.0	3.2090000000000005	-1.14	3.3800301984883845	-0.335	-0.293	-0.259	0.38	>seq_38	ESDQPDLSF	0.399	0.261	0.228	0.260996	0.0	0.0258630576441103	1.3357	0.3453369423558897	False	True
38	HLA-A2601	0	ESFFWLEEM	ESFSWLEEM	ESFFWLEEM	ESFFWLEEM	9	0.2892	0.1229	0.2892	0	9	ESFSWLEEM	0.901152	9	9	0,1,8	3	False	2	-2	43.33333333333333	0.9188888888888886	-0.0999999999999999	3.4727998333983123	0.3	0.4144444444444444	-0.2622222222222222	-0.2644444444444444	>seq_39	ESFSWLEEM	0.1229	10.991	5.99	10.9914	0.0	0.3913259560618389	0.8264	0.680525956061839	False	True
39	HLA-A2601	0	ESVINQGPM	GSVINQGPM	ESVINQGPM	ESVINQGPM	9	1.4224	8.0279	1.4224	0	9	GSVINQGPM	0.972385	9	9	0,1,8	0	True	2	-2	75.55555555555556	1.1266666666666665	-0.3	3.849983240943402	-0.0822222222222222	-0.4144444444444444	0.151111111111111	0.0333333333333333	>seq_40	GSVINQGPM	16.9346	0.001	0.001	0.000999989	0.0	1.3029273369314895	10.0404	0.1194726630685106	False	True
40	HLA-A2601	0	ESVTSCEAY	EPVTSCEAY	ESVTSCEAY	ESVTSCEAY	9	0.2321	1.4057	0.2321	0	9	EPVTSCEAY	0.950924	9	9	0,1,8	1	True	4	-1	43.33333333333333	1.7777777777777777	-0.2333333333333332	3.613682009745389	-0.26	-0.3666666666666667	-0.3	-0.0633333333333333	>seq_41	EPVTSCEAY	1.4057	0.091	0.091	0.0909992999999999	0.0	0.1937771644020772	2.0315	0.0383228355979227	False	True
41	HLA-A2601	0	ETADTKVHF	GTADTKVHF	ETADTKVHF	ETADTKVHF	9	0.0071	0.535	0.0071	0	9	GTADTKVHF	0.972964	9	9	0,1,8	0	True	2	-2	43.33333333333333	2.45	-0.7444444444444445	5.454297225456685	-0.2422222222222222	-0.1	0.0788888888888888	0.1588888888888889	>seq_42	GTADTKVHF	0.535	0.051	0.026	0.0509984999999999	0.0	0.0070057757009345	0.0756	9.422429906542056e-05	False	True
42	HLA-A2601	0	ETCTAGASSL	ETCTAGAGSL	ETCTAGASSL	ETTAGASSL	10	2.0689	3.0686	2.0689	0	10	ETCTAGAGSL	0.962906	10	10	0,9	7	False	2	0	59.00000000000001	0.7989999999999998	0.2999999999999999	3.849962144624442	-0.1559999999999999	-0.857	-0.075	-0.209	>seq_43	ETTAGAGSL	3.0686	12.281	6.141	12.2814	0.999999547320041	0.6740139900932021	4.2657	1.394886009906798	False	True
43	HLA-A2601	0	ETLSPTPSY	ETPSPTPSY	ETLSPTPSY	ETLSPTPSY	9	0.0043	0.0025	0.0043	0	9	ETPSPTPSY	0.921578	9	9	0,1,8	2	False	4	-3	43.33333333333333	1.5522222222222222	-0.8	3.8499827128835022	-0.0877777777777777	-0.29	-0.3566666666666667	0.7777777777777778	>seq_44	ETPSPTPSY	0.0025	4.141	2.762	4.14106	0.0	0.003096	0.0264	0.007396	False	True
44	HLA-A2601	0	ETWRETGIF	ETWRETGIS	ETWRETGIF	ETWRETGIF	9	0.194	13.4745	0.194	0	9	ETWRETGIS	0.970474	9	9	0,1,8	8	True	2	-2	43.33333333333333	2.501111111111111	-0.766666666666667	4.258147492539138	-0.0466666666666666	0.0844444444444444	0.1166666666666666	-0.0966666666666666	>seq_45	ETWRETGIS	13.4745	0.211	0.211	0.210998	0.0	0.1912068722401573	1.4716	0.0027931277598426	False	True
45	HLA-A2601	0	ETWRETGIFF	ETWRETGISF	ETWRETGIF	ETWRETGIF	10	0.194	0.0947	0.2195	0	9	ETWRETGIS	0.970474	9	9	0,1,8	8	True	2	-2	43.33333333333333	2.501111111111111	-0.766666666666667	4.258147492539138	-0.0466666666666666	0.0844444444444444	0.1166666666666666	-0.0966666666666666	>seq_46	ETWRETGIS	13.4745	0.211	0.211	0.210998	0.0	0.1912068722401573	1.226	0.0027931277598426	False	True
46	HLA-A2601	0	EVLVEYSFF	EVLVEYPFF	EVLVEYSFF	EVLVEYSFF	9	0.1993	0.3745	0.1993	0	9	EVLVEYPFF	0.92891	9	9	0,1,8	6	False	4	-1	107.77777777777776	-0.2000000000000002	0.9666666666666666	3.613691097591072	0.3888888888888889	0.2488888888888888	-0.3155555555555555	-0.1611111111111111	>seq_47	EVLVEYPFF	0.3745	6.961	4.643	6.96103	4.52679959335127e-07	0.0932372763684913	0.6504	0.1060627236315086	False	True
47	HLA-A2601	0	EVSDGFTAV	EVPDGFTAV	EVSDGFTAV	EVSDGFTAV	9	0.1027	0.1261	0.1027	0	9	EVPDGFTAV	0.925867	9	9	0,1,8	2	False	4	-1	75.55555555555556	0.8544444444444445	0.4555555555555556	3.5500735570676625	-0.0388888888888888	-0.5877777777777777	0.0077777777777777	-0.1111111111111111	>seq_49	EVPDGFTAV	0.1261	49.382	24.691	49.3815	0.0	0.0190577319587628	0.0525	0.0836422680412371	False	True
48	HLA-A2601	0	EVSDGFTAVM	EVPDGFTAVM	EVSDGFTAVM	EVSDGFTAM	10	0.0699	0.0893	0.0699	0	10	EVPDGFTAVM	0.941293	10	10	0,9	2	False	4	-1	68.0	0.534	0.6	3.5500735570676625	0.066	-0.486	-0.079	-0.1679999999999999	>seq_50	EVPDGFTAM	0.0893	49.382	24.691	49.3815	0.0	0.0151854423292273	0.0281	0.0547145576707726	False	True
49	HLA-A2601	0	EVYFGPCSLY	EVYFGPCSPY	EVYFGPCSLY	EVYFGPSLY	10	0.0097	0.02	0.0097	0	10	EVYFGPCSPY	0.941215	10	10	0,9	8	False	4	-3	68.0	-0.367	0.44	3.849961081985384	0.3209999999999999	-0.107	-0.293	0.0269999999999999	>seq_51	EVYFGPSPY	0.02	1.091	0.363	1.09104	5.89524745824429e-05	0.0049955	0.0939	0.0047045	False	True
50	HLA-A2601	0	FAHFHSGEM	FAHFHSGGM	FAHFHSGEM	FAHFHSGEM	9	1.1294	1.5026	1.1294	0	9	FAHFHSGGM	0.940958	9	9	0,1,8	7	False	2	-2	11.11111111111111	0.9411111111111112	-0.2000000000000001	6.497749819885939	0.1433333333333333	-0.2066666666666666	0.1088888888888888	-0.1633333333333333	>seq_52	FAHFHSGGM	1.5026	0.001	0.001	0.000999989	0.0	0.2805085052575535	7.9047	0.8488914947424463	False	True
51	HLA-A0101	0	FGYEHWALY	LGYEHWALY	FGYEHWALY	FGYEHWALY	9	0.6785	1.0858	0.6785	0	9	LGYEHWALY	0.978455	9	9	1,8	0	False	6	0	54.44444444444444	-0.1366666666666667	-0.2444444444444445	5.363384399097413	0.4377777777777777	0.2155555555555555	0.0033333333333333	-0.4288888888888889	>seq_53	LGYEHWALY	1.0858	75.479	75.479	75.4788	0.0	0.2545156106096887	0.3201	0.4239843893903112	False	True
52	HLA-A2601	0	FGYEHWALY	LGYEHWALY	FGYEHWALY	FGYEHWALY	9	0.4043	1.3482	0.4043	0	9	LGYEHWALY	0.978455	9	9	0,1,8	0	True	6	0	54.44444444444444	-0.1366666666666667	-0.2444444444444445	5.363384399097413	0.4377777777777777	0.2155555555555555	0.0033333333333333	-0.4288888888888889	>seq_54	LGYEHWALY	1.3482	75.479	75.479	75.4788	0.0	0.2830579810117193	0.3155	0.1212420189882806	False	True
53	HLA-A0201	0	FLEIYTVTVV	FLGIYTVTVV	FLEIYTVTV	FLEIYTVTV	10	0.1075	0.0823	2.0955	0	9	FLGIYTVTV	0.927181	9	9	1,8	2	False	2	-2	151.11111111111111	-0.9788888888888893	1.477777777777778	3.8499827128835022	0.4911111111111111	0.1611111111111111	-0.3911111111111112	-0.0811111111111111	>seq_55	FLGIYTVTV	0.0823	0.001	0.001	0.000999989	0.0	0.0329161603888213	8.2932	0.1404161603888213	False	True
54	HLA-A2601	0	FLFINTSSY	SLFINTSSY	FLFINTSSY	FLFINTSSY	9	0.1914	0.2263	0.1914	0	9	SLFINTSSY	0.974322	9	9	0,1,8	0	True	2	-2	86.66666666666666	0.0388888888888885	0.7555555555555553	6.093198032584041	0.4011111111111111	0.0766666666666666	-0.56	-0.2066666666666666	>seq_56	SLFINTSSY	0.2263	5.071	3.803	5.0711	0.0	0.0295177198409191	0.5314	0.1618822801590808	False	True
55	HLA-A0201	0	FLLGKTSSV	FLQGKTSSV	FLLGKTSSV	FLLGKTSSV	9	0.0064	0.0239	0.0064	0	9	FLQGKTSSV	0.935932	9	9	1,8	2	False	2	-2	118.88888888888889	-0.3200000000000002	0.8888888888888888	9.700002531521022	0.2166666666666666	-0.3455555555555556	0.0177777777777777	-0.2299999999999999	>seq_57	FLQGKTSSV	0.0239	10.202	6.748	10.2018	0.0	0.0046861924686192	0.0438	0.0017138075313807	False	True
56	HLA-A0201	0	FLLGKTSSVV	FLQGKTSSVV	FLLGKTSSV	FLLGKTSSV	10	0.0064	0.0239	0.2775	0	9	FLQGKTSSV	0.935932	9	9	1,8	2	False	2	-2	118.88888888888889	-0.3200000000000002	0.8888888888888888	9.700002531521022	0.2166666666666666	-0.3455555555555556	0.0177777777777777	-0.2299999999999999	>seq_58	FLQGKTSSV	0.0239	10.202	6.748	10.2018	0.0	0.0046861924686192	0.9646	0.0017138075313807	False	True
57	HLA-A0201	0	FLQKYTVKL	FLQEYTVKL	FLQKYTVKL	FLQKYTVKL	9	0.0178	0.0026	0.0178	0	9	FLQEYTVKL	0.949231	9	9	1,8	3	False	2	1	118.88888888888889	0.2766666666666666	0.1444444444444443	10.24760792311281	0.2188888888888889	0.4122222222222221	-0.0111111111111111	-0.1944444444444444	>seq_59	FLQEYTVKL	0.0026	18.762	14.072	18.7615	0.0	0.1040615384615384	0.0686	0.1218615384615384	False	True
58	HLA-A0101	0	FSDKKVGTY	LSDKKVGTY	FSDKKVGTY	FSDKKVGTY	9	0.0043	0.0102	0.0043	0	9	LSDKKVGTY	0.98238	9	9	1,8	0	False	6	0	32.22222222222222	1.9966666666666664	-0.8333333333333334	9.256043354980648	-0.2011111111111111	-0.1444444444444445	0.1488888888888887	-0.0855555555555555	>seq_60	LSDKKVGTY	0.0102	4.311	2.052	4.31093	0.0	0.0024872549019607	0.0112	0.0018127450980392	False	True
59	HLA-A0101	0	FSDKKVGTYV	LSDKKVGTYV	FSDKKVGTY	FSDKKVGTY	10	0.0043	0.0102	0.4478	0	9	LSDKKVGTY	0.98238	9	9	1,8	0	False	6	0	32.22222222222222	1.9966666666666664	-0.8333333333333334	9.256043354980648	-0.2011111111111111	-0.1444444444444445	0.1488888888888887	-0.0855555555555555	>seq_61	LSDKKVGTY	0.0102	4.311	2.052	4.31093	0.0	0.0024872549019607	0.67	0.0018127450980392	False	True
60	HLA-A0101	0	FSDYERAEW	SSDYERAEW	FSDYERAEW	FSDYERAEW	9	0.4756	0.6281	0.4756	0	9	SSDYERAEW	0.972598	9	9	1,8	0	False	2	-2	11.11111111111111	3.742222222222223	-1.488888888888889	3.927550357300788	-0.2077777777777777	0.2811111111111111	-0.0477777777777778	-0.0566666666666666	>seq_62	SSDYERAEW	0.6281	30.211	20.151	30.211	0.0	0.1154736506925648	0.2853	0.3601263493074351	False	True
61	HLA-A0101	0	FSDYYDLSY	FSDYYDLGY	FSDYYDLSY	FSDYYDLSY	9	0.0021	0.0047	0.0021	0	9	FSDYYDLGY	0.957721	9	9	1,8	7	False	2	0	43.33333333333333	1.862222222222223	-0.6555555555555554	3.4918810040690005	0.1188888888888889	0.2077777777777777	-0.5944444444444446	-0.1155555555555555	>seq_63	FSDYYDLGY	0.0047	0.001	0.001	0.000999989	0.5	0.0011617021276595	0.034	0.0009382978723404	False	True
62	HLA-A0201	0	FSFSLDFLV	FSFPLDFLV	FSFSLDFLV	FSFSLDFLV	9	1.1315	0.5869	1.1315	0	9	FSFPLDFLV	0.918608	9	9	1,8	3	False	4	-1	118.88888888888889	-0.8111111111111111	1.6777777777777776	3.749987360555679	0.6166666666666667	0.0977777777777777	-0.5911111111111111	-0.1211111111111111	>seq_64	FSFPLDFLV	0.5869	0.201	0.201	0.201005	0.0	1.049948713579826	4.4225	2.181448713579826	False	True
63	HLA-A1101	0	FSLRACYHMK	FSLRARYHMK	SLRACYHMK	SLRACYHMK	10	1.6442	2.1422	2.6885	1	9	SLRARYHMK	0.860887	9	9	1,8	4	False	2	-3	54.44444444444444	2.0344444444444445	-0.4111111111111111	9.449118782766163	-0.0477777777777777	0.1544444444444444	0.0255555555555555	-0.0855555555555555	>seq_65	SLRARYHMK	2.1422	0.011	0.003	0.0109996	0.0	0.3822292969844084	9.2419	1.2619707030155916	False	True
64	HLA-A0101	0	FSQESPLDTF	FPQESPLDTF	FSQESPLDTF	FSESPLDTF	10	0.9208	2.8487	0.9208	0	10	FPQESPLDTF	0.961507	10	10	9	1	False	4	-1	39.0	1.956	-0.5000000000000001	3.5500735570676625	-0.0349999999999999	-0.104	-0.41	0.3319999999999999	>seq_66	FPQESPLTF	2.8487	0.001	0.001	0.000999989	0.0	0.6231650647663847	5.0395	0.2976349352336153	False	True
65	HLA-A0101	0	FSSYYEPWGY	FPSYYEPWGY	SSYYEPWGY	SSYYEPWGY	10	0.1603	0.5314	0.3599	1	9	PSYYEPWGY	0.97206	9	9	1,8	0	False	4	-1	0.0	1.1955555555555557	-1.3222222222222222	3.8499816502444446	0.0922222222222222	0.0144444444444444	-0.2711111111111111	0.0055555555555555	>seq_67	PSYYEPWGY	0.5314	23.281	15.535	23.2813	2.0491933110931699e-13	0.1119445427173504	0.3653	0.0483554572826496	False	True
66	HLA-A0101	0	FTGTISVMY	FTGTIPVMY	FTGTISVMY	FTGTISVMY	9	0.0646	0.0513	0.0646	0	9	FTGTIPVMY	0.922451	9	9	1,8	5	False	4	-1	75.55555555555556	-0.7277777777777779	1.0555555555555556	6.093198032584041	0.4022222222222222	-0.2344444444444443	-0.4177777777777778	-0.2233333333333333	>seq_68	FTGTIPVMY	0.0513	7.981	5.986	7.98117	2.0491933110931699e-13	0.0167481481481481	0.1293	0.0813481481481481	False	True
67	HLA-A2601	0	FTGTISVMY	FTGTIPVMY	FTGTISVMY	FTGTISVMY	9	0.1945	0.1865	0.1945	0	9	FTGTIPVMY	0.922451	9	9	0,1,8	5	False	4	-1	75.55555555555556	-0.7277777777777779	1.0555555555555556	6.093198032584041	0.4022222222222222	-0.2344444444444443	-0.4177777777777778	-0.2233333333333333	>seq_69	FTGTIPVMY	0.1865	7.981	5.986	7.98117	2.0491933110931699e-13	0.008343163538874	0.6497	0.202843163538874	False	True
68	HLA-A0101	0	FTMVILYVVY	FTMVISYVVY	FTMVILYVVY	FTMVILVVY	10	2.7469	1.2396	2.7469	0	10	FTMVISYVVY	0.941571	10	10	9	5	False	2	-2	165.0	-2.444	2.2299999999999995	6.086602629628032	0.8320000000000001	0.3329999999999999	-0.5700000000000001	-0.237	>seq_70	FTMVISYVY	1.2396	0.041	0.027	0.0410009	0.0	3.340111624717651	10.914	6.087011624717651	False	True
69	HLA-A2601	0	FTMVILYVVY	FTMVISYVVY	MVILYVVY	MVI-LYVVY	10	2.442	1.1273	2.6554	2	8	MVISYVVY	0.922362	8	8	0,1,7	3	False	2	-2	206.25	-3.00375	2.5250000000000004	6.086602629628032	0.8925000000000001	0.365	-0.4475	-0.32	>seq_71	MVISYVV-Y	1.1273	0.041	0.027	0.0410009	0.0	2.847952985008428	12.4842	5.289952985008428	False	True
70	HLA-A0101	0	FTNFWGLLI	FTDFWGLLI	FTNFWGLLI	FTNFWGLLI	9	2.3477	0.3695	2.3477	0	9	FTDFWGLLI	0.941762	9	9	1,8	2	False	2	1	129.99999999999997	-1.6422222222222222	1.3555555555555554	6.099999998230487	0.7777777777777778	0.1311111111111111	-0.1911111111111111	-0.4855555555555556	>seq_72	FTDFWGLLI	0.3695	0.021	0.015	0.0209994999999999	4.19919322623072e-26	12.568931366711777	7.8755	14.916631366711774	False	True
71	HLA-A0101	0	FVASRTRPDY	SVASRTRPDY	FVASRTRPDY	FVASRTPDY	10	1.4281	1.5081	1.4281	0	10	SVASRTRPDY	0.982324	10	10	9	0	False	2	-2	39.0	3.584	-0.8100000000000002	9.347625291906295	-0.184	0.056	-0.1159999999999999	0.5050000000000001	>seq_73	SVASRTPDY	1.5081	1.581	0.7020000000000001	1.58096	3.47580404973379e-09	0.0757562495855713	3.0312	1.352343750414429	False	True
72	HLA-A0101	0	FVDENVDRM	FVDENLDRM	FVDENVDRM	FVDENVDRM	9	0.3698	0.4122	0.3698	0	9	FVDENLDRM	0.959766	9	9	1,8	5	False	6	1	64.44444444444444	3.6	-0.6000000000000001	3.876012108754367	-0.21	0.1333333333333333	0.0366666666666666	0.0255555555555555	>seq_74	FVDENLDRM	0.4122	9.302	2.33	9.30169	0.0	0.0380386220281416	0.3094	0.3317613779718583	False	True
73	HLA-A0201	0	GLDGYREYSL	GLDGYRGYSL	GLDGYREYSL	GLDGYEYSL	10	0.8164	1.1305	0.8164	0	10	GLDGYRGYSL	0.91715	10	10	1,9	6	False	2	-2	78.0	2.241	-0.8100000000000002	4.184406020212919	-0.0929999999999999	-0.234	0.3859999999999999	-0.344	>seq_75	GLDGYGYSL	1.1305	0.001	0.001	0.000999989	0.0	0.2268299336576736	5.5935	0.5895700663423264	False	True
74	HLA-A0201	1	GLFGDIYLA	GSFGDIYLA	GLFGDIYLA	GLFGDIYLA	9	0.0523	2.8567	0.0523	0	9	GSFGDIYLA	0.946627	9	9	1,8	1	True	2	-2	141.1111111111111	-1.3966666666666665	1.2333333333333334	3.7499869628809392	0.5244444444444445	-0.43	0.2355555555555555	-0.5211111111111111	>seq_76	GSFGDIYLA	2.8567	87.821	60.421	87.8214	0.0	0.0513425000875135	0.0308	0.0009574999124864	False	True
75	HLA-A0201	1	GLFGDIYLAI	GSFGDIYLAI	GLFGDIYLA	GLFGDIYLA	10	0.0523	2.8567	0.3693	0	9	GSFGDIYLA	0.946627	9	9	1,8	1	True	2	-2	141.1111111111111	-1.3966666666666665	1.2333333333333334	3.7499869628809392	0.5244444444444445	-0.43	0.2355555555555555	-0.5211111111111111	>seq_77	GSFGDIYLA	2.8567	87.821	60.421	87.8214	0.0	0.0513425000875135	0.1395	0.0009574999124864	False	True
76	HLA-A0201	0	GLNETIAKL	GLDETIAKL	GLNETIAKL	GLNETIAKL	9	0.0259	0.0156	0.0259	0	9	GLDETIAKL	0.951584	9	9	1,8	2	False	2	1	141.1111111111111	0.4511111111111112	0.2111111111111111	6.408795645926148	0.0288888888888889	-0.3422222222222222	0.5388888888888889	-0.3833333333333333	>seq_79	GLDETIAKL	0.0156	0.605	0.604	0.604985	0.0	0.017100641025641	0.2366	0.043000641025641	False	True
77	HLA-A0201	0	GLPFMCHAEV	GLPFMCHAGV	GLPFMCHAEV	GLFMCHAEV	10	3.7468	5.4749	3.7468	0	10	GLPFMCHAGV	0.950937	10	10	1,9	8	False	2	-2	78.0	-0.6849999999999999	0.8300000000000001	5.36107725976035	0.3390000000000001	-0.289	0.0059999999999999	0.0689999999999999	>seq_80	GLFMCHAGV	5.4749	0.771	0.514	0.770999	0.833333333333333	1.1826417066978392	10.7015	2.5641582933021607	False	True
78	HLA-A0101	0	GMDGAYLNGY	GMDVAYLNGY	GMDGAYLNGY	GMDGAYLNY	10	0.3266	0.5537	0.3266	0	10	GMDVAYLNGY	0.916579	10	10	9	3	False	4	-3	49.0	0.3740000000000001	-0.3299999999999999	3.7499865652062	0.1	-0.6890000000000001	0.4449999999999999	-0.708	>seq_81	GMDVALNGY	0.5537	6.522	6.522	6.52188	0.0	0.1339549575582445	0.2693	0.1926450424417554	False	True
79	HLA-A0101	0	GSYECHVGIY	GPYECHVGIY	GSYECHVGIY	GSECHVGIY	10	0.8339	3.9957	0.8339	0	10	GPYECHVGIY	0.953662	10	10	9	1	False	4	-1	68.0	0.303	0.03	5.3609558255411685	0.075	-0.385	0.1289999999999999	-0.329	>seq_82	GPYEHVGIY	3.9957	1.041	1.041	1.04102	0.0	0.6598656105313212	2.4824	0.1740343894686788	False	True
80	HLA-A0101	0	GTFFVLAYY	GTFSVLAYY	GTFFVLAYY	GTFFVLAYY	9	0.6732	0.2965	0.6732	0	9	GTFSVLAYY	0.918109	9	9	1,8	3	False	2	-2	86.66666666666666	-1.6466666666666667	1.2999999999999998	6.086602629628032	0.6655555555555556	-0.0088888888888888	-0.3511111111111111	-0.3911111111111111	>seq_84	GTFSVLAYY	0.2965	0.081	0.057	0.0810019	5.89524745824429e-05	0.8552932209106241	2.1568	1.528493220910624	False	True
81	HLA-A2601	0	GTFFVLAYY	GTFSVLAYY	GTFFVLAYY	GTFFVLAYY	9	0.2519	0.0793	0.2519	0	9	GTFSVLAYY	0.918109	9	9	0,1,8	3	False	2	-2	86.66666666666666	-1.6466666666666667	1.2999999999999998	6.086602629628032	0.6655555555555556	-0.0088888888888888	-0.3511111111111111	-0.3911111111111111	>seq_83	GTFSVLAYY	0.0793	0.081	0.057	0.0810019	5.89524745824429e-05	0.548271626733922	2.2412	0.800171626733922	False	True
82	HLA-A0301	1	GVYPMPGTQK	GVSPMPGTQK	GVYPMPGTQK	GVYPPGTQK	10	0.0048	0.0373	0.0048	0	10	GVSPMPGTQK	0.934225	10	10	0,9	2	False	2	-2	29.0	0.5529999999999999	-0.7300000000000001	9.298300650902092	-0.0049999999999999	-0.4499999999999999	0.2219999999999999	0.3319999999999999	>seq_85	GVSPPGTQK	0.0373	28.671	17.919	28.6706	9.05359508832148e-07	0.0041823056300268	0.0066	0.0006176943699731	False	True
83	HLA-A1101	0	HINTVMEVK	HKNTVMEVK	HINTVMEVK	HINTVMEVK	9	0.3635	7.8365	0.3635	0	9	HKNTVMEVK	0.947754	9	9	1,8	1	True	1	-3	107.77777777777776	1.208888888888889	-4.9343245538895844e-17	7.549726882018149	-0.0344444444444444	0.0711111111111111	0.2122222222222222	-0.0533333333333333	>seq_86	HKNTVMEVK	7.8365	16.041	3.208	16.0411	0.0	0.3466388693932239	0.5277	0.0168611306067759	False	True
84	HLA-A0101	0	HLEKLCHGLY	HLGKLCHGLY	HLEKLCHGLY	HLEKLHGLY	10	0.3402	1.814	0.3402	0	10	HLGKLCHGLY	0.929317	10	10	9	2	False	2	-2	117.0	0.4839999999999999	-0.1600000000000001	7.520168579183519	0.146	0.0699999999999999	0.408	-0.246	>seq_87	HLGKLHGLY	1.814	0.211	0.042	0.210998	5.89524745840161e-05	0.276398434399118	1.619	0.063801565600882	False	True
85	HLA-A0201	0	HLFCVFYGL	RLFCVFYGL	HLFCVFYGL	HLFCVFYGL	9	1.136	0.8695	1.136	0	9	RLFCVFYGL	0.970303	9	9	1,8	0	False	2	0	118.88888888888889	-1.9177777777777776	1.6666666666666667	7.355498301796615	0.7422222222222223	0.1022222222222222	-0.2633333333333334	-0.3411111111111111	>seq_88	RLFCVFYGL	0.8695	3.441	3.441	3.44093	0.0	0.3481817136285219	3.5847	1.4841817136285218	False	True
86	HLA-A0101	0	HLGVFSSYY	HLGVFPSYY	HLGVFSSYY	HLGVFSSYY	9	0.4683	0.3895	0.4683	0	9	HLGVFPSYY	0.91517	9	9	1,8	5	False	4	-1	75.55555555555556	-0.1266666666666666	0.3333333333333333	7.534655152820051	0.3211111111111111	-0.1011111111111111	-0.1944444444444445	-0.2622222222222222	>seq_89	HLGVFPSYY	0.3895	23.281	15.535	23.2813	0.0	0.0947420795892169	0.465	0.5630420795892169	False	True
87	HLA-A0201	0	HLMDGDLGLI	NLMDGDLGLI	HLMDGDLGL	HLMDGDLGL	10	0.0345	0.078	0.5155	0	9	NLMDGDLGL	0.973966	9	9	1,8	0	False	2	1	129.99999999999997	0.3455555555555559	0.2555555555555555	4.106574652250856	0.2177777777777778	-0.4666666666666667	0.4877777777777776	-0.3833333333333333	>seq_90	NLMDGDLGL	0.078	90.134	40.019	90.134	0.0	0.0192403846153846	0.313	0.0152596153846153	False	True
88	HLA-A0101	0	HLSHQAHRY	HPSHQAHRY	HLSHQAHRY	HLSHQAHRY	9	0.2052	0.5747	0.2052	0	9	HPSHQAHRY	0.934691	9	9	1,8	1	True	4	-3	54.44444444444444	3.4722222222222223	-1.5666666666666669	9.355860744602978	-0.2522222222222222	0.1822222222222221	0.3033333333333334	0.0955555555555555	>seq_91	HPSHQAHRY	0.5747	6.811	4.087	6.81116	0.0	0.1319321385070471	0.2323	0.0732678614929528	False	True
89	HLA-A2601	0	HMIVISIAY	HMIVVSIAY	HMIVISIAY	HMIVISIAY	9	0.5007	0.4908	0.5007	0	9	HMIVVSIAY	0.984634	9	9	0,1,8	4	False	3	3	173.33333333333331	-1.64	1.7888888888888888	7.542349207215011	0.5822222222222223	0.0311111111111111	-0.21	-0.1488888888888889	>seq_92	HMIVVSIAY	0.4908	0.001	0.001	0.000999989	0.0	0.0100996943765281	3.0245	0.5107996943765282	False	True
90	HLA-A2601	0	HMSSYIASF	HMSSYIASL	HMSSYIASF	HMSSYIASF	9	0.5217	2.3969	0.5217	0	9	HMSSYIASL	0.983966	9	9	0,1,8	8	True	6	0	54.44444444444444	0.3266666666666665	0.4555555555555555	7.542349207215011	0.2355555555555555	-0.1477777777777777	-0.4377777777777777	-0.1144444444444444	>seq_93	HMSSYIASL	2.3969	0.001	0.001	0.000999989	0.0	0.408148792189912	3.5829	0.113551207810088	False	True
91	HLA-A0101	0	HSEYSSFFY	HSEYSSFFH	HSEYSSFFY	HSEYSSFFY	9	0.0098	0.8325	0.0098	0	9	HSEYSSFFH	0.978731	9	9	1,8	8	True	2	2	0.0	1.7766666666666666	-0.6777777777777778	5.363384399097413	0.0711111111111111	0.1688888888888888	-0.5177777777777778	-0.0488888888888889	>seq_95	HSEYSSFFH	0.8325	10.171	5.086	10.1711	0.0	0.0096846366366366	0.0238	0.0001153633633633	False	True
92	HLA-A1101	0	HTAKDSFECK	HTAKDPFECK	HTAKDSFECK	HTAKDSFEK	10	0.4496	0.2368	0.4496	0	10	HTAKDPFECK	0.919458	10	10	0,1,9	5	False	4	-1	10.0	3.119	-1.24	7.359368198551238	-0.426	-0.101	0.1119999999999999	0.112	>seq_96	HTADPFECK	0.2368	12.281	12.281	12.2814	0.0	0.4040324324324323	1.0704	0.8536324324324325	False	True
93	HLA-A1101	0	HTIPQAYWTK	HTIPQAHWTK	HTIPQAYWTK	HTIPQAYTK	10	0.0878	0.0694	0.0878	0	10	HTIPQAHWTK	0.930134	10	10	0,1,9	6	False	2	2	49.0	1.1969999999999998	-0.95	9.300695891492069	0.0509999999999999	0.1559999999999999	-0.118	0.2730000000000001	>seq_97	HTIPQAHTK	0.0694	0.611	0.535	0.610981	0.999999547320044	0.0232783861671469	0.7721	0.1110783861671469	False	True
94	HLA-A0101	0	ISANSPYISY	ISANSPYIPY	SANSPYISY	SANSPYISY	10	0.2051	0.4003	0.2173	1	9	SANSPYIPY	0.946353	9	9	1,8	7	False	4	-1	54.44444444444444	1.1544444444444446	-0.4222222222222222	6.086602629628032	-0.0155555555555555	-0.31	-0.3444444444444444	0.16	>seq_99	SANSPYIPY	0.4356	0.111	0.074	0.110998	0.0	0.1085297291092745	0.9567	0.0965702708907254	False	True
95	HLA-A0101	0	ISISSEQTFY	IPISSEQTFY	ISISSEQTFY	ISSSEQTFY	10	0.1494	0.4047	0.1494	0	10	IPISSEQTFY	0.968455	10	10	9	1	False	4	-1	78.0	1.2440000000000002	0.04	3.8499827128835022	0.0179999999999999	-0.075	-0.461	-0.065	>seq_100	IISSEQTFY	0.6375	1.451	0.483	1.45095	0.0	0.1143876705882352	0.4327	0.0350123294117647	False	True
96	HLA-A0101	0	ISVMYQGNTY	IPVMYQGNTY	SVMYQGNTY	SVMYQGNTY	10	0.5578	1.4554	0.7332	1	9	PVMYQGNTY	0.973448	9	9	1,8	0	False	4	-1	32.22222222222222	1.2333333333333334	-0.6	6.086602629628032	-0.0188888888888889	-0.2044444444444444	-0.2122222222222222	-0.4222222222222223	>seq_101	PVMYQGNTY	1.4554	7.981	3.991	7.98117	0.5	0.3440162704411158	0.8595	0.2137837295588841	False	True
97	HLA-A0101	0	ITDVDELPI	ITDVDEPPI	ITDVDELPI	ITDVDELPI	9	1.6291	2.4164	1.6291	0	9	ITDVDEPPI	0.909089	9	9	1,8	6	False	4	-3	162.2222222222222	0.8911111111111113	0.4666666666666665	3.3800301984883845	0.1177777777777777	-0.1088888888888888	-0.0544444444444444	0.4644444444444445	>seq_102	ITDVDEPPI	2.4164	8.131	3.61	8.13082	0.0	0.5307856439331236	1.4678	1.0983143560668764	False	True
98	HLA-A0101	0	ITDVDELPIF	ITDVDEPPIF	ITDVDELPIF	ITDDELPIF	10	0.6669	0.5157	0.6669	0	10	ITDVDEPPIF	0.909884	10	10	9	6	False	4	-3	146.00000000000003	0.5040000000000001	0.7	3.3800301984883845	0.258	-0.002	-0.182	0.398	>seq_103	ITDDEPPIF	0.5157	8.131	3.61	8.13082	0.0	0.195530890052356	0.8938	0.8624308900523561	False	True
99	HLA-A1101	0	ITNQMSIDK	ITNQMSIDE	ITNQMSIDK	ITNQMSIDK	9	0.2459	22.8333	0.2459	0	9	ITNQMSIDE	0.984378	9	9	1,8	8	True	2	1	86.66666666666666	2.247777777777778	-0.5555555555555556	6.337367167230696	-0.1922222222222222	-0.0544444444444444	-0.0466666666666666	-0.1066666666666666	>seq_104	ITNQMSIDE	22.8333	1.701	1.021	1.7010200000000002	0.0	0.243251814674182	1.2433	0.0026481853258179	False	True
100	HLA-A1101	0	ITSFIIERK	ITGFIIERK	ITSFIIERK	ITSFIIERK	9	0.135	0.3687	0.135	0	9	ITGFIIERK	0.94614	9	9	1,8	2	False	2	0	129.99999999999997	1.7233333333333336	0.3222222222222222	9.6950276857242	0.0555555555555555	0.2533333333333333	0.0666666666666666	0.0988888888888888	>seq_105	ITGFIIERK	0.3687	0.081	0.032	0.0810019	0.0	0.0855695687550854	0.8885	0.0494304312449145	False	True
101	HLA-A1101	0	ITSSAELLK	ITSSAELFK	ITSSAELLK	ITSSAELLK	9	0.1089	0.079	0.1089	0	9	ITSSAELFK	0.968561	9	9	1,8	7	False	6	0	141.1111111111111	0.5733333333333333	0.4666666666666665	6.408795645926148	0.0122222222222222	-0.2466666666666666	0.0922222222222222	-0.1211111111111111	>seq_106	ITSSAELFK	0.079	11.851	10.026	11.8507	0.0	0.041216582278481	0.2459	0.150116582278481	False	True
102	HLA-A0101	0	KAERSYYIFY	KAERSYHIFY	KAERSYYIFY	KAESYYIFY	10	0.6883	0.4436	0.6883	0	10	KAERSYHIFY	0.941598	10	10	9	6	False	2	2	49.0	2.139	-0.75	9.048589221201835	0.0279999999999999	0.4389999999999999	-0.081	-0.128	>seq_107	KAESYHIFY	0.4436	0.605	0.605	0.604985	0.0	0.3796821686203787	1.9133	1.0679821686203788	False	True
103	HLA-A1101	0	KAIANRIKFK	KAIANRIKSK	AIANRIKFK	AIANRIKFK	10	0.138	0.2147	0.886	1	9	AIANRIKSK	0.945678	9	9	1,8	7	False	2	-2	108.88888888888889	1.8022222222222224	-0.0444444444444444	11.823055271990595	-0.0488888888888888	0.1255555555555555	0.4844444444444444	-0.1255555555555556	>seq_108	AIANRIKSK	0.2147	8.951	4.476	8.9507	0.0	0.049299487657196	1.049	0.0887005123428039	False	True
104	HLA-A1101	0	KANRNLARK	NANRNLARK	KANRNLARK	KANRNLARK	9	0.5141	1.832	0.5141	0	9	NANRNLARK	0.98	9	9	1,8	0	False	4	0	65.55555555555554	5.075555555555555	-1.822222222222222	12.531747031025589	-0.6222222222222222	0.0888888888888888	0.9022222222222224	-0.1399999999999999	>seq_109	NANRNLARK	1.832	0.091	0.091	0.0909992999999999	0.0	0.3698320906113537	2.3499	0.1442679093886462	False	True
105	HLA-A0201	0	KLLPTNTNI	KLLPTNTDI	KLLPTNTNI	KLLPTNTNI	9	0.0608	0.39	0.0608	0	9	KLLPTNTDI	0.964613	9	9	1,8	7	False	2	1	129.99999999999997	1.0233333333333332	-0.2	9.700002531521022	0.0422222222222222	-0.0688888888888889	0.1466666666666666	0.1666666666666666	>seq_111	KLLPTNTDI	0.39	0.001	0.001	0.000999989	0.0076778286089567	0.0513214358974358	0.8775	0.0094785641025641	False	True
106	HLA-A0201	0	KLYFDEKYSI	ELYFDEKYSI	KLYFDEKYSI	KLFDEKYSI	10	0.1534	2.8368	0.1534	0	10	ELYFDEKYSI	0.987793	10	10	1,9	0	False	2	1	78.0	1.7489999999999994	-0.71	6.479656049516052	0.003	0.3979999999999999	0.0229999999999999	-0.104	>seq_115	ELFDEKYSI	2.8368	0.111	0.089	0.110998	0.0	0.1451048928369994	1.3302	0.0082951071630005	False	True
107	HLA-A1101	0	KMTVVILQK	KMTVVVLQK	KMTVVILQK	KMTVVILQK	9	0.1716	0.1945	0.1716	0	9	KMTVVVLQK	0.986048	9	9	1,8	5	False	3	3	151.11111111111111	-0.1177777777777778	0.7333333333333333	10.805379563011227	0.1688888888888889	0.1977777777777777	0.0944444444444444	-0.1388888888888889	>seq_116	KMTVVVLQK	0.1945	14.542	7.271	14.5415	4.52679959335127e-07	0.0202038046272493	0.4028	0.1513961953727506	False	True
108	HLA-A0101	0	KSGTFFVLAY	KSGTFSVLAY	KSGTFFVLAY	KSGTFVLAY	10	1.5674	0.7206	1.5674	0	10	KSGTFSVLAY	0.924146	10	10	9	5	False	2	-2	78.0	-0.6010000000000004	0.8299999999999998	9.298300650902092	0.354	-0.162	-0.121	-0.276	>seq_117	KSGTFSVLY	0.7206	0.081	0.057	0.0810019	4.52679959335127e-07	1.841901637524285	5.2585	3.4093016375242846	False	True
109	HLA-A1101	0	KSSSIYSIVK	KSSSIYSIVN	SSSIYSIVK	SSSIYSIVK	10	0.1265	9.848	0.2913	1	9	SSSIYSIVN	0.981744	9	9	1,8	8	True	4	0	118.88888888888889	0.6011111111111109	0.5333333333333332	9.298300650902092	0.0066666666666666	-0.22	-0.2722222222222222	-0.0266666666666666	>seq_118	SSSIYSIVN	28.7143	0.001	0.001	0.000999989	0.0	0.1259427079887025	1.8472	0.0005572920112975	False	True
110	HLA-A1101	1	KTLTSVFQK	ETLTSVFQK	KTLTSVFQK	KTLTSVFQK	9	0.0043	0.0891	0.0043	0	9	ETLTSVFQK	0.985654	9	9	1,8	0	False	2	1	75.55555555555556	1.471111111111111	-0.3	10.805379563011227	-0.1122222222222222	0.0622222222222221	-0.0722222222222222	-0.0122222222222222	>seq_120	ETLTSVFQK	0.0891	15.011	6.9350000000000005	15.0105	0.0	0.004092480359147	0.0103	0.0002075196408529	False	True
111	HLA-A1101	1	KTLTSVFQKK	ETLTSVFQKK	KTLTSVFQK	KTLTSVFQK	10	0.0043	0.0891	0.0541	0	9	ETLTSVFQK	0.985654	9	9	1,8	0	False	2	1	75.55555555555556	1.471111111111111	-0.3	10.805379563011227	-0.1122222222222222	0.0622222222222221	-0.0722222222222222	-0.0122222222222222	>seq_121	ETLTSVFQK	0.0891	15.011	6.9350000000000005	15.0105	0.0	0.004092480359147	0.1188	0.0002075196408529	False	True
112	HLA-A0101	0	KTMCECMSFY	KTMCECMSSY	KTMCECMSFY	KTMECMSFY	10	0.8971	0.9432	0.8971	0	10	KTMCECMSSY	0.956693	10	10	9	8	False	2	-2	0.0	0.8229999999999998	0.14	6.133393515367061	0.1149999999999999	0.1249999999999999	-0.612	-0.181	>seq_123	KTMECMSSY	0.9432	45.842	22.921	45.8421	0.0369719832731605	0.0438468087362171	1.1719	0.8532531912637829	False	True
113	HLA-A1101	0	KTMCECMSFY	KTMCECMSSY	KTMCECMSFY	KTMECMSFY	10	1.4522	1.5092	1.4522	0	10	KTMCECMSSY	0.956693	10	10	0,1,9	8	False	2	-2	0.0	0.8229999999999998	0.14	6.133393515367061	0.1149999999999999	0.1249999999999999	-0.612	-0.181	>seq_122	KTMECMSSY	1.5092	45.842	22.921	45.8421	0.0369719832731605	0.0548472038165917	2.2894	1.3973527961834082	False	True
114	HLA-A0101	0	LGDIYNEKRY	LGDIYNEKGY	LGDIYNEKRY	LGDIYNERY	10	0.7906	0.8897	0.7906	0	10	LGDIYNEKGY	0.951912	10	10	9	8	False	6	-2	78.0	3.214	-1.36	6.4809230216778815	-0.2309999999999999	0.1629999999999999	0.4609999999999999	-0.239	>seq_124	LGDIYNEKY	0.8897	0.031	0.016	0.0309996999999999	0.0	0.0880616612341239	2.0943	0.702538338765876	False	True
115	HLA-A0201	0	LLADQNFKFI	LLADQNLKFI	LLADQNFKFI	LLADQNFFI	10	0.8903	1.1688	0.8903	0	10	LLADQNLKFI	0.949824	10	10	1,9	6	False	6	0	127.00000000000004	0.392	0.51	6.337367167230696	0.291	0.1689999999999999	-0.011	-0.277	>seq_125	LLADQNLFI	1.1688	10.581	10.581	10.581	0.0	0.212139416495551	1.7747	0.678160583504449	False	True
116	HLA-A0101	0	LLDLMAYDRY	LLGLMAYDRY	LLDLMAYDRY	LLDMAYDRY	10	0.1738	2.9763	0.1738	0	10	LLGLMAYDRY	0.942323	10	10	9	2	False	2	-1	127.0	1.3720000000000003	0.0999999999999999	4.109249575529248	0.2690000000000001	0.292	-0.0819999999999999	-0.211	>seq_126	LLGLMADRY	3.0356	0.006	0.006	0.00599993	0.0	0.1638492686783502	0.6415	0.0099507313216497	False	True
117	HLA-A0201	0	LLGDPGWRV	LLGDPGRRV	LLGDPGWRV	LLGDPGWRV	9	0.0696	0.8069	0.0696	0	9	LLGDPGRRV	0.873257	9	9	1,8	6	False	2	-3	118.88888888888889	0.6166666666666668	0.0555555555555555	6.338718596380204	0.2422222222222222	-0.2877777777777777	0.4522222222222221	0.0166666666666666	>seq_127	LLGDPGRRV	0.8069	0.001	0.001	0.000999989	0.0	0.063596579501797	0.5339	0.0060034204982029	False	True
118	HLA-A0201	0	LLQAYRLISV	PLQAYRLISV	LQAYRLISV	LQAYRLISV	10	0.6214	0.6214	1.4962	1	9	LQAYRLISV	1.0	9	9	1,8	-1	True	0	4	173.33333333333331	0.3766666666666667	0.8888888888888888	9.348807885311544	0.2677777777777778	0.1133333333333333	-0.0422222222222222	-0.2077777777777778	>seq_128	LQAYRLISV	0.6214	0.001	0.001	0.000999989	0.0	0.0	7.4	0.6214	False	True
119	HLA-A0201	1	LLQCTQQAV	LLQCTRQAV	LLQCTQQAV	LLQCTQQAV	9	1.5961	3.6935	1.5961	0	9	LLQCTRQAV	0.943685	9	9	1,8	5	False	2	1	129.99999999999997	0.2466666666666666	0.5444444444444444	5.922539790626615	0.0655555555555555	-0.1411111111111111	-0.3022222222222223	-0.3088888888888889	>seq_129	LLQCTRQAV	3.6935	37.292	31.959	37.2921	0.0	0.9063652741302288	2.5869	0.6897347258697714	False	True
120	HLA-A0101	0	LMDDSLMQIF	LMDDSLMQIS	LMDDSLMQIF	LMDDSLMQF	10	0.982	1.1791	0.982	0	10	LMDDSLMQIS	0.981116	10	10	9	9	True	2	-2	117.0	0.3940000000000002	0.74	3.49188149953261	0.36	0.1129999999999999	-0.383	-0.211	>seq_130	LMDDSLMQS	8.0123	4.571	1.408	4.57097	0.0	0.8616445465097412	2.0896	0.1203554534902587	False	True
121	HLA-A0101	0	LSFFTVMAY	LSLFTVMAY	LSFFTVMAY	LSFFTVMAY	9	0.4867	0.5914	0.4867	0	9	LSLFTVMAY	0.954197	9	9	1,8	2	False	6	0	86.66666666666666	-1.4411111111111112	1.6111111111111112	6.093198032584041	0.6577777777777778	0.0822222222222222	-0.6344444444444445	-0.2477777777777778	>seq_131	LSLFTVMAY	0.5914	1.661	1.329	1.66106	0.0	0.0861641697666554	1.4468	0.4005358302333446	False	True
122	HLA-A1101	0	LSYNSHYSR	LSYNSHYFR	LSYNSHYSR	LSYNSHYSR	9	0.4731	0.3385	0.4731	0	9	LSYNSHYFR	0.942088	9	9	1,8	7	False	2	-2	43.33333333333333	3.531111111111111	-1.3777777777777775	9.17420503590256	-0.2577777777777778	0.081111111111111	-0.0888888888888888	-0.0722222222222222	>seq_132	LSYNSHYFR	0.3385	0.451	0.451	0.451	0.0	0.1881218906942393	2.9831	0.6612218906942393	False	True
123	HLA-A0101	0	LTDTSLTAL	PTDTSLTAL	LTDTSLTAL	LTDTSLTAL	9	0.5943	1.6353	0.5943	0	9	PTDTSLTAL	0.97096	9	9	1,8	0	False	4	-3	141.1111111111111	0.3622222222222224	0.7555555555555554	3.749987360555679	0.1544444444444444	-0.3777777777777778	-0.2644444444444445	-0.0555555555555555	>seq_133	PTDTSLTAL	1.6353	0.002	0.002	0.00199998	0.0	0.3783197578425977	1.1919	0.2159802421574023	False	True
124	HLA-A0101	0	LTDTSLTALS	PTDTSLTALS	LTDTSLTAL	LTDTSLTAL	10	0.5943	1.6353	2.8576	0	9	PTDTSLTAL	0.97096	9	9	1,8	0	False	4	-3	141.1111111111111	0.3622222222222224	0.7555555555555554	3.749987360555679	0.1544444444444444	-0.3777777777777778	-0.2644444444444445	-0.0555555555555555	>seq_134	PTDTSLTAL	1.6353	0.002	0.002	0.00199998	0.0	0.3783197578425977	14.9383	0.2159802421574023	False	True
125	HLA-A0101	0	LTERANFQY	LTERADFQY	LTERANFQY	LTERANFQY	9	0.0091	0.0111	0.0091	0	9	LTERADFQY	0.939729	9	9	1,8	5	False	2	1	54.44444444444444	2.99	-0.9555555555555556	6.403313373681158	-0.1444444444444444	0.1933333333333332	0.011111111111111	-0.1988888888888889	>seq_135	LTERADFQY	0.0111	39.561	32.954	39.5608	0.0	0.0016396396396396	0.0059	0.0074603603603603	False	True
126	HLA-A0101	0	LTSMAYDCY	LTSMAYDRY	LTSMAYDCY	LTSMAYDCY	9	0.1527	0.0762	0.1527	0	9	LTSMAYDRY	0.914796	9	9	1,8	7	False	2	-3	54.44444444444444	0.5122222222222222	0.2666666666666666	3.749970651697368	0.1955555555555555	-0.0788888888888889	-0.5944444444444446	-0.2166666666666666	>seq_136	LTSMAYDRY	0.0762	0.014	0.014	0.0139996	5.89524745824429e-05	0.1533011811023622	0.8268	0.3060011811023622	False	True
127	HLA-A1101	0	LVANFSQIK	LVANFSQIE	LVANFSQIK	LVANFSQIK	9	0.2274	20.2	0.2274	0	9	LVANFSQIE	0.98401	9	9	1,8	8	True	2	1	129.99999999999997	0.2733333333333332	0.6000000000000001	9.700002531521022	0.1411111111111111	-0.0511111111111111	0.0255555555555555	-0.27	>seq_137	LVANFSQIE	20.2	15.011	6.9350000000000005	15.0105	0.0	0.2248400613861386	0.3631	0.0025599386138613	False	True
128	HLA-A0101	0	LVEQALRFY	LVEQALRFH	LVEQALRFY	LVEQALRFY	9	0.2143	4.5692	0.2143	0	9	LVEQALRFH	0.976575	9	9	1,8	8	True	2	2	129.99999999999997	0.9711111111111108	0.3999999999999999	6.403313373681158	0.2388888888888889	0.3166666666666666	0.0	-0.2255555555555556	>seq_138	LVEQALRFH	5.6618	19.881	4.97	19.8807	0.0	0.2061887120703663	0.1816	0.0081112879296336	False	True
129	HLA-A1101	0	LVKFPEMFQK	PVKFPEMFQK	LVKFPEMFQK	LVFPEMFQK	10	0.2755	1.3242	0.2755	0	10	PVKFPEMFQK	0.975172	10	10	0,1,9	0	True	4	-3	68.0	0.6179999999999999	-0.09	9.53730092663318	0.1910000000000001	0.372	0.0099999999999999	0.17	>seq_139	PVFPEMFQK	1.3242	0.561	0.374	0.5610109999999999	0.0	0.2181821854704727	1.2691	0.0573178145295272	False	True
130	HLA-A0101	0	LVVLAPLLY	PVVLAPLLY	LVVLAPLLY	LVVLAPLLY	9	0.5369	0.7803	0.5369	0	9	PVVLAPLLY	0.972653	9	9	1,8	0	False	4	-3	248.88888888888889	-3.27	2.5	6.093198032584041	0.8822222222222222	0.0466666666666666	-0.1055555555555555	0.0022222222222222	>seq_140	PVVLAPLLY	0.7803	94.753	27.099	94.753	0.0	0.167475919518134	0.2103	0.369424080481866	False	True
131	HLA-A2601	0	MIFFSIDRY	MISFSIDRY	MIFFSIDRY	MIFFSIDRY	9	0.1346	0.3019	0.1346	0	9	MISFSIDRY	0.922813	9	9	0,1,8	2	False	2	-2	86.66666666666666	1.0033333333333334	0.7111111111111111	6.3318953779526055	0.4344444444444444	0.4311111111111111	-0.4566666666666667	-0.0399999999999999	>seq_141	MISFSIDRY	0.3019	0.341	0.171	0.34099	0.0	0.0745895329579331	1.0275	0.0600104670420669	False	True
132	HLA-A0201	0	MLAVFKLYPT	MLAVSKLYPT	MLAVFKLYP	MLAVFKLYP	10	6.4641	7.3877	9.4293	0	9	MLAVSKLYP	0.912988	9	9	1,8	4	False	2	-2	129.99999999999997	-1.7033333333333334	1.2777777777777777	9.298300650902092	0.6466666666666667	0.2177777777777777	-0.1588888888888889	0.0599999999999999	>seq_142	MLAVSKLYP	9.4911	0.461	0.461	0.4609879999999999	0.999999999973312	2.061597781079116	25.8932	4.402502218920884	False	True
133	HLA-A0201	0	MLFLRFCYI	MLFLRFRYI	MLFLRFCYI	MLFLRFCYI	9	1.5567	1.6887	1.5567	0	9	MLFLRFRYI	0.893847	9	9	1,8	6	False	2	-3	129.99999999999997	-1.0322222222222224	1.811111111111111	8.527213490568101	0.8177777777777777	0.591111111111111	-0.5322222222222224	-0.2588888888888889	>seq_143	MLFLRFRYI	1.6887	4.811	0.601	4.81088	0.0	0.1216820039083319	3.8883	1.435017996091668	False	True
134	HLA-A0301	1	MLFSHGLVK	MLFSRGLVK	MLFSHGLVK	MLFSHGLVK	9	0.0114	0.0165	0.0114	0	9	MLFSRGLVK	0.908507	9	9	1,8	4	False	2	0	118.88888888888889	-0.7266666666666667	0.911111111111111	9.702001779340208	0.3933333333333334	-0.0766666666666666	0.1844444444444444	-0.288888888888889	>seq_144	MLFSRGLVK	0.0165	32.512	5.43	32.512	0.999999547320041	0.0035236363636363	0.0157	0.0078763636363636	False	True
135	HLA-A1101	0	MLNPLIYSFR	MLNPLIYSLR	MLNPLIYSFR	MLNPIYSFR	10	3.1344	3.7258	3.1344	0	10	MLNPLIYSLR	0.972342	10	10	0,1,9	8	False	6	0	117.0	0.501	0.5100000000000001	9.348807885311544	0.422	0.288	-0.195	0.0929999999999999	>seq_145	MLNPLISLR	3.7258	0.063	0.063	0.0629994	0.0001178979987861	0.4975264802190134	8.1996	2.6368735197809863	False	True
136	HLA-A0201	0	MQANSHYARV	MQANPHYARV	MQANSHYARV	MQANSHYAV	10	7.103	4.0633	7.103	0	10	MQANPHYARV	0.921666	10	10	1,9	4	False	4	-1	49.0	2.529	-0.7100000000000001	9.351184298284352	-0.1839999999999999	-0.092	0.078	-0.181	>seq_148	MQANPHYAV	4.2574	3.111	2.333	3.11105	0.0	4.747568187156481	10.2533	11.85056818715648	False	True
137	HLA-A0201	0	MSFSHLFYL	MSSSHLFYL	MSFSHLFYL	MSFSHLFYL	9	0.7086	2.0644	0.7086	0	9	MSSSHLFYL	0.923577	9	9	1,8	2	False	2	-2	86.66666666666666	-0.7277777777777777	1.0	7.542349207215011	0.6233333333333334	0.2744444444444444	-0.5188888888888888	-0.2188888888888889	>seq_149	MSSSHLFYL	2.0644	1.901	1.901	1.90105	0.0	0.4653748692113931	2.9923	0.2432251307886068	False	True
138	HLA-A1101	0	MSFYLREQGK	MSSYLREQGK	MSFYLREQGK	MSFYLREQK	10	1.5801	0.2058	1.5801	0	10	MSSYLREQGK	0.940388	10	10	0,1,9	2	False	2	-2	39.0	2.5170000000000003	-0.94	9.297359791584311	-0.1149999999999999	0.144	0.1939999999999999	-0.268	>seq_150	MSYLREQGK	2.1777	45.842	22.921	45.8421	0.0	0.433607824769252	1.5641	1.146492175230748	False	True
139	HLA-A0101	0	MSHNTEMNNY	MSHDTEMNNY	MSHNTEMNNY	MSNTEMNNY	10	0.376	0.0325	0.376	0	10	MSHDTEMNNY	0.951958	10	10	9	3	False	2	1	0.0	3.28	-1.6200000000000003	5.363445803988725	-0.296	-0.023	-0.0079999999999999	-0.311	>seq_151	MSDTEMNNY	0.0325	0.021	0.007	0.0209994999999999	0.0	3.9740307692307697	1.4894	4.350030769230769	False	True
140	HLA-A0101	0	MSSYIASFTY	MSSYIASLTY	SSYIASFTY	SSYIASFTY	10	0.248	0.1459	0.3185	1	9	SSYIASLTY	0.954013	9	9	1,8	6	False	6	0	54.44444444444444	0.371111111111111	0.3777777777777777	6.086602629628032	0.201111111111111	-0.1677777777777777	-0.6400000000000001	-0.1255555555555555	>seq_152	SSYIASLTY	0.1459	0.001	0.001	0.000999989	0.0	0.1735490061686086	1.772	0.4215490061686086	False	True
141	HLA-A1101	0	MTFLGGNLVK	MTFLGGNPVK	MTFLGGNLVK	MTFGGNLVK	10	0.147	0.2583	0.147	0	10	MTFLGGNPVK	0.926737	10	10	0,1,9	7	False	4	-3	107.0	-0.6330000000000001	0.76	9.700002531521022	0.311	-0.354	0.3319999999999999	-0.511	>seq_153	MTFGGNPVK	0.2583	0.561	0.374	0.5610109999999999	0.0	0.0633414634146341	0.8609	0.0836585365853658	False	True
142	HLA-A2601	0	MVILYVVYY	MVISYVVYY	MVILYVVYY	MVILYVVYY	9	0.13	0.02	0.13	0	9	MVISYVVYY	0.936184	9	9	0,1,8	3	False	2	-2	183.3333333333333	-2.6544444444444446	2.1	6.080201585311443	0.8611111111111112	0.4544444444444444	-0.5044444444444445	-0.3422222222222222	>seq_154	MVISYVVYY	0.02	0.041	0.027	0.0410009	0.0	0.715	0.7804	0.8450000000000001	False	True
143	HLA-A1101	0	MVSSNENCRK	MVPSNENCRK	VSSNENCRK	VSSNENCRK	10	1.4458	2.3755	2.0568	1	9	VPSNENCRK	0.950334	9	9	1,8	1	True	4	-1	32.22222222222222	4.67111111111111	-1.5333333333333332	8.545125282369554	-0.6888888888888889	-0.1633333333333333	0.2411111111111111	-0.0688888888888889	>seq_155	VPSNENCRK	8.2802	1.201	0.36	1.20097	0.0	1.193349861114466	6.4517	0.2524501388855341	False	True
144	HLA-A0101	0	NSDLSPYLCH	NSDLSPYPCH	NSDLSPYLCH	NSDLSPYLH	10	0.6527	1.4013	0.6527	0	10	NSDLSPYPCH	0.914189	10	10	9	7	False	4	-3	78.0	1.584	-0.4600000000000001	5.2898178906179965	-0.0179999999999999	-0.162	-0.219	0.2239999999999999	>seq_156	NSDLSPYCH	1.4013	6.361	4.243	6.3612	0.0	0.3486842360665096	1.6153	0.3040157639334903	False	True
145	HLA-A0101	0	NSGGYPPLCY	NSGGYPPSCY	NSGGYPPLCY	NSGGPPLCY	10	0.3592	0.5413	0.3592	0	10	NSGGYPPSCY	0.935352	10	10	9	7	False	2	-2	39.0	0.2239999999999999	-0.4600000000000001	5.9165084338746965	0.114	-0.5459999999999999	0.0279999999999999	0.19	>seq_157	NSGGPPSCY	0.5413	10.431	1.304	10.431	0.0	0.1208393127655643	0.6891	0.2383606872344356	False	True
146	HLA-A2601	0	NTASSSLAF	DTASSSLAF	NTASSSLAF	NTASSSLAF	9	0.0986	0.0166	0.0986	0	9	DTASSSLAF	0.986086	9	9	0,1,8	0	True	2	1	65.55555555555554	0.8766666666666664	0.3999999999999999	6.099999998230487	-0.0177777777777777	-0.6122222222222223	-0.2788888888888889	-0.2066666666666666	>seq_158	DTASSSLAF	0.0166	0.001	0.001	0.000999989	0.0	0.4870602409638553	1.0095	0.5856602409638553	False	True
147	HLA-A0101	0	NTLEQTVPY	NTPEQTVPY	NTLEQTVPY	NTLEQTVPY	9	0.2446	0.2968	0.2446	0	9	NTPEQTVPY	0.912583	9	9	1,8	2	False	4	-3	75.55555555555556	1.701111111111111	-0.7555555555555555	3.8499827128835022	-0.0955555555555555	-0.0366666666666666	-0.1611111111111111	0.22	>seq_159	NTPEQTVPY	0.2968	0.081	0.081	0.0810019	0.0	0.0430192722371967	0.9448	0.2015807277628032	False	True
148	HLA-A1101	0	QALRFYDYK	QALRFHDYK	QALRFYDYK	QALRFYDYK	9	0.8493	0.8177	0.8493	0	9	QALRFHDYK	0.925325	9	9	1,8	5	False	2	2	54.44444444444444	2.811111111111112	-1.0666666666666669	9.145093667320907	-0.0555555555555555	0.4466666666666666	-0.0055555555555555	-0.1366666666666666	>seq_160	QALRFHDYK	0.8177	19.881	4.97	19.8807	0.0	0.0328211813623579	1.0968	0.8821211813623581	False	True
149	HLA-A1101	0	QLFNCQALQK	QLFNCQALRK	QLFNCQALQK	QLFNQALQK	10	0.4888	0.8384	0.4888	0	10	QLFNCQALRK	0.972708	10	10	0,1,9	8	False	2	1	88.0	1.2899999999999998	-0.32	8.545189979486167	-0.0469999999999999	0.0739999999999999	-0.066	-0.4010000000000001	>seq_161	QLFNQALRK	0.8384	0.151	0.057	0.150998	0.0	0.2038221374045801	2.491	0.2849778625954198	False	True
150	HLA-A0101	0	QSARLYIVAY	QSARLYTVAY	QSARLYIVAY	QSARLIVAY	10	0.8842	0.4988	0.8842	0	10	QSARLYTVAY	0.950519	10	10	9	6	False	3	-1	127.0	0.6639999999999995	0.4699999999999999	9.171628129668534	0.1809999999999999	0.0479999999999999	-0.106	-0.225	>seq_162	QSARLTVAY	0.4988	0.041	0.041	0.0410009	0.0	0.6831809943865275	2.8658	1.5673809943865276	False	True
151	HLA-A1101	0	QTACCACRK	QTARCACRK	QTACCACRK	QTACCACRK	9	2.3837	1.0374	2.3837	0	9	QTARCACRK	0.880429	9	9	1,8	3	False	2	-3	22.22222222222222	2.3466666666666667	-0.1666666666666667	8.52263127360493	-0.3444444444444444	-0.2788888888888888	-0.2411111111111111	-0.0655555555555555	>seq_163	QTARCACRK	1.0374	1.781	1.336	1.78102	0.999999547320041	3.0934791883555044	8.9776	5.477179188355504	False	True
152	HLA-A0101	0	QTQSVVFLY	QTQSVVFSY	QTQSVVFLY	QTQSVVFLY	9	0.0643	0.0937	0.0643	0	9	QTQSVVFSY	0.95562	9	9	1,8	7	False	2	-2	107.77777777777776	0.1344444444444441	0.5777777777777778	6.093198032584041	0.2311111111111111	0.0988888888888888	-0.5022222222222221	-0.1911111111111111	>seq_164	QTQSVVFSY	0.0937	0.151	0.043	0.150998	0.0	0.0201752401280683	0.3048	0.0441247598719316	False	True
153	HLA-A1101	0	RIHTSAKPYK	RIHTSEKPYK	RIHTSAKPYK	RIHTSAPYK	10	0.3684	0.5014	0.3684	0	10	RIHTSEKPYK	0.939581	10	10	0,1,9	5	False	2	-1	49.0	3.006	-1.36	10.901836457662284	-0.3	0.101	0.311	0.4669999999999999	>seq_165	RIHTSEPYK	0.5014	1.351	0.45	1.35097	0.0	0.0977207818109293	1.9058	0.2706792181890706	False	True
154	HLA-A0201	0	RLAVCHFPCL	HLAVCHFPCL	RLAVCHFPCL	RLAVHFPCL	10	4.6667	5.9806	4.6667	0	10	HLAVCHFPCL	0.97916	10	10	1,9	0	False	2	0	117.0	-0.1649999999999999	1.2099999999999995	8.24295184481889	0.383	0.0349999999999999	-0.223	0.2709999999999999	>seq_166	HLAVHFPCL	5.9806	3.561	0.595	3.56104	0.0	1.0252444788148347	13.2167	3.641455521185165	False	True
155	HLA-A0201	0	RMLDKNPEV	RMLDKNPES	RMLDKNPEV	RMLDKNPEV	9	0.0111	1.7369	0.0111	0	9	RMLDKNPES	0.977723	9	9	1,8	8	True	0	-2	75.55555555555556	3.481111111111112	-1.177777777777778	6.494323082733899	-0.29	0.1533333333333333	0.3766666666666666	0.33	>seq_167	RMLDKNPES	1.7369	17.461	14.964	17.4614	0.0370266573203599	0.0110290632736484	0.0313	7.093672635154586e-05	False	True
156	HLA-A1101	0	RSNPYFVASR	RSNPYSVASR	RSNPYFVASR	RSNPFVASR	10	0.5243	0.3654	0.5243	0	10	RSNPYSVASR	0.914676	10	10	0,1,9	5	False	2	-2	39.0	3.4590000000000005	-0.82	11.14762292895466	-0.201	0.0079999999999999	-0.0309999999999999	0.3409999999999999	>seq_168	RSNPSVASR	0.3654	1.581	0.7020000000000001	1.58096	0.0	0.2280001915708812	1.3954	0.7523001915708812	False	True
157	HLA-A1101	0	RTMMFFAEH	RTMMFLAEH	RTMMFFAEH	RTMMFFAEH	9	0.8518	0.8486	0.8518	0	9	RTMMFLAEH	0.945497	9	9	1,8	5	False	6	0	11.11111111111111	1.832222222222222	-0.0777777777777778	7.5513127176091075	0.1988888888888888	0.2877777777777777	-0.1855555555555555	-0.0388888888888888	>seq_169	RTMMFLAEH	0.8486	31.52	12.608	31.5201	0.0	0.0032120669337732	0.6767	0.8550120669337733	False	True
158	HLA-A1101	0	RVRDFIQMK	RVGDFIQMK	RVRDFIQMK	RVRDFIQMK	9	0.0463	0.008	0.0463	0	9	RVGDFIQMK	0.911746	9	9	1,8	2	False	6	-2	75.55555555555556	3.928888888888888	-0.7222222222222224	11.479699642397463	-0.1844444444444444	0.4966666666666667	0.1633333333333333	0.0999999999999999	>seq_170	RVGDFIQMK	0.008	0.261	0.174	0.260996	7.122594434143239e-22	0.22166125	0.3799	0.26796125	False	True
159	HLA-A0101	0	SASIRNANLY	SASIRDANLY	ASIRNANLY	ASIRNANLY	10	0.2469	0.1751	0.4842	1	9	ASIRDANLY	0.940499	9	9	1,8	4	False	2	1	108.88888888888889	2.031111111111111	-0.1888888888888889	9.348807885311544	-0.0644444444444444	-0.16	0.1999999999999999	-0.3211111111111111	>seq_171	ASIRDANLY	0.1751	0.293	0.235	0.292993	0.0	0.1012416904625928	1.6011	0.3481416904625928	False	True
160	HLA-A0101	0	SCDSLCGGY	SCDALCGGY	SCDSLCGGY	SCDSLCGGY	9	0.3976	0.5329	0.3976	0	9	SCDALCGGY	0.959278	9	9	1,8	3	False	4	1	43.33333333333333	0.7000000000000002	0.1777777777777778	3.749955142382533	-0.0622222222222222	-0.7999999999999999	-0.1477777777777778	-0.38	>seq_172	SCDALCGGY	0.5329	0.071	0.071	0.0710017999999999	2.26355582671052e-06	0.1009481703884406	3.0857	0.2966518296115594	False	True
161	HLA-A0101	0	SCSNFLLLAY	SCSNFSLLAY	CSNFLLLAY	CSNFLLLAY	10	0.4651	0.2113	0.6786	1	9	CSNFSLLAY	0.923117	9	9	1,8	4	False	2	-2	141.1111111111111	-1.1833333333333331	1.4333333333333331	5.919503211509436	0.5422222222222223	-0.0044444444444444	-0.3566666666666667	-0.4377777777777777	>seq_173	CSNFSLLAY	0.2113	0.091	0.046	0.0909992999999999	2.0491933110931699e-13	0.5586482725982017	2.541	1.0237482725982017	False	True
162	HLA-A2601	0	SIPGIMGALY	SIPGTMGALY	SIPGIMGALY	SIPGIMALY	10	0.0834	0.134	0.0834	0	10	SIPGTMGALY	0.941429	10	10	0,9	4	False	3	-1	127.00000000000004	-1.7259999999999998	1.2	6.093198032584041	0.4820000000000001	-0.562	0.1489999999999999	-0.157	>seq_174	SIPGTMALY	0.134	8.931000000000001	6.377	8.93087	4.0983866221855097e-13	0.0314928358208955	0.2756	0.0519071641791044	False	True
163	HLA-A0101	0	SISSEQTFY	PISSEQTFY	SISSEQTFY	SISSEQTFY	9	0.1727	0.4047	0.1727	0	9	PISSEQTFY	0.978075	9	9	1,8	0	False	4	-1	43.33333333333333	1.9288888888888889	-0.4555555555555556	3.8499827128835022	-0.1211111111111111	-0.1166666666666667	-0.4944444444444444	-0.0577777777777777	>seq_175	PISSEQTFY	0.4047	1.451	0.483	1.45095	0.0	0.0990027180627625	0.375	0.0736972819372374	False	True
164	HLA-A1101	0	SIYSIVKIK	SIYSIVNIK	SIYSIVKIK	SIYSIVKIK	9	0.0691	0.0281	0.0691	0	9	SIYSIVNIK	0.948431	9	9	1,8	6	False	4	0	162.2222222222222	-0.0844444444444447	0.7777777777777776	10.24760792311281	0.1666666666666667	0.1288888888888888	0.0333333333333332	-0.0511111111111111	>seq_176	SIYSIVNIK	0.0281	0.001	0.001	0.000999989	5.89594253709134e-05	0.1008220640569394	0.8128	0.1699220640569394	False	True
165	HLA-A0201	0	SLDLPLNPL	SLDLPLDPL	SLDLPLNPL	SLDLPLNPL	9	0.4788	0.9209	0.4788	0	9	SLDLPLDPL	0.947592	9	9	1,8	6	False	2	1	173.33333333333331	-0.1022222222222222	0.4666666666666665	3.749987360555679	0.3411111111111111	-0.1566666666666666	0.0066666666666666	0.501111111111111	>seq_177	SLDLPLDPL	0.9209	3.001	1.2	3.00091	0.0	0.2298593549788251	1.5627	0.2489406450211749	False	True
166	HLA-A1101	0	SLFGLSFVR	SPFGLSFVR	SLFGLSFVR	SLFGLSFVR	9	0.518	4.8076	0.518	0	9	SPFGLSFVR	0.933354	9	9	1,8	1	True	4	-3	118.88888888888889	0.1044444444444445	1.2111111111111112	10.550002220086752	0.39	-0.1177777777777777	-0.0788888888888889	-0.2177777777777777	>seq_178	SPFGLSFVR	4.8076	27.311	27.311	27.3108	0.0	0.4621875364006989	0.4793	0.0558124635993011	False	True
167	HLA-A0201	0	SLFKGLHHKA	SLSKGLHHKA	SLFKGLHHKA	SLFKGLHHA	10	0.2894	1.8078	0.2894	0	10	SLSKGLHHKA	0.93858	10	10	1,9	2	False	2	-2	88.0	0.825	-0.32	10.805464482866228	0.032	-0.123	0.5680000000000001	-0.1589999999999999	>seq_179	SLSKGLHHA	1.8078	2.821	1.154	2.82099	2.0491933110931699e-13	0.2430716672198252	1.2549	0.0463283327801747	False	True
168	HLA-A1101	0	SLGDHNFLRK	SLGDHNFLRR	SLGDHNFLRK	SLGDHNFLK	10	0.5037	0.8264	0.5037	0	10	SLGDHNFLRR	0.990191	10	10	0,1,9	9	True	2	2	78.0	3.0130000000000003	-0.94	9.697023999877274	-0.184	-0.049	0.4819999999999999	-0.13	>seq_180	SLDHNFLRR	1.9704	0.021	0.017	0.0209994999999999	0.0076197710941836	0.3749374695493301	2.6258	0.1287625304506699	False	True
169	HLA-A0201	0	SLLSLLYAL	SSLSLLYAL	SLLSLLYAL	SLLSLLYAL	9	0.079	2.1445	0.079	0	9	SSLSLLYAL	0.963288	9	9	1,8	1	True	2	-2	227.77777777777777	-2.163333333333333	1.9888888888888887	6.093198032584041	0.6911111111111112	-0.0577777777777778	-0.1644444444444444	-0.4311111111111111	>seq_181	SSLSLLYAL	2.9764	0.001	0.001	0.000999989	0.0	0.0769031716167181	1.2467	0.0020968283832818	False	True
170	HLA-A0201	0	SLQDHCCRAV	SLQDLCCRAV	SLQDHCCRA	SLQDHCCRA	10	1.5509	1.5166	2.9349	0	9	SLQDLCCRA	0.876989	9	9	1,8	4	False	2	-3	54.44444444444444	3.105555555555556	-0.5444444444444445	7.253858075477183	-0.3122222222222222	-0.1777777777777777	-0.1511111111111111	0.0288888888888888	>seq_182	SLQDLCCRA	1.5166	12.211	6.106	12.2109	0.0	0.0350757417908479	6.9324	1.585975741790848	False	True
171	HLA-A1101	0	SLSPIEMKK	SPSPIEMKK	SLSPIEMKK	SLSPIEMKK	9	0.0226	1.7976	0.0226	0	9	SPSPIEMKK	0.936756	9	9	1,8	1	True	4	-3	86.66666666666666	1.391111111111111	-0.4777777777777778	9.53730092663318	-0.111111111111111	-0.0055555555555556	0.1955555555555555	0.2922222222222222	>seq_183	SPSPIEMKK	1.7976	3.371	3.192	3.37105	0.0	0.0223158655985758	0.2024	0.0002841344014241	False	True
172	HLA-A0201	0	SLSSVTLLL	SSSSVTLLL	SLSSVTLLL	SLSSVTLLL	9	0.1072	4.2798	0.1072	0	9	SSSSVTLLL	0.962418	9	9	1,8	1	True	2	-2	205.5555555555556	-1.2166666666666668	1.8111111111111111	6.099999998230487	0.4277777777777778	-0.2766666666666666	-0.2922222222222222	-0.1988888888888889	>seq_184	SSSSVTLLL	4.2798	0.041	0.033	0.0410009	0.0	0.1045148651806159	0.9403	0.002685134819384	False	True
173	HLA-A0201	0	SLSTSLSSV	SLSTSSSSV	SLSTSLSSV	SLSTSLSSV	9	0.0874	0.466	0.0874	0	9	SLSTSSSSV	0.942856	9	9	1,8	5	False	2	-2	118.88888888888889	0.632222222222222	0.7888888888888889	6.099999998230487	-0.0233333333333333	-0.5944444444444444	-0.4522222222222222	-0.0366666666666666	>seq_185	SLSTSSSSV	0.466	0.041	0.033	0.0410009	0.0	0.0710078111587982	1.4624	0.0163921888412017	False	True
174	HLA-A0101	0	SSDFTVLQEI	SSDFTILQEI	SSDFTVLQE	SSDFTVLQE	10	1.5485	1.5527	2.6896	0	9	SSDFTILQE	0.982677	9	9	1,8	5	False	3	3	75.55555555555556	2.055555555555556	-0.2222222222222222	3.5500735570676625	-0.1477777777777777	-0.1855555555555555	-0.3133333333333333	-0.0077777777777777	>seq_186	SSDFTILQE	1.5527	49.68	33.137	49.6802	0.0	0.0041886391447156	1.6776	1.5443113608552843	False	True
175	HLA-A0101	0	SSDSQEENY	SSDSQEGNY	SSDSQEENY	SSDSQEENY	9	0.0068	0.0118	0.0068	0	9	SSDSQEGNY	0.931417	9	9	1,8	6	False	2	-2	0.0	4.984444444444445	-2.355555555555556	3.4247118630446494	-0.7622222222222221	-0.2711111111111111	-0.0555555555555555	-0.0888888888888888	>seq_187	SSDSQEGNY	0.0118	0.481	0.481	0.4809969999999999	0.0	0.0028813559322033	0.0506	0.0039186440677966	False	True
176	HLA-A0101	0	SSEMAENEDY	SPEMAENEDY	SSEMAENEDY	SSEMAENEY	10	0.0755	1.667	0.0755	0	10	SPEMAENEDY	0.966686	10	10	9	1	False	4	-1	10.0	3.857	-1.67	3.33170502493158	-0.5249999999999999	-0.237	0.075	-0.164	>seq_188	SPEMAENEY	1.667	9.391	1.878	9.39114	0.0	0.0720805338932213	0.1276	0.0034194661067786	False	True
177	HLA-A0101	0	SSFLVPSLPY	PSFLVPSLPY	SSFLVPSLPY	SSFLVPSLY	10	0.3298	0.9155	0.3298	0	10	PSFLVPSLPY	0.982334	10	10	9	0	False	4	-1	107.0	-0.6520000000000001	0.77	6.093198032584041	0.404	-0.153	-0.4669999999999999	0.546	>seq_189	PSFLVPSLY	0.9155	0.921	0.409	0.921017	0.0076197710941836	0.2109927471327143	1.5244	0.1188072528672856	False	True
178	HLA-A1101	0	SSIYSIVKIK	SSIYSIVNIK	SIYSIVKIK	SIYSIVKIK	10	0.0691	0.0281	0.1506	1	9	SIYSIVNIK	0.948431	9	9	1,8	6	False	4	0	162.2222222222222	-0.0844444444444447	0.7777777777777776	10.24760792311281	0.1666666666666667	0.1288888888888888	0.0333333333333332	-0.0511111111111111	>seq_190	SIYSIVNIK	0.0281	0.001	0.001	0.000999989	5.89594253709134e-05	0.1008220640569394	1.2014	0.1699220640569394	False	True
179	HLA-A1101	0	SSSIYSIVK	SSSIYSIVN	SSSIYSIVK	SSSIYSIVK	9	0.1265	25.4	0.1265	0	9	SSSIYSIVN	0.981744	9	9	1,8	8	True	4	0	118.88888888888889	0.6011111111111109	0.5333333333333332	9.298300650902092	0.0066666666666666	-0.22	-0.2722222222222222	-0.0266666666666666	>seq_191	SSSIYSIVN	28.7143	0.001	0.001	0.000999989	0.0	0.1259427079887025	1.0752	0.0005572920112975	False	True
180	HLA-A0101	0	SSYIASFTY	SSYIASLTY	SSYIASFTY	SSYIASFTY	9	0.248	0.1459	0.248	0	9	SSYIASLTY	0.954013	9	9	1,8	6	False	6	0	54.44444444444444	0.371111111111111	0.3777777777777777	6.086602629628032	0.201111111111111	-0.1677777777777777	-0.6400000000000001	-0.1255555555555555	>seq_192	SSYIASLTY	0.1459	0.001	0.001	0.000999989	0.0	0.1735490061686086	1.1178	0.4215490061686086	False	True
181	HLA-A0101	0	SSYYEPWGY	PSYYEPWGY	SSYYEPWGY	SSYYEPWGY	9	0.1603	0.5314	0.1603	0	9	PSYYEPWGY	0.97206	9	9	1,8	0	False	4	-1	0.0	1.1955555555555557	-1.3222222222222222	3.8499816502444446	0.0922222222222222	0.0144444444444444	-0.2711111111111111	0.0055555555555555	>seq_193	PSYYEPWGY	0.5314	23.281	15.535	23.2813	2.0491933110931699e-13	0.1119445427173504	0.149	0.0483554572826496	False	True
182	HLA-A0101	0	STEDCLILL	STEDCLIPL	STEDCLILL	STEDCLILL	9	1.1144	2.3833	1.1144	0	9	STEDCLIPL	0.932841	9	9	1,8	7	False	4	-3	173.33333333333331	0.0600000000000001	1.1000000000000003	3.550065870862454	0.2433333333333333	-0.1122222222222222	-0.2244444444444444	-0.1222222222222222	>seq_194	STEDCLIPL	2.3833	8.711	2.613	8.71077	0.0	0.5933210926026938	2.1058	0.5210789073973063	False	True
183	HLA-A0101	0	STEDCLILLF	STEDCLIPLF	STEDCLILLF	STEDLILLF	10	0.3878	0.7414	0.3878	0	10	STEDCLIPLF	0.925578	10	10	9	7	False	4	-3	156.0	-0.2439999999999999	1.2700000000000002	3.550065870862454	0.371	-0.005	-0.335	-0.13	>seq_195	STEDLIPLF	0.7414	8.711	2.613	8.71077	4.52679959335127e-07	0.1849555975182087	0.6978	0.2028444024817912	False	True
184	HLA-A1101	0	STFFLAHGLK	STFSLAHGLK	STFFLAHGLK	STFFLAHLK	10	0.1793	0.0461	0.1793	0	10	STFSLAHGLK	0.922401	10	10	0,1,9	3	False	2	-2	88.0	-0.237	0.5999999999999999	9.702001779340208	0.31	-0.189	0.0999999999999999	-0.218	>seq_196	STFSLAHLK	0.0461	0.141	0.035	0.141003	0.0	0.51806420824295	1.1379	0.69736420824295	False	True
185	HLA-A1101	0	STGLKMAMEK	STGLKMAMER	STGLKMAMEK	STLKMAMEK	10	0.2623	1.2077	0.2623	0	10	STGLKMAMER	0.991674	10	10	0,1,9	9	True	2	2	49.0	1.1509999999999998	-0.38	9.53730092663318	-0.1199999999999999	-0.2880000000000001	0.347	-0.302	>seq_197	STLKMAMER	1.2077	0.001	0.001	0.000999989	0.0	0.2053311418398608	1.9746	0.056968858160139	False	True
186	HLA-A3001	1	SVKSCKHTEK	SVKSCKHKEK	SVKSCKHTEK	SVKSKHTEK	10	0.1766	0.5329	0.1766	0	10	SVKSCKHKEK	0.952021	10	10	0,9	7	False	2	-1	29.0	3.217	-1.4	9.582615793682637	-0.586	-0.075	0.2809999999999999	0.145	>seq_198	SVKSKHKEK	0.5329	6.361	1.819	6.3612	0.0	0.118075774066429	1.2444	0.058524225933571	False	True
187	HLA-A2601	0	SVMYQGNTY	PVMYQGNTY	SVMYQGNTY	SVMYQGNTY	9	0.0576	0.9675	0.0576	0	9	PVMYQGNTY	0.973448	9	9	0,1,8	0	True	4	-1	32.22222222222222	1.2333333333333334	-0.6	6.086602629628032	-0.0188888888888889	-0.2044444444444444	-0.2122222222222222	-0.4222222222222223	>seq_199	PVMYQGNTY	0.9675	7.981	3.991	7.98117	0.5	0.0541707906976744	0.1278	0.0034292093023255	False	True
188	HLA-A0201	0	SVVDVFFQL	SVVDVFSQL	SVVDVFFQL	SVVDVFFQL	9	0.1034	0.3149	0.1034	0	9	SVVDVFSQL	0.928123	9	9	1,8	6	False	2	-2	140.0	-0.5933333333333332	1.5777777777777775	3.749987360555679	0.4333333333333333	0.0522222222222222	-0.4566666666666667	-0.0944444444444444	>seq_200	SVVDVFSQL	0.3149	0.101	0.101	0.1009979999999999	0.0	0.0694477611940298	1.0064	0.0339522388059701	False	True
189	HLA-A2601	0	SVVNPIIYF	SVVNPIIYS	SVVNPIIYF	SVVNPIIYF	9	0.0231	0.7406	0.0231	0	9	SVVNPIIYS	0.971099	9	9	0,1,8	8	True	2	-2	151.11111111111111	-1.1911111111111112	1.4444444444444444	6.093198032584041	0.5277777777777778	0.0499999999999999	-0.3544444444444444	0.2033333333333333	>seq_201	SVVNPIIYS	3.5012	0.301	0.301	0.300993	0.999941047525419	0.0229475922540843	0.2157	0.0001524077459156	False	True
190	HLA-A2601	0	SVVNPIIYFY	SVVNPIIYSY	SVVNPIIYF	SVVNPIIYF	10	0.0231	0.0252	0.0644	0	9	SVVNPIIYS	0.971099	9	9	0,1,8	8	True	2	-2	151.11111111111111	-1.1911111111111112	1.4444444444444444	6.093198032584041	0.5277777777777778	0.0499999999999999	-0.3544444444444444	0.2033333333333333	>seq_202	SVVNPIIYS	3.5012	0.301	0.301	0.300993	0.999941047525419	0.0229475922540843	0.4392	0.0001524077459156	False	True
191	HLA-A1101	0	TFFLAHGLK	TFSLAHGLK	TFFLAHGLK	TFFLAHGLK	9	2.7225	4.2935	2.7225	0	9	TFSLAHGLK	0.918912	9	9	1,8	2	False	2	-2	97.77777777777776	-0.6411111111111112	0.7555555555555554	9.702001779340208	0.4188888888888888	-0.0911111111111111	0.1822222222222221	-0.2544444444444445	>seq_203	TFSLAHGLK	4.2935	0.141	0.035	0.141003	0.0	0.9961680447187607	7.0445	1.7263319552812393	False	True
192	HLA-A1101	0	TITSSAELLK	TITSSAELFK	ITSSAELLK	ITSSAELLK	10	0.1089	0.079	0.3218	1	9	ITSSAELFK	0.968561	9	9	1,8	7	False	6	0	141.1111111111111	0.5733333333333333	0.4666666666666665	6.408795645926148	0.0122222222222222	-0.2466666666666666	0.0922222222222222	-0.1211111111111111	>seq_204	ITSSAELFK	0.079	11.851	10.026	11.8507	0.0	0.041216582278481	0.751	0.150116582278481	False	True
193	HLA-A0201	0	TLLGDPGWRV	TLLGDPGRRV	LLGDPGWRV	LLGDPGWRV	10	0.0696	0.8069	0.1518	1	9	LLGDPGRRV	0.873257	9	9	1,8	6	False	2	-3	118.88888888888889	0.6166666666666668	0.0555555555555555	6.338718596380204	0.2422222222222222	-0.2877777777777777	0.4522222222222221	0.0166666666666666	>seq_205	LLGDPGRRV	0.8069	0.001	0.001	0.000999989	0.0	0.063596579501797	1.4494	0.0060034204982029	False	True
194	HLA-A0101	0	TMCECMSFY	TMCECMSSY	TMCECMSFY	TMCECMSFY	9	0.9103	1.1168	0.9103	0	9	TMCECMSSY	0.940819	9	9	1,8	7	False	2	-2	0.0	0.2977777777777777	0.588888888888889	3.849940513726324	0.2577777777777778	0.061111111111111	-0.8611111111111112	-0.2155555555555555	>seq_206	TMCECMSSY	1.1168	45.842	22.921	45.8421	0.0369719832731605	0.1683174695558739	1.3379	0.7419825304441261	False	True
195	HLA-A0101	0	TMMFFAEHDY	TMMFLAEHDY	MMFFAEHDY	MMFFAEHDY	10	1.0722	1.1442	2.4142	1	9	MMFLAEHDY	0.941615	9	9	1,8	3	False	6	0	11.11111111111111	0.8733333333333335	-0.0333333333333335	4.181152219418436	0.3400000000000001	0.2955555555555555	-0.3455555555555555	-0.17	>seq_207	MMFLAEHDY	1.1442	31.52	12.608	31.5201	0.0	0.0674693235448348	1.7301	1.0047306764551651	False	True
196	HLA-A2601	0	TTATISGLV	TTATVSGLV	TTATISGLV	TTATISGLV	9	1.6355	1.7325	1.6355	0	9	TTATVSGLV	0.984189	9	9	0,1,8	4	False	3	3	129.99999999999997	-0.6133333333333333	1.2222222222222223	6.099999998230487	0.1833333333333333	-0.69	-0.1066666666666667	-0.1466666666666666	>seq_208	TTATVSGLV	1.7325	8.871	2.218	8.87102	0.0	0.0915691197691197	3.4213	1.5439308802308804	False	True
197	HLA-A2601	0	TTTATISGL	TTTATVSGL	TTTATISGL	TTTATISGL	9	1.0496	1.2556	1.0496	0	9	TTTATVSGL	0.985964	9	9	0,1,8	5	False	3	3	97.77777777777776	0.1211111111111111	0.6777777777777777	6.099999998230487	0.061111111111111	-0.7322222222222222	-0.1677777777777778	-0.0999999999999999	>seq_209	TTTATVSGL	1.2556	8.871	4.436	8.87102	0.0	0.1722026122969098	1.7865	0.8773973877030903	False	True
198	HLA-A3101	1	VIAFGSAHLFR	VIAFGSAHLYR	AFGSAHLFR	AFGSAHLFR	11	0.247	0.1952	0.9981	2	9	AFGSAHLYR	0.970142	9	9	8	7	False	2	3	65.55555555555554	0.8377777777777777	0.4555555555555553	10.551758703775704	0.2144444444444443	-0.2788888888888888	0.1933333333333333	-0.1922222222222222	>seq_210	AFGSAHLYR	0.1952	2.221	0.74	2.22099	4.52679959335127e-07	0.065546106557377	3.3708	0.312546106557377	False	True
199	HLA-A0201	0	VIIGITIDSV	VIIGITIASV	VIIGITIDSV	VIIGITISV	10	1.5047	1.1314	1.5047	0	10	VIIGITIASV	0.953417	10	10	1,9	7	False	2	-2	214.0	-1.4009999999999998	2.1	3.749987360555679	0.424	-0.38	-0.051	-0.086	>seq_211	VIIGITISV	1.4556	0.051	0.051	0.0509984999999999	0.0	0.050756231107447	4.9862	1.555456231107447	False	True
200	HLA-A0101	0	VINLLSCLPY	VIDLLSCLPY	VINLLSCLPY	VINLLSCLY	10	3.1166	0.3173	3.1166	0	10	VIDLLSCLPY	0.96242	10	10	9	2	False	2	1	185.0	-1.482	1.5399999999999998	5.919503211509436	0.546	-0.002	-0.283	0.014	>seq_212	VIDLLSCLY	0.3173	0.052	0.04	0.0519984999999999	0.666666666666667	27.495425086668767	13.1314	30.61202508666877	False	True
201	HLA-A0201	0	VLMMPFSIV	VLVMPFSIV	VLMMPFSIV	VLMMPFSIV	9	1.1586	2.2785	1.1586	0	9	VLVMPFSIV	0.957204	9	9	1,8	2	False	1	1	151.11111111111111	-2.466666666666667	2.3222222222222224	6.099999998230487	0.8044444444444445	0.0633333333333333	-0.4933333333333334	0.1444444444444444	>seq_213	VLVMPFSIV	2.2785	0.061	0.061	0.061002	0.0	0.5694606714944043	5.0072	0.5891393285055958	False	True
202	HLA-A0101	0	VSDGFTAVM	VPDGFTAVM	VSDGFTAVM	VSDGFTAVM	9	0.4033	2.396	0.4033	0	9	VPDGFTAVM	0.946296	9	9	1,8	1	True	4	-1	75.55555555555556	-0.1633333333333332	1.0555555555555556	3.749987360555679	0.2044444444444444	-0.5511111111111112	-0.1888888888888889	-0.1888888888888889	>seq_214	VPDGFTAVM	2.396	49.382	24.691	49.3815	0.0	0.3354156552587646	0.1769	0.0678843447412353	False	True
203	HLA-A0101	0	VSDMSLSLS	VSDMGLSLS	VSDMSLSLS	VSDMSLSLS	9	1.8251	1.805	1.8251	0	9	VSDMGLSLS	0.938749	9	9	1,8	4	False	2	0	118.88888888888889	0.6766666666666666	0.7777777777777779	3.749987360555679	0.0733333333333333	-0.4122222222222222	-0.3855555555555556	-0.1055555555555555	>seq_215	VSDMGLSLS	1.805	0.001	0.001	0.000999989	0.0	0.0203238282548476	11.4108	1.845423828254848	False	True
204	HLA-A0101	0	VSDMSLSLSS	VSDMGLSLSS	VSDMSLSLS	VSDMSLSLS	10	1.8251	1.805	3.7289	0	9	VSDMGLSLS	0.938749	9	9	1,8	4	False	2	0	118.88888888888889	0.6766666666666666	0.7777777777777779	3.749987360555679	0.0733333333333333	-0.4122222222222222	-0.3855555555555556	-0.1055555555555555	>seq_216	VSDMGLSLS	1.805	0.001	0.001	0.000999989	0.0	0.0203238282548476	23.3526	1.845423828254848	False	True
205	HLA-A0101	0	VTLGIFFFFY	VTLGIFSFFY	TLGIFFFFY	TLGIFFFFY	10	1.7737	0.7482	1.8916	1	9	TLGIFSFFY	0.914554	9	9	1,8	5	False	2	-2	86.66666666666666	-2.221111111111111	1.9	6.093198032584041	0.9755555555555556	0.2766666666666666	-0.5711111111111111	-0.3355555555555555	>seq_217	TLGIFSFFY	0.8843	0.371	0.371	0.371002	5.89524745824429e-05	1.7839294130951038	5.6805	3.557629413095104	False	True
206	HLA-A1101	1	VVGAAGVGK	VVGAGGVGK	VVGAAGVGK	VVGAAGVGK	9	0.2061	0.2133	0.2061	0	9	VVGAGGVGK	0.953356	9	9	1,8	4	False	4	0	118.88888888888889	-1.4455555555555557	1.2333333333333334	9.700002531521022	0.09	-1.1555555555555557	0.851111111111111	-0.548888888888889	>seq_218	VVGAGGVGK	0.2133	83.542	74.943	83.5417	0.0	0.0069569620253164	0.0696	0.1991430379746835	False	True
207	HLA-A1101	1	VVGADGVGK	VVGAGGVGK	VVGADGVGK	VVGADGVGK	9	0.4518	0.2133	0.4518	0	9	VVGAGGVGK	0.919927	9	9	1,8	4	False	2	-1	107.77777777777776	-0.2755555555555555	0.6444444444444445	6.337367167230696	-0.0544444444444444	-1.051111111111111	0.8144444444444443	-0.4333333333333333	>seq_219	VVGAGGVGK	0.2133	83.542	74.943	83.5417	0.0	0.5051772151898735	0.127	0.9569772151898734	False	True
208	HLA-A1101	1	VVGAVGVGK	VVGAGGVGK	VVGAVGVGK	VVGAVGVGK	9	0.1277	0.2133	0.1277	0	9	VVGAGGVGK	0.924743	9	9	1,8	4	False	4	-3	140.0	-1.6933333333333331	1.5000000000000002	9.700002531521022	0.1577777777777777	-1.0244444444444445	0.7844444444444444	-0.4988888888888889	>seq_220	VVGAGGVGK	0.2133	83.542	74.943	83.5417	0.0	0.0512476324425691	0.0501	0.0764523675574308	False	True
209	HLA-A0101	0	VVNPIIYFY	VVNPIIYSY	VVNPIIYFY	VVNPIIYFY	9	0.1702	0.2027	0.1702	0	9	VVNPIIYSY	0.940978	9	9	1,8	7	False	2	-2	151.11111111111111	-1.5533333333333337	1.3888888888888888	6.086602629628032	0.67	0.2988888888888888	-0.3899999999999999	0.1333333333333333	>seq_221	VVNPIIYSY	0.2027	0.301	0.301	0.300993	0.0	0.0272890971879625	0.391	0.1429109028120374	False	True
210	HLA-A0201	1	VVPCEPPEV	VVPYEPPEV	VVPCEPPEV	VVPCEPPEV	9	0.751	0.3995	0.751	0	9	VVPYEPPEV	0.869257	9	9	1,8	3	False	2	-2	96.66666666666666	0.0244444444444444	0.3666666666666668	3.61368223791942	0.0844444444444444	-0.2522222222222222	-0.12	1.16	>seq_222	VVPYEPPEV	0.3995	30.79	25.648	30.7902	0.0	0.6607672090112641	1.3978	1.4117672090112638	False	True
211	HLA-A0101	0	WADWGHRTY	WADWGHRAY	WADWGHRTY	WADWGHRTY	9	0.0969	0.1306	0.0969	0	9	WADWGHRAY	0.957968	9	9	1,8	7	False	4	0	11.11111111111111	2.622222222222222	-1.5111111111111113	7.542962956242263	0.0188888888888888	0.1577777777777778	0.0955555555555555	-0.1788888888888889	>seq_223	WADWGHRAY	0.1306	0.261	0.131	0.260996	0.0	0.0250040581929555	0.2731	0.0718959418070444	False	True
212	HLA-A0101	0	WLSFFTVMAY	WLSLFTVMAY	LSFFTVMAY	LSFFTVMAY	10	0.4867	0.5914	1.9403	1	9	LSLFTVMAY	0.954197	9	9	1,8	2	False	6	0	86.66666666666666	-1.4411111111111112	1.6111111111111112	6.093198032584041	0.6577777777777778	0.0822222222222222	-0.6344444444444445	-0.2477777777777778	>seq_224	LSLFTVMAY	0.5914	1.661	1.329	1.66106	0.0	0.0861641697666554	6.9999	0.4005358302333446	False	True
213	HLA-A0201	0	WMSDSGTRL	WMSDSGTGL	WMSDSGTRL	WMSDSGTRL	9	0.7418	0.863	0.7418	0	9	WMSDSGTGL	0.94315	9	9	1,8	7	False	6	-2	43.33333333333333	2.4966666666666666	-0.6555555555555554	6.338718596380204	-0.07	-0.2122222222222222	-0.0577777777777778	-0.1655555555555555	>seq_225	WMSDSGTGL	0.863	6.451	2.303	6.4509	0.999999996524196	0.1041786326767091	1.652	0.6376213673232909	False	True
214	HLA-A0101	0	WSCLGHLGY	RSCLGHLGY	WSCLGHLGY	WSCLGHLGY	9	0.4178	0.5692	0.4178	0	9	RSCLGHLGY	0.953271	9	9	1,8	0	False	2	-3	86.66666666666666	-0.7922222222222222	0.3444444444444444	7.355498301796615	0.39	-0.3044444444444443	0.0988888888888888	-0.5244444444444445	>seq_226	RSCLGHLGY	0.5692	50.012	5.551	50.0119	4.19919322623072e-26	0.1111295151089248	0.4154	0.3066704848910752	False	True
215	HLA-A2601	0	YLIGVIGNF	YLIGVIGNS	YLIGVIGNF	YLIGVIGNF	9	0.2147	11.5399	0.2147	0	9	YLIGVIGNS	0.972579	9	9	0,1,8	8	True	2	-2	162.2222222222222	-1.875555555555556	1.5777777777777775	6.093198032584041	0.6000000000000001	-0.3011111111111111	0.2199999999999999	-0.5677777777777778	>seq_227	YLIGVIGNS	11.5399	0.001	0.001	0.000999989	1.5734275536184001e-15	0.2107055035138952	1.5615	0.0039944964861047	False	True
216	HLA-A0201	0	YLTSLACVEI	YPTSLACVEI	YLTSLACVEI	YLTSLAVEI	10	2.5772	22.8308	2.5772	0	10	YPTSLACVEI	0.95417	10	10	1,9	1	True	4	-3	156.0	-0.8970000000000002	1.4300000000000002	3.849961610045284	0.35	-0.131	-0.297	-0.207	>seq_228	YTSLACVEI	22.8308	1.341	0.595	1.34099	0.0	2.2862789705135165	5.8827	0.2909210294864831	False	True
217	HLA-A2601	0	YMAELFSFI	YMAELFPFI	YMAELFSFI	YMAELFSFI	9	3.5923	3.7665	3.5923	0	9	YMAELFPFI	0.929083	9	9	0,1,8	6	False	4	-1	97.77777777777776	-1.0677777777777775	1.3333333333333333	3.8499827128835022	0.6211111111111111	0.2066666666666666	-0.4366666666666667	-0.3	>seq_229	YMAELFPFI	3.7665	1.501	0.857	1.5009800000000002	0.0	0.1661432789061466	13.376	3.4261567210938533	False	True
218	HLA-A0201	0	YMFSDCSTSL	YMFSDRSTSL	YMFSDCSTSL	YMFSDSTSL	10	0.3347	0.1681	0.3347	0	10	YMFSDRSTSL	0.892542	10	10	1,9	5	False	2	-3	39.0	1.0100000000000002	0.3099999999999999	3.749971055891365	0.118	-0.171	-0.736	-0.093	>seq_230	YMFDRSTSL	0.1681	0.741	0.741	0.740977	0.999999773659969	0.3317133848899464	2.1644	0.6664133848899464	False	True
219	HLA-A0101	0	YSSALDLCY	YSSALNLCY	YSSALDLCY	YSSALDLCY	9	0.0396	0.0371	0.0396	0	9	YSSALNLCY	0.94305	9	9	1,8	5	False	2	1	97.77777777777776	0.3188888888888889	0.4666666666666667	3.749970651697368	0.1977777777777778	-0.1444444444444445	-0.4733333333333333	-0.2411111111111111	>seq_231	YSSALNLCY	0.0371	0.061	0.061	0.061002	0.0	0.0026684636118598	0.2391	0.0422684636118598	False	True
220	HLA-A0101	0	YSSEENLIF	YSSEGNLIF	YSSEENLIF	YSSEENLIF	9	0.5513	0.4778	0.5513	0	9	YSSEGNLIF	0.911567	9	9	1,8	4	False	2	-2	86.66666666666666	1.5977777777777775	-0.2555555555555555	3.613691097591072	0.0077777777777777	0.0533333333333332	-0.1222222222222222	-0.2233333333333333	>seq_232	YSSEGNLIF	0.4778	0.392	0.301	0.391988	0.0	0.0848065089995814	1.6747	0.6361065089995814	False	True
221	HLA-A0201	0	YTAPYPHPA	YTAPHPHPA	YTAPYPHPA	YTAPYPHPA	9	0.4598	0.4933	0.4598	0	9	YTAPHPHPA	0.923447	9	9	1,8	4	False	2	2	22.22222222222222	0.4322222222222221	-0.8555555555555557	7.534655152820051	0.1566666666666666	-0.2266666666666667	-0.1811111111111111	1.0799999999999998	>seq_233	YTAPHPHPA	0.4933	0.021	0.019	0.0209994999999999	0.500000000006672	0.03122501520373	3.9535	0.42857498479627	False	True
222	HLA-A0101	1	YTDFHCQYV	YTDFPCQYV	YTDFHCQY	YTD-FHCQY	9	0.0241	0.0261	0.2237	0	8	YTDFPCQY	0.837918	8	8	1,2,7	4	False	2	-2	0.0	2.18875	-1.025	5.289758428465575	0.005	0.3037499999999999	-0.61125	-0.0299999999999999	>seq_234	YTD-FPCQY	0.0261	8.541	8.541	8.54097	0.0	0.0018467432950191	0.5108	0.0222532567049808	False	True
223	HLA-A0101	1	YTDFHCQYVK	YTDFPCQYVK	YTDFHCQY	YTD-FHCQY	10	0.0241	0.0261	0.8414	0	8	YTDFPCQY	0.837918	8	8	1,2,7	4	False	2	-2	0.0	2.18875	-1.025	5.289758428465575	0.005	0.3037499999999999	-0.61125	-0.0299999999999999	>seq_235	YTD-FPCQY	0.0261	8.541	8.541	8.54097	0.0	0.0018467432950191	1.4492	0.0222532567049808	False	True
224	HLA-A0101	0	YTFLIFSDY	YTFLISSDY	YTFLIFSDY	YTFLIFSDY	9	0.3937	0.1717	0.3937	0	9	YTFLISSDY	0.917383	9	9	1,8	5	False	2	-2	86.66666666666666	-0.0922222222222221	0.7	3.7499865652062	0.5255555555555556	0.321111111111111	-0.6733333333333333	-0.1255555555555555	>seq_237	YTFLISSDY	0.1717	30.211	20.151	30.211	0.0	0.5090355270821201	0.3207	0.90273552708212	False	True
225	HLA-A2601	0	YTFLIFSDY	YTFLISSDY	YTFLIFSDY	YTFLIFSDY	9	0.1328	0.0805	0.1328	0	9	YTFLISSDY	0.917383	9	9	0,1,8	5	False	2	-2	86.66666666666666	-0.0922222222222221	0.7	3.7499865652062	0.5255555555555556	0.321111111111111	-0.6733333333333333	-0.1255555555555555	>seq_236	YTFLISSDY	0.0805	30.211	20.151	30.211	0.0	0.0862787577639751	0.2629	0.2190787577639751	False	True
226	HLA-A2601	0	YTIEEFMEL	YTMEEFMEL	YTIEEFMEL	YTIEEFMEL	9	0.0888	0.1655	0.0888	0	9	YTMEEFMEL	0.961049	9	9	0,1,8	2	False	3	1	86.66666666666666	0.8855555555555554	0.0555555555555555	3.472799689974636	0.21	0.33	-0.1433333333333333	-0.1888888888888889	>seq_238	YTMEEFMEL	0.1655	0.141	0.035	0.141003	2.06492758662935e-13	0.041153836858006	1.0956	0.0476461631419939	False	True
227	HLA-A0201	0	YTSEHAASV	YTPEHAASV	YTSEHAASV	YTSEHAASV	9	0.2463	0.2824	0.2463	0	9	YTPEHAASV	0.933204	9	9	1,8	2	False	4	-1	54.44444444444444	1.48	-0.2777777777777778	5.363445803988725	-0.18	-0.4355555555555555	-0.0788888888888888	-0.0255555555555555	>seq_239	YTPEHAASV	0.2824	0.861	0.861	0.8610089999999999	0.5	0.0314852337110481	1.199	0.2148147662889518	False	True
228	HLA-A0101	0	YVDVTYNFI	YVDVTYDFI	YVDVTYNF	YVD-VTYNF	9	1.1718	1.2899	1.2849	0	8	YVDVTYDF	0.951051	8	8	1,2,7	6	False	2	1	72.5	0.89375	0.1125	3.7499865652062	0.2225	0.20375	-0.47	-0.14375	>seq_240	YVD-VTYDF	1.8002	0.151	0.05	0.150998	4.52679959335127e-07	0.4090429507832463	3.3781	0.7627570492167537	False	True
229	HLA-A0101	0	YVDVTYNFII	YVDVTYDFII	YVDVTYNF	YVD-VTYNF	10	1.1718	1.2899	5.472	0	8	YVDVTYDF	0.951051	8	8	1,2,7	6	False	2	1	72.5	0.89375	0.1125	3.7499865652062	0.2225	0.20375	-0.47	-0.14375	>seq_241	YVD-VTYDF	1.8002	0.151	0.05	0.150998	5.89524745824429e-05	0.4090429507832463	17.8604	0.7627570492167537	False	True
230	HLA-A2601	0	YVKLANLSY	YVKLANLPY	YVKLANLSY	YVKLANLSY	9	0.0914	0.2358	0.0914	0	9	YVKLANLPY	0.949411	9	9	0,1,8	7	False	4	-1	129.99999999999997	0.02	0.3111111111111111	9.145600226707757	0.2244444444444445	0.0888888888888888	0.0088888888888888	-0.3722222222222222	>seq_242	YVKLANLPY	0.2358	0.001	0.001	0.000999989	0.0	0.0559718405428329	1.1676	0.035428159457167	False	True
231	HLA-A2601	0	YVVTISSLL	HVVTISSLL	YVVTISSLL	YVVTISSLL	9	0.353	0.2708	0.353	0	9	HVVTISSLL	0.981502	9	9	0,1,8	0	True	2	2	194.44444444444443	-1.481111111111111	1.877777777777778	6.093198032584041	0.4933333333333334	-0.0933333333333333	-0.3899999999999999	-0.1488888888888889	>seq_243	HVVTISSLL	0.2708	1.301	0.548	1.30098	0.0	0.1071514032496307	2.1938	0.4601514032496306	False	True
