# Supplementary material for: A large-scale study of peptide features defining immunogenicity of cancer neo-epitopes
Source: NAR Cancer. 2024 Jan 29;6(1):zcae002. doi: 10.1093/narcan/zcae002 (PMC10823584; doi:10.1093/narcan/zcae002)
Supplement: zcae002_Supplemental_Files [file zcae002_supplemental_files.zip › SuppDataFixed_2304XX_prime_aligned_testData.csv]

	HLA	agg_label	fold	Peptide	wild_type	icore_mut	core_mut	len	EL_rank_mut	EL_rank_wt	trueHLA_EL_rank	icore_mut_start	len_icore_mut	icore_wt_aligned	icore_dissimilarity_score	icore_len_mut	icore_len_wt	icore_anchor	icore_mutation_position	icore_anchor_mutation	icore_mut_score	icore_blsm_mut_score	aliphatic_index	boman	hydrophobicity	isoelectric_point	VHSE1	VHSE3	VHSE7	VHSE8	seq_id	core_wt_aligned	EL_rank_wt_aligned	ratio_rank	foreignness_score	in_cedar	in_nepdb
0	HLA-B0702	0	0	AAAAAAAAVL	AAAAAAAAVI	AAAAAAAVL	AAAAAAAVL	10	0.9883	2.6958	3.6567	1	9	AAAAAAAVI	0.994706	9	9	1,8	8	True	4	2	153.33333333333334	-2.4033333333333338	2.288888888888889	6.099999998230487	0.3522222222222222	-1.028888888888889	0.2622222222222222	-0.4455555555555555	>seq_1	AAAAAAAVI	3.9965	0.7439019291880397	0.0	False	False
1	HLA-B0702	0	0	AAAAAAAVL	AAAAAAAVI	AAAAAAAVL	AAAAAAAVL	9	0.9883	3.9965	0.9883	0	9	AAAAAAAVI	0.994706	9	9	1,8	8	True	4	2	153.33333333333334	-2.4033333333333338	2.288888888888889	6.099999998230487	0.3522222222222222	-1.028888888888889	0.2622222222222222	-0.4455555555555555	>seq_2	AAAAAAAVI	3.9965	0.7439019291880397	0.0	False	False
2	HLA-A1101	0	5	AAAALHMQR	AAAALHMLR	AAAALHMQR	AAAALHMQR	9	0.3609	0.3717	0.3609	0	9	AAAALHMLR	0.953264	9	9	1,8	7	False	2	-2	87.77777777777777	1.1788888888888889	0.1888888888888888	10.551758703775704	0.0122222222222222	-0.3133333333333333	0.2988888888888888	-0.2388888888888888	>seq_3	AAAALHMLR	0.3717	0.0104861985472154	0.0	False	False
3	HLA-A0301	0	0	AAAKAKNIPK	AAAKAKFIPK	AAKAKNIPK	AAKAKNIPK	10	0.6	0.364	1.0865	1	9	AAKAKFIPK	0.903724	9	9	1,8	5	False	0	-3	76.66666666666666	1.4377777777777776	-0.7666666666666666	11.10307073686272	-0.2844444444444444	-0.28	0.7055555555555555	0.1755555555555555	>seq_4	AAKAKFIPK	0.364	0.3890109890109889	3.47580404973379e-09	False	False
4	HLA-B0702	0	2	AAAPAVGPPL	AAATAVGPPL	APAVGPPL	APA-VGPPL	10	0.0897	1.1108	1.4894	2	8	ATAVGPPL	0.933406	8	8	1,7	1	True	4	-1	110.0	-1.69	0.8	6.099999998230487	0.36	-0.8300000000000001	0.2499999999999999	0.96625	>seq_5	ATA-VGPPL	4.7794	0.0880165062560154	0.0	False	False
5	HLA-B0702	0	3	AAAPLRGRAL	AAAPLRVRAL	APLRGRAL	APL-RGRAL	10	0.052	0.0686	0.5257	2	8	APLRVRAL	0.889486	8	8	1,7	4	False	4	-3	122.5	1.93	0.0249999999999998	12.500109306536617	0.0125	-0.32875	0.6625	0.2099999999999999	>seq_6	APL-RVRAL	0.0686	0.0125830903790087	0.0	False	False
6	HLA-B0702	0	8	AAAPPLSPPL	AAAPHLSPPL	APPLSPPL	AP-PLSPPL	10	0.288	0.0954	0.9357	2	8	APHLSPPL	0.882912	8	8	1,7	2	False	2	-2	110.0	-1.03125	0.2749999999999998	6.099999998230487	0.385	-0.4625	-0.11	1.57875	>seq_7	APH-LSPPL	0.0954	0.5814339622641509	0.0	False	False
7	HLA-B0702	0	1	AAATAATTAA	AAATAPTTAA	AATAATTAA	AATAATTAA	10	4.3239	1.957	8.767	1	9	AATAPTTAA	0.937946	9	9	1,8	4	False	4	-1	66.66666666666666	-0.3500000000000001	0.9666666666666668	6.099999998230487	-0.0133333333333333	-1.0833333333333333	-0.0233333333333333	-0.1899999999999999	>seq_8	AATAPTTAA	1.957	5.229554885028105	0.0	False	False
8	HLA-B1501	0	7	AAFHGVFQKY	AAFHGVFEKY	AAFHGVFQKY	AAFHGVQKY	10	0.3068	0.4908	0.3068	0	10	AAFHGVFEKY	0.967848	10	10	1,9	7	False	2	2	49.0	0.1329999999999999	0.1099999999999999	9.300695891492069	0.195	-0.116	0.1229999999999999	-0.288	>seq_9	AAFHGVEKY	0.4908	0.1150187449062754	4.52679959335127e-07	False	False
9	HLA-A1101	0	4	AAGFVTEIK	AAGVVTEIK	AAGFVTEIK	AAGFVTEIK	9	0.6719	1.0859	0.6719	0	9	AAGVVTEIK	0.933034	9	9	1,8	3	False	2	-1	97.77777777777776	-0.1744444444444445	0.7333333333333333	6.408795645926148	0.1066666666666666	-0.4433333333333333	0.3055555555555555	-0.2355555555555555	>seq_10	AAGVVTEIK	1.0859	0.2561622617183903	0.0	False	False
10	HLA-A6801	0	6	AAKWKANLR	PAKWKANLR	AAKWKANLR	AAKWKANLR	9	1.622	4.7495	1.622	0	9	PAKWKANLR	0.972777	9	9	1,8	0	False	4	-1	76.66666666666666	2.22	-0.8333333333333334	11.823055271990595	-0.1655555555555555	0.0411111111111111	0.6044444444444443	-0.2911111111111111	>seq_11	PAKWKANLR	4.7495	1.068071375934309	5.89524745824429e-05	False	False
11	HLA-A1101	0	6	AALMELLWEK	AALMELLREK	ALMELLWEK	ALMELLWEK	10	0.0608	0.1145	0.4631	1	9	ALMELLREK	0.900501	9	9	1,8	6	False	2	-3	141.1111111111111	-0.2311111111111113	0.3666666666666666	4.258147296961397	0.3566666666666667	0.3166666666666667	0.2422222222222222	-0.4111111111111111	>seq_12	ALMELLREK	0.1145	0.0285149344978165	0.999941047525418	False	False
12	HLA-A1101	0	3	AALNPLVYGVK	PALNPLVYGVK	AALNPLVYGVK	AALNPLVYK	11	0.1216	0.8254	0.1216	0	11	PALNPLVYGVK	0.985477	11	11	0,1,10	0	True	4	-1	141.8181818181818	-0.9227272727272726	0.8090909090909091	9.298300650902092	0.2736363636363636	-0.3590909090909091	0.329090909090909	-0.1118181818181818	>seq_13	PALNPLVYK	3.7259	0.11763141254462	0.0	False	False
13	HLA-B0702	0	1	AALPMGLSL	AALPVGLSL	AALPMGLSL	AALPMGLSL	9	0.5834	0.449	0.5834	0	9	AALPVGLSL	0.948189	9	9	1,8	4	False	1	1	152.22222222222223	-2.03	1.5666666666666669	6.099999998230487	0.5266666666666667	-0.5988888888888888	0.1422222222222222	-0.13	>seq_14	AALPVGLSL	0.449	0.1746302004454343	0.0	False	False
14	HLA-B0702	0	3	AAPLRGRAL	AAPLRVRAL	APLRGRAL	APL-RGRAL	9	0.052	0.0686	0.7665	1	8	APLRVRAL	0.889486	8	8	1,7	4	False	4	-3	122.5	1.93	0.0249999999999998	12.500109306536617	0.0125	-0.32875	0.6625	0.2099999999999999	>seq_15	APL-RVRAL	0.0686	0.0125830903790087	0.0	False	False
15	HLA-C0303	0	2	AAPTAVGPPL	AAATAVGPPL	APTAVGPPL	APTAVGPPL	10	2.0192	0.1084	2.4981	1	9	AATAVGPPL	0.952649	9	9	1,8	1	True	4	-1	97.77777777777776	-1.2166666666666668	0.6333333333333333	6.099999998230487	0.2822222222222222	-0.7988888888888889	0.1344444444444444	0.9022222222222224	>seq_16	AATAVGPPL	0.1084	35.59305682656827	3.50249223875953e-09	False	False
16	HLA-A3101	0	0	AARGAACAR	AALGAACAR	AARGAACAR	AARGAACAR	9	0.8232	1.3993	0.8232	0	9	AALGAACAR	0.937614	9	9	8	2	False	4	-2	55.55555555555556	2.063333333333333	0.2333333333333332	10.52640717383474	-0.2455555555555555	-0.8177777777777777	0.5333333333333332	-0.2522222222222222	>seq_17	AALGAACAR	1.3993	0.3389162581290645	0.0	False	False
17	HLA-A3101	0	0	AARGAACARR	AALGAACARR	AARGAACAR	AARGAACAR	10	0.8232	1.3993	1.6502	0	9	AALGAACAR	0.937614	9	9	8	2	False	4	-2	55.55555555555556	2.063333333333333	0.2333333333333332	10.52640717383474	-0.2455555555555555	-0.8177777777777777	0.5333333333333332	-0.2522222222222222	>seq_18	AALGAACAR	1.3993	0.3389162581290645	0.0	False	False
18	HLA-B0702	0	3	AARGHRWPC	AARGHSWPC	AARGHRWPC	AARGHRWPC	9	2.3854	2.7254	2.3854	0	9	AARGHSWPC	0.912969	9	9	1,8	5	False	6	-1	22.22222222222222	2.9255555555555555	-1.0	10.52738690096885	-0.1522222222222222	-0.1833333333333333	0.3833333333333332	0.281111111111111	>seq_19	AARGHSWPC	2.7254	0.2975842078227048	0.999999999973312	False	False
19	HLA-B0702	0	3	AARGHRWPCL	AARGHSWPCL	AARGHRWPCL	AARGHRWPL	10	1.4121	1.4755	1.4121	0	10	AARGHSWPCL	0.917578	10	10	1,9	5	False	6	-1	59.00000000000001	2.141	-0.52	10.52738690096885	-0.0009999999999999	-0.129	0.3529999999999999	0.1909999999999999	>seq_20	AARGHSWPL	1.4755	0.0606757980345646	1.0	False	False
20	HLA-B0702	0	1	AARQKLLDREL	AARQQLLDREL	AARQKLLDREL	AARQKLLEL	11	2.9346	3.2298	2.9346	0	11	AARQQLLDREL	0.966779	11	11	1,3,10	4	False	2	1	124.54545454545452	3.461818181818181	-0.7636363636363638	9.690161255188286	-0.2745454545454544	0.1299999999999999	0.5390909090909092	-0.0781818181818181	>seq_21	AARQQLLEL	3.2298	0.2682190600037153	0.0	False	False
21	HLA-A1101	0	8	AASENARQPAK	AASEDARQPAK	ASENARQPAK	ASNARQPAK	11	0.8291	0.6896	1.4641	1	10	ASEDARQPAK	0.955283	10	10	0,1,9	3	False	2	1	30.0	3.743	-1.59	9.6950276857242	-0.577	-0.377	0.4619999999999999	0.2	>seq_22	ASEDAQPAK	0.6896	0.1677196200696055	0.0	False	False
22	HLA-A1101	0	0	AASESPSLK	AASESPSVK	AASESPSLK	AASESPSLK	9	0.0694	0.2369	0.0694	0	9	AASESPSVK	0.978949	9	9	1,8	7	False	6	1	65.55555555555554	1.5577777777777777	-0.4444444444444444	6.408795645926148	-0.2755555555555555	-0.5833333333333335	0.1366666666666666	0.2733333333333333	>seq_23	AASESPSVK	0.2369	0.0490692275221612	0.0	False	False
23	HLA-B3501	0	0	AASSSVQRHPF	AASSSVHRHPF	SSSVQRHPF	SSSVQRHPF	11	2.7131	2.3844	7.7921	2	9	SSSVHRHPF	0.919213	9	9	1,8	4	False	4	0	32.22222222222222	3.1444444444444444	-0.911111111111111	10.551758703775704	-0.2633333333333333	-0.1255555555555555	-0.1833333333333333	0.5255555555555556	>seq_24	SSSVHRHPF	2.3844	0.3740127369568864	0.0	False	False
24	HLA-C0303	0	0	AATLKALAGL	AATLKALAVL	ATLKALAGL	ATLKALAGL	10	2.7069	0.8548	3.7007	1	9	ATLKALAVL	0.950599	9	9	1,8	7	False	4	-3	163.33333333333331	-1.4455555555555557	1.3111111111111111	9.700002531521022	0.3133333333333333	-0.6055555555555555	0.4633333333333333	-0.4577777777777778	>seq_25	ATLKALAVL	0.8957	5.473637691191247	0.0	False	False
25	HLA-A1101	0	3	AAYKFRVIAK	AAYEFRVIAK	AAYKFRVIAK	AAYKFVIAK	10	0.3074	0.1405	0.3074	0	10	AAYEFRVIAK	0.957	10	10	0,1,9	3	False	2	1	98.0	0.8789999999999998	0.3299999999999998	10.901809546165168	0.08	0.0849999999999999	0.295	-0.123	>seq_26	AAYEFVIAK	0.1405	0.3651605693950177	0.0	False	False
26	HLA-A3101	0	3	ACNIRELHR	ACSIRELHR	ACNIRELHR	ACNIRELHR	9	1.9684	2.8307	1.9684	0	9	ACSIRELHR	0.948642	9	9	8	2	False	2	1	97.77777777777776	3.891111111111112	-0.7333333333333334	8.557410550303757	-0.2866666666666667	0.1588888888888889	0.4266666666666666	0.0122222222222222	>seq_28	ACSIRELHR	2.8307	0.5996224679407922	0.0	False	False
27	HLA-B4403	0	6	AESGLPDLLL	AESGLPALLL	AESGLPDLL	AESGLPDLL	10	0.1694	0.0598	0.3085	0	9	AESGLPALL	0.928541	9	9	1,8	6	False	2	-2	141.1111111111111	0.1577777777777778	0.3777777777777776	3.5500735570676625	0.1388888888888889	-0.5311111111111111	0.3022222222222221	0.0633333333333333	>seq_30	AESGLPALL	0.0598	0.3104722408026756	0.0	False	False
28	HLA-A1101	0	8	AFIETVNAYFK	AFTETVNAYFK	FIETVNAYFK	FIETVNAYK	11	2.449	1.3065	2.9961	1	10	FTETVNAYFK	0.972203	10	10	0,1,9	1	True	3	-1	78.0	0.4979999999999999	0.3199999999999999	6.40200117090717	0.215	0.175	-0.118	-0.182	>seq_32	FTETVNAYK	1.3065	2.141586299272866	0.0	False	False
29	HLA-A1101	0	5	AFIRRGILK	AFIRRGNLK	AFIRRGILK	AFIRRGILK	9	2.0272	3.3375	2.0272	0	9	AFIRRGNLK	0.916408	9	9	1,8	6	False	2	-3	141.1111111111111	1.655555555555556	0.4555555555555555	12.51647814642638	0.1399999999999999	0.1244444444444444	0.5588888888888888	-0.1233333333333333	>seq_33	AFIRRGNLK	3.3375	0.7958772014981274	0.0076197710941836	False	False
30	HLA-A2402	0	0	AFLFVWEPF	AFLFVREPF	AFLFVWEPF	AFLFVWEPF	9	0.5766	0.5859	0.5766	0	9	AFLFVREPF	0.868037	9	9	1,8	5	False	2	-3	86.66666666666666	-1.6922222222222223	1.3555555555555554	3.849983240943402	0.8188888888888888	0.3455555555555555	-0.4533333333333333	0.1111111111111111	>seq_34	AFLFVREPF	0.5859	0.0091523809523809	0.0	False	False
31	HLA-A1101	0	3	AFLPMCRYYR	AFNPMCRYYR	AFLPMCRYY	AFLPMCRYY	10	7.107	6.2283	7.4681	0	9	AFNPMCRYY	0.899308	9	9	1,8	2	False	0	-3	54.44444444444444	0.2066666666666665	0.4555555555555555	8.506546086631715	0.4655555555555556	0.3355555555555555	-0.4633333333333333	0.131111111111111	>seq_35	AFNPMCRYY	6.2283	1.0026686094118784	0.0	False	False
32	HLA-A3301	0	9	AFQELLCLCR	AFQELLCLRR	AFQELLCLCR	AFQELLCLR	10	1.1358	0.2768	1.1358	0	10	AFQELLCLRR	0.942075	10	10	0,9	8	False	2	-3	127.0	0.516	0.9499999999999998	6.13573748851195	0.25	0.1289999999999999	-0.194	-0.2479999999999999	>seq_36	AFQELLCLR	1.0569	0.0847900652852682	0.999941047525418	False	False
33	HLA-A1101	0	6	AFQEYDSFEK	AFQEDDSFEK	AFQEYDSFEK	AQEYDSFEK	10	2.821	2.4881	2.821	0	10	AFQEDDSFEK	0.897324	10	10	0,1,9	4	False	2	-3	10.0	2.92	-1.26	3.927550298627466	-0.251	0.1339999999999999	-0.062	-0.0969999999999999	>seq_37	AQEDDSFEK	2.6709	0.1585353626118538	0.0	False	False
34	HLA-C0303	0	5	AGIICTLWAL	AGIVCTLWAL	GIICTLWAL	GIICTLWAL	10	9.2463	10.657	20.1538	1	9	GIVCTLWAL	0.983362	9	9	1,8	2	False	3	3	184.44444444444443	-2.6077777777777778	2.1	5.922539790626615	0.7277777777777777	-0.2088888888888889	-0.1333333333333333	-0.4411111111111112	>seq_38	GIVCTLWAL	11.6299	1.8950705233922904	5.89524745824429e-05	False	False
35	HLA-C0602	0	3	AHWDRYMGTL	ALWDRYMGTL	AHWDRYMGTL	AHWDRYMTL	10	3.6715	11.4941	3.6715	0	10	ALWDRYMGTL	0.938636	10	10	0,1,9	1	True	2	-3	49.0	1.866	-0.7000000000000001	7.542962956242263	0.104	0.042	0.109	-0.206	>seq_39	ALWDRYMTL	11.4941	2.4987320364360848	0.0	False	False
36	HLA-A1101	0	4	AIANRIKFK	AIANRIKSK	AIANRIKFK	AIANRIKFK	9	0.138	0.2147	0.138	0	9	AIANRIKSK	0.945678	9	9	1,8	7	False	2	-2	108.88888888888889	1.8022222222222224	-0.0444444444444444	11.823055271990595	-0.0488888888888888	0.1255555555555555	0.4844444444444444	-0.1255555555555556	>seq_40	AIANRIKSK	0.2147	0.049299487657196	0.0	False	True
37	HLA-A0201	0	5	AICKPLHYV	AICKPLHYM	AICKPLHYV	AICKPLHYV	9	0.361	2.3945	0.361	0	9	AICKPLHYM	0.980775	9	9	1,8	8	True	1	1	129.99999999999997	-0.7355555555555556	0.7555555555555556	8.53052634280175	0.3277777777777778	0.0466666666666666	-0.0177777777777777	0.2633333333333333	>seq_41	AICKPLHYM	2.3945	0.3065748590519941	0.0	False	True
38	HLA-A3101	0	2	AIFCGNTEPR	AIFCENTEPR	IFCGNTEPR	IFCGNTEPR	10	1.4347	1.3812	1.4897	1	9	IFCENTEPR	0.896008	9	9	8	3	False	2	-2	43.33333333333333	2.313333333333333	-0.4888888888888889	6.232433001045138	-0.11	-0.2122222222222222	0.0966666666666666	0.2377777777777777	>seq_42	IFCENTEPR	1.3812	0.0555722922096728	4.0983866221855097e-13	False	False
39	HLA-A0201	0	9	AIPAMVVPNV	AIPAMVVPNA	AIPAMVVPNV	AIPAVVPNV	10	2.2606	5.4562	2.2606	0	10	AIPAMVVPNA	0.988621	10	10	1,9	9	True	4	0	146.0	-1.6369999999999998	1.59	6.099999998230487	0.4309999999999999	-0.385	-0.067	0.446	>seq_44	AIPAVVPNA	5.4562	1.3239935046369269	2.06492758662935e-13	False	True
40	HLA-A0206	0	8	AISCSYGQV	GISCSYGQV	AISCSYGQV	AISCSYGQV	9	10.3439	16.0819	10.3439	0	9	GISCSYGQV	0.980661	9	9	1,8	0	False	4	0	86.66666666666666	-0.0566666666666666	0.6888888888888889	5.919503211509436	0.0522222222222222	-0.5666666666666667	-0.2311111111111111	-0.32	>seq_45	GISCSYGQV	16.0819	3.690689421026123	0.999999547320041	False	False
41	HLA-A0201	0	1	ALAFVIRPTA	ALAFIIRPTA	ALAFVIRPTA	ALAFVIPTA	10	1.5014	1.4918	1.5014	0	10	ALAFIIRPTA	0.983921	10	10	1,9	4	False	3	3	137.0	-0.4800000000000001	1.39	10.550002220086752	0.377	-0.241	-0.025	0.2359999999999999	>seq_46	ALAFIIPTA	1.4918	0.0096617777181928	0.0	False	False
42	HLA-A0201	0	4	ALAISPDSMV	ALAISPDSKV	ALAISPDSMV	ALISPDSMV	10	1.6965	1.4133	1.6965	0	10	ALAISPDSKV	0.965185	10	10	1,9	8	False	1	-1	127.0	-0.433	1.1299999999999997	3.749987360555679	0.2429999999999999	-0.483	-0.19	0.1919999999999999	>seq_47	ALISPDSKV	1.4133	0.3399482063256207	0.0	False	False
43	HLA-B1501	0	7	ALAQVTKSSAL	ALAQVPKSSAL	AQVTKSSAL	AQVTKSSAL	11	0.1276	0.028	2.3145	2	9	AQVPKSSAL	0.925391	9	9	1,8	3	False	4	-1	97.77777777777776	0.8755555555555554	0.211111111111111	9.700002531521022	-0.1544444444444444	-0.4799999999999999	-0.0088888888888889	-0.1422222222222222	>seq_50	AQVPKSSAL	0.028	0.4538914285714285	0.0	False	False
44	HLA-A0201	0	7	ALAQVTKSSAL	ALAQVPKSSAL	ALAQVTKSSAL	ALAQVTSAL	11	1.6301	1.4183	1.6301	0	11	ALAQVPKSSAL	0.940962	11	11	1,10	5	False	4	-1	124.54545454545456	0.1045454545454544	0.6818181818181818	9.700002531521022	0.0109090909090909	-0.4827272727272726	0.0327272727272727	-0.2163636363636363	>seq_51	ALAQVPSAL	1.4312	0.226541985746227	0.0	False	False
45	HLA-A0201	0	3	ALATEFAEI	ALAKEFAEI	ALATEFAEI	ALATEFAEI	9	0.1745	0.1367	0.1745	0	9	ALAKEFAEI	0.938041	9	9	1,8	3	False	2	-1	120.0	-0.2288888888888889	0.9777777777777776	3.613691325765103	0.2111111111111111	-0.3088888888888889	0.0777777777777777	-0.2177777777777777	>seq_52	ALAKEFAEI	0.1367	0.04825237746891	0.0	False	False
46	HLA-A0201	0	8	ALCGEDLYV	ALCGEHLYV	ALCGEDLYV	ALCGEDLYV	9	0.323	0.2571	0.323	0	9	ALCGEHLYV	0.893502	9	9	1,8	5	False	2	-1	129.99999999999997	-0.2488888888888888	0.8222222222222222	3.5500656818039715	0.21	-0.3366666666666666	0.0733333333333333	-0.3577777777777777	>seq_53	ALCGEHLYV	0.2571	0.0827915208090237	0.0	False	False
47	HLA-A0201	0	8	ALCGEDLYVL	ALCGEHLYVL	ALCGEDLYV	ALCGEDLYV	10	0.323	0.2571	0.8784	0	9	ALCGEHLYV	0.893502	9	9	1,8	5	False	2	-1	129.99999999999997	-0.2488888888888888	0.8222222222222222	3.5500656818039715	0.21	-0.3366666666666666	0.0733333333333333	-0.3577777777777777	>seq_54	ALCGEHLYV	0.2571	0.0827915208090237	0.0	False	False
48	HLA-A0206	0	3	ALDAPLFGI	GLDAPLFGI	ALDAPLFGI	ALDAPLFGI	9	0.2917	0.473	0.2917	0	9	GLDAPLFGI	0.980311	9	9	1,8	0	False	4	0	152.22222222222223	-1.508888888888889	1.4444444444444444	3.749987360555679	0.52	-0.4733333333333334	0.1377777777777777	0.0277777777777777	>seq_56	GLDAPLFGI	0.473	0.1118080549682875	0.0	False	False
49	HLA-A0201	0	3	ALDEVTAMI	ALDEVTAMD	ALDEVTAMI	ALDEVTAMI	9	0.0421	1.7524	0.0421	0	9	ALDEVTAMD	0.971042	9	9	1,8	8	True	0	-3	141.1111111111111	-0.1944444444444444	1.1444444444444446	3.5500735570676625	0.2255555555555555	-0.2933333333333334	-0.0344444444444444	-0.1611111111111111	>seq_57	ALDEVTAMD	10.9041	0.0419374547188672	0.0	False	False
50	HLA-A0201	0	7	ALDYEWGTV	ALDYEGGTV	ALDYEWGTV	ALDYEWGTV	9	1.8097	1.5768	1.8097	0	9	ALDYEGGTV	0.859476	9	9	1,8	5	False	1	-2	86.66666666666666	0.4666666666666667	-0.0555555555555555	3.550073361489922	0.1677777777777778	-0.1877777777777777	0.0433333333333333	-0.3188888888888888	>seq_59	ALDYEGGTV	1.5768	0.2673003107559615	0.0	False	False
51	HLA-A0201	0	2	ALDYGGAPPL	ALDYGGASPL	ALDYGGAPPL	ALYGGAPPL	10	0.476	1.1928	0.476	0	10	ALDYGGASPL	0.942723	10	10	1,9	7	False	4	-1	98.0	-0.6479999999999999	0.2399999999999999	3.7499869628809392	0.252	-0.748	0.359	0.2279999999999999	>seq_60	ALYGGASPL	1.1928	0.2860469483568075	2.6688189211265488e-11	False	False
52	HLA-A0101	0	2	ALEVLQSIPY	APEVLQSIPY	ALEVLQSIPY	ALEVLQSIY	10	0.623	1.8876	0.623	0	10	APEVLQSIPY	0.956203	10	10	9	1	False	4	-3	156.0	-0.4720000000000001	0.7400000000000001	3.8499827128835022	0.292	-0.062	-0.096	0.088	>seq_61	APEVLQSIY	1.8876	0.4173796355159991	0.0	False	True
53	HLA-A0201	0	8	ALFLIFFFV	ALFLIFSFV	ALFLIFFFV	ALFLIFFFV	9	1.0065	0.8509	1.0065	0	9	ALFLIFSFV	0.933578	9	9	1,8	6	False	2	-2	173.33333333333331	-3.614444444444445	3.255555555555555	6.099999998230487	1.2199999999999998	0.371111111111111	-0.577777777777778	-0.2977777777777778	>seq_63	ALFLIFSFV	0.8509	0.184053825361382	0.0	False	False
54	HLA-C0602	0	0	ALFNRAQKL	ALFNGAQKL	ALFNRAQKL	ALFNRAQKL	9	0.2941	0.7703	0.2941	0	9	ALFNGAQKL	0.899194	9	9	1,8	4	False	6	-2	108.88888888888889	1.801111111111111	-0.1555555555555557	11.651775666512547	-0.0055555555555555	0.081111111111111	0.3344444444444444	-0.2944444444444445	>seq_64	ALFNGAQKL	0.7703	0.1818128261716214	4.52679959335127e-07	False	False
55	HLA-A0201	0	9	ALFTWTNL	AVFTWTNL	ALFTWTNL	ALFTWT-NL	8	2.4013	9.0138	2.4013	0	8	AVFTWTNL	0.966675	8	8	0,1,2,3,5,7	1	True	6	1	110.0	-0.6475000000000002	0.7999999999999998	6.099999998230487	0.5275	0.0812499999999999	-0.33375	-0.34875	>seq_65	AVF-TWTNL	9.0138	1.7615873715857906	0.0	False	False
56	HLA-A0201	0	7	ALGSLATAQI	ALGSLTTAQI	ALGSLATAQI	ALGSLTAQI	10	3.1462	2.7027	3.1462	0	10	ALGSLTTAQI	0.957356	10	10	1,9	5	False	4	0	147.00000000000003	-0.962	1.2099999999999995	6.099999998230487	0.227	-0.7100000000000001	0.1459999999999999	-0.406	>seq_69	ALGSLTTQI	2.7027	0.516276205276205	0.0	False	False
57	HLA-A0201	0	9	ALGTLLHTNV	ALGTLLHTNL	ALGTLLHTNV	ALGTLLHTV	10	0.8919	1.4776	0.8919	0	10	ALGTLLHTNL	0.991012	10	10	1,9	9	True	6	1	156.0	-0.511	0.8899999999999999	7.550323993898928	0.269	-0.417	0.2449999999999999	-0.3079999999999999	>seq_70	ALGTLLHTL	1.4776	0.3535367014076881	0.0	False	True
58	HLA-B1501	0	6	ALHITKTLIEF	ALHITKRLIEF	HITKTLIEF	HITKTLIEF	11	0.4625	0.8565	1.5243	2	9	HITKRLIEF	0.924719	9	9	1,8	4	False	2	-1	129.99999999999997	0.4911111111111109	0.3999999999999999	7.549726882018149	0.2177777777777778	0.2211111111111111	0.0355555555555555	0.0555555555555555	>seq_71	HITKRLIEF	0.8565	0.2127553998832458	0.0	False	False
59	HLA-A0201	0	0	ALIDLSSGL	ALIDPSSGL	ALIDLSSGL	ALIDLSSGL	9	0.0674	0.0659	0.0674	0	9	ALIDPSSGL	0.897949	9	9	1,8	4	False	4	-3	184.44444444444443	-0.7677777777777778	1.3555555555555554	3.749987360555679	0.3122222222222223	-0.5722222222222222	0.1333333333333333	-0.3366666666666666	>seq_72	ALIDPSSGL	0.0659	0.0015341426403641	0.0	False	False
60	HLA-A0201	0	3	ALIGSSSHV	TLIGSSSHV	ALIGSSSHV	ALIGSSSHV	9	0.1169	0.2318	0.1169	0	9	TLIGSSSHV	0.985345	9	9	1,8	0	False	4	0	129.99999999999997	-0.1966666666666667	0.9222222222222224	7.550323993898928	0.0999999999999999	-0.7033333333333334	0.1177777777777777	-0.18	>seq_73	TLIGSSSHV	0.2318	0.0579456859361518	1.20812138761297e-17	False	False
61	HLA-A0201	0	4	ALIHCSIGDI	ALIHGSIGDI	ALIHCSIGDI	ALIHCSIGI	10	4.4161	1.5505	4.4161	0	10	ALIHGSIGDI	0.889888	10	10	1,9	4	False	2	-3	166.0	-0.693	1.37	5.28987737884745	0.305	-0.4290000000000001	0.0679999999999999	-0.17	>seq_74	ALIHGSIGI	1.5505	8.16173889712996	0.0	False	False
62	HLA-A0206	0	7	ALLDGGLPA	ALLGGGLPA	ALLDGGLPA	ALLDGGLPA	9	0.3694	0.9234	0.3694	0	9	ALLGGGLPA	0.917886	9	9	1,8	3	False	2	-1	152.22222222222223	-1.2822222222222224	1.011111111111111	3.749987360555679	0.3388888888888889	-0.8655555555555554	0.5355555555555556	-0.1533333333333333	>seq_76	ALLGGGLPA	0.9234	0.2216239982672731	4.52679959335127e-07	False	False
63	HLA-A0201	0	4	ALLMCLLPL	ALLMCPLPL	ALLMCLLPL	ALLMCLLPL	9	1.9643	1.1262	1.9643	0	9	ALLMCPLPL	0.902431	9	9	1,8	5	False	4	-3	227.77777777777777	-3.3377777777777777	2.622222222222222	5.922539790626615	0.9288888888888888	-0.0088888888888889	-0.2111111111111111	-0.0988888888888889	>seq_78	ALLMCPLPL	1.1262	1.4618005949209727	0.50007368407744	False	True
64	HLA-A0201	0	0	ALLVAAEPYL	ALPVAAEPYL	LLVAAEPYL	LLVAAEPYL	10	0.26	1.3234	0.685	1	9	LPVAAEPYL	0.939464	9	9	1,8	1	True	4	-3	184.4444444444444	-1.718888888888889	1.4222222222222225	3.8499827128835022	0.5322222222222223	-0.1133333333333333	0.0533333333333333	0.0233333333333333	>seq_79	LPVAAEPYL	20.0115	0.2566219423831297	0.0	False	False
65	HLA-A0201	0	3	ALLYFSEMV	ALPYFSEMV	ALLYFSEMV	ALLYFSEMV	9	0.2861	0.4819	0.2861	0	9	ALPYFSEMV	0.909503	9	9	1,8	2	False	4	-3	129.99999999999997	-1.1855555555555557	1.411111111111111	3.8499827128835022	0.5466666666666666	0.0877777777777777	-0.288888888888889	-0.3355555555555555	>seq_80	ALPYFSEMV	0.4819	0.1162448225772981	0.0	False	False
66	HLA-A1101	0	6	ALMELLWEK	ALMELLREK	ALMELLWEK	ALMELLWEK	9	0.0608	0.1145	0.0608	0	9	ALMELLREK	0.900501	9	9	1,8	6	False	2	-3	141.1111111111111	-0.2311111111111113	0.3666666666666666	4.258147296961397	0.3566666666666667	0.3166666666666667	0.2422222222222222	-0.4111111111111111	>seq_81	ALMELLREK	0.1145	0.0285149344978165	0.999941047525418	False	False
67	HLA-A0201	0	2	ALMGPQYCV	APMGPQYCV	ALMGPQYCV	ALMGPQYCV	9	0.0519	9.8387	0.0519	0	9	APMGPQYCV	0.925248	9	9	1,8	1	True	4	-3	86.66666666666666	-1.0733333333333333	0.8222222222222223	5.919503211509436	0.3477777777777777	-0.3299999999999999	-0.1788888888888889	-0.0788888888888889	>seq_82	APMGPQYCV	9.8387	0.0516262229766127	0.0076197710941836	False	False
68	HLA-A0201	0	5	ALMMSLSAL	ALMMSLPAL	ALMMSLSAL	ALMMSLSAL	9	0.4589	0.1004	0.4589	0	9	ALMMSLPAL	0.941952	9	9	1,8	6	False	4	-1	152.22222222222223	-1.808888888888889	1.911111111111111	6.099999998230487	0.5622222222222223	-0.3222222222222222	-0.2266666666666666	-0.44	>seq_83	ALMMSLPAL	0.1004	1.638602091633466	0.0	False	False
69	HLA-A0201	0	7	ALNLQDFYM	ALNLQDFHM	ALNLQDFYM	ALNLQDFYM	9	0.8833	1.0137	0.8833	0	9	ALNLQDFHM	0.950921	9	9	1,8	7	False	2	2	97.77777777777776	0.4511111111111112	0.2555555555555555	3.7499869628809392	0.3233333333333333	0.1477777777777777	-0.2299999999999999	-0.4188888888888888	>seq_84	ALNLQDFHM	1.0137	0.1136256486139884	0.0	False	False
70	HLA-A0201	0	7	ALNLQDFYMHL	ALNLQDFHMHL	NLQDFYMHL	NLQDFYMHL	11	0.1167	0.0946	1.0016	2	9	NLQDFHMHL	0.922434	9	9	1,8	5	False	2	2	86.66666666666666	1.1700000000000002	-0.3000000000000001	5.292197432834655	0.2588888888888889	0.3388888888888888	-0.1666666666666666	-0.2933333333333333	>seq_85	NLQDFHMHL	0.0946	0.0272628964059196	0.0	False	False
71	HLA-A0201	0	6	ALPDPILQSI	ALPGPILQSI	ALPDPILQSI	ALDPILQSI	10	0.1517	0.4195	0.1517	0	10	ALPGPILQSI	0.921994	10	10	1,9	3	False	2	-1	166.0	-0.3829999999999999	0.74	3.749987360555679	0.307	-0.233	-0.099	0.54	>seq_86	ALPPILQSI	0.4195	0.0968420977353992	0.0	False	False
72	HLA-A1101	0	9	ALPPGLSHSK	VLPPGLSHSK	ALPPGLSHSK	ALPPGLHSK	10	0.3767	0.6422	0.3767	0	10	VLPPGLSHSK	0.987453	10	10	0,1,9	0	True	4	0	88.0	0.442	-0.29	9.702001779340208	0.0169999999999999	-0.5330000000000001	0.3429999999999999	0.506	>seq_87	VLPPGLHSK	0.6422	0.155736297103706	0.0	False	False
73	HLA-A0201	0	7	ALQKGRSFNL	ALQKGRTFNL	ALQKGRSFNL	ALQKGSFNL	10	1.625	1.3382	1.625	0	10	ALQKGRTFNL	0.967482	10	10	1,9	6	False	6	1	88.0	2.048	-0.4400000000000001	11.651775666512547	-0.1069999999999999	-0.162	0.4019999999999998	-0.34	>seq_88	ALQKGTFNL	1.3382	0.3482663279031534	0.0	False	False
74	HLA-A0201	1	0	ALQSRLQAL	ALQSRRQAL	ALQSRLQAL	ALQSRLQAL	9	0.2055	2.2601	0.2055	0	9	ALQSRRQAL	0.923475	9	9	1,8	5	False	4	-2	152.22222222222223	1.2244444444444444	0.2999999999999999	10.550002220086752	0.0355555555555556	-0.1211111111111111	0.1355555555555555	-0.3	>seq_91	ALQSRRQAL	2.2601	0.186814875447989	0.0	False	False
75	HLA-A0201	0	8	ALSAMMQWV	ALPAMMQWV	ALSAMMQWV	ALSAMMQWV	9	0.4553	0.5775	0.4553	0	9	ALPAMMQWV	0.933582	9	9	1,8	2	False	4	-1	97.77777777777776	-1.1855555555555557	1.1333333333333333	6.099999998230487	0.4788888888888888	-0.0833333333333333	-0.3344444444444444	-0.4577777777777778	>seq_92	ALPAMMQWV	0.5775	0.0963422683982684	0.0	False	False
76	HLA-A0201	0	3	ALSDITFSGA	ALSDITSSGA	ALSDITFSGA	ALSDITFSA	10	0.6329	1.4295	0.6329	0	10	ALSDITSSGA	0.93061	10	10	1,9	6	False	2	-2	98.0	0.071	0.85	3.749987360555679	0.142	-0.681	-0.072	-0.208	>seq_93	ALSDITSSA	1.4295	0.3526884505071703	0.0	False	False
77	HLA-A0201	0	9	ALSFYPAEI	ALGFYPAEI	ALSFYPAEI	ALSFYPAEI	9	0.3378	0.5628	0.3378	0	9	ALGFYPAEI	0.940151	9	9	1,8	2	False	2	0	108.88888888888889	-0.6766666666666667	0.8333333333333333	3.8499827128835022	0.381111111111111	-0.1533333333333333	-0.1744444444444444	0.1399999999999999	>seq_94	ALGFYPAEI	0.5628	0.135047974413646	0.0	False	False
78	HLA-A0211	0	7	ALSRSALVRV	ALSREALVRV	ALSRSALVRV	ALSSALVRV	10	0.5953	0.1757	0.5953	0	10	ALSREALVRV	0.954764	10	10	1,9	4	False	0	0	156.0	1.5100000000000002	0.9	12.500109306536617	0.026	-0.198	0.172	-0.038	>seq_97	ALSEALVRV	0.1757	1.4216726237905526	0.0	False	False
79	HLA-A0201	0	4	ALSTCTSHI	ALSACTSHI	ALSTCTSHI	ALSTCTSHI	9	1.4618	1.5042	1.4618	0	9	ALSACTSHI	0.947517	9	9	1,8	3	False	4	0	97.77777777777776	0.4077777777777778	0.711111111111111	7.359029809944332	0.0566666666666666	-0.4466666666666667	-0.3622222222222223	0.0255555555555555	>seq_98	ALSACTSHI	1.5042	0.0412048397819438	0.0	False	False
80	HLA-A0201	0	4	ALSTCTSHII	ALSACTSHII	ALSTCTSHI	ALSTCTSHI	10	1.4618	1.5042	7.0634	0	9	ALSACTSHI	0.947517	9	9	1,8	3	False	4	0	97.77777777777776	0.4077777777777778	0.711111111111111	7.359029809944332	0.0566666666666666	-0.4466666666666667	-0.3622222222222223	0.0255555555555555	>seq_99	ALSACTSHI	1.5042	0.0412048397819438	0.0	False	False
81	HLA-A0201	0	4	ALSTCTSHIIV	ALSACTSHIIV	ALSTCTSHI	ALSTCTSHI	11	1.4618	1.5042	6.0193	0	9	ALSACTSHI	0.947517	9	9	1,8	3	False	4	0	97.77777777777776	0.4077777777777778	0.711111111111111	7.359029809944332	0.0566666666666666	-0.4466666666666667	-0.3622222222222223	0.0255555555555555	>seq_100	ALSACTSHI	1.5042	0.0412048397819438	0.0	False	False
82	HLA-A0201	0	7	ALSTIWYEL	ALGTIWYEL	ALSTIWYEL	ALSTIWYEL	9	0.2344	0.5115	0.2344	0	9	ALGTIWYEL	0.940998	9	9	1,8	2	False	2	0	141.1111111111111	-0.6644444444444446	0.7444444444444444	3.8499827128835022	0.4511111111111112	0.1233333333333332	-0.2366666666666666	-0.3	>seq_101	ALGTIWYEL	0.5115	0.1269838514173998	0.0	False	False
83	HLA-A0201	0	4	ALTFPMTAL	ALTSPMTAL	ALTFPMTAL	ALTFPMTAL	9	0.8872	0.3848	0.8872	0	9	ALTSPMTAL	0.91093	9	9	1,8	3	False	2	-2	108.88888888888889	-1.5166666666666666	1.4333333333333331	6.099999998230487	0.5655555555555556	-0.2433333333333333	-0.3422222222222222	0.1399999999999999	>seq_103	ALTSPMTAL	0.3848	1.1583401247401246	0.0	False	False
84	HLA-A0201	0	4	ALVGAISSI	ALVGAIPSI	ALVGAISSI	ALVGAISSI	9	0.2293	0.0276	0.2293	0	9	ALVGAIPSI	0.937684	9	9	1,8	6	False	4	-1	184.4444444444444	-1.8400000000000003	2.066666666666667	6.099999998230487	0.38	-0.7422222222222223	0.1077777777777777	-0.3322222222222222	>seq_104	ALVGAIPSI	0.0276	1.6757177536231882	0.0	False	True
85	HLA-A0201	0	1	ALVGNPIDRL	ARVGNPIDRL	ALVGNPIDRL	ALVGNPIRL	10	1.0412	3.3163	1.0412	0	10	ARVGNPIDRL	0.958613	10	10	1,9	1	True	4	-2	156.0	0.873	0.4600000000000001	6.338718596380204	0.131	-0.3169999999999999	0.4	0.0929999999999999	>seq_105	AVGNPIDRL	10.6359	0.939271866038605	0.0	False	False
86	HLA-A0201	0	3	ALVPLQWLV	ALVVLQELV	ALVPLQWLV	ALVPLQWLV	9	0.0247	0.7198	0.0247	0	9	ALVVLQELV	0.831129	9	9	1,8	3,6	True	0	-5	205.5555555555556	-2.382222222222222	1.7333333333333332	6.099999998230487	0.7233333333333334	0.0955555555555555	-0.1422222222222222	-0.011111111111111	>seq_106	ALVVLQELV	0.7198	0.0238524173381494	0.5	False	False
87	HLA-A1101	0	0	ALWWYPNGK	ALWWSPNGK	ALWWYPNGK	ALWWYPNGK	9	0.3805	0.204	0.3805	0	9	ALWWSPNGK	0.889165	9	9	1,8	4	False	2	-2	54.44444444444444	-1.973729821555833e-16	-0.7666666666666667	9.298300650902092	0.3311111111111111	0.1066666666666666	0.1822222222222221	-0.1966666666666666	>seq_107	ALWWSPNGK	0.204	0.3292071078431373	0.99872355400008	False	False
88	HLA-A1101	0	0	ALYFAWIGFY	ALYFAWLGFY	ALYFAWIGFY	ALYFAWIGY	10	4.1634	3.8783	4.1634	0	10	ALYFAWLGFY	0.970083	10	10	0,1,9	6	False	4	2	98.0	-2.241	1.36	6.086602629628032	0.8489999999999999	0.1379999999999999	-0.294	-0.534	>seq_108	ALYFAWLFY	3.8783	0.3060581543459767	4.52679959335127e-07	False	False
89	HLA-A0201	1	2	ALYGFVPVLL	ALYGSVPVLL	ALYGFVPVL	ALYGFVPVL	10	0.0216	0.0257	0.1798	0	9	ALYGSVPVL	0.902943	9	9	1,8	4	False	2	-2	162.22222222222223	-2.612222222222222	1.9222222222222225	6.093198032584041	0.7266666666666667	-0.2188888888888889	-0.0477777777777778	-0.031111111111111	>seq_110	ALYGSVPVL	0.0257	0.0034459143968871	0.999999996576765	False	False
90	HLA-A1101	0	4	ALYGLIQKCKK	ALYGLIQKCKN	ALYGLIQKCK	ALYGLIQKK	11	0.44	0.44	0.9062	0	10	ALYGLIQKCK	1.0	10	10	0,1,9	-1	True	0	5	127.00000000000004	-0.201	0.3399999999999999	9.4057747265324	0.143	-0.067	0.2859999999999999	-0.4050000000000001	>seq_111	ALYGLIQKK	0.44	0.0	3.47580404973379e-09	False	False
91	HLA-A0201	0	9	ALYSDVTLYI	ASYSDVTLYI	ALYSDVTLYI	ALYDVTLYI	10	0.1867	3.9446	0.1867	0	10	ASYSDVTLYI	0.965896	10	10	1,9	1	True	2	-2	156.0	-0.564	1.05	3.7499865652062	0.396	-0.019	-0.32	-0.186	>seq_112	ASYDVTLYI	5.2884	0.1801088022842447	0.0151242984958687	False	False
92	HLA-A1101	0	4	AMFDFIDCK	AMFDFIDRK	AMFDFIDCK	AMFDFIDCK	9	0.1404	0.0608	0.1404	0	9	AMFDFIDRK	0.915372	9	9	1,8	7	False	2	-3	54.44444444444444	0.741111111111111	0.6000000000000001	4.109223739709705	0.2422222222222222	0.0799999999999999	-0.36	-0.07	>seq_113	AMFDFIDRK	0.0608	0.1838131578947368	0.0	False	False
93	HLA-A0201	0	5	AMFKVQEDI	AMLKVQEDI	AMFKVQEDI	AMFKVQEDI	9	1.3115	1.6534	1.3115	0	9	AMLKVQEDI	0.951357	9	9	1,8	2	False	6	0	86.66666666666666	1.168888888888889	0.0888888888888889	4.184407519642264	0.0277777777777777	0.0822222222222222	0.0155555555555555	-0.1355555555555555	>seq_114	AMLKVQEDI	1.6534	0.2711998608927058	0.0	False	False
94	HLA-A0201	0	5	AMFKVQEDIKA	AMLKVQEDIKA	AMFKVQEDI	AMFKVQEDI	11	1.3115	1.6534	1.847	0	9	AMLKVQEDI	0.951357	9	9	1,8	2	False	6	0	86.66666666666666	1.168888888888889	0.0888888888888889	4.184407519642264	0.0277777777777777	0.0822222222222222	0.0155555555555555	-0.1355555555555555	>seq_115	AMLKVQEDI	1.6534	0.2711998608927058	0.0	False	False
95	HLA-B1501	0	7	AMGPLAVDNF	AMGPLAGDNF	AMGPLAVDNF	AMGPLAVNF	10	2.0554	2.2376	2.0554	0	10	AMGPLAGDNF	0.916956	10	10	1,9	6	False	4	-3	88.0	-0.349	0.73	3.749987360555679	0.283	-0.503	0.0949999999999999	-0.051	>seq_116	AMGPAGDNF	2.2376	0.1673640865212727	0.0	False	False
96	HLA-A0201	0	7	AMGPLAVDNFV	AMGPLAGDNFV	AMGPLAVDNFV	AMGPVDNFV	11	2.4132	2.4777	2.4132	0	11	AMGPLAGDNFV	0.923632	11	11	1,10	6	False	4	-3	106.36363636363636	-0.6845454545454545	1.0454545454545454	3.749987360555679	0.3263636363636363	-0.4727272727272727	0.0645454545454545	-0.0490909090909091	>seq_117	AMLAGDNFV	2.4777	0.0628209226298585	0.0	False	False
97	HLA-A0201	0	3	AMGVALWGV	AMGVAPWGV	AMGVALWGV	AMGVALWGV	9	0.5046	0.48	0.5046	0	9	AMGVAPWGV	0.8863	9	9	1,8	5	False	4	-3	129.99999999999997	-2.575555555555556	1.7777777777777777	6.099999998230487	0.5877777777777777	-0.6355555555555555	0.2744444444444444	-0.65	>seq_118	AMGVAPWGV	0.48	0.02586075	3.1468551072368002e-15	False	False
98	HLA-A0201	0	6	AMIAKISNEL	AMITKISNEL	MIAKISNEL	MIAKISNEL	10	0.7029	1.5379	1.4754	1	9	MITKISNEL	0.956414	9	9	1,8	2	False	4	0	141.1111111111111	0.3866666666666667	0.5333333333333334	6.408795645926148	0.1166666666666667	-0.0666666666666667	0.21	-0.2866666666666667	>seq_119	MITKISNEL	1.5379	0.3816382729696339	0.0	False	True
99	HLA-A0201	0	5	AMINHVAGL	AMDNHVAGL	AMINHVAGL	AMINHVAGL	9	0.1277	0.1017	0.1277	0	9	AMDNHVAGL	0.912758	9	9	1,8	2	False	0	-3	141.1111111111111	-1.0544444444444443	1.211111111111111	7.550323993898928	0.3422222222222222	-0.4899999999999999	0.3566666666666666	-0.4344444444444445	>seq_120	AMDNHVAGL	0.1017	0.0326470009832841	0.0	False	False
100	HLA-B1501	0	7	AMLDLGLAA	AMLDLDLAA	AMLDLGLAA	AMLDLGLAA	9	4.629	7.6982	4.629	0	9	AMLDLDLAA	0.923107	9	9	1,8	5	False	2	-1	163.33333333333331	-1.64	1.6444444444444446	3.749987360555679	0.4655555555555556	-0.62	0.2777777777777777	-0.5288888888888889	>seq_121	AMLDLDLAA	7.6982	1.845538801278221	0.0	False	False
101	HLA-B1501	0	7	AMLDLGLAAF	AMLDLDLAAF	AMLDLGLAAF	AMLDGLAAF	10	0.2837	0.5872	0.2837	0	10	AMLDLDLAAF	0.930728	10	10	1,9	5	False	2	-1	147.0	-1.7739999999999998	1.7600000000000002	3.749987360555679	0.5710000000000001	-0.462	0.1169999999999999	-0.496	>seq_122	AMLDDLAAF	0.5872	0.1466330892370572	0.0	False	False
102	HLA-B1501	0	4	AMRKVCCCQI	AMRKVWCCQI	AMRKVCCCQ	AMRKVCCCQ	10	17.9824	19.3571	31.5714	0	9	AMRKVWCCQ	0.833097	9	9	1,8	5	False	2	-2	43.33333333333333	1.5522222222222222	0.3888888888888888	8.52263127360493	-0.1266666666666666	-0.0388888888888889	-0.3155555555555556	-0.1344444444444444	>seq_123	AMRKVWCCQ	19.3571	1.277071734918971	0.0076197710941836	False	False
103	HLA-B1501	0	4	AMRKVCCCQIL	AMRKVWCCQIL	AMRKVCCCQIL	AMRKVCQIL	11	16.5619	13.5854	16.5619	0	11	AMRKVWCCQIL	0.862034	11	11	1,10	5	False	2	-2	106.36363636363636	0.3754545454545454	1.0727272727272723	8.52263127360493	0.1354545454545454	0.0281818181818181	-0.2654545454545455	-0.1781818181818182	>seq_124	AMRKVWQIL	13.5854	3.628637754501158	0.999999547320041	False	False
104	HLA-A1101	0	4	ANLENHALFK	ADLENHALFK	ANLENHALFK	ALENHALFK	10	1.0931	1.3237	1.0931	0	10	ADLENHALFK	0.973051	10	10	0,1,9	1	True	2	1	98.0	1.386	-0.3600000000000001	7.549726882018149	-0.0219999999999999	-0.059	0.4479999999999999	-0.32	>seq_125	ALENHALFK	1.3237	0.1904274835687845	0.0	False	False
105	HLA-B0702	0	0	APAAAATAA	APAAAATAP	APAAAATAA	APAAAATAA	9	0.2275	0.9549	0.2275	0	9	APAAAATAP	0.983303	9	9	1,8	8	True	4	-1	77.77777777777779	-1.1222222222222222	1.1444444444444446	6.099999998230487	0.1033333333333333	-1.166666666666667	0.171111111111111	0.0655555555555555	>seq_126	APAAAATAP	0.9549	0.1732992983558487	0.0	False	False
106	HLA-B0702	0	0	APAAAATAAT	APAAAATAPT	APAAAATAA	APAAAATAA	10	0.2275	0.9549	1.495	0	9	APAAAATAP	0.983303	9	9	1,8	8	True	4	-1	77.77777777777779	-1.1222222222222222	1.1444444444444446	6.099999998230487	0.1033333333333333	-1.166666666666667	0.171111111111111	0.0655555555555555	>seq_127	APAAAATAP	0.9549	0.1732992983558487	0.0	False	False
107	HLA-B0702	0	4	APAESPAPEV	APAEAPAPEV	APAESPAPEV	APASPAPEV	10	0.3769	0.4162	0.3769	0	10	APAEAPAPEV	0.970137	10	10	1,9	4	False	4	1	59.0	0.755	-0.3	3.613691325765103	-0.1159999999999999	-0.659	0.145	0.9360000000000002	>seq_128	APAEAPAPV	0.4162	0.0355890677558865	9.05386196973035e-07	False	False
108	HLA-B3501	0	8	APALDAPLF	APGLDAPLF	APALDAPLF	APALDAPLF	9	0.1251	0.4998	0.1251	0	9	APGLDAPLF	0.946386	9	9	1,8	2	False	4	0	120.0	-1.058888888888889	1.011111111111111	3.749987360555679	0.4422222222222222	-0.42	-0.0488888888888889	0.5333333333333333	>seq_129	APGLDAPLF	0.4998	0.0937874549819928	0.0	False	False
109	HLA-B0702	0	1	APGITSVEI	APGLTSVEI	APGITSVEI	APGITSVEI	9	0.3442	0.2991	0.3442	0	9	APGLTSVEI	0.969033	9	9	1,8	3	False	4	2	129.99999999999997	-0.4277777777777779	0.8888888888888888	3.849983240943402	0.1422222222222222	-0.6188888888888889	0.1222222222222222	0.2188888888888888	>seq_131	APGLTSVEI	0.2991	0.0519004346372451	0.0	False	False
110	HLA-B0702	0	1	APGITSVEII	APGLTSVEII	APGITSVEI	APGITSVEI	10	0.3442	0.2991	2.1956	0	9	APGLTSVEI	0.969033	9	9	1,8	3	False	4	2	129.99999999999997	-0.4277777777777779	0.8888888888888888	3.849983240943402	0.1422222222222222	-0.6188888888888889	0.1222222222222222	0.2188888888888888	>seq_132	APGLTSVEI	0.2991	0.0519004346372451	0.0	False	False
111	HLA-B0702	0	4	APHRGHPSL	APHRGRPSL	APHRGHPSL	APHRGHPSL	9	0.0025	0.0017	0.0025	0	9	APHRGRPSL	0.903899	9	9	1,8	5	False	2	0	54.44444444444444	2.218888888888889	-1.0777777777777775	10.553501105867326	-0.1388888888888888	-0.4122222222222222	0.51	0.768888888888889	>seq_133	APHRGRPSL	0.0017	0.0011764705882352	0.0	False	False
112	HLA-B0702	0	6	APLKEDGIL	APLKEDGLL	APLKEDGIL	APLKEDGIL	9	0.4981	0.6462	0.4981	0	9	APLKEDGLL	0.979548	9	9	1,8	7	False	4	2	141.1111111111111	0.3966666666666669	0.111111111111111	4.184407519642264	0.0733333333333333	-0.3411111111111111	0.5277777777777778	0.1199999999999999	>seq_134	APLKEDGLL	0.6462	0.1141575518415351	0.0	False	False
113	HLA-B0702	0	1	APLRGRALEV	APLRVRALEV	APLRGRAL	APL-RGRAL	10	0.052	0.0686	0.1752	0	8	APLRVRAL	0.889486	8	8	1,7	4	False	4	-3	122.5	1.93	0.0249999999999998	12.500109306536617	0.0125	-0.32875	0.6625	0.2099999999999999	>seq_135	APL-RVRAL	0.0686	0.0125830903790087	0.0	False	False
114	HLA-B0702	0	2	APNLMCTPHAA	APNLICTPHAA	APNLMCTPHAA	APNLTPHAA	11	0.9423	0.948	0.9423	0	11	APNLICTPHAA	0.958073	11	11	1,3,10	4	False	3	1	62.72727272727272	-0.01	0.2727272727272727	7.359029809944332	0.1527272727272727	-0.4790909090909091	-0.0745454545454545	0.4027272727272727	>seq_136	APNLTPHAA	0.948	0.0056657278481011	0.0076202169017922	False	False
115	HLA-B0702	0	1	APPAAAAPA	APPAAAATA	APPAAAAPA	APPAAAAPA	9	1.1135	0.9554	1.1135	0	9	APPAAAATA	0.962278	9	9	1,8	7	False	4	-1	66.66666666666666	-1.2066666666666668	0.6666666666666665	6.099999998230487	0.1733333333333333	-1.0666666666666669	0.1766666666666666	0.8666666666666667	>seq_137	APPAAAATA	0.9554	0.1842624555160141	0.0	False	False
116	HLA-B0702	0	1	APPAAAAPAV	APPAAAATAV	APPAAAAPAV	APAAAAPAV	10	0.6017	0.4569	0.6017	0	10	APPAAAATAV	0.960122	10	10	1,9	7	False	4	-1	88.99999999999999	-1.4900000000000002	1.02	6.099999998230487	0.2319999999999999	-0.977	0.1349999999999999	0.777	>seq_138	APAAAATAV	0.4569	0.1906897789450646	0.0	False	False
117	HLA-B0702	0	7	APPILSRGL	APPMLSRGL	APPILSRGL	APPILSRGL	9	0.2436	0.2264	0.2436	0	9	APPMLSRGL	0.951812	9	9	1,8	3	False	3	1	141.1111111111111	0.09	0.5555555555555555	10.550002220086752	0.2488888888888889	-0.4211111111111111	0.2944444444444444	0.5411111111111111	>seq_139	APPMLSRGL	0.2264	0.0185067137809187	1.5734275536184001e-15	False	False
118	HLA-B0702	0	0	APPTQPLPL	APPTQHLPL	APPTQPLPL	APPTQPLPL	9	0.0857	0.0677	0.0857	0	9	APPTQHLPL	0.884074	9	9	1,8	5	False	2	-2	97.77777777777776	-0.3933333333333333	-0.1333333333333333	6.099999998230487	0.2722222222222222	-0.3333333333333333	-0.1366666666666666	1.388888888888889	>seq_140	APPTQHLPL	0.0677	0.0227858197932053	0.999999999999998	False	False
119	HLA-B0702	0	4	APQRQFTEV	APQRQCTEV	APQRQFTEV	APQRQFTEV	9	0.1262	0.4602	0.1262	0	9	APQRQCTEV	0.879448	9	9	1,8	5	False	2	-2	43.33333333333333	2.9500000000000006	-0.9444444444444444	6.410149741452187	-0.251111111111111	0.0099999999999999	-0.0422222222222222	0.3633333333333333	>seq_141	APQRQCTEV	0.4602	0.0915923511516731	0.0	False	False
120	HLA-B0702	0	4	APQRQFTEVHL	APQRQCTEVHL	APQRQFTEV	APQRQFTEV	11	0.1262	0.4602	0.4599	0	9	APQRQCTEV	0.879448	9	9	1,8	5	False	2	-2	43.33333333333333	2.9500000000000006	-0.9444444444444444	6.410149741452187	-0.251111111111111	0.0099999999999999	-0.0422222222222222	0.3633333333333333	>seq_142	APQRQCTEV	0.4602	0.0915923511516731	0.0	False	False
121	HLA-B0702	0	5	APRAGPGVV	APRAGPGVG	APRAGPGVV	APRAGPGVV	9	0.0161	0.2835	0.0161	0	9	APRAGPGVG	0.970576	9	9	1,8	8	True	4	-3	86.66666666666666	0.1488888888888887	0.3888888888888889	10.550002220086752	0.0433333333333333	-0.8955555555555557	0.5755555555555555	0.4722222222222221	>seq_143	APRAGPGVG	0.5387	0.0156188230926304	0.0003536106163902	False	False
122	HLA-B0702	0	5	APRAGPGVVE	APRAGPGVGE	APRAGPGVV	APRAGPGVV	10	0.0161	0.2835	0.593	0	9	APRAGPGVG	0.970576	9	9	1,8	8	True	4	-3	86.66666666666666	0.1488888888888887	0.3888888888888889	10.550002220086752	0.0433333333333333	-0.8955555555555557	0.5755555555555555	0.4722222222222221	>seq_144	APRAGPGVG	0.5387	0.0156188230926304	0.0003536106163902	False	False
123	HLA-B3501	0	3	APTAVGPPL	AATAVGPPL	APTAVGPPL	APTAVGPPL	9	0.3653	2.7542	0.3653	0	9	AATAVGPPL	0.952649	9	9	1,8	1	True	4	-1	97.77777777777776	-1.2166666666666668	0.6333333333333333	6.099999998230487	0.2822222222222222	-0.7988888888888889	0.1344444444444444	0.9022222222222224	>seq_146	AATAVGPPL	2.7542	0.3168488744463002	3.50249223875953e-09	False	False
124	HLA-B0702	0	5	APTRSNLWEAA	APTRSHLWEAA	APTRSNLWEA	APRSNLWEA	11	1.2786	0.8429	2.4228	0	10	APTRSHLWEA	0.922056	10	10	1,9	5	False	2	1	59.00000000000001	2.347	-0.8099999999999999	6.410149741452187	-0.1269999999999999	-0.17	0.1109999999999999	0.1679999999999999	>seq_147	APRSHLWEA	0.8429	0.660915909360541	0.0	False	False
125	HLA-B0702	0	0	APVCRNEMSV	APVCRNETSV	APVCRNEM	APV-CRNEM	10	0.4007	1.0485	1.2375	0	8	APVCRNET	0.963155	8	8	1,7	7	True	1	-1	48.75	2.361249999999999	-0.3374999999999999	6.232433001045138	-0.1649999999999999	-0.135	0.0499999999999999	0.2787499999999999	>seq_148	APV-CRNET	4.9198	0.3680644274157486	0.0	False	False
126	HLA-B0702	0	2	APVTRRKFPH	APVTRRQFPH	APVTRRKF	APV-TRRKF	10	0.5444	0.3579	3.3776	0	8	APVTRRQF	0.962647	8	8	1,7	6	False	2	1	48.75	3.64125	-0.7999999999999999	12.51647814642638	-0.2249999999999999	0.1962499999999999	0.255	0.6287499999999999	>seq_149	APV-TRRQF	0.3579	0.2836842693489801	4.52679959335127e-07	False	False
127	HLA-A0201	0	0	AQFIGPLVFV	AQFIGPLVFG	AQFIGPLVFV	AQFGPLVFV	10	0.4931	3.2403	0.4931	0	10	AQFIGPLVFG	0.977089	10	10	1,9	9	True	4	-3	146.0	-2.109	1.86	6.099999998230487	0.64	-0.206	-0.124	0.0119999999999999	>seq_150	AQFGPLVFG	19.6408	0.4807202797238402	0.5	False	False
128	HLA-B1501	0	4	AQGPRFALTL	ARGPRFALTL	AQGPRFALTL	AQGPRALTL	10	1.9448	10.6964	1.9448	0	10	ARGPRFALTL	0.970634	10	10	1,9	1	True	2	1	98.0	0.5649999999999998	0.3299999999999999	10.550002220086752	0.179	-0.3279999999999999	0.1679999999999999	0.0629999999999999	>seq_152	ARGPRFLTL	24.6	1.7910501203252032	0.0	False	False
129	HLA-B1501	0	9	AQHPTGAGPH	VQHPTGAGPH	AQHPTGAGPH	AQHPTGAPH	10	0.8773	1.1364	0.8773	0	10	VQHPTGAGPH	0.987657	10	10	1,9	0	False	4	0	20.0	1.193	-1.1	7.714356231503189	-0.182	-0.8590000000000002	0.5229999999999999	0.4760000000000001	>seq_153	VQHPTGAPH	1.1364	0.2000250175994369	0.999999996524196	False	False
130	HLA-A1101	0	0	AQKATSLYR	AEKATSLYR	AQKATSLYR	AQKATSLYR	9	0.7911	4.603	0.7911	0	9	AEKATSLYR	0.976081	9	9	1,8	1	True	2	2	65.55555555555554	2.62	-0.8111111111111111	10.454924617893994	-0.26	-0.0744444444444445	0.1266666666666666	-0.1166666666666666	>seq_154	AEKATSLYR	4.603	0.6551366695633283	0.0	False	False
131	HLA-A1101	0	9	AQLKNLYLK	AQLKNLYPK	AQLKNLYLK	AQLKNLYLK	9	0.1649	0.2462	0.1649	0	9	AQLKNLYPK	0.933187	9	9	1,8	7	False	4	-3	141.1111111111111	0.761111111111111	-0.3222222222222222	10.24760792311281	0.0611111111111111	0.2344444444444443	0.381111111111111	-0.4233333333333333	>seq_155	AQLKNLYPK	0.2462	0.0544531681559707	0.0	False	False
132	HLA-A1101	0	9	AQLKNLYLKK	AQLKNLYPKK	AQLKNLYLK	AQLKNLYLK	10	0.1649	0.2462	0.7531	0	9	AQLKNLYPK	0.933187	9	9	1,8	7	False	4	-3	141.1111111111111	0.761111111111111	-0.3222222222222222	10.24760792311281	0.0611111111111111	0.2344444444444443	0.381111111111111	-0.4233333333333333	>seq_156	AQLKNLYPK	0.2462	0.0544531681559707	0.0	False	False
133	HLA-B1501	0	5	AQLVALLVF	AQLDALLVF	AQLVALLVF	AQLVALLVF	9	0.138	0.0169	0.138	0	9	AQLDALLVF	0.920437	9	9	1,8	3	False	2	-3	216.66666666666663	-2.655555555555556	2.522222222222222	6.099999998230487	0.7177777777777776	-0.0911111111111111	-0.1166666666666666	-0.3877777777777778	>seq_157	AQLDALLVF	0.0169	0.988863905325444	5.89524745824429e-05	False	False
134	HLA-A1101	0	7	AQVLQLVAK	AQVLQLVAE	AQVLQLVAK	AQVLQLVAK	9	0.2999	17.26	0.2999	0	9	AQVLQLVAE	0.986523	9	9	1,8	8	True	2	1	173.33333333333331	-0.5455555555555557	0.9666666666666666	9.700002531521022	0.1611111111111111	-0.14	0.1811111111111111	-0.3277777777777778	>seq_158	AQVLQLVAE	17.26	0.294689107184241	0.0	False	False
135	HLA-B1501	0	7	AQVTKSSAL	AQVPKSSAL	AQVTKSSAL	AQVTKSSAL	9	0.1276	0.028	0.1276	0	9	AQVPKSSAL	0.925391	9	9	1,8	3	False	4	-1	97.77777777777776	0.8755555555555554	0.211111111111111	9.700002531521022	-0.1544444444444444	-0.4799999999999999	-0.0088888888888889	-0.1422222222222222	>seq_159	AQVPKSSAL	0.028	0.4538914285714285	0.0	False	False
136	HLA-A0201	0	6	AQWRHDFVL	AQWRHDFVH	AQWRHDFVL	AQWRHDFVL	9	0.6048	10.4588	0.6048	0	9	AQWRHDFVH	0.962787	9	9	1,8	8	True	2	-3	86.66666666666666	1.9733333333333327	-0.3333333333333334	7.550936504267156	0.1422222222222223	0.33	-0.0088888888888888	-0.0611111111111111	>seq_160	AQWRHDFVH	14.9589	0.5803474640515011	0.666666666666667	False	False
137	HLA-C0602	0	0	ARHSPPGCHL	DRHSPPGCHL	ARHSPPGCHL	ARHPPGCHL	10	0.8128	0.8834	0.8128	0	10	DRHSPPGCHL	0.979098	10	10	0,1,9	0	True	2	-2	49.0	1.8690000000000004	-0.72	8.564795174635947	-0.107	-0.417	0.298	0.6729999999999999	>seq_161	DRHPPGCHL	2.2846	0.523627348332312	2.0491933110931699e-13	False	False
138	HLA-C0602	0	5	ARRMGWLSLL	ARRMGWLPLL	RRMGWLSLL	RRMGWLSLL	10	0.0451	0.0505	1.1305	1	9	RRMGWLPLL	0.923156	9	9	1,8	6	False	4	-1	129.99999999999997	1.428888888888889	0.2444444444444444	12.500109306536617	0.3088888888888889	0.2311111111111111	0.26	-0.3288888888888889	>seq_162	RRMGWLPLL	0.0505	0.0048225742574257	0.992380228905816	False	False
139	HLA-A1101	0	1	ASAELNAALEK	ASAELNAALEE	ASAELNAALEK	ASAEAALEK	11	0.1775	11.2151	0.1775	0	11	ASAELNAALEE	0.992345	11	11	0,1,10	10	True	2	1	107.27272727272728	1.1027272727272726	-0.0363636363636363	4.258147296961397	-0.1699999999999999	-0.4745454545454545	0.4672727272727272	-0.3345454545454545	>seq_163	ASAEAALEE	23.8	0.1761762079831932	0.0	False	False
140	HLA-A1101	0	3	ASFQPFGSQY	ASFPPFGSQY	ASFQPFGSQY	ASFPFGSQY	10	0.4809	0.2659	0.4809	0	10	ASFPPFGSQY	0.91088	10	10	0,1,9	3	False	2	-1	10.0	0.931	-0.45	6.093198032584041	0.0559999999999999	-0.317	-0.312	0.022	>seq_164	ASFPPFSQY	0.2659	0.3888435502068446	0.00017683657384	False	False
141	HLA-B1501	0	3	ASGAFGTVY	GSGAFGTVY	ASGAFGTVY	ASGAFGTVY	9	0.4239	0.6208	0.4239	0	9	GSGAFGTVY	0.982664	9	9	1,8	0	False	4	0	54.44444444444444	-0.7122222222222223	0.7777777777777779	6.093198032584041	0.1977777777777777	-0.8466666666666668	0.0866666666666666	-0.4322222222222222	>seq_165	GSGAFGTVY	0.6208	0.1344489529639175	0.0	False	False
142	HLA-A1101	0	1	ASHGSVFYFR	ASHGSVFHFR	ASHGSVFYFR	ASHGSVFYR	10	0.4521	0.4591	0.4521	0	10	ASHGSVFHFR	0.948273	10	10	0,1,9	7	False	2	2	39.0	1.377	0.0599999999999999	9.351184298284352	0.1119999999999999	-0.159	-0.0539999999999999	-0.107	>seq_166	ASHGSVFFR	0.4591	0.0068932694402091	0.0	False	False
143	HLA-A1101	0	1	ASHPILEDK	ASHPIPEDK	ASHPILEDK	ASHPILEDK	9	0.141	0.1837	0.141	0	9	ASHPIPEDK	0.890217	9	9	1,8	5	False	4	-3	97.77777777777776	1.9433333333333336	-0.7111111111111111	5.454297225456685	-0.1777777777777777	-0.1666666666666666	0.3277777777777778	0.4222222222222222	>seq_167	ASHPIPEDK	0.1837	0.0327746325530756	0.0	False	False
144	HLA-B1501	0	1	ASKGCLRGLAM	ASKGCLRALAM	ASKGCLRGLAM	ASKGRGLAM	11	5.823	3.9392	5.823	0	11	ASKGCLRALAM	0.958428	11	11	1,10	7	False	4	0	89.0909090909091	0.4454545454545455	0.509090909090909	9.833242292515934	0.0454545454545455	-0.5818181818181819	0.4290909090909089	-0.4254545454545454	>seq_168	ASKGRALAM	8.7309	1.9393993402741985	5.89524745824429e-05	False	False
145	HLA-A1101	0	8	ASLDGASLEK	ASPDGASLEK	ASLDGASLEK	ASLDGSLEK	10	0.0389	0.3122	0.0389	0	10	ASPDGASLEK	0.932526	10	10	0,1,9	2	False	4	-3	98.0	1.348	-0.1699999999999999	4.184407519642264	-0.2019999999999999	-0.636	0.418	-0.261	>seq_169	ASDGASLEK	0.3122	0.0340530749519538	0.0	False	True
146	HLA-A1101	0	5	ASLPSKNTPK	ASLPSKDTPK	ASLPSKNTPK	ASLPSNTPK	10	0.0781	0.1294	0.0781	0	10	ASLPSKDTPK	0.953097	10	10	0,1,9	6	False	2	1	49.0	2.038	-1.12	10.805379563011227	-0.3059999999999999	-0.3649999999999999	0.1979999999999999	0.609	>seq_170	ASLPSKTPK	0.1294	0.0309623647604327	0.5	False	False
147	HLA-A1101	0	2	ASNFDDYEEK	ASNFDDYEEE	ASNFDDYEEK	ASFDDYEEK	10	0.4676	24.3846	0.4676	0	10	ASNFDDYEEE	0.988533	10	10	0,1,9	9	True	2	1	10.0	4.2	-1.89	3.7379201748408377	-0.5209999999999999	-0.0579999999999999	0.1669999999999999	-0.06	>seq_173	ASFDDYEEE	31.6	0.4606807037974683	4.52679959335127e-07	False	False
148	HLA-A0101	0	8	ASNSCFIRY	ASNSCFIRC	ASNSCFIRY	ASNSCFIRY	9	0.2323	11.7036	0.2323	0	9	ASNSCFIRC	0.955517	9	9	1,8	8	True	2	-2	54.44444444444444	1.945555555555556	0.0777777777777777	8.527213490568101	-0.0077777777777777	-0.0722222222222222	-0.3277777777777778	-0.1411111111111111	>seq_174	ASNSCFIRC	11.7036	0.2276891717078505	0.0	False	False
149	HLA-C1502	0	2	ASTGDATPL	ASTGHATPL	ASTGDATPL	ASTGDATPL	9	2.504	0.4119	2.504	0	9	ASTGHATPL	0.904994	9	9	1,8	4	False	2	-1	65.55555555555554	0.8644444444444443	-0.0333333333333333	3.749987360555679	-0.091111111111111	-0.8944444444444445	0.0477777777777777	0.2322222222222222	>seq_175	ASTGHATPL	0.4119	12.718180140810876	0.0	False	False
150	HLA-C1502	0	2	ASTGHTTPL	ASTGHATPL	ASTGHTTPL	ASTGHTTPL	9	0.2982	0.4119	0.2982	0	9	ASTGHATPL	0.944893	9	9	1,8	5	False	4	0	54.44444444444444	0.8999999999999999	-0.2777777777777779	7.550323993898928	-0.0655555555555555	-0.7188888888888889	0.0199999999999999	0.3388888888888888	>seq_176	ASTGHATPL	0.4119	0.0823144938091769	0.0	False	False
151	HLA-C1502	0	2	ASTGQHTPL	ASTGQATPL	ASTGQHTPL	ASTGQHTPL	9	0.6274	0.9802	0.6274	0	9	ASTGQATPL	0.909871	9	9	1,8	5	False	0	-2	54.44444444444444	1.2299999999999998	-0.5888888888888889	7.550323993898928	-0.1344444444444444	-0.6377777777777777	0.0855555555555555	0.25	>seq_177	ASTGQATPL	0.9802	0.2258179147112834	0.0	False	False
152	HLA-B1501	0	8	ASVPSAATF	ASVPPAATF	ASVPSAATF	ASVPSAATF	9	0.157	0.1011	0.157	0	9	ASVPPAATF	0.928415	9	9	1,8	4	False	4	-1	65.55555555555554	-0.3422222222222222	0.9444444444444444	6.099999998230487	0.1411111111111111	-0.7166666666666667	-0.3055555555555556	0.2777777777777778	>seq_178	ASVPPAATF	0.1011	0.0868081107814045	0.0	False	False
153	HLA-A1101	0	4	ASYSLSEDK	ASQSLSEDK	ASYSLSEDK	ASYSLSEDK	9	0.1405	0.6128	0.1405	0	9	ASQSLSEDK	0.93326	9	9	1,8	2	False	0	-1	54.44444444444444	2.7433333333333336	-1.0	4.184406685177237	-0.3766666666666667	-0.2933333333333334	0.0144444444444444	-0.0644444444444444	>seq_180	ASQSLSEDK	0.6128	0.108286798302872	0.0	False	False
154	HLA-A1101	0	9	ATAATQRPK	ATAATQGPK	ATAATQRPK	ATAATQRPK	9	0.0341	0.1124	0.0341	0	9	ATAATQGPK	0.925067	9	9	1,8	6	False	6	-2	33.33333333333333	2.857777777777778	-1.0555555555555556	11.651775666512547	-0.4011111111111111	-0.3922222222222222	0.2266666666666666	0.3833333333333333	>seq_181	ATAATQGPK	0.1124	0.0237547153024911	0.0	False	False
155	HLA-A0101	0	5	ATALLEYLEY	ATALLEYPEY	ATALLEYLEY	ATALEYLEY	10	0.1842	0.3525	0.1842	0	10	ATALLEYPEY	0.930698	10	10	9	7	False	4	-3	137.0	-0.1910000000000001	0.47	3.6136908694170415	0.2900000000000001	0.0369999999999999	0.007	-0.343	>seq_182	ATALLEYEY	0.3525	0.0879457021276595	0.0	False	True
156	HLA-A1101	0	5	ATALPFCGPR	ATALPFSGPR	ATALPFCGPR	ATALPFGPR	10	0.9174	0.2967	0.9174	0	10	ATALPFSGPR	0.912672	10	10	0,1,9	6	False	4	-1	59.00000000000001	0.375	0.39	8.549912034533918	0.179	-0.4779999999999999	-2.220446049250313e-17	0.503	>seq_183	ATAPFSGPR	0.2967	1.9192119312436804	0.0	False	False
157	HLA-A1101	0	3	ATKVTADGK	ATKVTADGE	ATKVTADGK	ATKVTADGK	9	0.3377	17.44	0.3377	0	9	ATKVTADGE	0.984678	9	9	1,8	8	True	2	1	54.44444444444444	1.8177777777777773	-0.5888888888888888	9.537297862581909	-0.3677777777777777	-0.6233333333333334	0.4666666666666665	-0.0811111111111111	>seq_185	ATKVTADGE	17.44	0.331160935206422	0.0	False	False
158	HLA-A6901	0	0	ATLKALAGL	ATLKALAVL	ATLKALAGL	ATLKALAGL	9	0.9177	1.7995	0.9177	0	9	ATLKALAVL	0.950599	9	9	1,8	7	False	4	-3	163.33333333333331	-1.4455555555555557	1.3111111111111111	9.700002531521022	0.3133333333333333	-0.6055555555555555	0.4633333333333333	-0.4577777777777778	>seq_186	ATLKALAVL	1.7995	0.4496959488746874	0.0	False	False
159	HLA-A0201	0	0	ATLSASAAWV	ATLSASAAWG	TLSASAAWV	TLSASAAWV	10	1.4733	21.9474	6.191	1	9	TLSASAAWG	0.972808	9	9	1,8	8	True	4	-3	108.88888888888889	-0.8166666666666669	1.1333333333333333	6.099999998230487	0.2655555555555555	-0.5288888888888889	-0.24	-0.2588888888888889	>seq_187	TLSASAAWG	36.8333	1.4143692799721992	0.0	False	False
160	HLA-B1501	0	2	ATPAYPGVVY	AIPAYPGVVY	ATPAYPGVVY	ATAYPGVVY	10	0.4305	0.2241	0.4305	0	10	AIPAYPGVVY	0.969088	10	10	1,9	1	True	3	-1	78.0	-0.979	0.51	6.086602629628032	0.294	-0.488	-0.084	0.4109999999999999	>seq_189	AIAYPGVVY	0.2241	0.3964979919678715	5.89524745824429e-05	False	False
161	HLA-A1101	0	8	ATPYRIRFPR	ATPDRIRFPR	ATPYRIRFPR	ATYRIRFPR	10	1.0958	0.8019	1.0958	0	10	ATPDRIRFPR	0.897838	10	10	0,1,9	3	False	2	-3	49.0	3.776	-0.9600000000000002	12.204206247814	-0.076	0.325	0.064	0.867	>seq_191	ATPDRIFPR	0.8019	0.4016156877416139	0.0	False	False
162	HLA-A1101	0	1	ATQHSMDLLH	ATQHSMALLH	ATQHSMDLLH	ATQHSMLLH	10	1.6875	1.3959	1.6875	0	10	ATQHSMALLH	0.934092	10	10	0,1,9	6	False	2	-2	88.0	1.555	-0.36	6.496504159178585	-0.0099999999999999	-0.131	-0.0079999999999999	-0.0449999999999999	>seq_192	ATQSMALLH	1.3959	0.352514506769826	0.0	False	False
163	HLA-A0201	0	3	ATSELILFPV	ATSELILLPV	ATSELILFPV	ATSEILFPV	10	2.4804	2.784	2.4804	0	10	ATSELILLPV	0.96341	10	10	1,9	7	False	6	0	156.0	-1.0810000000000002	1.4300000000000002	3.849983240943402	0.445	-0.156	-0.192	0.2	>seq_193	ATSELILLV	2.784	0.270491896551724	3.47580404973379e-09	False	False
164	HLA-A1101	0	0	ATSSPMTVK	ATSSPMPVK	ATSSPMTVK	ATSSPMTVK	9	0.0048	0.0042	0.0048	0	9	ATSSPMPVK	0.931023	9	9	1,8	6	False	4	-1	43.33333333333333	1.0322222222222222	-0.0666666666666666	9.700002531521022	-0.1166666666666666	-0.4588888888888889	-0.24	0.3888888888888888	>seq_194	ATSSPMPVK	0.0042	0.0006857142857142	0.0	False	False
165	HLA-A1101	0	5	ATVPLPTAPK	ATVPPPTAPK	ATVPLPTAPK	ATVPPTAPK	10	0.0079	0.0047	0.0079	0	10	ATVPPPTAPK	0.906325	10	10	0,1,9	4	False	4	-3	88.0	-0.189	0.15	9.700002531521022	0.123	-0.441	0.0039999999999999	0.9980000000000002	>seq_195	ATVPPPTPK	0.0047	0.0053787234042553	4.56155760238008e-07	False	False
166	HLA-B0702	0	6	AVAGEGRAL	AVAGEVRAL	AVAGEGRAL	AVAGEGRAL	9	0.5339	0.7805	0.5339	0	9	AVAGEVRAL	0.911068	9	9	1,8	5	False	4	-3	108.88888888888889	0.6066666666666664	0.5111111111111112	6.410149741452187	-0.0533333333333333	-0.8644444444444445	0.7944444444444445	-0.4355555555555556	>seq_196	AVAGEVRAL	0.7805	0.1686864061499038	0.0	False	False
167	HLA-C0303	0	6	AVAGEGRAL	AVAGEVRAL	AVAGEGRAL	AVAGEGRAL	9	0.178	0.1939	0.178	0	9	AVAGEVRAL	0.911068	9	9	1,8	5	False	4	-3	108.88888888888889	0.6066666666666664	0.5111111111111112	6.410149741452187	-0.0533333333333333	-0.8644444444444445	0.7944444444444445	-0.4355555555555556	>seq_197	AVAGEVRAL	0.1939	0.0145961835997937	0.0	False	False
168	HLA-A1101	0	4	AVARSNEMIQR	AVARRNEMIQR	AVARSNEMIQR	AVARSNIQR	11	0.649	0.892	0.649	0	11	AVARRNEMIQR	0.950778	11	11	0,1,10	4	False	6	-1	80.0	3.3909090909090907	-0.5545454545454546	10.397771482355893	-0.3090909090909091	-0.0745454545454545	0.26	-0.1109090909090909	>seq_198	AVANEMIQR	0.892	0.1768015695067264	0.0	False	False
169	HLA-C0303	0	5	AVATFYLYM	AVATYYLYM	AVATFYLYM	AVATFYLYM	9	1.7681	1.4429	1.7681	0	9	AVATYYLYM	0.957389	9	9	1,8	4	False	2	3	97.77777777777776	-1.6733333333333331	1.4444444444444444	6.086602629628032	0.6477777777777777	0.0744444444444444	-0.4822222222222222	-0.3488888888888889	>seq_199	AVATYYLYM	1.4429	0.3984933952456857	0.0	False	False
170	HLA-A3101	0	5	AVATFYLYMK	AVATYYLYMK	AVATFYLYMK	AVATFYLYK	10	3.5609	4.5246	3.5609	0	10	AVATYYLYMK	0.962809	10	10	0,9	4	False	2	3	88.0	-0.9510000000000002	0.91	9.145600226707757	0.4659999999999999	0.1369999999999999	-0.271	-0.301	>seq_200	AVATYYLYK	4.7483	0.8904687277551968	0.0	False	False
171	HLA-A0101	0	0	AVDFSHLYV	AVDFSHLFV	AVDFSHLY	AVD-FSHLY	9	0.0815	0.7406	0.6234	0	8	AVDFSHLF	0.977226	8	8	1,2,7	7	True	2	3	97.5	0.3962500000000001	0.475	5.292197432834655	0.26875	-0.0175	-0.22125	-0.06625	>seq_201	AVD-FSHLF	1.2301	0.0761002357531908	0.666666716964455	False	False
172	HLA-A1101	0	1	AVDKQLASELK	AVDKQLASELE	AVDKQLASELK	AVDKQLASK	11	0.4923	9.4643	0.4923	0	11	AVDKQLASELE	0.992264	11	11	0,1,10	10	True	2	1	115.45454545454544	1.6427272727272724	-0.3363636363636364	6.492975460831076	-0.229090909090909	-0.1772727272727272	0.3636363636363636	-0.1536363636363636	>seq_202	AVDKASELE	24.5385	0.4824233046029709	0.0	False	False
173	HLA-A0201	0	9	AVDNFVRFV	AGDNFVRFV	AVDNFVRFV	AVDNFVRFV	9	0.311	4.5111	0.311	0	9	AGDNFVRFV	0.93725	9	9	1,8	1	True	4	-3	107.77777777777776	1.1544444444444446	0.9444444444444444	6.338718596380204	0.2066666666666667	0.0577777777777778	-0.1066666666666666	-0.0422222222222222	>seq_203	AGDNFVRFV	4.5111	0.2895593314269247	4.52679959335127e-07	False	False
174	HLA-A1101	0	2	AVEAMSVRSK	AGEAMSVRSK	AVEAMSVRSK	AVEAMSVSK	10	0.4232	2.9879	0.4232	0	10	AGEAMSVRSK	0.961836	10	10	0,1,9	1	True	4	-3	78.0	2.003	0.0399999999999999	9.6950276857242	-0.233	-0.271	0.194	-0.05	>seq_204	AGAMSVRSK	2.9879	0.3632588239231567	0.0	False	False
175	HLA-A6901	0	9	AVFSFTATL	ADFSFTATL	AVFSFTATL	AVFSFTATL	9	0.1105	4.1915	0.1105	0	9	ADFSFTATL	0.944307	9	9	1,8	1	True	2	-3	97.77777777777776	-1.1111111111111112	1.6666666666666667	6.099999998230487	0.4566666666666667	-0.3066666666666667	-0.48	-0.1244444444444444	>seq_205	ADFSFTATL	4.1915	0.1075869020637003	0.0	False	False
176	HLA-A0201	0	5	AVHPSSPPV	AGHPSSPPV	AVHPSSPPV	AVHPSSPPV	9	0.4762	4.9423	0.4762	0	9	AGHPSSPPV	0.941246	9	9	1,8	1	True	4	-3	75.55555555555556	0.1744444444444444	0.0666666666666665	7.550323993898928	0.0622222222222222	-0.5511111111111111	-0.1155555555555555	1.2233333333333334	>seq_207	AGHPSSPPV	4.9423	0.4303172247738907	0.0	False	False
177	HLA-A1101	0	7	AVILCRIRK	AVILCRIRE	AVILCRIRK	AVILCRIRK	9	0.1947	9.1136	0.1947	0	9	AVILCRIRE	0.98382	9	9	1,8	8	True	2	1	173.33333333333331	1.5	0.9333333333333332	11.481192552484572	0.0977777777777777	0.24	0.2777777777777778	0.0233333333333333	>seq_208	AVILCRIRE	13.2071	0.1918297188633387	0.0	False	False
178	HLA-C0303	0	0	AVIYVNSCL	AVTYVNSCL	AVIYVNSCL	AVIYVNSCL	9	1.2173	1.855	1.2173	0	9	AVTYVNSCL	0.946575	9	9	1,8	2	False	3	-1	162.22222222222223	-1.2033333333333331	1.711111111111111	5.919503211509436	0.3811111111111112	-0.1955555555555556	-0.2977777777777777	-0.2988888888888889	>seq_209	AVTYVNSCL	1.855	0.4184755849056603	0.0	False	False
179	HLA-B1501	0	0	AVIYVNSCLF	AVTYVNSCLF	VIYVNSCLF	VIYVNSCLF	10	1.0058	1.2499	2.4584	1	9	VTYVNSCLF	0.959418	9	9	1,8	1	True	3	-1	151.11111111111111	-1.3333333333333337	1.822222222222222	5.919503211509436	0.5333333333333334	0.061111111111111	-0.4855555555555556	-0.2677777777777778	>seq_210	VTYVNSCLF	1.2499	0.1964283382670613	5.89629007651124e-05	False	False
180	HLA-A1101	0	4	AVKEAVDILK	VVKEAVDILK	AVKEAVDILK	AVKEAVILK	10	0.1166	0.3797	0.1166	0	10	VVKEAVDILK	0.98958	10	10	0,1,9	0	True	4	0	156.0	0.5090000000000001	0.5499999999999998	6.492975460831076	-0.0219999999999999	-0.129	0.436	-0.093	>seq_211	VVKEAVILK	0.3797	0.0807939425862523	0.0	False	False
181	HLA-A0201	0	8	AVLLALVLL	AVVLALVLL	AVLLALVLL	AVLLALVLL	9	2.2586	3.3123	2.2586	0	9	AVVLALVLL	0.97767	9	9	1,8	2	False	6	1	303.3333333333333	-4.033333333333334	3.4444444444444446	6.099999998230487	0.9577777777777776	-0.1377777777777778	0.0711111111111111	-0.4577777777777778	>seq_212	AVVLALVLL	3.3123	0.718499779609335	0.0	False	False
182	HLA-A0201	0	8	AVLLALVLLL	AVVLALVLLL	VLLALVLLL	VLLALVLLL	10	0.307	1.1704	2.0613	1	9	VVLALVLLL	0.984417	9	9	1,8	1	True	6	1	335.55555555555554	-4.3788888888888895	3.6666666666666665	6.099999998230487	1.092222222222222	0.0522222222222222	0.04	-0.4733333333333333	>seq_213	VVLALVLLL	1.1704	0.2264728298017772	0.0	False	False
183	HLA-A0201	0	8	AVLLALVLLLL	AVVLALVLLLL	VLLALVLLL	VLLALVLLL	11	0.307	1.095	7.956	1	9	VVLALVLLL	0.984417	9	9	1,8	1	True	6	1	335.55555555555554	-4.3788888888888895	3.6666666666666665	6.099999998230487	1.092222222222222	0.0522222222222222	0.04	-0.4733333333333333	>seq_214	VVLALVLLL	1.1704	0.2264728298017772	0.0	False	False
184	HLA-A1101	0	7	AVLLQIMER	TVLLQIMER	AVLLQIMER	AVLLQIMER	9	0.1719	0.3787	0.1719	0	9	TVLLQIMER	0.985871	9	9	1,8	0	False	4	0	173.33333333333331	0.4788888888888889	0.9444444444444444	6.410149741452187	0.2555555555555556	0.1611111111111111	0.1411111111111111	-0.2355555555555555	>seq_215	TVLLQIMER	0.3787	0.0938709268550303	1.5734275536184001e-15	False	False
185	HLA-A1101	0	5	AVLQFPVGR	AGLQFPVGR	AVLQFPVGR	AVLQFPVGR	9	0.0375	1.2456	0.0375	0	9	AGLQFPVGR	0.936317	9	9	1,8	1	True	4	-3	118.88888888888889	0.192222222222222	0.7555555555555556	10.550002220086752	0.2377777777777777	-0.2311111111111111	0.1722222222222222	0.1422222222222222	>seq_216	AGLQFPVGR	1.2456	0.0363710260115606	0.0	False	False
186	HLA-A1101	0	1	AVLVIKAHK	AVLVIKARK	AVLVIKAHK	AVLVIKAHK	9	0.1135	0.1557	0.1135	0	9	AVLVIKARK	0.953724	9	9	1,8	7	False	2	0	173.33333333333331	-0.6422222222222222	1.0333333333333332	10.805422029457986	0.1866666666666667	-0.0677777777777777	0.4833333333333333	-0.0955555555555555	>seq_217	AVLVIKARK	0.1557	0.0307623635195889	0.0	False	False
187	HLA-B1501	0	7	AVMGRSYAPY	AGMGRSYAPY	AVMGRSYAPY	AVMGRSYAY	10	0.6546	0.8879	0.6546	0	10	AGMGRSYAPY	0.956724	10	10	1,9	1	True	4	-3	49.0	0.7649999999999998	-0.0199999999999999	9.171628129668534	0.1169999999999999	-0.306	0.018	0.0449999999999999	>seq_218	AGMGRSYAY	2.6848	0.494997362932062	4.52679959335127e-07	False	False
188	HLA-B0702	0	6	AVNAAGTVF	ALNAAGTVF	AVNAAGTVF	AVNAAGTVF	9	1.1774	2.2826	1.1774	0	9	ALNAAGTVF	0.978145	9	9	1,8	1	True	6	1	97.77777777777776	-0.9133333333333334	1.3333333333333333	6.099999998230487	0.2177777777777777	-0.7755555555555556	0.1355555555555555	-0.3833333333333333	>seq_219	ALNAAGTVF	2.2826	0.5700790677297818	0.0	False	False
189	HLA-A1101	0	2	AVNQKPTNLHK	AVNQKPTNLPK	AVNQKPTNLHK	AVNPTNLHK	11	0.0419	0.0846	0.0419	0	11	AVNQKPTNLPK	0.958561	11	11	0,1,10	9	False	2	-2	70.9090909090909	2.398181818181818	-1.2727272727272727	10.805422029457986	-0.3236363636363636	-0.0909090909090909	0.4245454545454545	0.1563636363636363	>seq_220	AVNPTNLPK	0.0846	0.0211481087470449	0.0	False	False
190	HLA-B1501	0	6	AVPPTATPAY	AVPPTAIPAY	AVPPTATPAY	AVPPTTPAY	10	0.1953	0.2751	0.1953	0	10	AVPPTAIPAY	0.9507	10	10	1,9	6	False	3	-1	59.0	-0.419	0.21	6.093198032584041	0.18	-0.5650000000000001	-0.227	0.947	>seq_221	AVPPTIPAY	0.2751	0.0566519083969465	0.999999996550681	False	False
191	HLA-A1101	0	9	AVSKSASRTHR	AGSKSASRTHR	AVSKSASRTHR	AVSKSATHR	11	1.6437	2.7411	1.6437	0	11	AGSKSASRTHR	0.975875	11	11	0,1,10	1	True	4	-3	44.54545454545455	4.1054545454545455	-1.0363636363636364	12.516478954814374	-0.5299999999999999	-0.28	0.2663636363636363	0.1972727272727272	>seq_223	AGSKSATHR	9.0519	1.345226785536738	0.0	False	False
192	HLA-A1101	0	3	AVTKEEFQR	AVTKEEFQG	AVTKEEFQR	AVTKEEFQR	9	1.0063	41.5	1.0063	0	9	AVTKEEFQG	0.970196	9	9	1,8	8	True	6	-2	43.33333333333333	3.7077777777777774	-1.2000000000000002	6.532108646817505	-0.43	0.1344444444444444	0.2833333333333333	0.03	>seq_224	AVTKEEFQG	42.5	0.9824731837647058	0.999999999973312	False	False
193	HLA-A0201	0	1	AVVMSWAPPV	AVVLSWAPPV	VVMSWAPPV	VVMSWAPPV	10	0.4355	0.6234	3.0584	1	9	VVLSWAPPV	0.967947	9	9	1,8	2	False	2	2	107.77777777777776	-1.6900000000000002	1.2666666666666666	6.099999998230487	0.5233333333333333	-0.19	-0.3611111111111111	0.57	>seq_225	VVLSWAPPV	0.6234	0.1312647577799165	0.0	False	False
194	HLA-A0201	0	7	AVWEYQKPV	AVWEYQKPI	AVWEYQKPV	AVWEYQKPV	9	0.2241	0.7976	0.2241	0	9	AVWEYQKPI	0.993705	9	9	1,8	8	True	3	3	75.55555555555556	0.6466666666666666	-0.5000000000000001	6.40200117090717	0.0766666666666666	0.1944444444444444	0.0066666666666666	0.1544444444444444	>seq_226	AVWEYQKPI	0.7976	0.161135092778335	0.0	False	False
195	HLA-A2402	0	3	AWIGFYTGWLL	AWLGFYTGWLL	AWIGFYTGW	AWIGFYTGW	11	0.3678	0.3742	1.653	0	9	AWLGFYTGW	0.967754	9	9	1,8	2	False	4	2	54.44444444444444	-1.5044444444444445	0.4999999999999999	6.093198032584041	0.6455555555555555	-0.1277777777777777	-0.0977777777777778	-0.5911111111111111	>seq_227	AWLGFYTGW	0.3742	0.0062905398182789	0.0001179015010671	False	False
196	HLA-A2402	0	4	AYGKSYQVPML	ADGKSYQVPML	AYGKSYQVPML	AYGKSYQML	11	1.1471	9.1262	1.1471	0	11	ADGKSYQVPML	0.960579	11	11	1,10	1	True	2	-3	70.9090909090909	0.0645454545454544	-0.0999999999999998	9.145600226707757	0.1563636363636363	-0.1554545454545454	0.0027272727272726	-0.0727272727272727	>seq_228	ADGKSYQML	35.25	1.1097712507801418	0.0225161770524397	False	False
197	HLA-A2402	0	0	AYLAFLFVW	AYLAFLFVR	AYLAFLFVW	AYLAFLFVW	9	0.2044	3.4097	0.2044	0	9	AYLAFLFVR	0.963053	9	9	1,8	8	True	2	-3	141.1111111111111	-2.85	2.088888888888889	6.093198032584041	0.9922222222222222	0.3033333333333333	-0.4433333333333333	-0.4444444444444444	>seq_229	AYLAFLFVR	6.476	0.1979485855466337	0.992380228905818	False	False
198	HLA-A1101	0	7	AYQLYTLYPGK	AYQLYTLYRGK	QLYTLYPGK	QLYTLYPGK	11	0.6241	1.2257	4.3391	2	9	QLYTLYRGK	0.907236	9	9	1,8	6	False	4	-2	86.66666666666666	0.351111111111111	-0.5666666666666667	9.145600226707757	0.1655555555555555	0.0288888888888888	0.0777777777777777	0.0055555555555554	>seq_230	QLYTLYRGK	1.2257	0.3063217426776536	0.5	False	False
199	HLA-A1101	0	6	AYQNQQFTK	AYQNQQITK	AYQNQQFTK	AYQNQQFTK	9	1.9259	2.0505	1.9259	0	9	AYQNQQITK	0.946052	9	9	1,8	6	False	2	0	11.11111111111111	2.97	-1.7000000000000002	9.298300650902092	-0.3444444444444444	0.1222222222222221	-0.1066666666666666	-0.3011111111111111	>seq_231	AYQNQQITK	2.0505	0.1170285979029505	0.0	False	False
200	HLA-A1101	0	6	AYQNQQFTKLK	AYQNQQITKLK	YQNQQFTKLK	YQNQQFTLK	11	1.5382	1.3936	5.175	1	10	YQNQQITKLK	0.944103	10	10	0,1,9	5	False	2	0	39.0	2.917	-1.72	10.24760792311281	-0.3059999999999999	0.351	0.0389999999999999	-0.2719999999999999	>seq_232	YQNQQITLK	1.3936	0.159603702640643	0.0	False	False
201	HLA-C0702	0	9	AYVTPPGTGF	TYVTPPGTGF	YVTPPGTGF	YVTPPGTGF	10	0.4096	0.4096	0.5733	1	9	YVTPPGTGF	1.0	9	9	1,8	-1	True	0	6	32.22222222222222	-0.4022222222222222	0.0333333333333333	6.093198032584041	0.25	-0.6	-0.0522222222222222	0.4966666666666666	>seq_233	YVTPPGTGF	0.4096	0.0	0.999999996524196	False	False
202	HLA-A1101	0	6	CAFAHGPLY	CAFAHGPLD	CAFAHGPLY	CAFAHGPLY	9	1.8295	53.75	1.8295	0	9	CAFAHGPLD	0.960675	9	9	1,8	8	True	2	-3	65.55555555555554	-0.9933333333333332	0.6888888888888887	7.355498301796615	0.3955555555555555	-0.381111111111111	-0.0388888888888888	0.0422222222222222	>seq_234	CAFAHGPLD	85.0	1.7901227029411764	0.0	False	False
203	HLA-A1101	0	6	CAFAHGPLYLR	CAFAHGPLDLR	AFAHGPLYLR	AAHGPLYLR	11	1.1596	2.2637	4.9135	1	10	AFAHGPLDLR	0.914503	10	10	0,1,9	7	False	2	-3	98.0	0.2339999999999999	0.2999999999999999	9.351184298284352	0.327	-0.137	0.2639999999999999	0.0779999999999999	>seq_235	AAHGPLDLR	2.2637	0.5655848213102442	0.0	False	False
204	HLA-A1101	0	2	CAFRFADLR	CAFRFADVR	CAFRFADLR	CAFRFADLR	9	3.3643	5.1788	3.3643	0	9	CAFRFADVR	0.974115	9	9	1,8	7	False	6	1	65.55555555555554	2.531111111111111	0.3333333333333332	8.549833829514682	0.0877777777777778	0.1322222222222222	-0.0933333333333333	0.0055555555555555	>seq_236	CAFRFADVR	5.1788	1.1787522881748669	6.951608075305141e-09	False	False
205	HLA-A1101	0	6	CAFTRNIIK	RAFTRNIIK	CAFTRNIIK	CAFTRNIIK	9	1.089	0.2538	1.089	0	9	RAFTRNIIK	0.958665	9	9	1,8	0	False	2	-3	97.77777777777776	1.53	0.3888888888888888	9.833242292515934	0.0466666666666666	0.0855555555555555	-0.0033333333333333	-0.0644444444444444	>seq_237	RAFTRNIIK	0.2538	3.5836595744680846	0.0	False	False
206	HLA-A3301	0	0	CAIIVVVMR	GAIIVVVMR	CAIIVVVMR	CAIIVVVMR	9	0.6708	1.0982	0.6708	0	9	GAIIVVVMR	0.974675	9	9	8	0	False	2	-3	194.44444444444443	-1.3866666666666665	2.588888888888889	8.549912034533918	0.5211111111111112	-0.0055555555555555	-0.2055555555555556	-0.0966666666666666	>seq_238	GAIIVVVMR	1.0982	0.2610634857038791	0.0	False	False
207	HLA-A1101	0	9	CASSSSSFR	SASSSSSFR	CASSSSSFR	CASSSSSFR	9	1.9725	0.4941	1.9725	0	9	SASSSSSFR	0.981416	9	9	1,8	0	False	4	-1	11.11111111111111	2.8722222222222222	-0.1555555555555555	8.549912034533918	-0.33	-0.5511111111111111	-0.4977777777777778	0.0566666666666666	>seq_239	SASSSSSFR	0.4941	5.901930783242258	0.0	False	False
208	HLA-A0101	0	5	CATCAENFY	CATCAENSY	ATCAENFY	ATC-AENFY	9	1.2749	1.6943	1.6231	1	8	ATCAENSY	0.925423	8	8	1,2,7	6	False	2	-2	25.0	1.035	-0.0124999999999999	3.849961610045284	0.0124999999999999	-0.23125	-0.29125	-0.2825	>seq_240	ATC-AENSY	1.6943	0.3155834621967774	0.0	False	False
209	HLA-A2402	0	5	CFLGSQNMYF	PFLGSQNMYF	CFLGSQNMYF	CFLGSQNYF	10	0.9724	0.5498	0.9724	0	10	PFLGSQNMYF	0.968847	10	10	1,9	0	False	0	-3	39.0	0.0269999999999999	0.4299999999999999	5.919503211509436	0.338	-0.047	-0.4110000000000001	-0.485	>seq_241	PFLGSQMYF	0.5498	0.7474285922153513	0.0	False	False
210	HLA-B1501	0	5	CGKVFSCSSY	CGKVFSWSSY	KVFSCSSY	KVF-SCSSY	10	0.7697	0.674	6.8558	2	8	KVFSWSSY	0.82916	8	8	1,7	4	False	2	-2	36.25	0.94875	0.2374999999999999	8.522939047776163	-0.0137499999999999	-0.12625	-0.5537500000000001	-0.06	>seq_242	KVF-SWSSY	0.674	0.1092882640949555	0.0	False	False
211	HLA-B3501	0	2	CGYSGEPRPTY	CGYAGEPRPTY	YSGEPRPTY	YSGEPRPTY	11	0.1123	0.0151	7.1798	2	9	YAGEPRPTY	0.975244	9	9	1,8	1	True	4	1	0.0	3.0044444444444443	-1.7444444444444445	6.396685941610485	-0.2444444444444444	-0.1744444444444444	0.0544444444444444	0.6766666666666666	>seq_243	YAGEPRPTY	0.0151	0.7228847682119205	0.999999999999795	False	False
212	HLA-A1101	1	6	CILGKLFTK	CILGELFTK	CILGKLFTK	CILGKLFTK	9	0.2786	0.3867	0.2786	0	9	CILGELFTK	0.945364	9	9	1,8	4	False	2	1	129.99999999999997	-0.6988888888888889	0.9444444444444444	9.676237541250885	0.3122222222222223	-0.0288888888888889	0.171111111111111	-0.2722222222222222	>seq_244	CILGELFTK	0.3867	0.0778811998965606	9.05359508832148e-07	False	True
213	HLA-A1101	1	6	CILGKLFTKK	CILGELFTKK	CILGKLFTK	CILGKLFTK	10	0.2786	0.3867	1.9084	0	9	CILGELFTK	0.945364	9	9	1,8	4	False	2	1	129.99999999999997	-0.6988888888888889	0.9444444444444444	9.676237541250885	0.3122222222222223	-0.0288888888888889	0.171111111111111	-0.2722222222222222	>seq_245	CILGELFTK	0.3867	0.0778811998965606	9.05359508832148e-07	False	True
214	HLA-A1101	0	0	CISNAYITR	CISNAYFTR	CISNAYITR	CISNAYITR	9	1.6295	2.0061	1.6295	0	9	CISNAYFTR	0.941826	9	9	1,8	6	False	2	0	97.77777777777776	1.6377777777777776	0.2777777777777778	8.527213490568101	0.001111111111111	-0.0877777777777778	-0.2144444444444445	-0.1022222222222222	>seq_246	CISNAYFTR	2.0061	0.3059018493594537	6.951608075305141e-09	False	False
215	HLA-A0201	0	4	CLAFVLSWLV	CLAFVLSWLF	CLAFVLSWL	CLAFVLSWL	10	4.9872	4.9872	9.5611	0	9	CLAFVLSWL	1.0	9	9	1,8	-1	True	0	4	173.33333333333331	-2.644444444444445	2.333333333333333	5.922539790626615	0.8355555555555556	0.0866666666666666	-0.47	-0.3888888888888889	>seq_247	CLAFVLSWL	4.9872	0.0	9.05359508832148e-07	False	False
216	HLA-A0211	0	6	CLAPCVRRLL	CLAPCVRRLF	CLAPCVRRL	CLAPCVRRL	10	1.539	1.539	7.3499	0	9	CLAPCVRRL	1.0	9	9	1,8	-1	True	0	4	129.99999999999997	1.2877777777777777	0.8888888888888888	8.834915637038648	0.1411111111111111	0.0288888888888888	-0.0588888888888889	0.3433333333333333	>seq_248	CLAPCVRRL	1.539	0.0	0.5	False	False
217	HLA-A0101	0	5	CLDPAQQNLY	CLDPAQQNLY	CLDPAQQNLY	CLDPAQQLY	10	0.0285	0.0285	0.0285	0	10	CLDPAQQNLY	1.0	10	10	9	-1	False	0	7	88.0	1.365	-0.4999999999999999	3.749971055891365	-0.0179999999999999	-0.084	-0.188	0.007	>seq_249	CLDPAQQLY	0.0285	0.0	2.0491933110931699e-13	False	False
218	HLA-A0201	0	0	CLFAKLIAI	CLSAKLIAI	CLFAKLIAI	CLFAKLIAI	9	0.5482	1.4782	0.5482	0	9	CLSAKLIAI	0.930064	9	9	1,8	2	False	2	-2	195.55555555555551	-2.4455555555555555	2.4	8.545189979486167	0.6766666666666666	-0.02	-0.0833333333333333	-0.3022222222222221	>seq_250	CLSAKLIAI	1.4782	0.3448964957380598	0.0	False	False
219	HLA-A0201	0	3	CLFLEIYTV	CLFLGIYTV	CLFLEIYTV	CLFLEIYTV	9	0.4353	0.4224	0.4353	0	9	CLFLGIYTV	0.9069	9	9	1,8	4	False	2	-2	162.2222222222222	-1.5044444444444447	1.7888888888888888	3.849961610045284	0.6155555555555555	0.2299999999999999	-0.4466666666666667	-0.2111111111111111	>seq_251	CLFLGIYTV	0.4224	0.0132939630681818	0.0	False	True
220	HLA-A1101	0	8	CLFPAMLCK	MLFPAMLCK	CLFPAMLCK	CLFPAMLCK	9	0.4539	0.1337	0.4539	0	9	MLFPAMLCK	0.965459	9	9	1,8	0	False	0	-1	97.77777777777776	-1.5544444444444443	1.511111111111111	8.22969116549939	0.5344444444444445	0.0044444444444443	-0.3833333333333333	0.0788888888888888	>seq_252	MLFPAMLCK	0.1337	1.0870514584891549	0.0	False	False
221	HLA-A0201	0	9	CLFPICSPA	CLFPLCSPA	CLFPICSPA	CLFPICSPA	9	2.7354	3.5112	2.7354	0	9	CLFPLCSPA	0.961641	9	9	1,8	4	False	4	2	97.77777777777776	-1.5322222222222224	1.5444444444444445	5.826007311698049	0.4922222222222223	-0.3022222222222222	-0.5877777777777777	0.6022222222222222	>seq_253	CLFPLCSPA	3.5112	0.6043869104579632	0.0	False	False
222	HLA-A0201	0	3	CLFWSTASGV	CLSWSTASGV	CLFWSTASGV	CLFWSTASV	10	4.3965	5.0606	4.3965	0	10	CLSWSTASGV	0.934425	10	10	1,9	2	False	2	-2	78.0	-0.8930000000000003	1.15	5.922539790626615	0.359	-0.4189999999999999	-0.381	-0.31	>seq_254	CLWSTASGV	6.0552	1.2043325653983354	0.0	False	False
223	HLA-A0201	0	6	CLISAKMPEV	RLISAKMPEV	LISAKMPEV	LISAKMPEV	10	0.2417	0.2417	1.2809	1	9	LISAKMPEV	1.0	9	9	1,8	-1	True	0	4	129.99999999999997	-0.2533333333333333	0.7111111111111112	6.408795645926148	0.1944444444444444	-0.1333333333333333	0.0988888888888888	0.2088888888888889	>seq_255	LISAKMPEV	0.2417	0.0	0.0	False	False
224	HLA-A1101	0	6	CLLLDIVAPK	CLLLDILAPK	LLLDIVAPK	LLLDIVAPK	10	0.5521	0.6065	3.4309	1	9	LLLDILAPK	0.963723	9	9	1,8	5	False	6	1	216.66666666666663	-1.2511111111111113	1.433333333333333	6.337367167230696	0.4622222222222223	-0.0388888888888889	0.1855555555555555	0.1944444444444444	>seq_256	LLLDILAPK	0.6065	0.049520593569662	3.47580404973379e-09	False	False
225	HLA-A0201	0	6	CLLMLLIPL	CVLMLLIPL	LLMLLIPL	LLMLLIP-L	9	3.499	2.6576	4.8892	1	8	VLMLLIPL	0.986716	8	8	0,1,2,3,5,7	0	True	6	1	292.5	-3.98375	2.975	6.099999998230487	1.1625	0.25375	-0.10125	-0.04375	>seq_257	VLMLLIP-L	2.6576	1.1077884557495483	0.750000000651713	False	False
226	HLA-A0201	0	7	CLLSIDLFYV	CLLSIDLFHV	LLSIDLFYV	LLSIDLFYV	10	0.1614	0.1583	1.3454	1	9	LLSIDLFHV	0.95538	9	9	1,8	7	False	2	2	205.5555555555556	-1.604444444444444	1.9222222222222225	3.7499869628809392	0.7133333333333334	0.2066666666666667	-0.3400000000000001	-0.2299999999999999	>seq_258	LLSIDLFHV	0.1583	0.003160707517372	0.0	False	False
227	HLA-A0201	0	3	CLLTTIYFFL	CLLTTIYIFL	LLTTIYFFL	LLTTIYFFL	10	0.8216	0.7158	5.7465	1	9	LLTTIYIFL	0.946765	9	9	1,8	6	False	2	0	173.33333333333331	-2.2622222222222224	2.088888888888889	6.093198032584041	0.9244444444444444	0.3744444444444444	-0.5688888888888889	-0.2366666666666666	>seq_259	LLTTIYIFL	0.7158	0.1214379435596535	1.20812138761297e-17	False	False
228	HLA-A0201	0	0	CLQELSLPNL	CPQELSLPNL	CLQELSLPNL	CLQESLPNL	10	1.7758	20.2529	1.7758	0	10	CPQELSLPNL	0.950281	10	10	1,9	1	True	4	-3	156.0	0.1429999999999999	0.4799999999999998	3.849962144624442	0.204	-0.068	-0.068	-0.019	>seq_260	CQELSLPNL	25.7561	1.6533643191321667	0.0	False	False
229	HLA-B3501	0	0	CLVGLGLTY	GLVGLGLTY	CLVGLGLTY	CLVGLGLTY	9	1.3521	1.4345	1.3521	0	9	GLVGLGLTY	0.966113	9	9	1,8	0	False	2	-3	162.2222222222222	-2.138888888888889	1.7000000000000002	5.919503211509436	0.5433333333333334	-0.4655555555555555	0.0733333333333333	-0.5433333333333334	>seq_261	GLVGLGLTY	1.4345	0.0776668107354479	0.999941047525419	False	False
230	HLA-A2402	0	6	CLYFIPYMF	CLYFIPYVF	LYFIPYMF	LYF-IPYMF	9	0.1999	0.2203	2.4507	1	8	LYFIPYVF	0.956649	8	8	1,7	6	False	1	1	97.5	-2.23375	1.45	6.086602629628032	1.015	0.60625	-0.71375	0.08625	>seq_262	LYF-IPYVF	0.2203	0.0185109396277803	3.47580404973379e-09	False	False
231	HLA-C0303	0	6	CLYFIPYMFL	CLYFIPYVFL	YFIPYMFL	YFIPY-MFL	10	4.9788	3.646	36.0	2	8	YFIPYVFL	0.944475	8	8	0,1,7	5	False	1	1	97.5	-2.23375	1.4499999999999995	6.086602629628032	1.015	0.60625	-0.71375	0.0862499999999999	>seq_263	YFIPYV-FL	3.646	1.8200067580910584	3.47580404973379e-09	False	False
232	HLA-A0201	0	1	CMQANSHYA	CMQANPHYA	CMQANSHYA	CMQANSHYA	9	2.9839	1.8685	2.9839	0	9	CMQANPHYA	0.912801	9	9	1,8	5	False	4	-1	22.22222222222222	1.458888888888889	-0.4777777777777778	7.355498301796615	-0.1055555555555555	-0.2722222222222222	-0.21	-0.3111111111111111	>seq_264	CMQANPHYA	1.8685	1.7812373882793688	0.0	False	True
233	HLA-B5101	0	5	CPILRGPDGL	CRILRGPDGL	CPILRGPDGL	CPILRGPGL	10	4.8987	30.5741	4.8987	0	10	CRILRGPDGL	0.94548	10	10	0,1,9	1	True	4	-2	117.0	0.5720000000000004	0.2600000000000001	6.161167718935758	0.159	-0.4869999999999999	0.3359999999999999	0.427	>seq_265	CRILRGPGL	55.8	4.468641546774194	0.0	False	False
234	HLA-B5101	0	1	CPMEIERIKI	CPLEIERIKI	CPMEIERI	CPMEI-ERI	10	0.2036	0.2724	0.8065	0	8	CPLEIERI	0.960384	8	8	1,7	2	False	2	2	97.5	1.88375	0.0374999999999999	4.258108090143651	0.015	0.18875	0.0175	0.4125	>seq_266	CPLEI-ERI	0.2724	0.051423201174743	0.0	False	False
235	HLA-B3501	0	3	CPNGGSSWM	GPNGGSSWM	CPNGGSSWM	CPNGGSSWM	9	0.4612	0.7872	0.4612	0	9	GPNGGSSWM	0.961625	9	9	1,8	0	False	2	-3	0.0	0.6222222222222222	-0.4444444444444444	5.922539790626615	0.0199999999999999	-0.7233333333333334	-0.0222222222222222	-0.1577777777777777	>seq_267	GPNGGSSWM	0.7872	0.190994918699187	0.996175656014943	False	False
236	HLA-B3501	0	7	CPNSGEQLQPA	CPDSGEQLQPA	CPNSGEQL	CPN-SGEQL	11	2.7266	2.7404	11.1944	0	8	CPDSGEQL	0.93484	8	8	0,1,7	2	False	2	1	48.75	1.90625	-0.875	3.849962144624442	-0.28	-0.54875	0.1362499999999999	0.04125	>seq_268	CPD-SGEQL	2.7404	0.0137305064954023	0.0	False	False
237	HLA-B0702	0	6	CPVTGYWLEM	SPVTGYWLEM	CPVTGYWLEM	CPVTGWLEM	10	2.8009	0.4657	2.8009	0	10	SPVTGYWLEM	0.975037	10	10	1,9	0	False	4	-1	68.0	-0.6340000000000001	0.3999999999999999	3.849961610045284	0.392	-0.046	-0.266	-0.026	>seq_269	SPVTGWLEM	0.4657	14.044796392527378	0.999999999973312	False	False
238	HLA-A3101	0	2	CQNMIRSHVR	CQNMLRSHVR	QNMIRSHVR	QNMIRSHVR	10	1.4379	1.3297	2.4477	1	9	QNMLRSHVR	0.96752	9	9	8	3	False	4	2	75.55555555555556	4.307777777777778	-1.0444444444444445	12.50011018011719	-0.3277777777777777	0.2388888888888888	0.24	0.0411111111111111	>seq_270	QNMLRSHVR	1.3297	0.1170044220500863	0.0	False	False
239	HLA-A0201	0	1	CQPDLWKFAPV	GQPDLWKFAPV	CQPDLWKFA	CQPDLWKFA	11	9.9847	5.3934	12.8237	0	9	GQPDLWKFA	0.953339	9	9	1,8	0	False	2	-3	54.44444444444444	0.7211111111111111	-0.2777777777777778	6.160569088067859	0.1833333333333333	0.141111111111111	-0.2488888888888889	0.1666666666666666	>seq_271	GQPDLWKFA	6.3032	5.83174785029826	0.0	False	False
240	HLA-B1501	0	1	CQRESSCGTGY	CQRDSSCGTGY	CQRESSCGTGY	CQRESGTGY	11	0.2254	0.188	0.2254	0	11	CQRDSSCGTGY	0.965375	11	11	1,10	3	False	4	2	0.0	2.9400000000000004	-0.990909090909091	6.133775204885751	-0.4290909090909091	-0.5618181818181818	-0.02	-0.23	>seq_272	CQRDSGTGY	0.188	0.0448402127659574	0.0	False	False
241	HLA-A1101	0	9	CQYVVKQSQLK	CQYVVKQSELK	YVVKQSQLK	YVVKQSQLK	11	0.3403	0.5188	3.163	2	9	YVVKQSELK	0.967396	9	9	1,8	6	False	2	2	107.77777777777776	1.413333333333333	-0.5222222222222221	10.24760792311281	-0.1599999999999999	0.2088888888888888	0.0955555555555555	-0.1833333333333333	>seq_273	YVVKQSELK	0.5188	0.1170847147262914	0.0	False	False
242	HLA-A0101	0	6	CSAYLGLHY	CSAYLGLHD	CSAYLGLHY	CSAYLGLHY	9	0.1633	24.587	0.1633	0	9	CSAYLGLHD	0.962228	9	9	1,8	8	True	2	-3	97.77777777777776	-0.6144444444444443	0.5444444444444444	7.352020694874227	0.33	-0.2311111111111111	-0.0788888888888889	-0.3922222222222222	>seq_274	CSAYLGLHD	41.1667	0.1626522218200633	0.0	False	False
243	HLA-A0206	0	9	CSCGQVLFAV	CSYGQVLFAV	SCGQVLFAV	SCGQVLFAV	10	4.2848	3.2739	18.2543	1	9	SYGQVLFAV	0.918624	9	9	1,8	1	True	2	-2	118.88888888888889	-1.23	1.622222222222222	5.922539790626615	0.3222222222222222	-0.4833333333333333	-0.2011111111111111	-0.3544444444444444	>seq_275	SYGQVLFAV	8.3179	2.0775708868825062	0.0	False	False
244	HLA-A0101	0	2	CSDSKLIGY	CWDSKLIGY	CSDSKLIGY	CSDSKLIGY	9	0.0157	1.1413	0.0157	0	9	CWDSKLIGY	0.915199	9	9	1,8	1	True	1	-3	86.66666666666666	1.0166666666666668	0.011111111111111	6.157533512916416	-0.0488888888888888	-0.3455555555555555	-0.0288888888888889	-0.21	>seq_276	CWDSKLIGY	1.1413	0.0154840269867694	0.0	False	False
245	HLA-A6801	0	0	CSHSMRYFY	CSHSMRYFD	CSHSMRYFY	CSHSMRYFY	9	5.034	41.8	5.034	0	9	CSHSMRYFD	0.962798	9	9	1,8	8	True	2	-3	0.0	2.227777777777778	-0.5222222222222223	8.514166460372508	0.0766666666666666	0.3044444444444444	-0.5299999999999999	-0.0455555555555555	>seq_277	CSHSMRYFD	70.0	4.671983485714286	0.0	False	False
246	HLA-B3501	0	9	CSIQNDVPF	CSIQNDLPF	CSIQNDVPF	CSIQNDVPF	9	1.6037	1.8239	1.6037	0	9	CSIQNDLPF	0.962152	9	9	1,8	6	False	6	1	75.55555555555556	1.231111111111111	0.1222222222222221	3.749971453566104	0.02	-0.1711111111111111	-0.4011111111111111	0.2744444444444444	>seq_278	CSIQNDLPF	1.8239	0.1936151872361425	0.0	False	False
247	HLA-A1101	0	2	CSNAAAAALDK	RSNAAAAALDK	SNAAAAALDK	SAAAAALDK	11	2.0504	1.0519	4.5272	1	10	SNAAAAALDK	1.0	10	10	0,1,9	-1	True	0	5	89.0	1.0339999999999998	0.11	6.337367167230696	-0.187	-0.754	0.363	-0.302	>seq_279	SAAAAALDK	2.0504	0.0	0.0	False	False
248	HLA-A0101	0	4	CSNFLLLAY	CSNFSLLAY	CSNFLLLAY	CSNFLLLAY	9	0.4651	0.2113	0.4651	0	9	CSNFSLLAY	0.923117	9	9	1,8	4	False	2	-2	141.1111111111111	-1.1833333333333331	1.4333333333333331	5.919503211509436	0.5422222222222223	-0.0044444444444444	-0.3566666666666667	-0.4377777777777777	>seq_280	CSNFSLLAY	0.2113	0.5586482725982017	2.0491933110931699e-13	False	True
249	HLA-A1101	0	6	CSQDHDTQK	CSQDRDTQK	CSQDHDTQK	CSQDHDTQK	9	1.1112	1.6054	1.1112	0	9	CSQDRDTQK	0.91217	9	9	1,8	4	False	2	0	0.0	4.8244444444444445	-2.233333333333333	5.405695857014507	-0.7388888888888889	-0.1633333333333333	-0.091111111111111	0.1544444444444444	>seq_281	CSQDRDTQK	1.6054	0.3420674224492338	8.006456762952278e-11	False	False
250	HLA-A0206	0	2	CSYGRVLFAV	CSYGQVLFAV	CSYGRVLFA	CSYGRVLFA	10	2.8341	3.2739	5.9824	0	9	CSYGQVLFA	0.937113	9	9	1,8	4	False	2	1	86.66666666666666	0.2766666666666665	0.8999999999999999	8.527213490568101	0.2488888888888888	-0.2166666666666667	-0.1144444444444444	-0.2711111111111111	>seq_282	CSYGQVLFA	3.2739	0.3807193805553009	0.0	False	False
251	HLA-A3101	0	5	CSYTFAYRTK	CSYTFAYRTQ	SYTFAYRTK	SYTFAYRTK	10	1.4749	2.6667	5.419	1	9	SYTFAYRTQ	0.985273	9	9	8	8	True	2	1	11.11111111111111	2.7222222222222223	-0.9555555555555556	10.008618925698102	-0.1222222222222222	0.191111111111111	-0.2422222222222222	0.0144444444444444	>seq_283	SYTFAYRTQ	12.2874	1.297862546185523	0.0078519604017561	False	False
252	HLA-A0101	0	4	CTAGASSLLV	CTAGAGSLLV	CTAGASSLL	CTAGASSLL	10	3.8174	3.5872	7.1775	0	9	CTAGAGSLL	0.946832	9	9	1,8	5	False	2	0	108.88888888888889	-0.7011111111111111	1.2222222222222223	5.922539790626615	0.1466666666666666	-0.8622222222222223	-0.0877777777777778	-0.3466666666666667	>seq_284	CTAGAGSLL	3.5872	0.2449725356824263	0.999999547320041	False	True
253	HLA-A0101	0	8	CTDTYMLEL	CTDTHMLEL	CTDTYMLEL	CTDTYMLEL	9	0.5168	0.3064	0.5168	0	9	CTDTHMLEL	0.925915	9	9	1,8	4	False	2	2	86.66666666666666	0.8155555555555556	0.2555555555555554	3.5500656818039715	0.1677777777777778	0.0499999999999999	-0.4344444444444444	-0.1411111111111111	>seq_285	CTDTHMLEL	0.3064	0.3548783289817233	0.0	False	True
254	HLA-A0101	0	8	CTDTYMLELF	CTDTHMLELF	CTDTYMLEL	CTDTYMLEL	10	0.5168	0.3064	0.9645	0	9	CTDTHMLEL	0.925915	9	9	1,8	4	False	2	2	86.66666666666666	0.8155555555555556	0.2555555555555554	3.5500656818039715	0.1677777777777778	0.0499999999999999	-0.4344444444444444	-0.1411111111111111	>seq_286	CTDTHMLEL	0.3064	0.3548783289817233	0.0	False	True
255	HLA-A2601	0	2	CVAETMCYAY	RVAETMCYAY	CVAETMCYAY	CVAETMYAY	10	0.4432	0.5816	0.4432	0	10	RVAETMCYAY	0.972168	10	10	0,9	0	True	2	-3	49.0	-0.291	0.7900000000000001	3.849939985666424	0.213	-0.147	-0.54	-0.268	>seq_287	RVAETMYAY	0.5816	0.105465749656121	0.0	False	False
256	HLA-A0101	0	8	CVDSPPPLFF	CVDSPPPLSF	CVDSPPPLF	CVDSPPPLF	10	0.242	0.5002	0.4283	0	9	CVDSPPPLS	0.972513	9	9	1,8	8	True	2	-2	75.55555555555556	-0.1222222222222221	0.4666666666666665	3.749971453566104	0.2955555555555555	-0.2544444444444445	-0.4755555555555555	1.1455555555555557	>seq_288	CVDSPPPLS	2.2701	0.2162020175322672	0.5	False	True
257	HLA-A0201	0	2	CVWRYYIFSV	CVWRYYNFSV	CVWRYYIFSV	CVWRYIFSV	10	10.8364	11.2623	10.8364	0	10	CVWRYYNFSV	0.912035	10	10	1,9	6	False	2	-3	97.0	-0.099	0.9399999999999998	8.506546086631715	0.5069999999999999	0.476	-0.5850000000000001	-0.153	>seq_289	CVWYYNFSV	11.2623	0.4097939816911291	9.276291646547941e-20	False	False
258	HLA-A2402	0	9	CYDHVADQWEF	CYDPVADQWEF	CYDHVADQW	CYDHVADQW	11	0.3946	0.1804	0.7223	0	9	CYDPVADQW	0.87104	9	9	1,8	3	False	2	-2	43.33333333333333	2.035555555555556	-0.8222222222222223	4.106547303963453	-0.0544444444444443	0.0788888888888888	-0.2966666666666667	-0.0788888888888888	>seq_290	CYDPVADQW	0.1804	0.4685328159645233	2.6688189211265488e-11	False	False
259	HLA-A2402	0	8	CYLNLALAVF	CYLNLALADF	CYLNLALAVF	CYLNALAVF	10	0.6459	0.9853	0.6459	0	10	CYLNLALADF	0.961913	10	10	1,9	8	False	2	-3	166.0	-1.99	1.97	5.919503211509436	0.6459999999999999	-0.049	-0.245	-0.456	>seq_291	CYLNALADF	0.9853	0.2224890490206028	0.0	False	False
260	HLA-C1403	1	6	CYMEAVAL	CYMEALAL	CYMEAVAL	CYMEA-VAL	8	0.3103	0.3381	0.3103	0	8	CYMEALAL	0.960742	8	8	1,7	5	False	6	1	110.0	-1.1575000000000002	1.4	3.849961610045284	0.38	-0.15875	-0.245	-0.3725	>seq_292	CYMEA-LAL	0.3381	0.0255141674060928	0.0	False	False
261	HLA-A6801	0	6	DAAKWKANLR	DPAKWKANLR	DAAKWKANLR	DAAKWANLR	10	0.45	2.6101	0.45	0	10	DPAKWKANLR	0.96012	10	10	0,1,9	1	True	4	-1	69.0	2.87	-1.1	10.789009236730635	-0.2639999999999999	-0.004	0.5469999999999999	-0.206	>seq_294	DAKWKANLR	2.6101	0.3724167656411631	5.89524745824429e-05	False	False
262	HLA-B3501	0	7	DAALCRTYY	DAALWRTYY	DAALCRTYY	DAALCRTYY	9	0.389	0.2238	0.389	0	9	DAALWRTYY	0.837622	9	9	1,8	4	False	2	-2	65.55555555555554	1.8522222222222224	-0.1555555555555556	6.155122000258416	0.0111111111111111	-0.02	-0.2433333333333333	-0.1144444444444444	>seq_295	DAALWRTYY	0.2238	0.2871438784629133	0.0	False	False
263	HLA-B3501	0	6	DAITGEASY	DAITGEARY	DAITGEASY	DAITGEASY	9	0.0274	0.0913	0.0274	0	9	DAITGEARY	0.957705	9	9	1,8	7	False	6	-1	65.55555555555554	1.3511111111111112	-0.2333333333333334	3.550073361489922	-0.151111111111111	-0.6433333333333332	0.1244444444444444	-0.2077777777777777	>seq_296	DAITGEARY	0.0913	0.0191769989047097	6.951608075305141e-09	False	False
264	HLA-C0303	0	5	DAVATFYLYM	DAVATYYLYM	AVATFYLYM	AVATFYLYM	10	1.7681	1.4429	17.12	1	9	AVATYYLYM	0.957389	9	9	1,8	4	False	2	3	97.77777777777776	-1.6733333333333331	1.4444444444444444	6.086602629628032	0.6477777777777777	0.0744444444444444	-0.4822222222222222	-0.3488888888888889	>seq_298	AVATYYLYM	1.4429	0.3984933952456857	0.0	False	False
265	HLA-B1801	0	7	DEERIPVL	DEERIPML	DEERIPVL	DE-ERIPVL	8	0.1039	0.2276	0.1039	0	8	DEERIPML	0.958984	8	8	1,7	6	False	1	1	133.75	2.9225000000000003	-0.5125	3.927550663705915	-0.17125	0.1275	0.3299999999999999	0.5262500000000001	>seq_299	DE-ERIPML	0.2276	0.0564693760984182	0.0	False	False
266	HLA-B1801	0	3	DEGKCVAETM	DEGKRVAETM	DEGKCVAETM	DEGKVAETM	10	0.6933	0.5302	0.6933	0	10	DEGKRVAETM	0.891093	10	10	0,1,9	4	False	2	-3	39.0	2.004	-0.5100000000000001	3.927538348827511	-0.312	-0.4239999999999999	0.235	-0.1599999999999999	>seq_300	DEKRVAETM	0.5302	0.213272783855149	0.0	False	False
267	HLA-B1801	0	6	DENLVGSEV	DKNLVGSEV	DENLVGSEV	DENLVGSEV	9	0.0833	3.006	0.0833	0	9	DKNLVGSEV	0.967526	9	9	1,8	1	True	2	1	107.77777777777776	2.0488888888888885	-0.3333333333333332	3.42471199342981	-0.2766666666666666	-0.4733333333333333	0.3944444444444444	-0.2344444444444444	>seq_302	DKNLVGSEV	3.006	0.0809916533599467	9.276291646547941e-20	False	False
268	HLA-A0101	0	6	DFDTYDDQAY	DFDTYDDRAY	DFDTYDDQAY	DFDTYDDQY	10	0.9001	1.1226	0.9001	0	10	DFDTYDDRAY	0.960341	10	10	9	7	False	2	1	10.0	3.848	-1.6200000000000003	3.2280289304908365	-0.301	-0.006	-0.376	0.05	>seq_305	DFDTYDDRY	1.1226	0.1784003652235881	0.0	False	False
269	HLA-B0801	0	6	DGVGKSAL	GGVGKSAL	DGVGKSAL	DGVGKS-AL	8	0.6899	5.8127	0.6899	0	8	GGVGKSAL	0.961868	8	8	1,4,7	0	False	2	-1	97.5	0.6275	0.0999999999999999	6.337367167230696	-0.1399999999999999	-0.9	0.6549999999999999	-0.3762500000000001	>seq_306	GGVGK-SAL	5.8127	0.6080168802793883	0.0	False	False
270	HLA-C0701	0	8	DHCDNPFAEV	DRCDNPFAEV	HCDNPFAEV	HCDNPFAEV	10	6.4053	8.6979	12.2836	1	9	RCDNPFAEV	0.964042	9	9	1,8	0	False	2	0	43.33333333333333	1.8577777777777773	-0.4444444444444445	4.181120614055544	-0.1022222222222221	-0.2033333333333333	-0.0455555555555555	0.3433333333333334	>seq_307	RCDNPFAEV	8.6979	1.688314510399062	0.0	False	False
271	HLA-A0211	0	3	DLFHWKATI	DLFHWQATI	DLFHWKATI	DLFHWKATI	9	2.926	1.8601	2.926	0	9	DLFHWQATI	0.944138	9	9	1,8	5	False	2	1	97.77777777777776	0.5044444444444446	0.0777777777777777	7.549350681714714	0.3011111111111111	0.2411111111111111	-0.0288888888888889	-0.061111111111111	>seq_312	DLFHWQATI	1.8601	1.6766966292134833	1.6465641772904402e-15	False	False
272	HLA-A6901	0	3	DLGLAAFLAV	DLDLAAFLAV	DLGLAAFLAV	DLLAAFLAV	10	6.1252	4.5966	6.1252	0	10	DLDLAAFLAV	0.94846	10	10	0,1,9	2	False	2	-1	175.99999999999997	-1.943	1.99	3.749987360555679	0.546	-0.522	0.179	-0.4309999999999999	>seq_313	DLDAAFLAV	4.7357	1.7971926853474685	0.0	False	False
273	HLA-A2601	0	7	DLIEIFRLGY	DLIEIFRFGY	DLIEIFRLGY	DLIEIFRGY	10	0.0991	0.1187	0.0991	0	10	DLIEIFRFGY	0.957003	10	10	0,9	7	False	6	0	156.0	0.699	0.6199999999999999	4.184406848158687	0.339	0.175	0.18	-0.215	>seq_314	DLIEIFRGY	0.1187	0.0163636057287278	0.0	False	False
274	HLA-A1101	0	8	DLQKFKFLK	DLKKFKFLK	DLQKFKFLK	DLQKFKFLK	9	1.9312	3.0312	1.9312	0	9	DLKKFKFLK	0.961565	9	9	1,8	2	False	2	1	86.66666666666666	1.6788888888888889	-0.6111111111111112	10.50691890809685	0.0155555555555555	0.5011111111111111	0.2466666666666666	-0.1222222222222222	>seq_315	DLKKFKFLK	3.0312	0.7008181578252837	0.0	False	False
275	HLA-A6801	0	5	DLSLIQKNR	DLSLIRKNR	DLSLIQKNR	DLSLIQKNR	9	0.4903	0.8412	0.4903	0	9	DLSLIRKNR	0.947144	9	9	1,8	5	False	2	1	129.99999999999997	3.3344444444444443	-0.8444444444444446	9.695024739019573	-0.2688888888888889	0.1433333333333333	0.3166666666666666	-0.1055555555555555	>seq_316	DLSLIRKNR	0.8412	0.2045248097955301	0.0	False	False
276	HLA-B1501	0	5	DMAPEVVEAF	YMAPEVVEAF	MAPEVVEAF	MAPEVVEAF	10	1.0062	0.1958	2.088	1	9	MAPEVVEAF	1.0	9	9	1,8	-1	True	0	6	86.66666666666666	-0.3788888888888889	0.9000000000000001	3.613691325765103	0.2455555555555555	-0.2166666666666666	-0.0355555555555555	0.1888888888888888	>seq_317	MAPEVVEAF	1.0062	0.0	0.0	False	False
277	HLA-A2601	0	8	DMISFSIDRY	DMIFFSIDRY	MISFSIDRY	MISFSIDRY	10	0.3019	0.1346	0.304	1	9	MIFFSIDRY	0.922813	9	9	0,1,8	2	False	2	-2	86.66666666666666	1.7122222222222223	0.3111111111111111	6.3318953779526055	0.1911111111111111	0.2055555555555555	-0.38	-0.0055555555555555	>seq_318	MIFFSIDRY	0.1346	0.3752442050520059	0.0	False	False
278	HLA-B3501	0	9	DPSAAKNPKLM	DASAAKNPKLM	SAAKNPKLM	SAAKNPKLM	11	1.2101	1.2101	3.7487	2	9	SAAKNPKLM	1.0	9	9	1,8	-1	True	0	5	65.55555555555554	1.1388888888888888	-0.4888888888888887	10.805379563011227	-0.1233333333333333	-0.2722222222222222	0.3444444444444444	0.0966666666666666	>seq_322	SAAKNPKLM	1.2101	0.0	0.0	False	False
279	HLA-B3501	0	5	DPVTEVTARM	DTVTEVTARM	DPVTEVTARM	DPVTEVTAM	10	0.756	0.9536	0.756	0	10	DTVTEVTARM	0.964904	10	10	1,9	1	True	4	-1	68.0	2.335	-0.2399999999999999	4.184407676104456	-0.1579999999999999	-0.193	-0.0509999999999999	0.4530000000000001	>seq_323	DTVTEVTAM	4.6931	0.6342178091240331	3.47580404973379e-09	False	False
280	HLA-A3301	0	2	DQCKENHQFR	DQCKENHRFR	DQCKENHQFR	DQKENHQFR	10	0.4713	0.6519	0.4713	0	10	DQCKENHRFR	0.956756	10	10	0,9	7	False	2	1	0.0	5.412000000000001	-2.38	7.360061638988554	-0.6609999999999998	0.249	0.2189999999999999	0.018	>seq_324	DQKENHRFR	0.6519	0.1305672342383801	3.47580404973379e-09	False	False
281	HLA-B2705	0	9	DRYAAVYRPL	DRYAAVCRPL	DRYAAVYRPL	DRYAAVYRL	10	2.1482	3.873	2.1482	0	10	DRYAAVCRPL	0.89358	10	10	0,1,9	6	False	2	-2	88.0	2.626	-0.51	9.171062766574323	-0.023	0.1399999999999999	0.108	0.313	>seq_325	DRYAAVCRL	3.873	0.9566783785179448	0.500000113170067	False	False
282	HLA-A0101	0	0	DSDEYFNPA	DSDEYSNPA	DSDEYFNPA	DSDEYFNPA	9	2.8539	3.3508	2.8539	0	9	DSDEYSNPA	0.906947	9	9	1,8	5	False	2	-2	11.11111111111111	3.293333333333334	-1.4555555555555555	3.38003008114174	-0.2933333333333334	-0.2088888888888889	-0.1177777777777777	0.3122222222222222	>seq_326	DSDEYSNPA	3.3508	0.4232132356452191	2.0491933110931699e-13	False	False
283	HLA-A0101	0	8	DSEPNRGILY	DSEPNRGISY	DSEPNRGILY	DSEPNGILY	10	0.0356	0.0744	0.0356	0	10	DSEPNRGISY	0.961918	10	10	9	8	False	2	-2	78.0	2.9849999999999994	-1.08	4.184406848158687	-0.2199999999999999	-0.181	0.3109999999999999	0.1669999999999999	>seq_327	DSEPNGISY	0.0744	0.0185655913978494	0.0076778286089567	False	False
284	HLA-A3101	0	0	DSFKKVTLR	DSFEKVTLR	SFKKVTLR	SFKKV-TLR	9	0.678	0.886	0.6807	1	8	SFEKVTLR	0.948847	8	8	0,1,2,3,7	2	True	2	1	85.0	2.50625	-0.375	11.823055271990595	-0.1474999999999999	0.27125	0.2049999999999999	0.0925	>seq_328	S-FEKVTLR	1.7429	0.4142533708187503	0.0	False	False
285	HLA-A3101	0	0	DSFKKVTLRR	DSFEKVTLRR	SFKKVTLRR	SFKKVTLRR	10	0.043	0.5067	1.5313	1	9	SFEKVTLRR	0.958885	9	9	8	2	False	2	1	75.55555555555556	3.885555555555555	-0.8333333333333334	12.531747031025589	-0.2944444444444444	0.3788888888888889	0.3266666666666666	0.1744444444444444	>seq_329	SFEKVTLRR	0.5067	0.039350897967239	0.0	False	False
286	HLA-A1101	0	4	DSFVGADLQK	DSFVGADLKK	SFVGADLQK	SFVGADLQK	10	2.0177	2.4523	2.3824	1	9	SFVGADLKK	0.970197	9	9	1,8	7	False	2	1	86.66666666666666	0.9466666666666668	0.0555555555555555	6.337367167230696	-0.0399999999999999	-0.381111111111111	0.1888888888888888	-0.2533333333333333	>seq_330	SFVGADLKK	2.4523	0.3575795865106227	0.0	False	False
287	HLA-A1101	0	9	DSLMCGTWYK	DSLKCGTWYK	SLMCGTWYK	SLMCGTWYK	10	0.2085	0.4151	2.6338	1	9	SLKCGTWYK	0.91914	9	9	1,8	2	False	1	-1	43.33333333333333	-0.0177777777777778	0.0222222222222221	8.522939047776163	0.2533333333333333	-0.0288888888888888	-0.2388888888888889	-0.3966666666666667	>seq_331	SLKCGTWYK	0.4151	0.1037728258251023	0.0	False	False
288	HLA-A2601	0	4	DTASSSLAF	NTASSSLAF	DTASSSLAF	DTASSSLAF	9	0.0166	0.0986	0.0166	0	9	NTASSSLAF	0.986086	9	9	0,1,8	0	True	2	1	65.55555555555554	1.1077777777777778	0.3999999999999999	3.749987360555679	-0.0355555555555555	-0.6166666666666667	-0.3566666666666667	-0.0555555555555555	>seq_333	NTASSSLAF	0.0986	0.0138052738336713	0.0	False	False
289	HLA-A1101	0	3	DTYGVRLLFK	DTYGVRPLFK	DTYGVRLLFK	DTYGVLLFK	10	0.7612	0.4215	0.7612	0	10	DTYGVRPLFK	0.907692	10	10	0,1,9	6	False	4	-3	107.0	1.4099999999999997	0.0299999999999999	9.297356245107949	0.128	0.103	0.1809999999999999	-0.142	>seq_335	DTYGVPLFK	0.4215	0.6134748279952551	0.0	False	False
290	HLA-A1101	0	7	DVCHIAFESK	DVCHIAFGSK	DVCHIAFESK	DVCHIAFSK	10	5.6784	6.1663	5.6784	0	10	DVCHIAFGSK	0.933298	10	10	0,1,9	7	False	2	-2	78.0	1.411	0.09	5.451825038064271	-0.0719999999999999	-0.103	-0.012	0.044	>seq_336	DVCHIAFSK	6.1663	0.4492955840617548	0.0	False	False
291	HLA-A1101	0	1	DVFKVIAYLK	DVSKVIAYLK	DVFKVIAYLK	DVFKVIAYK	10	2.4494	0.5821	2.4494	0	10	DVSKVIAYLK	0.944756	10	10	0,1,9	2	False	2	-2	146.0	-0.2750000000000001	0.8699999999999998	9.256043354980648	0.294	0.209	0.0799999999999999	-0.119	>seq_337	DVSKVIAYK	2.7572	0.2734387494559701	0.0	False	True
292	HLA-B3501	0	7	DVIGWTSTY	DVIGWTSTD	DVIGWTSTY	DVIGWTSTY	9	0.0961	15.2126	0.0961	0	9	DVIGWTSTD	0.962729	9	9	1,8	8	True	2	-3	75.55555555555556	0.5744444444444444	0.0444444444444444	3.7499869628809392	0.16	-0.2355555555555555	-0.2833333333333334	-0.1577777777777778	>seq_338	DVIGWTSTD	21.122	0.0956627682037686	0.0	False	False
293	HLA-A2501	0	8	DVLDVHQAF	DVLDVHLAF	DVLDVHQAF	DVLDVHQAF	9	0.0091	0.0175	0.0091	0	9	DVLDVHLAF	0.925493	9	9	0,1,8	6	False	2	-2	118.88888888888889	1.0944444444444443	0.3444444444444444	4.106574652250856	0.0955555555555555	-0.0711111111111111	-0.0644444444444444	1.8503717077085938e-17	>seq_339	DVLDVHLAF	0.0175	0.004368	0.0	False	False
294	HLA-A6801	0	9	DVSVQVER	DVSVQVEM	DVSVQVER	DVS-VQVER	8	0.7234	13.5149	0.7234	0	8	DVSVQVEM	0.965177	8	8	0,1,2,3,7	7	True	1	-1	108.75	3.4087500000000004	-0.3999999999999999	4.184407676104456	-0.3937499999999999	-0.0587499999999999	0.0849999999999999	0.1275	>seq_340	DVS-VQVEM	13.5149	0.6846792133127141	0.0	False	False
295	HLA-A3301	0	9	DWIMVLVLPK	DWIMALVLPK	DWIMVLVLPK	DWIMVLVLK	10	2.364	2.4722	2.364	0	10	DWIMALVLPK	0.956595	10	10	0,9	4	False	4	0	175.0	-1.325	1.2499999999999998	6.337367167230696	0.5920000000000001	0.269	-0.088	0.1289999999999999	>seq_341	DWIMALVLK	2.4722	0.1034644446242214	4.52679959335127e-07	False	False
296	HLA-B3501	0	0	EAAADETPA	EAPADETPA	EAAADETPA	EAAADETPA	9	4.3647	7.29	4.3647	0	9	EAPADETPA	0.935102	9	9	1,8	2	False	4	-1	44.44444444444444	1.9633333333333336	-0.6222222222222222	3.42471199342981	-0.3366666666666666	-0.74	0.2566666666666666	0.2922222222222222	>seq_342	EAPADETPA	9.0751	2.2654827913742	0.0	False	False
297	HLA-A6801	0	7	EAALNNPKMY	EAALNDPKMY	EAALNNPK	EAA-LNNPK	10	3.3939	5.8559	5.3811	0	8	EAALNDPK	0.939209	8	8	0,1,2,3,7	5	False	2	1	73.75	2.1375	-1.0750000000000002	6.408795645926148	-0.3062499999999999	-0.3475	0.5762499999999999	0.0662499999999999	>seq_343	EAA-LNDPK	5.8559	1.4268996738332282	0.999941047525418	False	False
298	HLA-A3301	0	5	EAFSLCWHS	EAFSLSWHS	EAFSLCWHS	EAFSLCWHS	9	8.5733	6.6943	8.5733	0	9	EAFSLSWHS	0.894832	9	9	8	5	False	4	-1	54.44444444444444	0.5499999999999999	0.1888888888888887	5.36107725976035	0.1955555555555556	-0.0411111111111111	-0.3277777777777778	-0.1611111111111111	>seq_344	EAFSLSWHS	6.6943	2.4064100354032525	0.0	False	False
299	HLA-A3301	0	0	EAMIETSCR	EAMLETSCR	EAMIETSCR	EAMIETSCR	9	0.3448	0.2839	0.3448	0	9	EAMLETSCR	0.969205	9	9	8	3	False	4	2	54.44444444444444	2.683333333333333	-0.2555555555555555	4.258108090143651	-0.2477777777777777	-0.14	-0.0644444444444444	-0.0122222222222222	>seq_346	EAMLETSCR	0.2839	0.073963790066925	3.47580404973379e-09	False	False
300	HLA-C0303	0	9	EAPDALSLL	EAPDALPLL	EAPDALSLL	EAPDALSLL	9	0.983	0.8305	0.983	0	9	EAPDALPLL	0.934572	9	9	1,8	6	False	4	-1	152.22222222222223	0.0611111111111111	0.6222222222222222	3.5500735570676625	0.1777777777777778	-0.3888888888888889	0.1188888888888888	0.1588888888888888	>seq_347	EAPDALPLL	0.8305	0.1805027092113184	0.0	False	False
301	HLA-B4402	0	6	EELDGVAISTY	EEPDGVAISTY	EELDGVAISTY	EELDGISTY	11	0.0524	0.2672	0.0524	0	11	EEPDGVAISTY	0.946168	11	11	1,10	2	False	4	-3	106.36363636363636	1.0745454545454547	0.0545454545454545	3.4247118630446494	-0.0518181818181817	-0.3772727272727272	0.1372727272727272	-0.1836363636363636	>seq_353	EEPDGISTY	0.2672	0.0421239520958083	0.0	False	False
302	HLA-B4403	0	3	EEQRYTCHM	QEQRYTCHM	EEQRYTCHM	EEQRYTCHM	9	0.5347	0.5862	0.5347	0	9	QEQRYTCHM	0.985812	9	9	1,8	0	False	2	2	0.0	4.202222222222222	-1.7555555555555555	5.490521502215415	-0.4177777777777777	0.2866666666666666	-0.0411111111111111	0.0122222222222222	>seq_357	QEQRYTCHM	0.5862	0.0469755203002389	0.0	False	False
303	HLA-C0303	0	0	EEYQPATPRL	EEYQPATPGL	YQPATPRL	YQP-ATPRL	10	1.8428	2.6736	13.5072	2	8	YQPATPGL	0.920462	8	8	0,1,7	6	False	6	-2	61.25000000000001	2.055	-0.95	9.348807885311544	-0.0262499999999999	0.0062499999999999	-0.0737499999999999	0.7887500000000001	>seq_360	YQ-PATPGL	2.6736	0.5726354877318971	0.999999547320041	False	False
304	HLA-A2402	0	7	EFCLKHFLI	EFCRKHFLI	EFCLKHFLI	EFCLKHFLI	9	1.1441	0.9612	1.1441	0	9	EFCRKHFLI	0.904099	9	9	1,8	3	False	4	-2	129.99999999999997	-0.5533333333333333	1.0666666666666669	7.359398108907044	0.4922222222222221	0.4055555555555555	-0.0888888888888889	-0.1288888888888889	>seq_361	EFCRKHFLI	0.9612	0.2177027569704533	0.5	False	False
305	HLA-A2601	0	1	EFVGYGQKFF	ELVGYGQKFF	EFVGYGQKF	EFVGYGQKF	10	0.6418	0.0952	2.0574	0	9	ELVGYGQKF	0.961178	9	9	0,1,8	1	True	6	0	32.22222222222222	0.6844444444444443	-0.3555555555555558	6.40200117090717	0.0777777777777777	-0.151111111111111	0.2777777777777777	-0.4322222222222223	>seq_362	ELVGYGQKF	0.0952	3.6849567226890754	5.9857727348103e-05	False	False
306	HLA-B3501	0	0	EGWLHKPGEY	EGWLHKRGEY	WLHKPGEY	WLHKPG-EY	10	3.6306	7.9517	4.9227	2	8	WLHKRGEY	0.865379	8	8	0,1,7	4	False	4	-2	48.75	1.12125	-1.375	7.5418101428076625	0.08875	0.1699999999999999	0.425	0.1287499999999999	>seq_364	WLHKRG-EY	7.9517	1.9729348013632304	0.0	False	False
307	HLA-C0602	0	8	EHEEVVLEEL	EPEEVVLEEL	HEEVVLEEL	HEEVVLEEL	10	12.8989	29.8182	16.5488	1	9	PEEVVLEEL	0.967412	9	9	1,8	0	False	2	-2	151.11111111111111	1.5533333333333332	-0.1333333333333333	3.818924569990486	-0.101111111111111	0.1277777777777777	0.4722222222222222	-0.0633333333333333	>seq_365	PEEVVLEEL	48.5	9.468351109072165	0.0	False	False
308	HLA-B1501	0	4	EICGVGSTLVF	EICGVGPTLVF	CGVGSTLVF	CGVGSTLVF	11	2.9507	2.3397	5.1136	2	9	CGVGPTLVF	0.916115	9	9	1,8	4	False	4	-1	107.77777777777776	-1.4633333333333336	1.6888888888888889	5.922539790626615	0.3522222222222222	-0.7066666666666667	-0.0833333333333334	-0.3611111111111111	>seq_367	CGVGPTLVF	2.3397	0.7705593452151981	0.999999996524196	False	False
309	HLA-A2601	0	0	EIKEDGVGF	EIKKDGVGF	EIKEDGVGF	EIKEDGVGF	9	0.0242	0.0829	0.0242	0	9	EIKKDGVGF	0.949496	9	9	0,1,8	3	False	2	1	75.55555555555556	1.5633333333333337	-0.4111111111111111	3.927550605032593	-0.1699999999999999	-0.4088888888888888	0.6411111111111111	-0.2566666666666667	>seq_368	EIKKDGVGF	0.0829	0.0171355850422195	0.0	False	False
310	HLA-A1101	0	1	EILPRLRLQK	EILTRLRLQK	ILPRLRLQK	ILPRLRLQK	10	0.7715	0.9511	0.9715	1	9	ILTRLRLQK	0.931804	9	9	1,8	2	False	4	-1	173.33333333333331	2.361111111111111	-0.2333333333333332	12.51647814642638	0.0555555555555555	0.4711111111111111	0.4355555555555555	0.3277777777777777	>seq_369	ILTRLRLQK	0.9511	0.1456854168857112	0.0	False	False
311	HLA-A2601	0	8	EIPLIGLIPS	EIPLIGLIPF	EIPLIGLI	EIP-LIGLI	10	10.9584	1.1654	24.7333	0	8	EIPLIGLI	1.0	8	8	0,1,7	-1	True	0	4	243.75	-2.34125	1.95	3.849983240943402	0.67125	-0.17625	0.3012499999999999	0.0762499999999999	>seq_370	EIP-LIGLI	10.9584	0.0	6.951608075305141e-09	False	False
312	HLA-A3301	0	3	EKRGGYPLR	EKREGYPLR	EKRGGYPLR	EKRGGYPLR	9	1.389	1.2507	1.389	0	9	EKREGYPLR	0.902246	9	9	8	3	False	2	-2	43.33333333333333	3.948888888888889	-1.8111111111111111	10.446455827914178	-0.3888888888888888	-0.1055555555555555	0.8988888888888888	0.1722222222222222	>seq_371	EKREGYPLR	1.2507	0.1535929479491485	0.0	False	False
313	HLA-A0201	0	1	ELAELLPRL	ELAELVPRL	ELAELLPRL	ELAELLPRL	9	0.1018	0.1045	0.1018	0	9	ELAELVPRL	0.961993	9	9	1,8	5	False	6	1	184.44444444444443	0.7833333333333332	0.4333333333333333	4.258147492539138	0.22	0.1144444444444444	0.4011111111111111	0.1633333333333332	>seq_372	ELAELVPRL	0.1045	0.0026302392344497	0.0	False	False
314	HLA-A0101	0	0	ELDEETNLKF	ELDGETNLKF	ELDEETNLKF	ELDEETLKF	10	0.6529	0.7132	0.6529	0	10	ELDGETNLKF	0.925343	10	10	9	3	False	2	-2	78.0	3.109	-1.1700000000000004	3.778239151928574	-0.295	0.1349999999999999	0.316	-0.1099999999999999	>seq_373	ELDETNLKF	0.7132	0.0552017246214244	0.0	False	True
315	HLA-A0201	0	6	ELFDAAIVAGI	EVFDAAIVAGI	ELFDAAIVA	ELFDAAIVA	11	2.0512	6.3283	4.342	0	9	EVFDAAIVA	0.976763	9	9	1,8	1	True	6	1	152.22222222222223	-0.7511111111111113	1.522222222222222	3.5500735570676625	0.3366666666666666	-0.3233333333333333	0.0411111111111111	-0.2044444444444444	>seq_375	EVFDAAIVA	6.3283	1.3863419117298483	0.0	False	False
316	HLA-A2601	0	5	ELKHILYHAF	ELKHILYYAF	ELKHILYHAF	ELKHILHAF	10	1.0125	0.5536	1.0125	0	10	ELKHILYYAF	0.951282	10	10	0,9	7	False	2	2	127.00000000000004	0.2270000000000001	0.1600000000000001	7.704942644573748	0.306	0.3339999999999999	0.2469999999999999	-0.1119999999999999	>seq_376	ELKHILYAF	2.1041	0.5252815930801767	0.5	False	False
317	HLA-A3301	0	9	ELLEQHYAK	ELLEQHYAQ	ELLEQHYAK	ELLEQHYAK	9	0.6545	5.0741	0.6545	0	9	ELLEQHYAQ	0.984973	9	9	8	8	True	2	1	97.77777777777776	1.9844444444444445	-1.0555555555555556	5.493011780548841	-0.1599999999999999	0.2211111111111111	0.4155555555555555	-0.2033333333333333	>seq_377	ELLEQHYAQ	5.0741	0.5700770974162906	1.85525832930959e-19	False	False
318	HLA-A0201	0	2	ELLPRLFRV	ELVPRLFRV	ELLPRLFRV	ELLPRLFRV	9	0.0971	0.2344	0.0971	0	9	ELVPRLFRV	0.9652	9	9	1,8	2	False	6	1	162.2222222222222	1.652222222222222	0.4777777777777776	10.397771482355893	0.2733333333333334	0.4388888888888889	0.2211111111111111	0.35	>seq_378	ELVPRLFRV	0.2344	0.0568764078498293	0.0	False	False
319	HLA-A1101	0	8	ELLSESMVEYK	ELLSESMVESK	LLSESMVEYK	LLSESMVYK	11	0.9534	1.3323	2.471	1	10	LLSESMVESK	0.964057	10	10	0,1,9	8	False	2	-2	107.0	0.988	-0.01	4.2581463060341775	0.023	0.0909999999999999	0.027	-0.208	>seq_379	LLSESMVSK	1.3323	0.2711425804998874	0.0	False	False
320	HLA-B1501	0	8	ELNKSLDAF	ELSKSLDAF	ELNKSLDAF	ELNKSLDAF	9	0.8068	1.2152	0.8068	0	9	ELSKSLDAF	0.956005	9	9	1,8	2	False	2	1	97.77777777777776	1.832222222222222	-0.3333333333333334	4.184407519642264	-0.0855555555555555	-0.08	0.2055555555555555	-0.2111111111111111	>seq_381	ELSKSLDAF	1.2152	0.2711464121132324	0.0	False	False
321	HLA-A0201	0	1	ELSEENIEFWI	EFSEENIEFWI	ELSEENIEF	ELSEENIEF	11	4.509	13.8472	7.5733	0	9	EFSEENIEF	0.966015	9	9	1,8	1	True	6	0	86.66666666666666	2.7177777777777776	-0.8	3.37083698855713	-0.2477777777777777	0.0644444444444444	0.2577777777777778	-0.1733333333333333	>seq_382	EFSEENIEF	20.931	3.53766174573599	3.47580404973379e-09	False	False
322	HLA-B3501	0	7	ELWCRQPPY	ELWRRQPPY	ELWCRQPPY	ELWCRQPPY	9	2.196	1.5035	2.196	0	9	ELWRRQPPY	0.851614	9	9	1,8	3	False	2	-3	43.33333333333333	2.097777777777778	-1.1777777777777778	6.229383416008204	0.0533333333333333	0.3755555555555555	-0.2077777777777777	0.5977777777777779	>seq_383	ELWRRQPPY	1.5035	1.0114599268373796	0.999999547320041	False	False
323	HLA-A3301	0	7	ELWCRQPPYR	ELWRRQPPYR	ELWCRQPPYR	ELWRQPPYR	10	0.3311	0.2445	0.3311	0	10	ELWRRQPPYR	0.87298	10	10	0,9	3	False	2	-3	39.0	3.3800000000000003	-1.51	8.527156199328601	-0.0989999999999999	0.462	-0.057	0.6210000000000001	>seq_384	ELWRRPPYR	0.2445	0.1172730470347648	0.999999547320041	False	False
324	HLA-A0101	0	4	ELYDFLDYYY	ELYDCLDYYY	ELYDFLDYYY	ELDFLDYYY	10	0.2	0.4112	0.2	0	10	ELYDCLDYYY	0.886992	10	10	9	4	False	2	-2	78.0	1.1990000000000005	-0.53	3.380029742140323	0.3199999999999999	0.564	-0.4039999999999999	-0.238	>seq_385	ELDCLDYYY	0.4112	0.1027237354085603	0.0151242984958687	False	False
325	HLA-A0101	0	0	EMDTISEYIY	EDDTISEYIY	EMDTISEYIY	EMDTISEYY	10	0.0758	0.6755	0.0758	0	10	EDDTISEYIY	0.954224	10	10	9	1	False	0	-3	78.0	1.64	-0.37	3.424711739178747	0.025	0.154	-0.2679999999999999	-0.088	>seq_386	EDDTISEYY	0.6755	0.0672942413027387	0.0	False	False
326	HLA-B0801	0	2	EMLIKPKEL	EMLSKPKEL	EMLIKPKEL	EMLIKPKEL	9	0.0105	0.015	0.0105	0	9	EMLSKPKEL	0.926204	9	9	4,8	3	False	2	-2	129.99999999999997	0.8455555555555555	-0.2666666666666666	6.5307594472542405	0.0577777777777778	0.2833333333333333	0.4477777777777778	0.201111111111111	>seq_388	EMLSKPKEL	0.015	0.0031499999999999	0.0	False	False
327	HLA-A3101	0	2	EMWKCQNMIR	EMWKCQNMLR	MWKCQNMIR	MWKCQNMIR	10	1.63	1.0671	3.8139	1	9	MWKCQNMLR	0.977279	9	9	8	7	False	4	2	43.33333333333333	2.157777777777778	-0.6111111111111112	9.833242292515934	0.0422222222222222	0.4711111111111111	-0.1155555555555555	-0.3088888888888889	>seq_389	MWKCQNMLR	1.0671	0.8598322556461436	0.999999999999795	False	False
328	HLA-B3801	0	7	ENDPIQGPV	ENDPIQGPD	ENDPIQGPV	ENDPIQGPV	9	8.1254	42.0	8.1254	0	9	ENDPIQGPD	0.965508	9	9	1,8	8	True	2	-3	75.55555555555556	1.9788888888888887	-0.9888888888888888	3.5500735570676625	-0.2233333333333333	-0.4444444444444444	0.3	0.5544444444444444	>seq_390	ENDPIQGPD	65.0	7.109674997538463	0.992380228906018	False	False
329	HLA-A2501	0	2	ENVLHRTYTW	QNVLHRTYTW	NVLHRTYTW	NVLHRTYTW	10	0.0689	0.0689	0.1926	1	9	NVLHRTYTW	1.0	9	9	0,1,8	-1	True	0	11	75.55555555555556	2.245555555555556	-0.7555555555555556	9.351184298284352	0.0733333333333333	0.3655555555555556	-0.0833333333333333	-0.0622222222222222	>seq_392	NVLHRTYTW	0.0689	0.0	2.6688189211265488e-11	False	False
330	HLA-B0702	0	4	EPAGLRQEV	EPAGLRQDV	EPAGLRQEV	EPAGLRQEV	9	0.3555	0.9491	0.3555	0	9	EPAGLRQDV	0.967259	9	9	1,8	7	False	4	2	86.66666666666666	2.4855555555555555	-0.8	4.258147492539138	-0.2777777777777778	-0.2966666666666666	0.5488888888888889	0.1722222222222222	>seq_393	EPAGLRQDV	0.9491	0.2223420082183121	0.0	False	False
331	HLA-B0702	0	4	EPAGLRQEVL	EPAGLRQDVL	EPAGLRQEV	EPAGLRQEV	10	0.3555	0.416	0.3815	0	9	EPAGLRQDV	0.967259	9	9	1,8	7	False	4	2	86.66666666666666	2.4855555555555555	-0.8	4.258147492539138	-0.2777777777777778	-0.2966666666666666	0.5488888888888889	0.1722222222222222	>seq_394	EPAGLRQDV	0.9491	0.2223420082183121	0.0	False	False
332	HLA-B3501	0	1	EPAQAAQQS	EPAQAGQQS	EPAQAAQQS	EPAQAAQQS	9	4.1247	3.8117	4.1247	0	9	EPAQAGQQS	0.949544	9	9	1,8	5	False	4	0	33.33333333333333	2.3777777777777778	-1.2222222222222223	3.849983240943402	-0.4511111111111111	-0.5533333333333333	0.0622222222222221	0.1133333333333334	>seq_395	EPAQAGQQS	3.8117	0.3387021801296006	0.0	False	False
333	HLA-B3501	0	3	EPCEETTSDM	EPGEETTSDM	EPCEETTSDM	EPCEETTSM	10	0.7277	1.1126	0.7277	0	10	EPGEETTSDM	0.925192	10	10	1,9	2	False	2	-3	0.0	3.406	-1.34	3.331701289396733	-0.4630000000000001	-0.281	-0.212	0.4200000000000001	>seq_396	EPGEETTSM	1.1126	0.2517452184073342	0.0076197710941836	False	False
334	HLA-B3501	0	3	EPLERSKQM	EPLERGKQM	EPLERSKQM	EPLERSKQM	9	0.3807	0.4886	0.3807	0	9	EPLERGKQM	0.936152	9	9	1,8	5	False	2	0	43.33333333333333	3.973333333333333	-1.7333333333333334	6.532108646817505	-0.4488888888888888	0.1711111111111111	0.3266666666666666	0.3288888888888888	>seq_397	EPLERGKQM	0.4886	0.0840718993041342	0.0	False	False
335	HLA-A2601	0	8	EPPIFQQPFY	ELPIFQQPFY	EPPIFQQPFY	EPIFQQPFY	10	1.7646	0.3096	1.7646	0	10	ELPIFQQPFY	0.948736	10	10	0,9	1	False	4	-3	39.0	0.7149999999999997	-0.65	3.8499827128835022	0.248	0.2349999999999999	-0.384	0.8830000000000002	>seq_398	ELPIFQQFY	0.3096	8.29293604651163	0.992380674687746	False	False
336	HLA-B3501	0	3	EPQGCFREELM	ELQGCFREELM	EPQGCFREEL	EPQGFREEL	11	4.7435	18.6324	5.1123	0	10	ELQGCFREEL	0.942706	10	10	1,9	1	True	4	-3	39.0	3.0769999999999995	-1.14	3.980040789116174	-0.289	-0.0549999999999999	0.2789999999999999	0.1689999999999999	>seq_399	ELQGFREEL	32.625	4.053820544061303	0.0	False	False
337	HLA-B3501	0	5	EPRSSINISAF	EPRSSIKISAF	EPRSSINISAF	EPRSSINAF	11	0.7478	1.023	0.7478	0	11	EPRSSIKISAF	0.954539	11	11	1,10	6	False	4	0	80.0	2.1763636363636363	-0.1727272727272726	6.410149741452187	-0.1109090909090909	-0.23	-0.0418181818181818	0.2727272727272726	>seq_400	EPRSSISAF	1.023	0.2011677028347995	5.89524745824429e-05	False	False
338	HLA-B3501	0	8	EPVGVVCRVY	EPVGVVCRVD	EPVGVVCRVY	EPVGVVRVY	10	0.2314	1.9751	0.2314	0	10	EPVGVVCRVD	0.973647	10	10	1,9	9	True	2	-3	116.0	0.349	0.8	6.229383416008204	0.12	-0.176	0.0499999999999999	0.224	>seq_401	EPVGVVRVD	25.8	0.2293245751937984	0.992380228905816	False	False
339	HLA-B3501	0	5	EPVTATGSG	EPGTATGSG	EPVTATGSG	EPVTATGSG	9	8.424	18.9265	8.424	0	9	EPGTATGSG	0.926512	9	9	1,8	2	False	4	-3	43.33333333333333	0.8466666666666666	-0.2333333333333332	3.849983240943402	-0.2	-1.038888888888889	0.2933333333333332	0.1422222222222222	>seq_402	EPGTATGSG	18.9265	4.674560008453756	0.0	False	False
340	HLA-A2601	0	7	EPVTSCEAY	ESVTSCEAY	EPVTSCEAY	EPVTSCEAY	9	1.4057	0.2321	1.4057	0	9	ESVTSCEAY	0.950924	9	9	0,1,8	1	True	4	-1	43.33333333333333	1.4	-0.3222222222222222	3.613682009745389	-0.1611111111111111	-0.3033333333333334	-0.25	0.32	>seq_403	ESVTSCEAY	0.2321	7.107839379577768	0.0	False	False
341	HLA-C0701	0	6	EQEERLQRL	EQEERLQQL	EQEERLQRL	EQEERLQRL	9	4.2539	2.198	4.2539	0	9	EQEERLQQL	0.970129	9	9	1,8	7	False	2	1	86.66666666666666	5.723333333333333	-2.1	4.479432890657336	-0.631111111111111	0.4288888888888889	0.5655555555555556	-0.0377777777777777	>seq_404	EQEERLQQL	2.198	3.9788867197452222	0.0	False	False
342	HLA-B4403	0	6	EQMDFCWDPW	KQMDFCWDPW	EQMDFCWDPW	EQMDFWDPW	10	1.6101	2.6328	1.6101	0	10	KQMDFCWDPW	0.986394	10	10	1,9	0	False	2	1	0.0	1.8520000000000003	-1.02	3.380025654565543	0.149	0.347	-0.524	0.152	>seq_405	KQMDFWDPW	2.6328	0.6254365200546946	5.89524745824429e-05	False	False
343	HLA-B1501	0	6	EQYSAVMGRSY	EQYSAGMGRSY	EQYSAVMGRSY	EQYSAGRSY	11	0.1548	0.1176	0.1548	0	11	EQYSAGMGRSY	0.925507	11	11	1,10	5	False	4	-3	35.45454545454545	2.291818181818182	-0.7454545454545454	6.396685941610485	-0.1827272727272727	-0.1818181818181818	0.0072727272727272	-0.2645454545454546	>seq_406	EQYSAGMSY	0.1176	0.0489673469387755	0.0	False	False
344	HLA-C0702	0	3	ERDPRTLTL	ERDPRSLTL	ERDPRTLTL	ERDPRTLTL	9	0.0312	0.0478	0.0312	0	9	ERDPRSLTL	0.962567	9	9	1,8	5	False	6	1	86.66666666666666	4.518888888888889	-1.2666666666666666	6.495679140556604	-0.3344444444444444	0.1433333333333333	0.2144444444444444	0.5933333333333333	>seq_407	ERDPRSLTL	0.0478	0.0108351464435146	0.0	False	False
345	HLA-C0702	0	6	ERLDEGLWKE	ERLDEGLRKE	ERLDEGLWK	ERLDEGLWK	10	10.8508	5.5134	31.8	0	9	ERLDEGLRK	0.91522	9	9	1,8	7	False	2	-3	86.66666666666666	3.3	-1.4	4.426407462451607	-0.2366666666666665	0.1788888888888889	0.6599999999999999	-0.2077777777777777	>seq_408	ERLDEGLRK	5.5134	10.504418311749555	0.0076197710941836	False	False
346	HLA-C0602	0	4	ERRQKSSEV	ERRQKSSEA	ERRQKSSEV	ERRQKSSEV	9	0.5514	4.4673	0.5514	0	9	ERRQKSSEA	0.987782	9	9	1,8	8	True	4	0	32.22222222222222	6.3677777777777775	-2.311111111111112	9.690164214931428	-0.89	0.1388888888888888	0.4811111111111111	0.1788888888888889	>seq_409	ERRQKSSEA	4.4673	0.4833405546974682	0.0	False	False
347	HLA-A0101	0	5	ESDKEELVGY	ESDKEEFVGY	ESDKEELVGY	ESDKEELVY	10	0.0137	0.0305	0.0137	0	10	ESDKEEFVGY	0.953997	10	10	9	6	False	6	0	68.0	2.833999999999999	-1.24	3.778238969389349	-0.4	-0.175	0.4639999999999999	-0.1649999999999999	>seq_410	ESDKEEFVY	0.0305	0.0075462295081967	0.0	False	True
348	HLA-B3501	0	9	ESDQLIAMTY	ERDQLIAMTY	ESDQLIAMTY	ESDQIAMTY	10	1.0363	1.3819	1.0363	0	10	ERDQLIAMTY	0.97003	10	10	1,9	1	True	6	-1	88.0	1.318	-0.13	3.550073361489922	0.0099999999999999	-0.084	-0.223	-0.176	>seq_411	ERDQIAMTY	5.0503	0.8236556640199592	0.0	False	False
349	HLA-A0101	0	0	ESDQPDLSSF	ESDQPDLSNF	ESDQPDLSSF	ESDQPDLSF	10	0.3712	0.399	0.3712	0	10	ESDQPDLSNF	0.975293	10	10	9	8	False	2	1	39.0	3.2090000000000005	-1.14	3.3800301984883845	-0.335	-0.293	-0.259	0.38	>seq_412	ESDQPDLSF	0.399	0.0258630576441103	0.0	False	True
350	HLA-A0101	0	1	ESDVSKGAPY	EGDVSKGAPY	ESDVSKGAPY	ESDSKGAPY	10	0.0733	0.7826	0.0733	0	10	EGDVSKGAPY	0.97222	10	10	9	1	False	2	0	39.0	2.123	-0.98	4.184406685177237	-0.3299999999999999	-0.5229999999999999	0.2269999999999999	0.212	>seq_413	EGDSKGAPY	0.7826	0.0664345642729363	0.0	False	False
351	HLA-A2601	0	3	ESFSWLEEM	ESFFWLEEM	ESFSWLEEM	ESFSWLEEM	9	0.1229	0.2892	0.1229	0	9	ESFFWLEEM	0.901152	9	9	0,1,8	3	False	2	-2	43.33333333333333	1.6277777777777778	-0.5	3.4727998333983123	0.0566666666666667	0.1888888888888888	-0.1855555555555555	-0.2299999999999999	>seq_414	ESFFWLEEM	0.2892	0.0706717496542185	0.0	False	False
352	HLA-A1101	0	8	ESLGYHCKYK	ESLGYHCEYK	SLGYHCKYK	SLGYHCKYK	10	2.3971	1.7861	2.9485	1	9	SLGYHCEYK	0.945705	9	9	1,8	6	False	2	1	43.33333333333333	1.3666666666666667	-0.9444444444444444	9.276278023608027	-0.0977777777777777	0.0344444444444444	0.2344444444444443	-0.2411111111111111	>seq_416	SLGYHCEYK	1.7861	0.8200146128436256	0.0	False	False
353	HLA-A3101	0	1	ESNCCIKHR	ESNCGIKHR	ESNCCIKHR	ESNCCIKHR	9	3.5774	2.8847	3.5774	0	9	ESNCGIKHR	0.864204	9	9	8	4	False	2	-3	43.33333333333333	3.8333333333333335	-1.1	8.241258298046887	-0.4755555555555555	0.0388888888888888	0.1644444444444444	0.0477777777777777	>seq_417	ESNCGIKHR	2.8847	0.8590373279717127	0.999999996524196	False	False
354	HLA-B3501	0	3	ESTAFSWPVY	ESTAFSWPVC	TAFSWPVY	TAF-SWPVY	10	0.396	10.9387	2.3756	2	8	TAFSWPVC	0.92991	8	8	0,1,7	7	True	2	-2	48.75	-0.6312500000000001	0.4375	6.093198032584041	0.46875	0.0349999999999999	-0.6000000000000001	0.2475	>seq_418	TAFS-WPVC	13.951	0.3847595154469213	0.999980348402799	False	False
355	HLA-A1101	0	2	ESYLKEFPK	ESYLKEFPE	ESYLKEFPK	ESYLKEFPK	9	0.5876	22.6667	0.5876	0	9	ESYLKEFPE	0.982173	9	9	1,8	8	True	2	1	43.33333333333333	2.2622222222222224	-1.3222222222222222	6.523989745415747	-0.1844444444444443	0.2799999999999999	0.2266666666666666	0.2922222222222221	>seq_419	ESYLKEFPE	22.6667	0.5723673565185934	0.992380674687746	False	False
356	HLA-B3501	0	2	ESYMCASNEPF	ESYVCASNEPF	YMCASNEPF	YMCASNEPF	11	1.866	0.7008	6.3268	2	9	YVCASNEPF	0.9652	9	9	1,8	1	True	1	1	11.11111111111111	0.952222222222222	-0.1888888888888888	3.849961610045284	0.0944444444444444	-0.1211111111111111	-0.3988888888888888	0.0911111111111111	>seq_420	YVCASNEPF	0.7008	3.102544520547945	0.0076197710945873	False	False
357	HLA-A0101	0	8	ETALAAFLFY	ETALAAFLSY	ETALAAFLFY	ETALAALFY	10	0.2425	0.2477	0.2425	0	10	ETALAAFLSY	0.963896	10	10	9	8	False	2	-2	108.0	-1.171	1.3099999999999998	3.8499827128835022	0.53	-0.069	-0.2259999999999999	-0.319	>seq_421	ETALAALSY	0.2477	0.0050908356883326	0.0	False	False
358	HLA-A2601	0	2	ETCTAGAGSL	ETCTAGASSL	ETCTAGAGSL	ETTAGAGSL	10	3.0686	2.0689	3.0686	0	10	ETCTAGASSL	0.962906	10	10	0,9	7	False	2	0	59.00000000000001	0.3649999999999999	0.3399999999999999	3.849962144624442	-0.109	-1.013	0.1899999999999999	-0.354	>seq_422	ETTAGASSL	2.0689	1.4827586736913332	0.0076197710941836	False	False
359	HLA-A0101	0	9	ETESEAEDY	ETESEAEDN	ETESEAEDY	ETESEAEDY	9	0.0412	28.9333	0.0412	0	9	ETESEAEDN	0.973737	9	9	1,8	8	True	2	-2	11.11111111111111	4.473333333333333	-2.055555555555556	3.2571731789503247	-0.68	-0.2011111111111111	0.1822222222222222	0.0155555555555555	>seq_423	ETESEAEDN	28.9333	0.0411413326513049	0.0	False	False
360	HLA-A6801	0	2	ETPQETYTK	ETPQETYRK	ETPQETYTK	ETPQETYTK	9	0.166	0.2386	0.166	0	9	ETPQETYRK	0.952241	9	9	1,8	7	False	2	-1	0.0	3.617777777777777	-2.1555555555555554	4.2581463060341775	-0.52	0.011111111111111	-0.03	0.441111111111111	>seq_424	ETPQETYRK	0.2386	0.050509639564124	4.52679959335127e-07	False	False
361	HLA-A2601	0	1	ETPSPTPSY	ETLSPTPSY	ETPSPTPSY	ETPSPTPSY	9	0.0025	0.0043	0.0025	0	9	ETLSPTPSY	0.921578	9	9	0,1,8	2	False	4	-3	0.0	2.098888888888889	-1.4	3.8499827128835022	-0.2144444444444444	-0.3855555555555556	-0.3866666666666666	1.242222222222222	>seq_425	ETLSPTPSY	0.0043	0.0010465116279069	1.0	False	False
362	HLA-A1101	0	2	ETWELFPVK	ETWELCPVK	ETWELFPVK	ETWELFPVK	9	0.5419	1.5398	0.5419	0	9	ETWELCPVK	0.862804	9	9	1,8	5	False	2	-2	75.55555555555556	0.8299999999999997	-0.3666666666666669	4.258147296961397	0.1655555555555555	0.31	-0.0033333333333333	0.2688888888888889	>seq_427	ETWELCPVK	1.5398	0.3511897713988829	0.5	False	False
363	HLA-A2601	0	4	ETWRETGISF	ETWRETGIFF	ETWRETGISF	ETRETGISF	10	0.0947	0.194	0.0947	0	10	ETWRETGIFF	0.955949	10	10	0,9	8	False	2	-2	39.0	2.591	-0.7700000000000004	4.258147492539138	-0.1089999999999999	-0.031	0.0409999999999999	-0.076	>seq_428	ETRETGIFF	0.2195	0.0538430979498861	0.0	False	False
364	HLA-A6801	0	3	ETYTKVMNWK	ETYRKVMNWK	ETYTKVMNWK	ETYTKVMNK	10	0.2258	0.45	0.2258	0	10	ETYRKVMNWK	0.933123	10	10	0,1,9	3	False	2	-1	29.0	2.111	-1.23	9.25604694057256	-0.1309999999999999	0.325	0.0249999999999999	-0.182	>seq_429	ETYKVMNWK	0.45	0.1124985777777777	4.56155760238101e-07	False	False
365	HLA-B1501	0	7	EVHLHSEPF	EVHLHSEPV	EVHLHSEPF	EVHLHSEPF	9	1.7506	21.25	1.7506	0	9	EVHLHSEPV	0.975398	9	9	1,8	8	True	2	-1	75.55555555555556	1.6000000000000003	-0.5555555555555556	5.334142749663442	-0.0033333333333333	0.0577777777777777	0.1511111111111111	0.4622222222222222	>seq_431	EVHLHSEPV	21.25	1.6063835124705883	0.996190114452908	False	False
366	HLA-A6901	0	2	EVLQFARAHA	EVLQFARAHP	EVLQFARAHA	EVLQFAAHA	10	2.6393	7.5066	2.6393	0	10	EVLQFARAHP	0.979905	10	10	0,1,9	9	True	4	-1	98.0	1.456	0.1499999999999999	7.5513127176091075	0.005	-0.101	0.253	-0.12	>seq_432	EVLQFARAP	12.7868	2.0945269144743013	0.0	False	False
367	HLA-A2601	0	2	EVLVEYPFF	EVLVEYSFF	EVLVEYPFF	EVLVEYPFF	9	0.3745	0.1993	0.3745	0	9	EVLVEYSFF	0.92891	9	9	0,1,8	6	False	4	-1	107.77777777777776	-0.577777777777778	0.8777777777777778	3.613691097591072	0.4877777777777778	0.3122222222222222	-0.2655555555555555	0.2222222222222222	>seq_433	EVLVEYSFF	0.1993	0.3292142498745609	0.0	False	False
368	HLA-A2601	0	6	EVMKKLPLS	EVMKKLPLF	EVMKKLPLS	EVMKKLPLS	9	2.2369	0.0104	2.2369	0	9	EVMKKLPLF	0.972728	9	9	0,1,8	8	True	2	-2	118.88888888888889	0.5644444444444443	-2.4671622769447922e-17	9.53730092663318	0.0577777777777778	0.1011111111111111	0.2666666666666666	0.2222222222222222	>seq_434	EVMKKLPLF	0.0104	478.8901778846153	0.0	False	False
369	HLA-A2601	0	2	EVPDGFTAV	EVSDGFTAV	EVPDGFTAV	EVPDGFTAV	9	0.1261	0.1027	0.1261	0	9	EVSDGFTAV	0.925867	9	9	0,1,8	2	False	4	-1	75.55555555555556	0.4766666666666667	0.3666666666666667	3.5500735570676625	0.06	-0.5244444444444445	0.0577777777777777	0.2722222222222223	>seq_435	EVSDGFTAV	0.1027	0.0287316455696202	0.0	False	False
370	HLA-A2601	0	2	EVPDGFTAVM	EVSDGFTAVM	EVPDGFTAVM	EVPDGFTAM	10	0.0893	0.0699	0.0893	0	10	EVSDGFTAVM	0.941293	10	10	0,9	2	False	4	-1	68.0	0.194	0.5200000000000001	3.5500735570676625	0.155	-0.4290000000000001	-0.034	0.177	>seq_436	EVSDGFTAM	0.0699	0.0247842632331902	0.0	False	False
371	HLA-A2501	1	8	EVRALLTQY	EVRALLTQF	EVRALLTQY	EVRALLTQY	9	0.0047	0.0058	0.0047	0	9	EVRALLTQF	0.986321	9	9	0,1,8	8	True	2	3	129.99999999999997	1.5877777777777775	0.011111111111111	6.403313373681158	0.0322222222222222	0.1488888888888888	0.06	-0.16	>seq_437	EVRALLTQF	0.0058	0.0008913793103448	0.0	False	False
372	HLA-B3501	0	2	EVRLLGIPF	EVRLLGIPL	EVRLLGIPF	EVRLLGIPF	9	1.7201	5.6935	1.7201	0	9	EVRLLGIPL	0.980485	9	9	1,8	8	True	6	0	162.2222222222222	-0.1099999999999999	1.011111111111111	6.410149741452187	0.4044444444444445	0.0022222222222221	0.2733333333333333	0.1633333333333333	>seq_438	EVRLLGIPL	5.6935	1.2004294967945903	0.0	False	False
373	HLA-A1101	0	8	EVSSSIYLHK	EVSSSIYFHK	VSSSIYLHK	VSSSIYLHK	10	0.0369	0.0493	0.536	1	9	VSSSIYFHK	0.950839	9	9	1,8	6	False	6	0	118.88888888888889	0.741111111111111	0.1888888888888888	9.300695891492069	0.0433333333333333	-0.0533333333333333	-0.0711111111111111	-0.0211111111111111	>seq_439	VSSSIYFHK	0.0493	0.0092811359026369	0.0	False	False
374	HLA-A1101	0	7	EVWVFNKNYK	EVWVFNKNYT	EVWVFNKNYK	EVWFNKNYK	10	2.5096	6.7289	2.5096	0	10	EVWVFNKNYT	0.983465	10	10	0,1,9	9	True	2	-1	57.99999999999999	1.794	-0.93	9.25604694057256	-0.035	0.434	0.1849999999999999	-0.295	>seq_440	EVWVFNKNY	50.0	2.3836381568	0.0	False	False
375	HLA-A2601	0	8	EVYFGPCSPY	EVYFGPCSLY	EVYFGPCSPY	EVYFGPSPY	10	0.02	0.0097	0.02	0	10	EVYFGPCSLY	0.941215	10	10	0,9	8	False	4	-3	29.0	0.125	-0.1	3.849961081985384	0.207	-0.193	-0.32	0.4449999999999999	>seq_441	EVYFGPSLY	0.0097	0.0212371134020618	3.475804061815e-09	False	False
376	HLA-B3801	0	7	EWHDAISRK	EWHDAVSRK	WHDAISRK	WHDAISRK-	9	6.4118	7.404	32.1875	1	8	WHDAVSRK	0.978056	8	8	1,7	4	False	3	3	61.25000000000001	3.52375	-1.3125	9.697023999877274	-0.2462499999999999	0.19625	0.305	0.1025	>seq_442	WHDAVSRK-	7.404	0.8592366234467852	0.0	False	False
377	HLA-A6801	0	4	EWVPEPPER	EWVPEPPEL	WVPEPPER	WVPEPP-ER	9	2.5852	16.0216	3.2568	1	8	WVPEPPEL	0.960338	8	8	0,1,2,3,7	7	True	4	-2	36.25	2.77125	-1.6249999999999998	4.258147492539138	-0.11375	0.195	0.1625	1.33375	>seq_443	WVPEP-PEL	27.6552	2.34353626081171	0.0076197710943854	False	False
378	HLA-A2402	0	6	EYMLPFLEEI	EYMLPFEEEI	EYMLPFLEEI	EYMPFLEEI	10	0.5443	0.7864	0.5443	0	10	EYMLPFEEEI	0.925277	10	10	1,9	6	False	0	-3	117.0	0.0479999999999998	0.3399999999999999	3.472799689974636	0.3810000000000001	0.3379999999999999	-0.0609999999999999	0.0849999999999999	>seq_444	EYMLPFEEI	0.7864	0.1675674338758901	0.0	False	False
379	HLA-A2402	0	4	EYVHLTYQDW	EDVHLTYQDW	EYVHLTYQDW	EYVHLTYQW	10	0.5018	4.7126	0.5018	0	10	EDVHLTYQDW	0.948071	10	10	1,9	1	True	2	-3	68.0	1.729	-0.99	4.181151404511184	0.078	0.4009999999999999	-0.221	-0.133	>seq_445	EDVHLTYQW	15.029	0.4850455093485927	0.0076197710941836	False	False
380	HLA-A0101	0	1	FAAGSAAGLY	SAAGSAAGLY	FAAGSAAGLY	FAAGSAALY	10	0.4073	0.4658	0.4073	0	10	SAAGSAAGLY	0.984732	10	10	9	0	False	2	-2	79.0	-1.348	1.09	6.093198032584041	0.302	-0.924	0.2609999999999999	-0.583	>seq_446	SAAGSAALY	0.4857	0.0657449454395717	0.0	False	False
381	HLA-B3501	0	3	FAEMHAYMGKF	YAEMHAYMGKF	FAEMHAYM	FAE-MHAYM	11	3.0791	3.0477	7.3701	0	8	YAEMHAYM	0.97853	8	8	0,1,7	0	True	2	3	25.0	0.0387499999999998	0.2749999999999999	5.363445803988725	0.355	0.0949999999999999	-0.1812499999999999	-0.29625	>seq_447	YAE-MHAYM	3.0477	0.0317235095317781	5.89524745824429e-05	False	False
382	HLA-C0303	0	8	FAERREARKY	FPERREARKY	FAERREARKY	FAERRARKY	10	9.6195	21.8333	9.6195	0	10	FPERREARKY	0.96658	10	10	0,1,4,9	1	True	4	-1	20.0	5.747	-1.93	10.438300809822977	-0.5509999999999999	0.4049999999999999	0.578	0.098	>seq_448	FPRREARKY	21.8333	5.381259319479877	0.0	False	False
383	HLA-B3501	1	2	FAFQEYDSF	FAFQEDDSF	FAFQEYDSF	FAFQEYDSF	9	0.0708	0.0794	0.0708	0	9	FAFQEDDSF	0.886007	9	9	1,8	5	False	2	-3	11.11111111111111	1.54	-0.2666666666666667	3.550073361489922	0.1511111111111111	0.1666666666666666	-0.4988888888888889	-0.1466666666666666	>seq_450	FAFQEDDSF	0.0794	0.0076685138539042	0.0	False	False
384	HLA-A2601	0	6	FAHFHSGGM	FAHFHSGEM	FAHFHSGGM	FAHFHSGGM	9	1.5026	1.1294	1.5026	0	9	FAHFHSGEM	0.940958	9	9	0,1,8	7	False	2	-2	11.11111111111111	0.08	0.1444444444444443	7.714356231503189	0.2522222222222222	-0.51	0.231111111111111	-0.3144444444444444	>seq_451	FAHFHSGEM	1.1294	0.4965205595891623	0.0	False	False
385	HLA-B3501	0	4	FAISLTCGY	FAISLTCGD	FAISLTCGY	FAISLTCGY	9	0.0898	34.4286	0.0898	0	9	FAISLTCGD	0.961914	9	9	1,8	8	True	2	-3	97.77777777777776	-1.1933333333333334	1.3555555555555554	5.919503211509436	0.4311111111111111	-0.3633333333333333	-0.3377777777777778	-0.3311111111111111	>seq_452	FAISLTCGD	34.4286	0.0895657749661618	3.47580404973379e-09	False	False
386	HLA-B3501	0	1	FAKNFHFKAVM	FAKNFHVKAVM	FAKNFHFKA	FAKNFHFKA	11	6.1752	4.573	9.2882	0	9	FAKNFHVKA	0.9343	9	9	1,8	6	False	2	-1	22.22222222222222	1.093333333333333	-0.2777777777777779	10.805422029457986	0.1222222222222222	0.1755555555555555	0.1833333333333332	-0.1611111111111111	>seq_453	FAKNFHVKA	4.573	2.1635480953422257	0.0	False	False
387	HLA-B3501	0	5	FALDITNLMPL	FSLDITNLMPL	FALDITNLM	FALDITNLM	11	0.1046	0.5669	5.6196	0	9	FSLDITNLM	0.977808	9	9	1,8	1	True	4	1	141.1111111111111	-0.441111111111111	1.2111111111111112	3.749987360555679	0.4655555555555556	-0.03	-0.2066666666666667	-0.2866666666666667	>seq_454	FSLDITNLM	0.5669	0.0853000176397953	0.0	False	False
388	HLA-A0201	0	5	FALDRYYSV	IALDRYYSV	FALDRYYSV	FALDRYYSV	9	0.247	0.663	0.247	0	9	IALDRYYSV	0.978862	9	9	1,8	0	False	2	0	86.66666666666666	1.507777777777778	0.1333333333333332	6.325280332472175	0.1911111111111111	0.2111111111111111	-0.2622222222222222	-0.0966666666666666	>seq_455	IALDRYYSV	0.663	0.1549803921568627	0.0	False	False
389	HLA-C0303	0	6	FAQWRHDFVL	FAQWRHDFVH	FAQWRHDFVL	FAQWHDFVL	10	0.9663	1.4234	0.9663	0	10	FAQWRHDFVH	0.972625	10	10	0,1,4,9	9	True	2	-3	78.0	1.4780000000000002	-0.0200000000000001	7.550936504267156	0.28	0.393	-0.141	-0.0749999999999999	>seq_458	FAQWHDFVH	11.2598	0.8833735101866819	0.666666666666667	False	False
390	HLA-C0303	0	1	FASMPSSPP	FAIMPSSPP	FASMPSSPP	FASMPSSPP	9	3.5222	2.4401	3.5222	0	9	FAIMPSSPP	0.939171	9	9	1,8	2	False	2	-2	11.11111111111111	0.3399999999999999	-0.0777777777777779	6.099999998230487	0.1477777777777777	-0.5188888888888888	-0.4800000000000001	1.0722222222222222	>seq_460	FAIMPSSPP	2.4401	1.5619739436908324	3.47580404973379e-09	False	False
391	HLA-C0303	0	1	FASMPSSPPL	FAIMPSSPPL	ASMPSSPPL	ASMPSSPPL	10	0.066	0.0881	0.1065	1	9	AIMPSSPPL	0.95614	9	9	1,8	1	True	2	-2	54.44444444444444	0.1244444444444443	0.0333333333333332	6.099999998230487	0.13	-0.5855555555555555	-0.3233333333333333	1.0255555555555556	>seq_461	AIMPSSPPL	0.1998	0.0441981981981981	3.47580404973379e-09	False	False
392	HLA-C0303	0	6	FAVYRMKSA	FAVYHMKSA	FAVYRMKSA	FAVYRMKSA	9	1.9677	1.1617	1.9677	0	9	FAVYHMKSA	0.910839	9	9	1,8	4	False	2	0	54.44444444444444	1.2244444444444444	0.2222222222222221	10.454924617893994	0.0988888888888889	0.0622222222222221	-0.0422222222222222	-0.1466666666666666	>seq_463	FAVYHMKSA	1.1617	1.3652115003873635	0.0	False	False
393	HLA-C0303	0	6	FAVYRMKSAE	FAVYHMKSAE	FAVYRMKSA	FAVYRMKSA	10	1.9677	1.1617	21.25	0	9	FAVYHMKSA	0.910839	9	9	1,8	4	False	2	0	54.44444444444444	1.2244444444444444	0.2222222222222221	10.454924617893994	0.0988888888888889	0.0622222222222221	-0.0422222222222222	-0.1466666666666666	>seq_464	FAVYHMKSA	1.1617	1.3652115003873635	0.0	False	False
394	HLA-A3101	0	8	FAYRTKLER	FAYRTQLER	FAYRTKLER	FAYRTKLER	9	0.3983	0.611	0.3983	0	9	FAYRTQLER	0.95365	9	9	8	5	False	2	1	54.44444444444444	3.911111111111111	-1.1111111111111112	10.446455827914178	-0.2211111111111111	0.43	0.2777777777777778	0.0422222222222222	>seq_465	FAYRTQLER	0.611	0.1386553355155482	0.0	False	False
395	HLA-C0303	0	8	FCGNTEPRSL	FCENTEPRSL	CGNTEPRSL	CGNTEPRSL	10	2.5984	3.4269	3.0839	1	9	CENTEPRSL	0.93772	9	9	1,8	1	True	2	-2	43.33333333333333	3.0222222222222217	-0.9666666666666666	6.232433001045138	-0.3433333333333333	-0.4311111111111111	0.1999999999999999	0.2177777777777777	>seq_466	CENTEPRSL	8.9911	1.8474704630134244	5.89524745824429e-05	False	False
396	HLA-C0303	0	8	FEIQAVNGI	FEIQAVNGV	FEIQAVNGI	FEIQAVNGI	9	10.0	10.4942	10.0	0	9	FEIQAVNGV	0.994513	9	9	1,8	8	True	3	3	129.99999999999997	-0.068888888888889	0.7666666666666667	3.849983240943402	0.1822222222222222	-0.2977777777777777	0.2133333333333333	-0.3888888888888889	>seq_469	FEIQAVNGV	10.4942	0.470926797659659	0.0	False	False
397	HLA-C0602	0	0	FEMDTISEYI	FEDDTISEYI	FEMDTISEY	FEMDTISEY	10	0.5505	1.6171	10.3215	0	9	FEDDTISEY	0.911888	9	9	1,8	2	False	0	-3	43.33333333333333	2.0222222222222226	-0.4555555555555556	3.4247118630446494	-0.0122222222222222	0.1144444444444444	-0.3211111111111111	-0.0477777777777777	>seq_470	FEDDTISEY	1.6171	0.363096468987694	0.0	False	False
398	HLA-A0101	0	8	FFEMDTISEY	FFEDDTISEY	EMDTISEY	EMD-TISEY	10	0.2454	0.1587	0.5324	2	8	EDDTISEY	0.919132	8	8	1,2,7	1	True	0	-3	48.75	2.6475	-0.8625	3.4247118630446494	-0.20375	0.00875	-0.195	-0.0287499999999999	>seq_472	E-DDTISEY	0.89	0.1777357752808989	0.0	False	False
399	HLA-A2402	0	7	FFFFFFFFF	FFFFFFLFF	FFFFFFFFF	FFFFFFFFF	9	0.9369	0.9285	0.9369	0	9	FFFFFFLFF	0.971695	9	9	1,8	6	False	6	0	0.0	-2.98	2.8	6.099999998230487	1.52	0.96	-1.33	-0.2	>seq_473	FFFFFFLFF	0.9285	0.0084759935379644	0.0	False	False
400	HLA-A2402	0	7	FFFFFFFFFF	FFFFFFLFFF	FFFFFFFFF	FFFFFFFFF	10	0.9369	0.9285	4.1656	0	9	FFFFFFLFF	0.971695	9	9	1,8	6	False	6	0	0.0	-2.98	2.8	6.099999998230487	1.52	0.96	-1.33	-0.2	>seq_474	FFFFFFLFF	0.9285	0.0084759935379644	0.0	False	False
401	HLA-A2402	0	7	FFFFFFFFFL	FFFFFLFFFL	FFFFFFFFF	FFFFFFFFF	10	0.9369	1.1735	11.8098	0	9	FFFFFLFFF	0.965825	9	9	1,8	5	False	6	0	0.0	-2.98	2.8	6.099999998230487	1.52	0.96	-1.33	-0.2	>seq_475	FFFFFLFFF	1.1735	0.1888969237324244	0.0	False	False
402	HLA-A0206	0	3	FFFFFLPVA	FFFFLLPVA	FFFFFLPVA	FFFFFLPVA	9	8.9105	8.7277	8.9105	0	9	FFFFLLPVA	0.955082	9	9	1,8	4	False	6	0	86.66666666666666	-2.852222222222222	2.466666666666667	6.099999998230487	1.1211111111111112	0.3488888888888888	-0.7377777777777778	0.1588888888888888	>seq_476	FFFFLLPVA	8.7277	0.1866287108860298	0.999999547320041	False	False
403	HLA-A0201	0	0	FFNATSYPEV	FFNATSYLEV	FNATSYPEV	FNATSYPEV	10	5.285	7.7438	10.9791	1	9	FNATSYLEV	0.912445	9	9	1,8	6	False	4	-3	43.33333333333333	1.1922222222222223	-0.2888888888888887	3.8499827128835022	0.0088888888888888	-0.1977777777777778	-0.2388888888888889	0.2277777777777778	>seq_477	FNATSYLEV	7.7438	1.6780854360908082	0.0	False	False
404	HLA-A0201	0	1	FGLSFTCPSV	FGLSFTCPSL	GLSFTCPSV	GLSFTCPSV	10	0.5404	0.8256	2.6752	1	9	GLSFTCPSL	0.986383	9	9	1,8	8	True	6	1	75.55555555555556	-0.5322222222222223	1.0	5.922539790626615	0.24	-0.57	-0.3722222222222223	0.1988888888888889	>seq_478	GLSFTCPSL	0.8256	0.1866788759689922	0.999999996524196	False	False
405	HLA-C0303	0	7	FGPTTRSAAM	FGPSTRSAAM	FGPTTRSAAM	FPTTRSAAM	10	3.9271	3.2427	3.9271	0	10	FGPSTRSAAM	0.970811	10	10	0,1,4,9	3	False	6	1	20.0	1.3569999999999998	-0.0399999999999999	10.550002220086752	0.0029999999999999	-0.5369999999999999	-0.057	0.21	>seq_479	FPSTRSAAM	3.2427	0.8288485644678812	0.0	False	False
406	HLA-B3501	0	2	FGVSAAIDY	VGVSAAIDY	FGVSAAIDY	FGVSAAIDY	9	0.7387	2.1035	0.7387	0	9	VGVSAAIDY	0.980079	9	9	1,8	0	False	2	-1	97.77777777777776	-0.4711111111111111	1.011111111111111	3.7499869628809392	0.2711111111111111	-0.5055555555555556	-0.0633333333333333	-0.2788888888888888	>seq_480	VGVSAAIDY	2.1035	0.4792858378892322	0.0	False	False
407	HLA-A0101	0	5	FGYEHWALY	LGYEHWALY	FGYEHWALY	FGYEHWALY	9	0.6785	1.0858	0.6785	0	9	LGYEHWALY	0.978455	9	9	1,8	0	False	6	0	54.44444444444444	-0.1366666666666667	-0.2444444444444445	5.363384399097413	0.4377777777777777	0.2155555555555555	0.0033333333333333	-0.4288888888888889	>seq_481	LGYEHWALY	1.0858	0.2545156106096887	0.0	False	True
408	HLA-C0303	0	4	FHVIQILSF	FHVIQIFSF	FHVIQILSF	FHVIQILSF	9	2.4643	4.141	2.4643	0	9	FHVIQIFSF	0.953052	9	9	1,8	6	False	6	0	162.2222222222222	-1.2400000000000002	1.6777777777777776	7.550323993898928	0.6266666666666667	0.2433333333333333	-0.3388888888888889	-0.1066666666666666	>seq_484	FHVIQIFSF	4.5158	1.1195162429691303	0.0	False	False
409	HLA-A0201	0	8	FIDFHTPPL	FIDSHTPPL	FIDFHTPPL	FIDFHTPPL	9	0.1637	0.053	0.1637	0	9	FIDSHTPPL	0.900976	9	9	1,8	3	False	2	-2	86.66666666666666	0.0166666666666667	0.3666666666666665	5.292257586028427	0.4655555555555556	0.1099999999999999	-0.3277777777777778	0.841111111111111	>seq_486	FIDSHTPPL	0.053	0.3419167924528302	0.0	False	False
410	HLA-B1501	0	2	FIFNLINYY	FIFNLINDY	FIFNLINYY	FIFNLINYY	9	0.4355	0.6079	0.4355	0	9	FIFNLINDY	0.931514	9	9	1,8	7	False	2	-3	129.99999999999997	-0.7955555555555557	0.977777777777778	6.086602629628032	0.6866666666666668	0.4977777777777778	-0.3733333333333333	-0.4355555555555556	>seq_487	FIFNLINDY	0.6079	0.1235074847836815	0.0	False	False
411	HLA-A0201	0	2	FIFNLINYYI	FIFNLINDYI	FIFNLINYYI	FIFNINYYI	10	1.5936	2.2178	1.5936	0	10	FIFNLINDYI	0.926424	10	10	1,9	7	False	2	-3	156.0	-1.2080000000000002	1.33	6.086602629628032	0.7450000000000001	0.478	-0.352	-0.4050000000000001	>seq_488	FIFNLINYI	2.2178	0.4485188565244837	0.0	False	False
412	HLA-A0201	0	9	FIFTLVEVWL	FIFTLVGVWL	FIFTLVEV	FIF-TLVEV	10	1.3118	2.8077	3.8386	0	8	FIFTLVGV	0.935788	8	8	0,1,2,3,5,7	6	False	2	-2	170.0	-1.8125	2.2625	3.849983240943402	0.70875	0.2237499999999999	-0.3875	-0.1	>seq_489	FIF-TLVGV	2.8077	0.6989071553228622	0.999941047525418	False	False
413	HLA-A0201	0	8	FIGPLVFVGM	FIGPLVFGGM	FIGPLVFV	FI-GPLVFV	10	1.2805	9.3992	6.7909	0	8	FIGPLVFG	0.95406	8	8	0,1,2,3,5,7	7	True	4	-3	170.0	-3.1025	2.5375	6.099999998230487	0.90125	-0.11125	-0.175	0.1262499999999999	>seq_491	FIGPLVFG-	36.9167	1.2360843222714923	0.5	False	False
414	HLA-A0201	0	4	FIISRETLV	FIIPRETLV	FIISRETLV	FIISRETLV	9	0.2895	0.093	0.2895	0	9	FIIPRETLV	0.921089	9	9	1,8	3	False	4	-1	162.2222222222222	0.6577777777777777	1.1444444444444446	6.410149741452187	0.28	0.1633333333333333	-0.1144444444444444	0.0266666666666666	>seq_492	FIIPRETLV	0.093	0.6116854838709677	0.0	False	False
415	HLA-A0201	0	1	FILEIINAL	FILEIINAV	FILEIINAL	FILEIINAL	9	0.0427	0.0227	0.0427	0	9	FILEIINAV	0.989129	9	9	1,8	8	True	6	1	227.77777777777777	-1.771111111111111	2.077777777777777	3.849983240943402	0.67	0.1066666666666666	0.0388888888888888	-0.3433333333333333	>seq_494	FILEIINAV	0.0227	0.0376211453744493	0.0	False	False
416	HLA-B1501	0	1	FILEIINALPF	FILEIINAVPF	FILEIINAL	FILEIINAL	11	3.3509	3.6354	6.4192	0	9	FILEIINAV	0.989129	9	9	1,8	8	True	6	1	227.77777777777777	-1.771111111111111	2.077777777777777	3.849983240943402	0.67	0.1066666666666666	0.0388888888888888	-0.3433333333333333	>seq_495	FILEIINAV	8.3354	2.003810381025506	0.0	False	False
417	HLA-A0201	0	7	FILFLFFCFV	FILILFFTTV	ILFLFFCFV	ILFLFFCFV	10	1.8139	0.4244	5.9657	1	9	ILILFFTTV	0.838769	9	9	1,8	2,6,7	True	2	-3	162.2222222222222	-3.555555555555556	3.333333333333333	5.922539790626615	1.2233333333333334	0.47	-0.7966666666666667	-0.2655555555555555	>seq_496	ILILFFTTV	0.4244	5.938770146088595	0.0	False	False
418	HLA-A0201	0	8	FILLAVLLLL	LILLAVLLLL	ILLAVLLLL	ILLAVLLLL	10	0.3454	0.3454	2.4967	1	9	ILLAVLLLL	1.0	9	9	1,8	-1	True	0	4	346.6666666666666	-4.476666666666668	3.7	6.099999998230487	1.1488888888888888	0.1044444444444444	0.0488888888888888	-0.4844444444444444	>seq_497	ILLAVLLLL	0.3454	0.0	0.0001178979987861	False	False
419	HLA-A1101	0	6	FILMGLFRR	FILMGLFRQ	FILMGLFRR	FILMGLFRR	9	2.7953	10.1746	2.7953	0	9	FILMGLFRQ	0.982222	9	9	1,8	8	True	2	1	129.99999999999997	0.6477777777777778	1.1333333333333333	12.500109306536617	0.5444444444444445	0.3577777777777777	0.121111111111111	-0.2366666666666666	>seq_498	FILMGLFRQ	15.9351	2.3049546560737	0.0	False	False
420	HLA-A2601	0	2	FILTPLGRY	LILTPLGRY	FILTPLGRY	FILTPLGRY	9	0.1649	0.6371	0.1649	0	9	LILTPLGRY	0.98191	9	9	0,1,8	0	True	6	0	129.99999999999997	-0.1166666666666666	0.7111111111111108	9.348807885311544	0.4811111111111111	0.0788888888888888	0.0044444444444443	0.1499999999999999	>seq_499	LILTPLGRY	0.6371	0.122219086485638	0.0	False	False
421	HLA-A0201	0	4	FINTGPEFPV	FINTGPEFLV	FINTGPEFPV	FINTGPEFV	10	1.2839	0.3409	1.2839	0	10	FINTGPEFLV	0.945905	10	10	1,9	8	False	4	-3	68.0	0.0159999999999998	0.2999999999999999	3.849983240943402	0.2799999999999999	-0.24	-0.058	0.4829999999999999	>seq_500	FINTGPFLV	1.0216	0.329646603367267	0.0	False	False
422	HLA-A0201	0	4	FIPAPAYYA	SIPAPAYYA	FIPAPAYYA	FIPAPAYYA	9	1.242	2.6901	1.242	0	9	SIPAPAYYA	0.972564	9	9	1,8	0	False	2	-2	76.66666666666666	-1.4500000000000002	0.7666666666666666	6.086602629628032	0.5444444444444445	-0.1611111111111111	-0.3011111111111111	0.4788888888888889	>seq_501	SIPAPAYYA	2.6901	0.6685774506523922	0.0	False	False
423	HLA-A0206	0	0	FISGRFPYS	FISGRFPYY	FISGRFPYS	FISGRFPYS	9	2.0297	3.0281	2.0297	0	9	FISGRFPYY	0.966968	9	9	1,8	8	True	2	-2	43.33333333333333	1.1155555555555554	0.0777777777777776	9.348807885311544	0.2366666666666666	-0.0711111111111111	-0.2155555555555556	0.2466666666666666	>seq_502	FISGRFPYY	3.0281	0.6692158383144545	0.999941047552103	False	False
424	HLA-A0201	0	9	FITPLCDVKV	FITPLSDVKV	FITPLCDVKV	FITPLDVKV	10	1.6309	1.3145	1.6309	0	10	FITPLSDVKV	0.913586	10	10	1,9	5	False	4	-1	136.0	-0.534	1.23	6.160569088067859	0.341	0.0059999999999999	-0.282	0.344	>seq_503	FITPLSVKV	1.3145	0.3925574438950172	0.0	False	False
425	HLA-A0201	0	3	FIVEALTLL	SIVEALTLL	FIVEALTLL	FIVEALTLL	9	0.1214	0.3404	0.1214	0	9	SIVEALTLL	0.975775	9	9	1,8	0	False	2	-2	216.66666666666663	-2.125555555555556	2.2777777777777777	3.849983240943402	0.6955555555555556	0.041111111111111	-0.1122222222222222	-0.2544444444444445	>seq_504	SIVEALTLL	0.3404	0.0781039952996474	0.0	False	False
426	HLA-B3501	0	0	FKAHLWTSKAF	FKAHLWTYKAF	HLWTSKAF	HLW-TSKAF	11	3.9282	5.289	15.5039	3	8	HLWTYKAF	0.8909	8	8	0,1,7	4	False	2	-2	61.25000000000001	0.5174999999999998	-0.1375000000000001	9.702001779340208	0.24	0.1512499999999999	-0.09625	-0.1087499999999999	>seq_505	HLW-TYKAF	7.4724	1.8631666452545368	0.0	False	False
427	HLA-A0201	0	2	FLADENYRPL	FSADENYRPL	FLADENYRPL	FLADENYRL	10	0.1168	5.25	0.1168	0	10	FSADENYRPL	0.963767	10	10	1,9	1	True	2	-2	88.0	2.26	-0.5700000000000002	4.184406848158687	0.043	0.156	0.101	0.173	>seq_506	FSADENYRL	6.5435	0.1147151463284175	0.0	False	False
428	HLA-A0201	0	0	FLAEHLYAEA	FLAERLYAEA	FLAEHLYAEA	FLAEHLYEA	10	0.127	0.2565	0.127	0	10	FLAERLYAEA	0.924459	10	10	1,9	4	False	2	0	108.0	0.0169999999999999	0.4299999999999999	4.254268103744835	0.251	-0.063	0.17	-0.271	>seq_507	FLAERLYEA	0.2565	0.0641189083820662	0.0	False	False
429	HLA-A0201	0	0	FLAEHLYAEV	FLAERLYAEV	FLAEHLYAEV	FLAEHLYEV	10	0.0489	0.1098	0.0489	0	10	FLAERLYAEV	0.923743	10	10	1,9	4	False	2	0	127.0	-0.206	0.6699999999999999	4.254268103744835	0.312	0.0549999999999999	0.11	-0.2259999999999999	>seq_508	FLAERLYEV	0.1098	0.0271221311475409	1.0	False	False
430	HLA-A0101	0	5	FLANQQNKY	FLANQQNKY	FLANQQNKY	FLANQQNKY	9	0.1496	0.1496	0.1496	0	9	FLANQQNKY	1.0	9	9	1,8	-1	True	0	7	54.44444444444444	2.26	-1.2000000000000002	9.298300650902092	-0.1588888888888889	0.1622222222222221	0.0933333333333333	-0.4566666666666666	>seq_509	FLANQQNKY	0.1496	0.0	0.0	False	False
431	HLA-A0201	0	7	FLATLGVPV	FLATSGVPV	FLATLGVPV	FLATLGVPV	9	0.1774	0.174	0.1774	0	9	FLATSGVPV	0.922302	9	9	1,8	4	False	2	-2	162.22222222222223	-2.342222222222222	1.9888888888888887	6.099999998230487	0.6211111111111111	-0.41	-0.0288888888888889	0.07	>seq_510	FLATSGVPV	0.174	0.0034664367816092	0.99238022890622	False	False
432	HLA-A0201	0	9	FLATRCLDEM	SLATRCLDEM	FLATRCLDEM	FLATRLDEM	10	3.4603	7.2056	3.4603	0	10	SLATRCLDEM	0.979457	10	10	1,9	0	False	2	-2	88.0	1.476	0.4399999999999998	4.184374695178121	0.144	0.0679999999999999	-0.183	-0.099	>seq_511	SLATRLDEM	7.2056	1.7985818793716	0.0	False	False
433	HLA-A1101	0	6	FLCVFSITK	FLCVFSITE	FLCVFSITK	FLCVFSITK	9	1.7209	43.0	1.7209	0	9	FLCVFSITE	0.985029	9	9	1,8	8	True	2	1	118.88888888888889	-1.0666666666666669	1.688888888888889	8.545189979486167	0.4922222222222221	0.1144444444444444	-0.4877777777777778	-0.0822222222222222	>seq_512	FLCVFSITE	43.0	1.6520279811627907	0.0	False	False
434	HLA-A0201	0	8	FLDFNSIISI	FLDFNSIIPI	FLDFNSIISI	FLDNSIISI	10	0.2617	0.7348	0.2617	0	10	FLDFNSIIPI	0.965135	10	10	1,9	8	False	4	-1	156.0	-0.3480000000000001	1.43	3.749987360555679	0.473	0.0259999999999999	-0.358	-0.143	>seq_513	FLFNSIIPI	0.7348	0.1684951959716929	0.0001178979987861	False	False
435	HLA-A0201	0	9	FLDGRSNAHV	SLDGRSNAHV	FLDGRSNAHV	FLDGSNAHV	10	0.3025	0.9285	0.3025	0	10	SLDGRSNAHV	0.979779	10	10	1,9	0	False	2	-2	78.0	2.365	-0.33	7.550936504267156	-0.1119999999999999	-0.307	0.3229999999999999	-0.132	>seq_514	SLDGSNAHV	0.9285	0.2039472267097469	0.0	False	False
436	HLA-A0201	0	2	FLEEMATYL	FPEEMATYL	FLEEMATYL	FLEEMATYL	9	0.0353	7.4374	0.0353	0	9	FPEEMATYL	0.935715	9	9	1,8	1	True	4	-3	97.77777777777776	-0.0722222222222223	0.5666666666666667	3.613691097591072	0.3677777777777777	0.1755555555555555	-0.1777777777777777	-0.2988888888888889	>seq_516	FPEEMATYL	7.4374	0.0351324562347056	0.0	False	False
437	HLA-A0201	0	2	FLEIYTVTVV	FLGIYTVTVV	FLEIYTVTV	FLEIYTVTV	10	0.1075	0.0823	2.0955	0	9	FLGIYTVTV	0.927181	9	9	1,8	2	False	2	-2	151.11111111111111	-0.9788888888888893	1.477777777777778	3.8499827128835022	0.4911111111111111	0.1611111111111111	-0.3911111111111112	-0.0811111111111111	>seq_518	FLGIYTVTV	0.0823	0.0329161603888213	0.0	False	True
438	HLA-A0201	0	9	FLFAISVTT	FSFAISVTT	FLFAISVTT	FLFAISVTT	9	0.4039	5.7335	0.4039	0	9	FSFAISVTT	0.95709	9	9	1,8	1	True	2	-2	129.99999999999997	-1.4566666666666668	1.9666666666666663	6.099999998230487	0.5811111111111111	-0.1233333333333333	-0.5377777777777779	-0.0855555555555555	>seq_519	FSFAISVTT	5.7335	0.3754470114240865	0.0	False	False
439	HLA-A0201	0	9	FLFDAVVAW	FLFAAVVAW	FLFDAVVAW	FLFDAVVAW	9	1.0079	3.6571	1.0079	0	9	FLFAAVVAW	0.927188	9	9	1,8	3	False	2	-2	129.99999999999997	-1.7988888888888883	1.8888888888888888	3.749987360555679	0.73	0.0688888888888888	-0.3688888888888888	-0.2588888888888889	>seq_520	FLFAAVVAW	4.2717	0.770087791745675	2.6688189211265488e-11	False	False
440	HLA-B1501	0	9	FLFDAVVAW	FLFAAVVAW	FLFDAVVAW	FLFDAVVAW	9	0.7697	1.8535	0.7697	0	9	FLFAAVVAW	0.927188	9	9	1,8	3	False	2	-2	129.99999999999997	-1.7988888888888883	1.8888888888888888	3.749987360555679	0.73	0.0688888888888888	-0.3688888888888888	-0.2588888888888889	>seq_521	FLFAAVVAW	1.8535	0.4500679039654707	2.6688189211265488e-11	False	False
441	HLA-A0201	0	9	FLFDAVVAWC	FLFAAVVAWC	FLFDAVVAW	FLFDAVVAW	10	1.0079	3.6571	1.2532	0	9	FLFAAVVAW	0.927188	9	9	1,8	3	False	2	-2	129.99999999999997	-1.7988888888888883	1.8888888888888888	3.749987360555679	0.73	0.0688888888888888	-0.3688888888888888	-0.2588888888888889	>seq_522	FLFAAVVAW	4.2717	0.770087791745675	2.6688189211265488e-11	False	False
442	HLA-A0201	0	9	FLFDAVVAWCT	FLFAAVVAWCT	FLFDAVVAWCT	FLFDAVVAT	11	0.9375	3.6571	0.9375	0	11	FLFAAVVAWCT	0.949072	11	11	1,10	3	False	2	-2	106.36363636363636	-1.3545454545454545	1.7090909090909092	3.749971453566104	0.5827272727272728	-0.0354545454545454	-0.52	-0.1936363636363636	>seq_523	FLFAAVVAT	5.7376	0.7843163953569436	2.6688189211265488e-11	False	False
443	HLA-A0201	0	9	FLFFCFVLF	FLFLFFVLF	FLFFCFVL	FLF-FCFVL	9	6.4092	4.786	10.2226	0	8	FLFLFFVL	0.881095	8	8	0,1,2,3,5,7	3,4	True	8	-2	133.75	-3.385	3.1875	5.922539790626615	1.2175	0.4912499999999999	-0.8762500000000001	-0.2825	>seq_524	FLF-LFFVL	4.786	2.1737178102799843	0.0	False	False
444	HLA-A0201	0	6	FLFFFWGVSL	FLFLFWGVSL	FLFFFWGV	FLF-FFWGV	10	2.1709	0.8724	2.5554	0	8	FLFLFWGV	0.932532	8	8	0,1,2,3,5,7	3	True	6	0	85.0	-3.01875	2.2375	6.099999998230487	1.1875	0.39875	-0.56	-0.455	>seq_525	FLF-LFWGV	2.297	0.1191774009577711	0.0	False	False
445	HLA-A0201	0	4	FLFHTFLPI	FLFHTSLPI	FLFHTFLPI	FLFHTFLPI	9	0.491	0.3299	0.491	0	9	FLFHTSLPI	0.908131	9	9	1,8	5	False	2	-2	129.99999999999997	-1.83	1.6666666666666663	7.550323993898928	0.8888888888888888	0.3577777777777777	-0.4488888888888889	0.2922222222222222	>seq_526	FLFHTSLPI	0.3299	0.2397699302819035	2.0491933110931699e-13	False	False
446	HLA-A0201	0	4	FLFHTFLPIA	FLFHTSLPIA	FLFHTFLPI	FLFHTFLPI	10	0.491	0.3299	1.5509	0	9	FLFHTSLPI	0.908131	9	9	1,8	5	False	2	-2	129.99999999999997	-1.83	1.6666666666666663	7.550323993898928	0.8888888888888888	0.3577777777777777	-0.4488888888888889	0.2922222222222222	>seq_527	FLFHTSLPI	0.3299	0.2397699302819035	2.0491933110931699e-13	False	False
447	HLA-A0201	0	0	FLFIVIQLV	FLFILIQLV	FLFIVIQLV	FLFIVIQLV	9	0.1882	0.2418	0.1882	0	9	FLFILIQLV	0.966701	9	9	1,8	4	False	6	1	237.7777777777777	-3.131111111111111	3.011111111111111	6.099999998230487	0.9844444444444446	0.3422222222222222	-0.3888888888888889	-0.2633333333333333	>seq_528	FLFILIQLV	0.2418	0.0417184449958643	0.0	False	False
448	HLA-A0201	0	0	FLFIVIQLVL	FLFILIQLVL	FLFIVIQLV	FLFIVIQLV	10	0.1882	0.2418	3.0	0	9	FLFILIQLV	0.966701	9	9	1,8	4	False	6	1	237.7777777777777	-3.131111111111111	3.011111111111111	6.099999998230487	0.9844444444444446	0.3422222222222222	-0.3888888888888889	-0.2633333333333333	>seq_529	FLFILIQLV	0.2418	0.0417184449958643	0.0	False	False
449	HLA-A0201	0	9	FLFLGLSGI	FLGLGLSGI	FLFLGLSGI	FLFLGLSGI	9	0.173	0.4966	0.173	0	9	FLGLGLSGI	0.919638	9	9	1,8	2	False	0	-3	173.33333333333331	-2.68	2.211111111111111	6.099999998230487	0.8133333333333334	-0.3366666666666668	0.0888888888888888	-0.5511111111111111	>seq_530	FLGLGLSGI	0.4966	0.1127321788159484	0.0	False	False
450	HLA-A0201	0	8	FLFRPVAMMV	ALFRPVAMMV	FLFRPVAMM	FLFRPVAMM	10	0.2874	0.5429	0.47	0	9	ALFRPVAMM	0.971124	9	9	1,8	0	False	0	-2	86.66666666666666	-0.7233333333333333	1.4555555555555555	10.550002220086752	0.6755555555555555	0.2622222222222222	-0.3411111111111111	0.1666666666666666	>seq_532	ALFRPVAMM	0.5755	0.143874787141616	0.0	False	False
451	HLA-A0201	0	7	FLFSGVNRL	FSFSGVNRL	FLFSGVNRL	FLFSGVNRL	9	0.0091	1.389	0.0091	0	9	FSFSGVNRL	0.949429	9	9	1,8	1	True	2	-2	118.88888888888889	0.4644444444444442	0.911111111111111	10.550002220086752	0.3544444444444445	-0.04	0.0733333333333332	-0.3188888888888889	>seq_533	FSFSGVNRL	1.389	0.0090403815694744	0.0	False	False
452	HLA-A0201	0	8	FLFSLSAPM	FLYSLSAPM	FLFSLSAPM	FLFSLSAPM	9	0.5121	0.5375	0.5121	0	9	FLYSLSAPM	0.964136	9	9	1,8	2	False	2	3	97.77777777777776	-1.4622222222222223	1.5222222222222224	6.099999998230487	0.6444444444444444	-0.1022222222222222	-0.4966666666666667	0.1088888888888889	>seq_534	FLYSLSAPM	0.5375	0.0241997023255813	2.6688189211265488e-11	False	False
453	HLA-A0201	0	8	FLGASPYPGV	SLGASPYPGV	FLGASPYPGV	FLASPYPGV	10	0.439	0.7923	0.439	0	10	SLGASPYPGV	0.980135	10	10	1,9	0	False	2	-2	78.0	-1.209	0.65	6.093198032584041	0.3769999999999999	-0.636	0.0909999999999999	0.2700000000000001	>seq_536	SLASPYPGV	0.7923	0.1957575413353527	0.0	False	False
454	HLA-C0303	0	0	FLGHMVVSQM	LLGHMVVSQM	LGHMVVSQM	LGHMVVSQM	10	1.8697	1.8697	7.6904	1	9	LGHMVVSQM	1.0	9	9	1,8	-1	True	0	5	107.77777777777776	-0.56	0.8999999999999999	7.550323993898928	0.2933333333333334	-0.2522222222222222	-0.0022222222222222	-0.3366666666666666	>seq_538	LGHMVVSQM	1.8697	0.0	0.0	False	False
455	HLA-A0201	0	7	FLGLTLVGV	FLGLTPVGV	FLGLTLVGV	FLGLTLVGV	9	0.2006	0.1064	0.2006	0	9	FLGLTPVGV	0.903638	9	9	1,8	5	False	4	-3	194.44444444444443	-2.792222222222222	2.344444444444444	6.099999998230487	0.7088888888888889	-0.4566666666666667	0.1844444444444443	-0.4900000000000001	>seq_539	FLGLTPVGV	0.1064	0.1775988721804511	0.0	False	False
456	HLA-A0201	0	7	FLGLTLVGVV	FLGLTPVGVV	FLGLTLVGV	FLGLTLVGV	10	0.2006	0.1064	2.2583	0	9	FLGLTPVGV	0.903638	9	9	1,8	5	False	4	-3	194.44444444444443	-2.792222222222222	2.344444444444444	6.099999998230487	0.7088888888888889	-0.4566666666666667	0.1844444444444443	-0.4900000000000001	>seq_540	FLGLTPVGV	0.1064	0.1775988721804511	0.999999547320041	False	False
457	HLA-A0101	0	5	FLGTEDLYDY	FLGTEDLYGY	FLGTEDLYDY	FLGTEDLYY	10	0.4673	0.4604	0.4673	0	10	FLGTEDLYGY	0.955596	10	10	9	8	False	2	-1	78.0	1.334	-0.38	3.3800299703143537	0.144	0.0119999999999999	-0.09	-0.229	>seq_541	FLGTEDLYY	0.4604	0.0070034100781928	0.0	False	False
458	HLA-A0201	0	5	FLHQSSVPTL	FTHQSSWPTL	FLHQSSVPTL	FLQSSVPTL	10	0.2327	6.3728	0.2327	0	10	FTHQSSWPTL	0.870649	10	10	1,9	1,6	True	0	-4	107.0	0.2709999999999999	0.3999999999999999	7.550323993898928	0.215	-0.113	-0.294	0.294	>seq_542	FTHQSSPTL	6.3728	0.2242030614486568	0.0	False	False
459	HLA-A0201	0	0	FLIAFGHRV	LLIAFGHRV	FLIAFGHRV	FLIAFGHRV	9	0.0279	0.1238	0.0279	0	9	LLIAFGHRV	0.98173	9	9	1,8	0	False	6	0	129.99999999999997	-0.3344444444444447	1.311111111111111	10.551758703775704	0.4977777777777777	0.0044444444444444	0.1799999999999999	-0.1688888888888889	>seq_543	LLIAFGHRV	0.1238	0.0216123586429725	3.47580404973379e-09	False	False
460	HLA-A0201	0	1	FLIDIILISL	SLIDIILISL	FLIDIILISL	FLIDIIISL	10	0.1154	0.0691	0.1154	0	10	SLIDIILISL	0.983815	10	10	1,9	0	False	2	-2	273.0	-2.53	2.79	3.749987360555679	0.8859999999999999	0.176	-0.2339999999999999	-0.1909999999999999	>seq_544	SLIDIIISL	0.0691	0.077323010130246	0.0	False	False
461	HLA-B3501	0	6	FLIEMVAAIPF	FLIDMVAAIPF	IEMVAAIPF	IEMVAAIPF	11	3.9562	4.2931	10.5375	2	9	IDMVAAIPF	0.971636	9	9	1,8	1	True	4	2	141.1111111111111	-1.78	1.822222222222222	3.849983240943402	0.5744444444444444	-0.1422222222222222	-0.1455555555555555	0.1611111111111111	>seq_545	IDMVAAIPF	8.048	2.0114288220675944	0.0	False	False
462	HLA-A0201	0	5	FLIISYVASL	FLIISSVASL	LIISYVASL	LIISYVASL	10	0.5545	0.7555	0.9958	1	9	LIISSVASL	0.927648	9	9	1,8	4	False	2	-2	216.66666666666663	-2.065555555555556	2.1888888888888887	6.093198032584041	0.6044444444444445	-0.13	-0.2533333333333333	-0.2566666666666666	>seq_546	LIISSVASL	0.8353	0.1864044056027774	0.0	False	False
463	HLA-B1501	0	5	FLIISYVASL	FLIISSVASL	LIISYVASL	LIISYVASL	10	2.8678	1.4792	9.7126	1	9	LIISSVASL	0.927648	9	9	1,8	4	False	2	-2	216.66666666666663	-2.065555555555556	2.1888888888888887	6.093198032584041	0.6044444444444445	-0.13	-0.2533333333333333	-0.2566666666666666	>seq_547	LIISSVASL	1.4792	2.692149188750676	0.0	False	False
464	HLA-A0201	0	9	FLILAFVAAA	FLILAFVGAA	FLILAFVAA	FLILAFVAA	10	1.58	1.5175	3.1178	0	9	FLILAFVGA	0.968595	9	9	1,8	7	False	4	0	195.55555555555551	-3.354444444444445	3.033333333333333	6.099999998230487	0.9155555555555556	-0.1422222222222222	-0.2022222222222222	-0.36	>seq_548	FLILAFVGA	1.5175	0.0650741350906095	0.0	False	False
465	HLA-A0201	0	1	FLIPIVFIS	FLIPIVNIS	FLIPIVFI	FLIP-IVFI	9	0.8229	0.5857	1.2873	0	8	FLIPIVNI	0.923647	8	8	0,1,2,3,5,7	6	False	0	-3	231.25	-3.71	3.1875	6.099999998230487	1.1487500000000002	0.31375	-0.43625	0.265	>seq_549	FLIP-IVNI	0.5857	0.3332625576233566	5.89524745824429e-05	False	False
466	HLA-A0201	0	9	FLISAIQLA	FLFSAIQLA	FLISAIQLA	FLISAIQLA	9	0.083	0.0655	0.083	0	9	FLFSAIQLA	0.94882	9	9	1,8	2	False	2	0	195.55555555555551	-1.9266666666666667	2.077777777777777	6.099999998230487	0.6055555555555556	-0.1455555555555555	-0.1788888888888888	-0.3288888888888889	>seq_550	FLFSAIQLA	0.0655	0.0221755725190839	0.0	False	False
467	HLA-A0201	0	3	FLLALYDSV	FLLALHDSV	FLLALYDSV	FLLALYDSV	9	0.2342	0.1554	0.2342	0	9	FLLALHDSV	0.934665	9	9	1,8	5	False	2	2	173.33333333333331	-1.258888888888889	1.622222222222222	3.7499869628809392	0.5888888888888889	0.0233333333333332	-0.2822222222222222	-0.2688888888888889	>seq_552	FLLALHDSV	0.1554	0.1187577863577863	0.0	False	False
468	HLA-A0201	0	1	FLLAWMIPNV	FLLAWMIPDV	LLAWMIPNV	LLAWMIPNV	10	0.1676	0.5401	0.5556	1	9	LLAWMIPDV	0.958695	9	9	1,8	7	False	2	1	173.33333333333331	-2.072222222222222	1.5555555555555556	6.099999998230487	0.7377777777777779	0.0944444444444444	-0.1344444444444444	-0.0722222222222222	>seq_553	LLAWMIPDV	0.5401	0.115591557119052	0.999999996524196	False	False
469	HLA-A0201	0	9	FLLGKTSSV	FLQGKTSSV	FLLGKTSSV	FLLGKTSSV	9	0.0064	0.0239	0.0064	0	9	FLQGKTSSV	0.935932	9	9	1,8	2	False	2	-2	118.88888888888889	-0.3200000000000002	0.8888888888888888	9.700002531521022	0.2166666666666666	-0.3455555555555556	0.0177777777777777	-0.2299999999999999	>seq_555	FLQGKTSSV	0.0239	0.0046861924686192	0.0	False	True
470	HLA-A0201	0	6	FLLILFAEI	SLLILFAEI	FLLILFAEI	FLLILFAEI	9	1.1888	1.2846	1.1888	0	9	SLLILFAEI	0.977445	9	9	1,8	0	False	2	-2	227.77777777777777	-2.8400000000000003	2.7	3.849983240943402	0.9588888888888888	0.261111111111111	-0.1633333333333333	-0.3311111111111111	>seq_556	SLLILFAEI	1.2846	0.0886556437801649	0.0	False	False
471	HLA-A0201	0	6	FLLLFLGMFL	FSLLFLGMFL	LLLFLGMFL	LLLFLGMFL	10	1.5998	0.6471	3.8356	1	9	SLLFLGMFL	0.980014	9	9	1,8	0	False	2	-2	216.66666666666663	-3.761111111111111	2.9	6.099999998230487	1.1833333333333331	0.1688888888888889	-0.1233333333333333	-0.6133333333333334	>seq_557	SLLFLGMFL	0.6471	2.355322917632515	1.20812138761297e-17	False	False
472	HLA-A0201	0	8	FLLLVGFLLL	FLLPVGFLLL	LLLVGFLLL	LLLVGFLLL	10	0.9534	0.0282	3.1479	1	9	LLPVGFLLL	0.920009	9	9	1,8	2	False	4	-3	292.2222222222222	-4.164444444444445	3.266666666666667	6.099999998230487	1.1377777777777776	0.0355555555555555	0.1022222222222221	-0.5877777777777777	>seq_559	LLPVGFLLL	0.9522	0.0012015122873345	0.0	False	False
473	HLA-A0201	0	5	FLLQYSEVA	FLLQYPEVA	FLLQYSEVA	FLLQYSEVA	9	0.3848	0.1587	0.3848	0	9	FLLQYPEVA	0.919278	9	9	1,8	5	False	4	-1	129.99999999999997	-0.308888888888889	0.8111111111111111	3.8499827128835022	0.3277777777777778	0.0599999999999999	-0.2155555555555556	-0.3055555555555556	>seq_560	FLLQYPEVA	0.1587	0.5482248267170762	0.0	False	False
474	HLA-A0201	0	5	FLLQYSEVAI	FLLQYPEVAI	FLLQYSEVA	FLLQYSEVA	10	0.3848	0.1587	1.314	0	9	FLLQYPEVA	0.919278	9	9	1,8	5	False	4	-1	129.99999999999997	-0.308888888888889	0.8111111111111111	3.8499827128835022	0.3277777777777778	0.0599999999999999	-0.2155555555555556	-0.3055555555555556	>seq_561	FLLQYPEVA	0.1587	0.5482248267170762	0.0	False	False
475	HLA-A0201	0	1	FLLRVEPQNL	FLLRVEPQNP	FLLRVEPQNL	FLLREPQNL	10	0.4372	8.4443	0.4372	0	10	FLLRVEPQNP	0.974092	10	10	1,9	9	True	4	-3	146.0	1.2129999999999996	0.18	6.410149741452187	0.198	0.2519999999999999	0.122	0.111	>seq_562	FLLRVEPQP	8.4443	0.4145641580711248	0.0	False	False
476	HLA-A0201	0	6	FLLTAASPTI	SLLTAASPTI	LLTAASPTI	LLTAASPTI	10	0.5589	0.5589	0.8359	1	9	LLTAASPTI	1.0	9	9	1,8	-1	True	0	4	152.22222222222223	-1.0933333333333333	1.322222222222222	6.099999998230487	0.3511111111111111	-0.4833333333333334	-0.1877777777777777	0.2355555555555555	>seq_563	LLTAASPTI	0.5589	0.0	0.0	False	False
477	HLA-A0201	0	2	FLLTSIIAI	FPLTSIIAI	FLLTSIIAI	FLLTSIIAI	9	0.0641	11.923	0.0641	0	9	FPLTSIIAI	0.942878	9	9	1,8	1	True	4	-3	227.77777777777777	-2.602222222222222	2.6888888888888887	6.099999998230487	0.7988888888888889	-0.0433333333333333	-0.3022222222222222	-0.2011111111111111	>seq_565	FPLTSIIAI	11.923	0.0637553879057284	0.0	False	False
478	HLA-A0201	0	2	FLLTSIIAIV	FPLTSIIAIV	FLLTSIIAI	FLLTSIIAI	10	0.0641	2.6819	0.4631	0	9	FPLTSIIAI	0.942878	9	9	1,8	1	True	4	-3	227.77777777777777	-2.602222222222222	2.6888888888888887	6.099999998230487	0.7988888888888889	-0.0433333333333333	-0.3022222222222222	-0.2011111111111111	>seq_566	FPLTSIIAI	11.923	0.0637553879057284	0.0	False	False
479	HLA-A0201	0	9	FLLYNLGLV	FLLYNLGSV	FLLYNLGLV	FLLYNLGLV	9	0.4425	0.252	0.4425	0	9	FLLYNLGSV	0.953095	9	9	1,8	7	False	2	-2	205.5555555555556	-2.3177777777777777	1.8888888888888888	6.093198032584041	0.7933333333333333	0.0444444444444443	0.0588888888888888	-0.5966666666666667	>seq_567	FLLYNLGSV	0.252	0.3345089285714285	0.0	False	False
480	HLA-A0201	0	2	FLNDIFERI	FVNDIFERI	FLNDIFERI	FLNDIFERI	9	0.0129	0.1806	0.0129	0	9	FVNDIFERI	0.973539	9	9	1,8	1	True	6	1	129.99999999999997	1.8188888888888888	0.3777777777777777	4.184407676104456	0.2388888888888889	0.3822222222222222	0.0077777777777777	-0.0744444444444444	>seq_570	FVNDIFERI	0.1806	0.0119785714285714	0.0	False	False
481	HLA-A0201	0	1	FLNEIPLFV	FLNEIPPFV	FLNEIPLFV	FLNEIPLFV	9	0.0027	0.0015	0.0027	0	9	FLNEIPPFV	0.905938	9	9	1,8	6	False	4	-3	162.2222222222222	-1.2566666666666668	1.477777777777778	3.849983240943402	0.6488888888888888	0.2222222222222222	-0.1611111111111111	0.1088888888888889	>seq_571	FLNEIPPFV	0.0015	0.00216	0.0	False	False
482	HLA-A0201	0	5	FLNMELLVV	FLNMELLVE	FLNMELLVV	FLNMELLVV	9	0.1716	1.8796	0.1716	0	9	FLNMELLVE	0.977923	9	9	1,8	8	True	2	-2	194.44444444444443	-1.635555555555556	1.9444444444444444	3.849983240943402	0.6622222222222223	0.2066666666666666	-0.0877777777777777	-0.3977777777777777	>seq_572	FLNMELLVE	10.8487	0.1688857061214708	5.89524745824429e-05	False	False
483	HLA-A0201	0	0	FLNSCFFCI	FLNSCFSCI	FLNSCFFCI	FLNSCFFCI	9	1.1783	1.5658	1.1783	0	9	FLNSCFSCI	0.913977	9	9	1,8	6	False	2	-2	86.66666666666666	-1.2555555555555555	1.933333333333333	5.826007311698049	0.6544444444444443	0.131111111111111	-0.8000000000000002	-0.2688888888888889	>seq_573	FLNSCFSCI	1.5658	0.29160253544514	0.0	False	False
484	HLA-A0201	0	0	FLNSCFFCIV	FLNSCFSCIV	FLNSCFFCI	FLNSCFFCI	10	1.1783	1.5658	3.4962	0	9	FLNSCFSCI	0.913977	9	9	1,8	6	False	2	-2	86.66666666666666	-1.2555555555555555	1.933333333333333	5.826007311698049	0.6544444444444443	0.131111111111111	-0.8000000000000002	-0.2688888888888889	>seq_574	FLNSCFSCI	1.5658	0.29160253544514	0.0	False	False
485	HLA-A0201	0	9	FLPAYLNSL	SLPAYLNSL	FLPAYLNSL	FLPAYLNSL	9	0.0648	0.1371	0.0648	0	9	SLPAYLNSL	0.970164	9	9	1,8	0	False	2	-2	141.1111111111111	-1.041111111111111	0.977777777777778	6.093198032584041	0.5466666666666666	-0.0088888888888889	-0.1988888888888889	-0.0211111111111111	>seq_575	SLPAYLNSL	0.1371	0.0341724288840262	0.0	False	False
486	HLA-A0201	0	9	FLPGGALPSL	FLPGGALPSP	FLPGGALPSL	FLPGGLPSL	10	0.1577	2.9759	0.1577	0	10	FLPGGALPSP	0.976483	10	10	1,9	9	True	4	-3	127.0	-1.803	1.12	6.099999998230487	0.512	-0.6639999999999999	0.2269999999999999	0.2009999999999999	>seq_576	FLPGGLPSP	2.9759	0.1493431029268456	0.999999996524199	False	False
487	HLA-A0201	0	4	FLQEETLTQM	FLQEERLTQM	FLQEETLTQM	FLQEELTQM	10	0.2051	0.2957	0.2051	0	10	FLQEERLTQM	0.938503	10	10	1,9	5	False	2	-1	78.0	1.467	-0.3100000000000001	3.613691325765103	0.029	0.1569999999999999	-0.219	-0.2119999999999999	>seq_577	FLQEELTQM	0.2957	0.0628409198512005	0.0	False	False
488	HLA-A1101	0	7	FLQEYVTLHK	FLREYVTLHK	LQEYVTLHK	LQEYVTLHK	10	0.923	2.9072	1.2887	1	9	LREYVTLHK	0.96385	9	9	1,8	1	True	2	1	118.88888888888889	1.2655555555555555	-0.4777777777777778	7.5418101428076625	0.0011111111111111	0.2799999999999999	0.16	-0.1122222222222222	>seq_578	LREYVTLHK	8.704	0.8251221277573529	2.6688189211265488e-11	False	False
489	HLA-A0201	0	1	FLQKYTVKL	FLQEYTVKL	FLQKYTVKL	FLQKYTVKL	9	0.0178	0.0026	0.0178	0	9	FLQEYTVKL	0.949231	9	9	1,8	3	False	2	1	118.88888888888889	0.2766666666666666	0.1444444444444443	10.24760792311281	0.2188888888888889	0.4122222222222221	-0.0111111111111111	-0.1944444444444444	>seq_580	FLQEYTVKL	0.0026	0.1040615384615384	0.0	False	True
490	HLA-A0201	0	1	FLQPHMIGA	SLQPHMIGA	FLQPHMIGA	FLQPHMIGA	9	0.0417	0.1523	0.0417	0	9	SLQPHMIGA	0.968599	9	9	1,8	0	False	2	-2	97.77777777777776	-0.8577777777777779	0.6777777777777776	7.550323993898928	0.4377777777777777	-0.2088888888888889	0.071111111111111	0.0388888888888888	>seq_581	SLQPHMIGA	0.1523	0.0302824688115561	0.0	False	False
491	HLA-A0201	0	9	FLRLPDYAEV	FLRLPGYAEV	FLRLPDYAEV	FLLPDYAEV	10	0.2455	0.2015	0.2455	0	10	FLRLPGYAEV	0.91173	10	10	1,9	5	False	2	-1	117.0	1.1920000000000002	0.2	4.184406848158687	0.218	0.176	0.004	0.25	>seq_582	FLLPGYAEV	0.2015	0.0536079404466501	2.6688189211265488e-11	False	False
492	HLA-A0201	0	0	FLSDMPRSPM	SLSDMPRSPM	FLSDMPRSPM	FLSDMPRSM	10	1.5333	3.6323	1.5333	0	10	SLSDMPRSPM	0.980196	10	10	1,9	0	False	2	-2	39.0	1.784	-0.24	6.338718596380204	0.1379999999999999	-0.013	-0.3299999999999999	0.655	>seq_584	SLSDMPRSM	3.6323	0.8860492525397131	0.0	False	False
493	HLA-A0201	0	9	FLSGQRTVFL	FSSGQRTVFL	FLSGQRTVFL	FLSGQTVFL	10	0.3631	10.9606	0.3631	0	10	FSSGQRTVFL	0.965685	10	10	1,9	1	True	2	-2	107.0	0.5650000000000001	0.7499999999999999	10.550002220086752	0.288	-0.036	-0.106	-0.209	>seq_585	FSSGQTVFL	11.2689	0.3514004011039232	0.0	False	False
494	HLA-A0201	0	5	FLSQEIIIKV	FLPQEIIIKV	FLSQEIIIKV	FLSEIIIKV	10	0.089	0.0788	0.089	0	10	FLPQEIIIKV	0.948897	10	10	1,9	2	False	4	-1	185.0	-0.5400000000000001	1.2600000000000002	6.408795645926148	0.347	0.196	-0.027	-0.139	>seq_586	FLPEIIIKV	0.0788	0.0115203045685279	0.0	False	False
495	HLA-A0201	0	9	FLSQIHEAAV	SLSQIHEAAV	FLSQIHEAA	FLSQIHEAA	10	0.3606	1.1777	0.9123	0	9	SLSQIHEAA	0.97311	9	9	1,8	0	False	2	-2	108.88888888888889	0.441111111111111	0.4111111111111111	5.363507221918553	0.1344444444444444	-0.1666666666666667	0.0344444444444444	-0.1711111111111111	>seq_587	SLSQIHEAA	1.1777	0.2501878746709688	0.0	False	False
496	HLA-A0201	0	4	FLSQKGQLYT	FLSQKGQVYT	FLSQKGQLYT	FLSQGQLYT	10	3.0314	2.3463	3.0314	0	10	FLSQKGQVYT	0.972734	10	10	1,9	7	False	6	1	78.0	0.8979999999999999	-0.37	9.298300650902092	0.055	-0.034	-0.032	-0.349	>seq_588	FLSQGQVYT	2.3463	0.8851434769637305	9.276291646547941e-20	False	False
497	HLA-A0201	0	4	FLSVRPFPSV	FPSVRPFPSV	FLSVRPFPSV	FLSRPFPSV	10	0.6167	6.4397	0.6167	0	10	FPSVRPFPSV	0.950809	10	10	1,9	1	True	4	-3	97.0	0.2759999999999999	0.85	10.550002220086752	0.355	0.0039999999999999	-0.3419999999999999	0.709	>seq_590	FSVRPFPSV	9.5267	0.5767786326849801	0.0	False	False
498	HLA-B1501	0	1	FLSWYDRGVPF	FLSWYDRGVPS	SWYDRGVPF	SWYDRGVPF	11	1.1937	22.3	1.2597	2	9	SWYDRGVPS	0.966773	9	9	1,8	8	True	2	-2	32.22222222222222	1.8766666666666671	-0.6666666666666667	6.3318953779526055	0.1244444444444444	0.0422222222222222	-0.1144444444444445	0.2355555555555555	>seq_591	SWYDRGVPS	22.3	1.1298022560538117	0.999941047552103	False	False
499	HLA-A0201	0	4	FLTSALWINV	FLTSALWINA	FLTSALWINV	FLTSALINV	10	0.6015	1.5099	0.6015	0	10	FLTSALWINA	0.987498	10	10	1,9	9	True	4	0	156.0	-1.331	1.5	6.099999998230487	0.592	0.0259999999999999	-0.292	-0.323	>seq_592	FLTSALWNA	1.5099	0.3618799920524538	0.0	False	False
500	HLA-A0201	0	2	FLVCVVPDV	SLVCVVPDV	FLVCVVPDV	FLVCVVPDV	9	0.518	0.7577	0.518	0	9	SLVCVVPDV	0.973456	9	9	1,8	0	False	2	-2	172.2222222222222	-1.846666666666667	2.311111111111112	3.749971453566104	0.5744444444444444	-0.0811111111111111	-0.4422222222222223	0.3322222222222223	>seq_593	SLVCVVPDV	0.7577	0.1638703972548502	9.05359508832148e-07	False	False
501	HLA-A0206	0	0	FLVFPFIAI	FLVFPFIGI	FLVFPFIAI	FLVFPFIAI	9	1.4597	1.0952	1.4597	0	9	FLVFPFIGI	0.963382	9	9	1,8	7	False	4	0	173.33333333333331	-3.2833333333333337	2.844444444444445	6.099999998230487	1.0655555555555556	0.2022222222222222	-0.4777777777777778	0.1744444444444444	>seq_594	FLVFPFIGI	1.0952	0.4858114043097151	0.0	False	False
502	HLA-A0201	0	1	FLYELECFEG	FLYGLECFEG	FLYELECFE	FLYELECFE	10	3.6868	5.4939	6.3828	0	9	FLYGLECFE	0.900967	9	9	1,8	3	False	2	-2	86.66666666666666	0.3877777777777776	0.4333333333333333	3.472793933469802	0.3344444444444445	0.4055555555555555	-0.26	-0.2544444444444445	>seq_596	FLYGLECFE	5.4939	1.2126934017728754	0.666666666666667	False	False
503	HLA-A0201	0	0	FLYFMIPFFF	SLYFMIPFFF	FLYFMIPFF	FLYFMIPFF	10	2.3666	2.9641	10.6642	0	9	SLYFMIPFF	0.973312	9	9	1,8	0	False	2	-2	86.66666666666666	-2.6633333333333336	2.055555555555556	6.093198032584041	1.1722222222222225	0.6222222222222222	-0.8233333333333334	0.0899999999999999	>seq_597	SLYFMIPFF	2.9641	0.477056610775615	5.94051278551742e-05	False	False
504	HLA-A0201	0	0	FMATYFRQPT	FMATYLRQPT	FMATYFRQP	FMATYFRQP	10	4.5411	3.4888	11.4262	0	9	FMATYLRQP	0.939179	9	9	1,8	5	False	6	0	11.11111111111111	1.4500000000000002	-0.2555555555555557	9.348807885311544	0.2511111111111112	0.2822222222222221	-0.4444444444444444	0.2544444444444445	>seq_599	FMATYLRQP	3.4888	1.369697182412291	0.0	False	False
505	HLA-A0201	0	8	FMIDPPRAAV	SMIDPPRAAV	FMIDPPRAA	FMIDPPRAA	10	0.1052	0.2514	0.125	0	9	SMIDPPRAA	0.970319	9	9	1,8	0	False	2	-2	65.55555555555554	1.0855555555555556	0.1777777777777776	6.338718596380204	0.2133333333333333	-0.1311111111111111	-0.0755555555555555	0.7266666666666666	>seq_600	SMIDPPRAA	0.3219	0.0708196334265299	0.0	False	False
506	HLA-A0201	0	3	FMKWSISAFL	FMKWSIPAFL	FMKWSISAFL	FMWSISAFL	10	1.2768	0.8538	1.2768	0	10	FMKWSIPAFL	0.927886	10	10	1,9	6	False	4	-1	88.0	-0.994	1.12	9.700002531521022	0.5820000000000001	0.2009999999999999	-0.39	-0.281	>seq_601	FMWSIPAFL	0.8538	0.632567814476458	0.992380228905816	False	False
507	HLA-A0201	0	0	FMMIPLCSI	SMMIPLCSI	FMMIPLCSI	FMMIPLCSI	9	0.566	1.1203	0.566	0	9	SMMIPLCSI	0.971374	9	9	1,8	0	False	2	-2	129.99999999999997	-2.2577777777777777	2.1666666666666665	5.922539790626615	0.7966666666666666	0.0833333333333333	-0.6366666666666667	0.1155555555555555	>seq_602	SMMIPLCSI	1.1203	0.2800444523788271	0.0	False	False
508	HLA-A0201	0	8	FMSFQSYLL	FMSFQSYFL	FMSFQSYLL	FMSFQSYLL	9	0.2268	0.2053	0.2268	0	9	FMSFQSYFL	0.964984	9	9	1,8	7	False	6	0	86.66666666666666	-0.6300000000000001	0.9666666666666666	6.093198032584041	0.5644444444444445	0.2533333333333332	-0.6444444444444445	-0.3366666666666666	>seq_606	FMSFQSYFL	0.2053	0.0237515830491962	0.0	False	False
509	HLA-A0201	0	8	FMSFVPIPDT	FMSFVPIPGT	FMSFVPIPDT	FMSFVPIPT	10	7.687	5.2233	7.687	0	10	FMSFVPIPGT	0.957238	10	10	1,9	8	False	2	-1	68.0	-0.258	0.7999999999999999	3.749987360555679	0.4359999999999999	-0.055	-0.5700000000000001	0.6940000000000001	>seq_607	FMFVPIPGT	5.2233	3.6257656845289374	0.992380228905816	False	False
510	HLA-A0201	0	2	FMSSHMKSV	FMSSHIKSV	FMSSHMKSV	FMSSHMKSV	9	0.1132	0.0285	0.1132	0	9	FMSSHIKSV	0.956023	9	9	1,8	5	False	3	1	32.22222222222222	0.9655555555555556	0.1444444444444443	9.702001779340208	0.0766666666666667	-0.0544444444444444	-0.2944444444444444	-0.0533333333333333	>seq_608	FMSSHIKSV	0.0285	0.3364224561403508	0.0	False	False
511	HLA-A0201	0	1	FMSTRFLLV	FMSTWFLLV	FMSTRFLLV	FMSTRFLLV	9	0.2296	0.2275	0.2296	0	9	FMSTWFLLV	0.876358	9	9	1,8	4	False	2	-3	118.88888888888889	-0.1444444444444445	1.4777777777777774	10.550002220086752	0.5611111111111112	0.2799999999999999	-0.4144444444444445	-0.1133333333333333	>seq_609	FMSTWFLLV	0.2275	0.0021193846153846	0.0	False	False
512	HLA-B1501	0	2	FNGDADRIVY	FDGDADRIVY	FNGDADRIVY	FNGDARIVY	10	5.2901	7.8592	5.2901	0	10	FDGDADRIVY	0.972013	10	10	1,9	1	True	2	1	78.0	2.4450000000000003	-0.3399999999999999	4.109250253532082	-0.0649999999999999	-0.1669999999999999	0.1769999999999999	-0.155	>seq_611	FGDADRIVY	7.8592	1.729284903043567	0.0	False	False
513	HLA-B5101	0	5	FPAESARLV	PPAESARLV	FPAESARLV	FPAESARLV	9	0.0088	0.8162	0.0088	0	9	PPAESARLV	0.961393	9	9	1,8	0	False	0	-4	97.77777777777776	1.0633333333333337	0.4444444444444444	6.410149741452187	0.0933333333333333	-0.1977777777777777	0.0677777777777777	0.3011111111111111	>seq_614	PPAESARLV	0.8162	0.0087051212938005	0.0076197710941836	False	False
514	HLA-B3501	0	8	FPATVFGVSAA	FPATVVGVSAA	FPATVFGVSA	FPATVGVSA	11	1.0981	1.0846	1.8818	0	10	FPATVVGVSA	0.939482	10	10	1,9	5	False	2	-1	78.0	-1.263	1.41	6.099999998230487	0.387	-0.5870000000000001	-0.203	0.13	>seq_615	FPATVGVSA	1.0846	0.0136680342983589	0.0	False	False
515	HLA-B3501	0	8	FPCDFGPGEVH	FPCDFGPGEVR	FPCDFGPGEVH	FPFGPGEVH	11	0.4338	2.3457	0.4338	0	11	FPCDFGPGEVR	0.983646	11	11	1,10	10	True	2	0	26.36363636363636	0.6390909090909092	-0.1727272727272727	4.181120614055544	0.1145454545454545	-0.4463636363636363	0.0909090909090908	0.459090909090909	>seq_616	FPFGPGEVR	2.4781	0.3578618054154392	0.999941047578791	False	False
516	HLA-B5101	0	1	FPETSFIAV	FPETAFIAV	FPETSFIAV	FPETSFIAV	9	0.0532	0.0642	0.0532	0	9	FPETAFIAV	0.962203	9	9	1,8	4	False	4	1	86.66666666666666	-0.4388888888888891	1.0555555555555556	3.849983240943402	0.3611111111111111	-0.1466666666666667	-0.3788888888888889	0.3377777777777778	>seq_617	FPETAFIAV	0.0642	0.0091152647975077	0.0	False	False
517	HLA-B5101	0	1	FPETSFIAVT	FPETAFIAVT	FPETSFIAV	FPETSFIAV	10	0.0532	0.0642	5.131	0	9	FPETAFIAV	0.962203	9	9	1,8	4	False	4	1	86.66666666666666	-0.4388888888888891	1.0555555555555556	3.849983240943402	0.3611111111111111	-0.1466666666666667	-0.3788888888888889	0.3377777777777778	>seq_618	FPETAFIAV	0.0642	0.0091152647975077	0.0	False	False
518	HLA-B3501	0	1	FPFIAISCS	FPFIGISCS	FPFIAISCS	FPFIAISCS	9	2.1615	1.4683	2.1615	0	9	FPFIGISCS	0.936615	9	9	1,8	4	False	4	0	97.77777777777776	-1.3433333333333335	1.7444444444444445	5.922539790626615	0.5322222222222223	-0.2144444444444444	-0.6333333333333333	0.2722222222222222	>seq_619	FPFIGISCS	1.4683	1.0204670707621064	2.0491933110931699e-13	False	False
519	HLA-B3501	0	1	FPFIAISCSY	FPFIGISCSY	FPFIAISCSY	FPFIAISSY	10	0.0542	0.0188	0.0542	0	10	FPFIGISCSY	0.944843	10	10	1,9	4	False	4	0	88.0	-1.195	1.44	5.919503211509436	0.54	-0.076	-0.6659999999999999	0.1929999999999999	>seq_620	FPFIGISSY	0.0188	0.1020574468085106	2.0491933110931699e-13	False	False
520	HLA-B3501	0	4	FPFIGISCSC	FPFIGISCSY	FPFIGISCS	FPFIGISCS	10	1.4683	0.0188	3.0334	0	9	FPFIGISCS	1.0	9	9	1,8	-1	True	0	4	86.66666666666666	-1.2466666666666668	1.5	5.922539790626615	0.4933333333333334	-0.3566666666666667	-0.4499999999999999	0.1766666666666666	>seq_621	FPFIGISCS	1.4683	0.0	0.0076197710941852	False	False
521	HLA-B0702	0	8	FPFNIRPYSQM	FPFNIRPYSEM	FPFNIRPYSQM	FPFNIRSQM	11	0.5479	0.5416	0.5479	0	11	FPFNIRPYSEM	0.983577	11	11	1,3,10	9	False	2	2	35.45454545454545	1.5827272727272728	-0.4363636363636364	9.348807885311544	0.2072727272727273	0.2545454545454545	-0.3481818181818182	0.4654545454545454	>seq_622	FPFNIRSEM	0.5416	0.0063732828655835	0.0	False	False
522	HLA-B3501	0	0	FPLHEADPR	FPLDEADPR	FPLHEADPR	FPLHEADPR	9	2.9957	1.86	2.9957	0	9	FPLDEADPR	0.89926	9	9	1,8	3	False	2	-1	54.44444444444444	2.822222222222222	-1.0555555555555556	5.454309455584735	-0.0844444444444444	0.0299999999999999	0.2111111111111111	0.8755555555555555	>seq_625	FPLDEADPR	1.86	1.829148650537633	0.999999999973312	False	False
523	HLA-B3501	0	1	FPPIRPATVPL	FPPIRPATVPP	FPPIRPATVPL	FPRPATVPL	11	1.0022	1.1492	1.0022	0	11	FPPIRPATVPP	0.982836	11	11	1,10	10	True	4	-3	106.36363636363636	-0.1072727272727273	0.5	10.550002220086752	0.3754545454545454	-0.11	-0.1399999999999999	1.272727272727273	>seq_626	FPRPATVPP	6.3205	0.8432877557155287	0.0225166095766581	False	False
524	HLA-B3501	0	0	FPYSRRKFPA	FPYYRRKFPA	FPYSRRKF	FPY-SRRKF	10	0.6894	1.0185	4.7694	0	8	FPYYRRKF	0.899293	8	8	0,1,7	3	False	2	-2	0.0	4.12125	-1.375	11.530520518310368	-0.1137499999999999	0.5874999999999999	-0.0275	0.5674999999999999	>seq_630	FPY-YRRKF	1.0185	0.222760471281296	0.0	False	False
525	HLA-B3901	0	3	FQETHLPI	FRETPLPI	FQETHLPI	FQ-ETHLPI	8	3.9672	2.4809	3.9672	0	8	FRETPLPI	0.825685	8	8	1,7	1,4	True	4	-1	97.5	0.845	-0.1750000000000001	5.363507221918553	0.1825	0.1524999999999999	-0.09375	0.4075	>seq_632	FRE-TPLPI	2.4809	2.3767380224918377	0.0	False	False
526	HLA-A0201	0	0	FQIDDKTFFV	FQIDDETFFV	QIDDKTFFV	QIDDKTFFV	10	0.0762	0.2237	0.1374	1	9	QIDDETFFV	0.947133	9	9	1,8	4	False	2	1	75.55555555555556	1.797777777777778	-0.0888888888888888	4.109250801149756	0.0333333333333333	0.1733333333333333	-0.2622222222222222	0.0744444444444444	>seq_633	QIDDETFFV	0.2237	0.0502436298614215	1.20812138761297e-17	False	False
527	HLA-A0201	0	3	FQLGLPLVFI	LQLGLPLVFI	QLGLPLVFI	QLGLPLVFI	10	1.1	1.1	1.2491	1	9	QLGLPLVFI	1.0	9	9	1,8	-1	True	0	4	205.5555555555556	-2.455555555555556	1.933333333333333	6.099999998230487	0.7433333333333335	-0.0866666666666666	0.0144444444444443	-0.0455555555555555	>seq_634	QLGLPLVFI	1.1	0.0	0.0	False	False
528	HLA-A0201	0	8	FQMSIDMGFET	FQMSIDMGFKT	FQMSIDMGF	FQMSIDMGF	11	2.2878	2.2878	7.8245	0	9	FQMSIDMGF	1.0	9	9	1,8	-1	True	0	6	43.33333333333333	0.1266666666666668	0.6333333333333333	3.749987360555679	0.3722222222222222	-0.0944444444444444	-0.3711111111111111	-0.33	>seq_636	FQMSIDMGF	2.2878	0.0	0.0	False	False
529	HLA-A0201	0	4	FQNYKQVPV	FRNYKQVPV	FQNYKQVPV	FQNYKQVPV	9	0.5463	16.515	0.5463	0	9	FRNYKQVPV	0.961561	9	9	1,8	1	True	2	1	64.44444444444444	1.3722222222222225	-0.6777777777777778	9.298300650902092	-0.0233333333333333	0.22	-0.1111111111111111	0.1433333333333333	>seq_637	FRNYKQVPV	16.515	0.528228931880109	0.0	False	False
530	HLA-B1501	0	4	FQSAGETGQDL	FQSADETGQDL	FQSAGETGQDL	FQSETGQDL	11	6.5565	7.2673	6.5565	0	11	FQSADETGQDL	0.939116	11	11	1,10	4	False	2	-1	44.54545454545455	1.908181818181817	-0.7181818181818181	3.5500735570676625	-0.239090909090909	-0.6236363636363635	0.2036363636363636	-0.3381818181818182	>seq_639	FQSETGQDL	7.2673	0.6412780812681462	0.0	False	False
531	HLA-C0602	0	0	FRHQAHWDRY	FRHQALWDRY	FRHQAHWDRY	FRHQAHWRY	10	1.199	1.6621	1.199	0	10	FRHQALWDRY	0.888694	10	10	0,1,9	5	False	2	-3	10.0	4.644	-2.0000000000000004	9.35235231462866	-0.213	0.5559999999999999	0.135	0.106	>seq_640	FRHQALWRY	1.6621	0.3340694904037061	0.0	False	False
532	HLA-C0303	0	8	FRLLHPHHPL	FRLLHPHHHL	RLLHPHHPL	RLLHPHHPL	10	1.0808	0.9412	3.8416	1	9	RLLHPHHHL	0.921901	9	9	1,8	7	False	2	-2	129.99999999999997	1.5711111111111111	-0.6555555555555559	10.555229634977875	0.1955555555555556	0.27	0.4388888888888889	0.8933333333333334	>seq_641	RLLHPHHHL	0.9412	0.1603056523586909	0.0	False	False
533	HLA-C0701	0	8	FRQLGTFKL	FRQLGTFKR	FRQLGTFKL	FRQLGTFKL	9	0.0362	2.2629	0.0362	0	9	FRQLGTFKR	0.972451	9	9	1,8	8	True	4	-2	86.66666666666666	1.3155555555555554	0.0222222222222221	11.651775666512547	0.18	0.1755555555555556	0.1611111111111111	-0.2266666666666666	>seq_642	FRQLGTFKR	2.2629	0.0356209023818993	3.47580404973379e-09	False	False
534	HLA-B2705	0	2	FRRSKHPAL	FRQSKHPAL	FRRSKHPAL	FRRSKHPAL	9	0.5696	0.2733	0.5696	0	9	FRQSKHPAL	0.950729	9	9	1,8	2	False	2	1	54.44444444444444	3.748888888888888	-1.122222222222222	12.516478954814374	-0.2177777777777777	0.2166666666666666	0.3822222222222222	0.5344444444444444	>seq_643	FRQSKHPAL	0.2733	0.6175356019026711	0.999999547320041	False	False
535	HLA-B2705	0	2	FRRSKHPALL	FRQSKHPALL	RRSKHPALL	RRSKHPALL	10	0.0942	0.2733	1.6787	1	9	RQSKHPALL	0.964173	9	9	1,8	1	True	2	1	97.77777777777776	3.533333333333333	-1.0111111111111113	12.516478954814374	-0.2355555555555554	0.1499999999999999	0.5388888888888889	0.4877777777777777	>seq_644	RQSKHPALL	1.535	0.0884191270358306	0.999999547320041	False	False
536	HLA-A0101	0	0	FSARVLKSY	FPARVLKSY	FSARVLKSY	FSARVLKSY	9	0.2692	1.3034	0.2692	0	9	FPARVLKSY	0.950421	9	9	1,8	1	True	4	-1	86.66666666666666	1.5177777777777777	0.1444444444444444	10.454924617893994	0.0466666666666666	0.0855555555555555	-0.0488888888888889	-0.0744444444444444	>seq_645	FPARVLKSY	1.3034	0.2136003068896731	0.0	False	False
537	HLA-A0101	0	0	FSCDGLGTGY	FSCDCLGTGY	FSCDGLGTGY	FSDGLGTGY	10	0.0313	0.1214	0.0313	0	10	FSCDCLGTGY	0.893129	10	10	9	4	False	2	-3	39.0	0.2830000000000001	0.1599999999999999	3.749971055891365	0.091	-0.7889999999999999	0.0809999999999999	-0.449	>seq_646	FSDCLGTGY	0.1214	0.0232300658978583	0.999999999973312	False	False
538	HLA-A0101	0	3	FSCTVENIFY	FSRTVENIFY	FSCTVENIFY	FSTVENIFY	10	0.2906	0.3545	0.2906	0	10	FSRTVENIFY	0.915076	10	10	9	2	False	2	-3	68.0	0.3359999999999999	0.7000000000000001	3.849961610045284	0.268	0.0869999999999999	-0.542	-0.155	>seq_647	FSTVENIFY	0.3545	0.0523817771509167	3.47580404973379e-09	False	False
539	HLA-A0101	0	6	FSDKKVGTY	LSDKKVGTY	FSDKKVGTY	FSDKKVGTY	9	0.0043	0.0102	0.0043	0	9	LSDKKVGTY	0.98238	9	9	1,8	0	False	6	0	32.22222222222222	1.9966666666666664	-0.8333333333333334	9.256043354980648	-0.2011111111111111	-0.1444444444444445	0.1488888888888887	-0.0855555555555555	>seq_648	LSDKKVGTY	0.0102	0.0024872549019607	0.0	False	True
540	HLA-A0101	0	6	FSDKKVGTYV	LSDKKVGTYV	FSDKKVGTY	FSDKKVGTY	10	0.0043	0.0102	0.4478	0	9	LSDKKVGTY	0.98238	9	9	1,8	0	False	6	0	32.22222222222222	1.9966666666666664	-0.8333333333333334	9.256043354980648	-0.2011111111111111	-0.1444444444444445	0.1488888888888887	-0.0855555555555555	>seq_649	LSDKKVGTY	0.0102	0.0024872549019607	0.0	False	True
541	HLA-A0101	0	2	FSDLSSLRL	FSDPSSLRL	FSDLSSLRL	FSDLSSLRL	9	0.1994	0.0789	0.1994	0	9	FSDPSSLRL	0.903203	9	9	1,8	3	False	4	-3	129.99999999999997	1.788888888888889	0.4222222222222221	6.338718596380204	0.1077777777777778	-0.0377777777777778	-0.1866666666666666	-0.0377777777777777	>seq_650	FSDPSSLRL	0.0789	0.3045335868187579	5.89524745824429e-05	False	False
542	HLA-A0101	0	6	FSDYERAEW	SSDYERAEW	FSDYERAEW	FSDYERAEW	9	0.4756	0.6281	0.4756	0	9	SSDYERAEW	0.972598	9	9	1,8	0	False	2	-2	11.11111111111111	3.742222222222223	-1.488888888888889	3.927550357300788	-0.2077777777777777	0.2811111111111111	-0.0477777777777778	-0.0566666666666666	>seq_651	SSDYERAEW	0.6281	0.1154736506925648	0.0	False	True
543	HLA-A0101	0	4	FSDYYDLSY	FSDYYDLGY	FSDYYDLSY	FSDYYDLSY	9	0.0021	0.0047	0.0021	0	9	FSDYYDLGY	0.957721	9	9	1,8	7	False	2	0	43.33333333333333	1.862222222222223	-0.6555555555555554	3.4918810040690005	0.1188888888888889	0.2077777777777777	-0.5944444444444446	-0.1155555555555555	>seq_652	FSDYYDLGY	0.0047	0.0011617021276595	0.5	False	True
544	HLA-A0101	0	3	FSEFFLLALY	FSEFFLLALH	FSEFFLLALY	FSEFLLALY	10	0.1708	2.0776	0.1708	0	10	FSEFFLLALH	0.986227	10	10	9	9	True	2	2	127.0	-1.516	1.5999999999999996	3.8499827128835022	0.7550000000000001	0.2809999999999999	-0.408	-0.3330000000000001	>seq_653	FSEFFLLLH	2.8935	0.160717871090375	0.0	False	False
545	HLA-B3501	0	2	FSFDGWQISF	FSFDGWEISF	FSFDGWQISF	FSFDGQISF	10	0.5177	0.6487	0.5177	0	10	FSFDGWEISF	0.956467	10	10	1,9	6	False	2	2	39.0	0.393	0.2999999999999999	3.749987360555679	0.368	-0.003	-0.4600000000000001	-0.255	>seq_654	FSFDGEISF	0.6487	0.104545552643749	0.0	False	False
546	HLA-A0201	0	3	FSFSLDFLV	FSFPLDFLV	FSFSLDFLV	FSFSLDFLV	9	1.1315	0.5869	1.1315	0	9	FSFPLDFLV	0.918608	9	9	1,8	3	False	4	-1	118.88888888888889	-0.8111111111111111	1.6777777777777776	3.749987360555679	0.6166666666666667	0.0977777777777777	-0.5911111111111111	-0.1211111111111111	>seq_655	FSFPLDFLV	0.5869	1.049948713579826	0.0	False	True
547	HLA-A1101	0	4	FSGLRHHVK	FSGLRHHEK	FSGLRHHVK	FSGLRHHVK	9	2.3761	1.6488	2.3761	0	9	FSGLRHHEK	0.942658	9	9	1,8	7	False	2	-2	75.55555555555556	2.2566666666666664	-0.577777777777778	11.651803790591655	-0.081111111111111	0.0144444444444444	0.5188888888888888	0.02	>seq_657	FSGLRHHEK	1.6488	1.0481183466763708	0.0002357682009731	False	False
548	HLA-B1501	0	6	FSGPARCPPPY	FSGPARCPAPY	FSGPARCPPPY	FSGPAPPPY	11	4.5354	3.6181	4.5354	0	11	FSGPARCPAPY	0.945956	11	11	1,10	8	False	4	-1	9.090909090909092	1.040909090909091	-0.5727272727272728	8.527213490568101	0.0909090909090909	-0.3763636363636364	-0.1481818181818182	1.1318181818181818	>seq_658	FSGPAPAPY	3.6181	1.149863856720378	5.89524745824429e-05	False	False
549	HLA-B1501	0	6	FSKDQFSEVY	FSKDQFPEVY	FSKDQFSEVY	FSKDQSEVY	10	0.2788	0.3464	0.2788	0	10	FSKDQFPEVY	0.929149	10	10	1,9	6	False	4	-1	29.0	2.3560000000000003	-0.75	4.184406685177237	-0.1389999999999999	0.1349999999999999	-0.277	-0.043	>seq_659	FSKDQPEVY	0.3464	0.0544078521939953	0.0	False	False
550	HLA-B1501	0	8	FSKGLDLSTF	FSKGLDLSTC	FSKGLDLSTF	FSKGDLSTF	10	0.8022	16.6598	0.8022	0	10	FSKGLDLSTC	0.97249	10	10	1,9	9	True	2	-2	78.0	0.6900000000000001	0.3099999999999999	6.337367167230696	0.156	-0.2389999999999999	-0.09	-0.1679999999999999	>seq_660	FSKGDLSTC	28.7931	0.7798500328203632	0.0001178979987861	False	False
551	HLA-A1101	0	5	FSLRACYHMK	FSLRARYHMK	SLRACYHMK	SLRACYHMK	10	1.6442	2.1422	2.6885	1	9	SLRARYHMK	0.860887	9	9	1,8	4	False	2	-3	54.44444444444444	2.0344444444444445	-0.4111111111111111	9.449118782766163	-0.0477777777777777	0.1544444444444444	0.0255555555555555	-0.0855555555555555	>seq_661	SLRARYHMK	2.1422	0.3822292969844084	0.0	False	True
552	HLA-A0206	0	7	FSLSTIHLRL	FSLSTIHIRL	SLSTIHLRL	SLSTIHLRL	10	0.6717	0.4284	2.5041	1	9	SLSTIHIRL	0.973497	9	9	1,8	6	False	4	2	173.33333333333331	1.03	0.6555555555555554	10.551758703775704	0.1966666666666667	0.0333333333333333	0.0266666666666666	0.0111111111111111	>seq_662	SLSTIHIRL	0.4284	0.3814766806722688	0.0	False	False
553	HLA-A1101	0	7	FSNFIFLRLK	FSNFIFLHLK	SNFIFLRLK	SNFIFLRLK	10	1.2721	0.5803	1.4168	1	9	SNFIFLHLK	0.930581	9	9	1,8	6	False	2	0	129.99999999999997	1.0877777777777775	0.5555555555555554	11.651775666512547	0.3033333333333333	0.3822222222222222	0.04	-0.1666666666666666	>seq_663	SNFIFLHLK	0.5803	1.5165238325004309	0.0	False	False
554	HLA-C0802	0	3	FSPADGNPI	CSPADGNPI	FSPADGNPI	FSPADGNPI	9	1.7429	7.6508	1.7429	0	9	CSPADGNPI	0.959687	9	9	2,8	0	False	2	-2	54.44444444444444	0.9011111111111112	-0.2555555555555556	3.749987360555679	0.0411111111111111	-0.6188888888888889	0.0688888888888888	0.5377777777777778	>seq_664	CSPADGNPI	7.6508	1.345856499973859	0.0298534158843913	False	False
555	HLA-C0802	0	3	FSPADGNPIL	CSPADGNPIL	PADGNPIL	PAD-GNPIL	10	0.4841	0.4841	1.3486	2	8	PADGNPIL	1.0	8	8	2,7	-1	False	0	4	110.0	0.34625	-0.0624999999999998	3.749987360555679	0.11	-0.6375000000000001	0.3337499999999999	0.53875	>seq_665	PAD-GNPIL	0.4841	0.0	0.0298534158843913	False	False
556	HLA-A0101	0	0	FSQESPLDTF	FPQESPLDTF	FSQESPLDTF	FSESPLDTF	10	0.9208	2.8487	0.9208	0	10	FPQESPLDTF	0.961507	10	10	9	1	False	4	-1	39.0	1.956	-0.5000000000000001	3.5500735570676625	-0.0349999999999999	-0.104	-0.41	0.3319999999999999	>seq_666	FPQESPLTF	2.8487	0.6231650647663847	0.0	False	True
557	HLA-A0101	0	7	FSQSSSLVIY	FSQSSSLVIH	FSQSSSLVIY	FSQSSSLVY	10	0.1072	2.7919	0.1072	0	10	FSQSSSLVIH	0.987118	10	10	9	9	True	2	2	107.0	0.2419999999999998	0.7300000000000002	6.093198032584041	0.188	-0.148	-0.537	-0.147	>seq_667	FSQSSSLVH	3.7775	0.104157818663137	0.0	False	False
558	HLA-B1501	0	9	FSSRSLLDF	SSSRSLLDF	FSSRSLLDF	FSSRSLLDF	9	3.245	3.235	3.245	0	9	SSSRSLLDF	0.97585	9	9	1,8	0	False	2	-2	86.66666666666666	2.0044444444444447	0.3111111111111111	6.338718596380204	0.1255555555555556	0.0288888888888888	-0.3433333333333334	0.0088888888888888	>seq_668	SSSRSLLDF	3.235	0.0100309119010821	0.0	False	False
559	HLA-A0101	0	0	FSSYYEPWGY	FPSYYEPWGY	SSYYEPWGY	SSYYEPWGY	10	0.1603	0.5314	0.3599	1	9	PSYYEPWGY	0.97206	9	9	1,8	0	False	4	-1	0.0	1.1955555555555557	-1.3222222222222222	3.8499816502444446	0.0922222222222222	0.0144444444444444	-0.2711111111111111	0.0055555555555555	>seq_669	PSYYEPWGY	0.5314	0.1119445427173504	2.0491933110931699e-13	False	True
560	HLA-A1101	0	6	FSVGYTVAK	FSVGYTVEK	FSVGYTVAK	FSVGYTVAK	9	0.3912	0.3215	0.3912	0	9	FSVGYTVEK	0.959552	9	9	1,8	7	False	2	-1	75.55555555555556	-0.2388888888888889	0.6555555555555556	9.298300650902092	0.1577777777777777	-0.3455555555555556	-0.0222222222222222	-0.2188888888888889	>seq_670	FSVGYTVEK	0.3215	0.0848106998444789	0.0	False	False
561	HLA-C0303	0	2	FSVKTVLLL	FSLKTVLLL	FSVKTVLLL	FSVKTVLLL	9	0.11	0.1681	0.11	0	9	FSLKTVLLL	0.971832	9	9	1,8	2	False	6	1	194.44444444444443	-1.588888888888889	1.911111111111111	9.700002531521022	0.548888888888889	0.0866666666666666	-0.1522222222222222	-0.1655555555555555	>seq_671	FSLKTVLLL	0.1681	0.0380190362879238	0.0	False	False
562	HLA-C0303	0	5	FSVMIACNI	FSVMIACSI	FSVMIACNI	FSVMIACNI	9	4.7444	1.9834	4.7444	0	9	FSVMIACSI	0.966394	9	9	1,8	7	False	2	1	129.99999999999997	-1.3622222222222224	1.9888888888888887	5.922539790626615	0.5	-0.1588888888888889	-0.4344444444444445	-0.2811111111111111	>seq_672	FSVMIACSI	1.9834	6.604461228194008	4.52679959335127e-07	False	False
563	HLA-C0303	0	4	FTCPSVKNPI	FTCPSLKNPI	FTCPSVKNPI	FTCPSVNPI	10	9.5398	10.2616	9.5398	0	10	FTCPSLKNPI	0.960682	10	10	0,1,4,9	5	False	6	1	68.0	0.4939999999999999	0.1899999999999999	8.545189979486167	0.0999999999999999	-0.1659999999999999	-0.279	0.6399999999999999	>seq_673	FTCPSKNPI	10.2616	0.6710286544008731	0.992380228906018	False	False
564	HLA-A1101	0	3	FTEGCVQRYK	FTEGCVQRFK	FTEGCVQRYK	FTEGVQRYK	10	1.4561	1.7849	1.4561	0	10	FTEGCVQRFK	0.976123	10	10	0,1,9	8	False	2	3	29.0	2.6290000000000004	-0.8300000000000001	8.522883438505232	-0.2249999999999999	0.0539999999999999	0.0719999999999999	-0.132	>seq_674	FTEGVQRFK	1.7849	0.2682310941789456	4.52679959335127e-07	False	False
565	HLA-A0201	0	1	FTGPCPMEI	FTGPCPLEI	FTGPCPMEI	FTGPCPMEI	9	1.2602	1.2814	1.2602	0	9	FTGPCPLEI	0.96401	9	9	1,8	6	False	2	2	43.33333333333333	-0.3433333333333335	0.4333333333333333	3.849962144624442	0.3	-0.3166666666666666	-0.2455555555555556	0.5544444444444444	>seq_675	FTGPCPLEI	1.2814	0.0208492586233807	4.52679959335127e-07	False	False
566	HLA-B1501	0	0	FTGQYCDSRY	FTGQYCDSLY	GQYCDSRY	GQY-CDSRY	10	1.0636	1.0849	6.2725	2	8	GQYCDSLY	0.922195	8	8	1,7	6	False	4	-2	0.0	3.83	-1.6	6.155122000258416	-0.38125	-0.1012499999999999	-0.12875	-0.185	>seq_676	GQY-CDSLY	1.0849	0.0208818139920728	0.0	False	False
567	HLA-A2601	0	9	FTGTIPVMY	FTGTISVMY	FTGTIPVMY	FTGTIPVMY	9	0.1865	0.1945	0.1865	0	9	FTGTISVMY	0.922451	9	9	0,1,8	5	False	4	-1	75.55555555555556	-1.1055555555555554	0.9666666666666666	6.093198032584041	0.5011111111111111	-0.171111111111111	-0.3677777777777778	0.16	>seq_677	FTGTISVMY	0.1945	0.0076709511568123	1.5734275536184001e-15	False	False
568	HLA-A0101	0	5	FTGTISVMY	FTGTIPVMY	FTGTISVMY	FTGTISVMY	9	0.0646	0.0513	0.0646	0	9	FTGTIPVMY	0.922451	9	9	1,8	5	False	4	-1	75.55555555555556	-0.7277777777777779	1.0555555555555556	6.093198032584041	0.4022222222222222	-0.2344444444444443	-0.4177777777777778	-0.2233333333333333	>seq_678	FTGTIPVMY	0.0513	0.0167481481481481	2.0491933110931699e-13	False	True
569	HLA-A1101	0	6	FTLLLRNQK	FTLLLRNRK	FTLLLRNQK	FTLLLRNQK	9	0.5728	0.8495	0.5728	0	9	FTLLLRNRK	0.968004	9	9	1,8	7	False	2	1	129.99999999999997	1.9422222222222223	-0.2111111111111112	11.651775666512547	0.0744444444444445	0.36	0.1755555555555555	-0.2133333333333333	>seq_679	FTLLLRNRK	0.8495	0.1865729958799294	0.0	False	False
570	HLA-A1101	0	8	FTLSYPYDK	FTLSYPDDK	FTLSYPYDK	FTLSYPYDK	9	0.2966	1.2052	0.2966	0	9	FTLSYPDDK	0.895783	9	9	1,8	6	False	2	-3	43.33333333333333	1.4022222222222225	-0.7222222222222222	6.324009879026562	0.11	0.2033333333333333	-0.3477777777777777	0.3211111111111111	>seq_680	FTLSYPDDK	1.2052	0.2236066710919349	0.999941047525418	False	False
571	HLA-A1101	0	0	FTLSYPYGSK	FTLSYPDGSK	FTLSYPYGSK	FTLSYPYSK	10	0.5563	0.9477	0.5563	0	10	FTLSYPDGSK	0.900663	10	10	0,1,9	6	False	2	-3	39.0	0.6359999999999999	-0.4200000000000001	9.145600226707757	0.127	-0.146	-0.179	0.1099999999999999	>seq_681	FTLSYPDSK	0.9477	0.2297518412999894	0.00017683657384	False	False
572	HLA-A0101	0	0	FTLTVTSLY	FTLTVTSLH	FTLTVTSLY	FTLTVTSLY	9	0.0637	1.8335	0.0637	0	9	FTLTVTSLH	0.981666	9	9	1,8	8	True	2	2	118.88888888888889	-0.6233333333333334	1.1555555555555554	6.093198032584041	0.4355555555555556	-0.0044444444444444	-0.5977777777777777	-0.0788888888888888	>seq_682	FTLTVTSLH	1.8335	0.0614869157349331	0.0	False	False
573	HLA-A0201	0	0	FTLTVTSLYL	FTLTVTSLHL	TLTVTSLYL	TLTVTSLYL	10	1.0183	1.0891	2.3164	1	9	TLTVTSLHL	0.962881	9	9	1,8	7	False	2	2	162.2222222222222	-0.838888888888889	1.2666666666666666	6.093198032584041	0.4177777777777778	-0.0711111111111111	-0.4411111111111112	-0.1255555555555555	>seq_683	TLTVTSLHL	1.0891	0.0661974474336608	0.0	False	False
574	HLA-A0201	0	8	FTLVEVWLV	FTLVGVWLV	FTLVEVWLV	FTLVEVWLV	9	0.4342	0.4362	0.4342	0	9	FTLVGVWLV	0.906217	9	9	1,8	4	False	2	-2	183.3333333333333	-1.9877777777777776	1.9888888888888887	3.849983240943402	0.7222222222222222	0.2788888888888888	-0.3088888888888889	-0.2188888888888888	>seq_684	FTLVGVWLV	0.4362	0.0019908298945437	0.0076197710941836	False	False
575	HLA-A0101	0	7	FTMVILYVVY	FTMVISYVVY	FTMVILYVVY	FTMVILVVY	10	2.7469	1.2396	2.7469	0	10	FTMVISYVVY	0.941571	10	10	9	5	False	2	-2	165.0	-2.444	2.2299999999999995	6.086602629628032	0.8320000000000001	0.3329999999999999	-0.5700000000000001	-0.237	>seq_685	FTMVISYVY	1.2396	3.340111624717651	0.0	False	True
576	HLA-A2601	0	7	FTMVISYVVY	FTMVILYVVY	MVISYVVY	MVISYVV-Y	10	1.1273	2.442	1.4286	2	8	MVILYVVY	0.922362	8	8	0,1,7	3	False	2	-2	157.5	-1.96375	1.95	6.086602629628032	0.63875	0.1862499999999999	-0.5375	-0.22875	>seq_686	MVI-LYVVY	2.442	0.6069047133497134	0.0	False	False
577	HLA-A0101	0	4	FTNFWGLLI	FTDFWGLLI	FTNFWGLLI	FTNFWGLLI	9	2.3477	0.3695	2.3477	0	9	FTDFWGLLI	0.941762	9	9	1,8	2	False	2	1	129.99999999999997	-1.6422222222222222	1.3555555555555554	6.099999998230487	0.7777777777777778	0.1311111111111111	-0.1911111111111111	-0.4855555555555556	>seq_687	FTDFWGLLI	0.3695	12.568931366711777	4.19919322623072e-26	False	True
578	HLA-B3501	0	4	FTNYSVQLLAY	FTNYSVQVLAY	YSVQLLAY	YSV-QLLAY	11	0.8761	0.5935	3.3812	3	8	YSVQVLAY	0.957305	8	8	0,1,7	4	False	6	1	146.25	-0.80875	0.8374999999999999	6.086602629628032	0.4025000000000001	0.0812499999999999	-0.31	-0.38625	>seq_688	YSV-QVLAY	0.5935	0.4171623588879527	0.999999999986656	False	False
579	HLA-A0101	0	4	FTQLLVFRY	FTQLLVSRY	FTQLLVFRY	FTQLLVFRY	9	0.1605	0.0767	0.1605	0	9	FTQLLVSRY	0.928445	9	9	1,8	6	False	2	-2	118.88888888888889	0.3699999999999999	0.8222222222222222	9.348807885311544	0.4844444444444444	0.5011111111111111	-0.3766666666666667	-0.1533333333333333	>seq_689	FTQLLVSRY	0.0767	0.1753572359843546	0.0	False	False
580	HLA-A0101	0	3	FTSDVVRQY	STSDVVRQY	FTSDVVRQY	FTSDVVRQY	9	0.0469	0.0568	0.0469	0	9	STSDVVRQY	0.974104	9	9	1,8	0	False	2	-2	64.44444444444444	2.6922222222222225	-0.3444444444444444	6.3318953779526055	-0.1044444444444444	0.131111111111111	-0.3411111111111111	0.0777777777777777	>seq_690	STSDVVRQY	0.0568	0.0081744718309859	3.47580404973379e-09	False	False
581	HLA-A6901	0	3	FTSEVTYDL	FTSEVTYDP	FTSEVTYDL	FTSEVTYDL	9	0.104	4.2643	0.104	0	9	FTSEVTYDP	0.966643	9	9	1,8	8	True	4	-3	75.55555555555556	1.363333333333333	0.0333333333333333	3.550073361489922	0.0633333333333333	-0.0177777777777778	-0.4144444444444444	0.0111111111111111	>seq_691	FTSEVTYDP	4.2643	0.1014635930867903	0.0	False	False
582	HLA-B3501	0	4	FTWSMKTSSSM	FTWSMKTTSSM	WSMKTSSSM	WSMKTSSSM	11	0.5845	0.5402	5.5052	2	9	WSMKTTSSM	0.970246	9	9	1,8	5	False	6	1	0.0	1.6322222222222222	-0.5444444444444445	9.700002531521022	-0.0744444444444444	-0.1644444444444445	-0.4944444444444444	-0.1388888888888889	>seq_692	WSMKTTSSM	0.5402	0.0479328952239911	0.0	False	False
583	HLA-A1101	0	1	FVAGAVGPHK	FVAGAVEPHK	VAGAVGPHK	VAGAVGPHK	10	0.669	0.7731	0.6725	1	9	VAGAVEPHK	0.908517	9	9	1,8	5	False	2	-2	86.66666666666666	-0.3744444444444444	0.2777777777777778	9.702001779340208	0.0044444444444444	-0.8588888888888888	0.7366666666666667	0.071111111111111	>seq_694	VAGAVEPHK	1.1325	0.2738026490066225	0.0076197710941852	False	False
584	HLA-A0101	0	5	FVASRTRPDY	SVASRTRPDY	FVASRTRPDY	FVASRTPDY	10	1.4281	1.5081	1.4281	0	10	SVASRTRPDY	0.982324	10	10	9	0	False	2	-2	39.0	3.584	-0.8100000000000002	9.347625291906295	-0.184	0.056	-0.1159999999999999	0.5050000000000001	>seq_695	SVASRTPDY	1.5081	0.0757562495855713	3.47580404973379e-09	False	True
585	HLA-A0101	0	3	FVDENVDRM	FVDENLDRM	FVDENVDRM	FVDENVDRM	9	0.3698	0.4122	0.3698	0	9	FVDENLDRM	0.959766	9	9	1,8	5	False	6	1	64.44444444444444	3.6	-0.6000000000000001	3.876012108754367	-0.21	0.1333333333333333	0.0366666666666666	0.0255555555555555	>seq_696	FVDENLDRM	0.4122	0.0380386220281416	0.0	False	True
586	HLA-A1101	0	3	FVGADLKNFK	FVGADLKKFK	FVGADLKNFK	FVADLKNFK	10	0.9432	1.7709	0.9432	0	10	FVGADLKKFK	0.952855	10	10	0,1,9	7	False	4	0	78.0	0.8790000000000001	0.0199999999999999	9.537297862581909	0.063	-0.125	0.3569999999999999	-0.285	>seq_698	FVADLKKFK	1.7709	0.4408417414873792	0.0	False	False
587	HLA-A1101	0	3	FVGADLQKFK	FVGADLKKFK	FVGADLQKFK	FVADLQKFK	10	1.0746	1.7709	1.0746	0	10	FVGADLKKFK	0.960277	10	10	0,1,9	6	False	2	1	78.0	0.7690000000000001	0.0199999999999999	9.537297862581909	0.066	-0.07	0.2639999999999999	-0.246	>seq_699	FVADLKKFK	1.7709	0.4225218702354734	0.0	False	False
588	HLA-C0303	0	5	FVIRPTAVI	FIIRPTAVI	FVIRPTAVI	FVIRPTAVI	9	0.2094	0.3558	0.2094	0	9	FIIRPTAVI	0.988758	9	9	1,8	1	True	3	3	162.22222222222223	-0.5799999999999998	1.6888888888888889	10.550002220086752	0.4600000000000001	0.0066666666666666	-0.1611111111111111	0.42	>seq_700	FIIRPTAVI	0.3558	0.0861612141652613	0.999999996524196	False	False
589	HLA-C0303	0	5	FVIRPTAVIL	FIIRPTAVIL	FVIRPTAVI	FVIRPTAVI	10	0.2094	0.3558	0.7947	0	9	FIIRPTAVI	0.988758	9	9	1,8	1	True	3	3	162.22222222222223	-0.5799999999999998	1.6888888888888889	10.550002220086752	0.4600000000000001	0.0066666666666666	-0.1611111111111111	0.42	>seq_701	FIIRPTAVI	0.3558	0.0861612141652613	0.999999996524196	False	False
590	HLA-A0201	0	9	FVLGWIKVPV	FVHGWIKVPV	VLGWIKVPV	VLGWIKVPV	10	1.0622	2.068	1.1962	1	9	VHGWIKVPV	0.923957	9	9	1,8	1	True	2	-3	183.3333333333333	-2.1866666666666665	1.5666666666666669	9.700002531521022	0.5844444444444444	-0.0544444444444444	0.1822222222222222	0.0733333333333333	>seq_702	VHGWIKVPV	42.1667	1.0354426573575832	0.0	False	False
591	HLA-B3501	0	4	FVLVGSLIVAF	FVLVGSVIVAF	LVGSLIVAF	LVGSLIVAF	11	1.1306	0.9055	6.3771	2	9	LVGSVIVAF	0.964719	9	9	1,8	4	False	6	1	205.5555555555556	-2.796666666666667	2.655555555555556	6.099999998230487	0.7011111111111111	-0.3788888888888889	-0.0088888888888889	-0.3711111111111111	>seq_703	LVGSVIVAF	0.9055	0.2810580452788516	0.0	False	False
592	HLA-A0201	0	4	FVQCGTLLPV	SVQCGTLLPV	VQCGTLLPV	VQCGTLLPV	10	2.2504	2.2504	2.3248	1	9	VQCGTLLPV	1.0	9	9	1,8	-1	True	0	4	151.11111111111111	-1.336666666666667	1.3666666666666667	5.922539790626615	0.3488888888888888	-0.3977777777777778	-0.1222222222222222	0.0788888888888888	>seq_704	VQCGTLLPV	2.2504	0.0	0.0	False	False
593	HLA-B0702	0	2	FVRCRKATAEV	FVRCRNATAEV	RCRKATAEV	RCRKATAEV	11	1.904	2.2991	11.0733	2	9	RCRNATAEV	0.934688	9	9	1,8	3	False	4	0	54.44444444444444	3.981111111111111	-0.7555555555555555	9.828251174651086	-0.4877777777777777	-0.0666666666666667	0.3577777777777777	0.1133333333333333	>seq_705	RCRNATAEV	2.2991	0.3272021225697014	0.0	False	False
594	HLA-B0702	0	7	FVRYHYNATL	FVRYHYNGTL	FVRYHYNATL	FVRYHNATL	10	1.8024	2.0875	1.8024	0	10	FVRYHYNGTL	0.957225	10	10	1,9	7	False	4	0	78.0	1.5320000000000005	-0.19	9.17420503590256	0.178	0.283	-0.088	-0.13	>seq_706	FVRYHNGTL	2.0875	0.2461625101796406	0.0001178979989909	False	False
595	HLA-A1101	0	8	FVTPLVLRSHK	FVTPSVLRSHK	VTPLVLRSHK	VTPLVLSHK	11	1.4255	0.6748	1.5224	1	10	VTPSVLRSHK	0.938348	10	10	0,1,9	3	False	2	-2	136.0	1.318	0.1299999999999998	11.651789722032843	0.038	0.0569999999999999	0.192	0.437	>seq_708	VTPSVLSHK	0.7198	1.3975762017227007	0.0	False	False
596	HLA-C0702	0	6	FWCPFGFIL	FWLPFGFIL	FWCPFGFIL	FWCPFGFIL	9	1.4581	0.7854	1.4581	0	9	FWLPFGFIL	0.89717	9	9	1,8	2	False	0	-1	86.66666666666666	-2.592222222222222	1.8111111111111111	5.922539790626615	0.987777777777778	0.1933333333333333	-0.5411111111111111	-0.0188888888888888	>seq_709	FWLPFGFIL	0.7854	1.2488717468805703	0.0	False	False
597	HLA-C1403	0	2	FWYTHNLI	FWYTHNLF	FWYTHNLI	FWY-THNLI	8	1.282	0.2693	1.282	0	8	FWYTHNLF	0.96709	8	8	1,7	7	True	2	0	97.5	-0.1424999999999999	0.1875	7.542349207215011	0.5625	0.50375	-0.31375	-0.26	>seq_710	FWY-THNLF	0.2693	4.820948384701078	0.999941047525418	False	False
598	HLA-A2402	1	2	FYGGILWCF	FYGGILWPF	FYGGILWCF	FYGGILWCF	9	0.1693	0.1331	0.1693	0	9	FYGGILWPF	0.902143	9	9	1,8	7	False	0	-3	86.66666666666666	-2.35	1.4888888888888887	5.919503211509436	0.8399999999999999	-0.0199999999999999	-0.2555555555555556	-0.5988888888888889	>seq_714	FYGGILWPF	0.1331	0.0460455296769346	0.999970522893835	False	False
599	HLA-A2402	0	2	FYGGILWCFL	FYGGILWPFL	FYGGILWCF	FYGGILWCF	10	0.1693	0.1331	1.6935	0	9	FYGGILWPF	0.902143	9	9	1,8	7	False	0	-3	86.66666666666666	-2.35	1.4888888888888887	5.919503211509436	0.8399999999999999	-0.0199999999999999	-0.2555555555555556	-0.5988888888888889	>seq_715	FYGGILWPF	0.1331	0.0460455296769346	0.999970522893835	False	False
600	HLA-A3101	0	7	FYNQEEYVR	FYNQEESVR	FYNQEEYVR	FYNQEEYVR	9	1.8261	2.8289	1.8261	0	9	FYNQEESVR	0.930422	9	9	8	6	False	2	-2	32.22222222222222	3.775555555555555	-1.5666666666666669	4.258145510684699	-0.2533333333333333	0.4866666666666666	0.0177777777777777	-0.1788888888888888	>seq_716	FYNQEESVR	2.8289	0.6473233695075824	0.0	False	False
601	HLA-A2402	0	1	FYQVGKRCMEI	FYLVGKRCMEI	FYQVGKRCM	FYQVGKRCM	11	1.0915	1.0178	2.2474	0	9	FYLVGKRCM	0.922673	9	9	1,8	2	False	2	-2	32.22222222222222	1.6177777777777778	-0.2444444444444444	9.447869836352766	0.031111111111111	0.1577777777777777	-0.0288888888888889	-0.2677777777777778	>seq_717	FYLVGKRCM	1.0178	0.079036696797013	4.52679959335127e-07	False	False
602	HLA-A6801	0	9	FYTAVSRPGR	FDTAVSRPGR	YTAVSRPGR	YTAVSRPGR	10	0.1304	0.0803	0.9857	1	9	DTAVSRPGR	0.966839	9	9	1,8	0	False	2	-3	43.33333333333333	3.24	-0.8666666666666667	11.14762292895466	-0.2677777777777778	-0.2911111111111111	0.2388888888888889	0.3722222222222222	>seq_718	DTAVSRPGR	0.0803	0.081357907845579	0.0	False	False
603	HLA-A2402	0	9	FYYNCAFTRNI	FYYNRAFTRNI	YYNCAFTRNI	YYNAFTRNI	11	1.3054	0.7245	2.3004	1	10	YYNRAFTRNI	0.888594	10	10	1,9	3	False	2	-3	49.0	2.006	-0.3200000000000001	8.506546086631715	0.0549999999999999	0.1739999999999999	-0.269	-0.242	>seq_719	YYNRAFTRI	0.7245	1.046662332643202	0.0076197710941836	False	False
604	HLA-A1101	0	0	GAASESPSLK	GAASESPSVK	AASESPSLK	AASESPSLK	10	0.0694	0.2369	0.4812	1	9	AASESPSVK	0.978949	9	9	1,8	7	False	6	1	65.55555555555554	1.5577777777777777	-0.4444444444444444	6.408795645926148	-0.2755555555555555	-0.5833333333333335	0.1366666666666666	0.2733333333333333	>seq_720	AASESPSVK	0.2369	0.0490692275221612	0.0	False	False
605	HLA-C0303	0	6	GAEGYEDECL	GAEGYEDCCL	EGYEDECL	EGY-EDECL	10	21.0	30.0	22.2222	2	8	EGYEDCCL	0.864235	8	8	0,1,7	5	False	0	-4	48.75	2.76875	-1.1749999999999998	3.3317011916078627	-0.3424999999999999	-0.2087499999999999	0.285	-0.25625	>seq_721	EGY-EDCCL	30.0	6.3	2.0491933110931699e-13	False	False
606	HLA-A1101	0	7	GAFAKKLGK	DAFAKKLGK	GAFAKKLGK	GAFAKKLGK	9	0.1971	2.84	0.1971	0	9	DAFAKKLGK	0.973921	9	9	1,8	0	False	2	-1	65.55555555555554	0.3611111111111111	-0.2555555555555556	11.10307073686272	-0.081111111111111	-0.5044444444444445	0.931111111111111	-0.4522222222222222	>seq_722	DAFAKKLGK	2.84	0.1834209823943662	0.0	False	False
607	HLA-A1101	0	7	GAFYYNCAFTR	GAFYYNRAFTR	GAFYYNCAFTR	GAYNCAFTR	11	3.9057	3.1565	3.9057	0	11	GAFYYNRAFTR	0.899185	11	11	0,1,10	6	False	2	-3	18.181818181818183	1.1463636363636365	-8.074349270001139e-17	8.506546086631715	0.1581818181818182	-0.11	-0.2018181818181818	-0.3190909090909091	>seq_723	GAYNRAFTR	3.1565	0.927023741485823	0.0076197710941836	False	False
608	HLA-A1101	0	7	GAGGVQSIAK	GAGGVQSTAK	GAGGVQSIAK	GAGGVSIAK	10	1.2464	1.7592	1.2464	0	10	GAGGVQSTAK	0.962276	10	10	0,1,9	7	False	3	-1	88.0	-0.0910000000000001	0.29	9.700002531521022	-0.107	-1.065	0.7139999999999999	-0.5309999999999999	>seq_724	GAGGVQSTK	1.7592	0.3633207821737154	0.0	False	False
609	HLA-C0303	0	9	GALCAAAAL	GALCAAAAF	GALCAAAAL	GALCAAAAL	9	1.3535	2.2432	1.3535	0	9	GALCAAAAF	0.985887	9	9	1,8	8	True	6	0	142.2222222222222	-2.3455555555555554	2.077777777777777	5.922539790626615	0.3833333333333333	-1.0133333333333334	0.2622222222222221	-0.5744444444444444	>seq_725	GALCAAAAF	2.2432	0.5368263864122682	0.0	False	False
610	HLA-C0303	0	9	GAPPLGRVL	GASPLGRVL	GAPPLGRVL	GAPPLGRVL	9	0.1634	0.066	0.1634	0	9	GASPLGRVL	0.928451	9	9	1,8	2	False	4	-1	129.99999999999997	-0.2944444444444445	0.5666666666666667	10.550002220086752	0.2444444444444444	-0.6466666666666667	0.58	0.3911111111111111	>seq_726	GASPLGRVL	0.066	0.2411387878787878	0.0	False	False
611	HLA-A1101	0	0	GASAPATAK	GDSAPATAK	GASAPATAK	GASAPATAK	9	0.1609	3.001	0.1609	0	9	GDSAPATAK	0.957158	9	9	1,8	1	True	2	-2	44.44444444444444	0.371111111111111	-0.0222222222222221	9.700002531521022	-0.1733333333333333	-1.05	0.3844444444444444	0.1033333333333333	>seq_728	GDSAPATAK	3.001	0.1522732722425858	0.0	False	False
612	HLA-A1101	0	6	GASSMCCQK	GASSLCCQK	GASSMCCQK	GASSMCCQK	9	1.8252	1.6324	1.8252	0	9	GASSLCCQK	0.964093	9	9	1,8	4	False	2	2	11.11111111111111	1.1366666666666667	-0.0777777777777777	8.22969116549939	-0.2388888888888889	-0.6366666666666666	-0.1733333333333334	-0.3266666666666667	>seq_729	GASSLCCQK	1.6324	0.2155712815486399	0.0076197710941836	False	False
613	HLA-C0303	0	7	GATDEKGPV	GATDNKGPV	GATDEKGPV	GATDEKGPV	9	7.6632	5.7642	7.6632	0	9	GATDNKGPV	0.925938	9	9	1,8	4	False	0	0	43.33333333333333	1.7688888888888892	-0.8888888888888888	4.184407519642264	-0.3455555555555555	-0.8266666666666667	0.6366666666666665	0.1633333333333332	>seq_730	GATDNKGPV	5.7642	2.524620380972208	0.0	False	False
614	HLA-C0303	0	7	GATDEKGPVL	GATDNKGPVL	ATDEKGPVL	ATDEKGPVL	10	0.0977	0.2423	1.2373	1	9	ATDNKGPVL	0.92722	9	9	1,8	3	False	0	0	86.66666666666666	1.3266666666666669	-0.4222222222222222	4.184407519642264	-0.1722222222222222	-0.4944444444444444	0.4222222222222222	0.2433333333333333	>seq_731	ATDNKGPVL	0.2423	0.0583054890631448	0.0	False	False
615	HLA-A2601	0	7	GATNPYMVY	EATNPYMVY	GATNPYMVY	GATNPYMVY	9	0.9027	0.0238	0.9027	0	9	EATNPYMVY	0.970524	9	9	0,1,8	0	True	2	-2	43.33333333333333	0.0388888888888886	-0.1000000000000001	6.086602629628032	0.2033333333333333	-0.3111111111111111	-0.1	-0.0466666666666666	>seq_732	EATNPYMVY	0.0238	33.33542142857142	0.500000000868951	False	False
616	HLA-C0303	0	6	GAVAGEGRAL	GAVAGEVRAL	AVAGEGRAL	AVAGEGRAL	10	0.178	0.1939	1.3119	1	9	AVAGEVRAL	0.911068	9	9	1,8	5	False	4	-3	108.88888888888889	0.6066666666666664	0.5111111111111112	6.410149741452187	-0.0533333333333333	-0.8644444444444445	0.7944444444444445	-0.4355555555555556	>seq_733	AVAGEVRAL	0.1939	0.0145961835997937	0.0	False	False
617	HLA-C0303	0	8	GAYFEAMEQL	GADFEAMEQL	AYFEAMEQL	AYFEAMEQL	10	2.2544	3.0663	2.4453	1	9	ADFEAMEQL	0.93126	9	9	1,8	1	True	2	-3	65.55555555555554	0.6033333333333333	0.0333333333333333	3.613691097591072	0.1644444444444445	0.0666666666666666	-0.0811111111111111	-0.3722222222222222	>seq_734	ADFEAMEQL	9.4851	1.718578621205891	0.0	False	False
618	HLA-B4403	0	5	GENGFILTPL	GENGLILTPL	GENGFILTPL	GENGFILTL	10	0.5867	0.5613	0.5867	0	10	GENGLILTPL	0.94612	10	10	1,9	4	False	6	0	117.0	-0.3600000000000001	0.4799999999999998	3.849983240943402	0.282	-0.4599999999999998	0.335	-0.1079999999999999	>seq_735	GENGLILTL	0.5613	0.0265494031712096	0.0	False	False
619	HLA-B4402	0	6	GEYISCVAW	GEYISSVAW	GEYISCVAW	GEYISCVAW	9	0.0922	0.014	0.0922	0	9	GEYISSVAW	0.909145	9	9	1,8	5	False	4	-1	86.66666666666666	-0.5522222222222223	0.6777777777777777	3.849961610045284	0.2688888888888889	-0.2577777777777777	-0.1488888888888888	-0.3788888888888889	>seq_736	GEYISSVAW	0.014	0.5150028571428572	0.0	False	False
620	HLA-A3101	0	2	GFAERREAR	GFPERREAR	GFAERREAR	GFAERREAR	9	0.8061	1.3802	0.8061	0	9	GFPERREAR	0.932306	9	9	8	2	False	4	-1	22.22222222222222	5.648888888888889	-1.6111111111111112	10.3086424684152	-0.5722222222222222	-0.0499999999999999	0.7911111111111111	0.0033333333333333	>seq_737	GFPERREAR	1.3802	0.3353006883060426	0.0	False	False
621	HLA-A0206	0	3	GFFFFFLPV	GFFFFLLPV	GFFFFFLPV	GFFFFFLPV	9	14.2472	10.2655	14.2472	0	9	GFFFFLLPV	0.958999	9	9	1,8	5	False	6	0	75.55555555555556	-2.755555555555555	2.2222222222222223	6.099999998230487	1.0822222222222222	0.2066666666666666	-0.5544444444444445	0.0633333333333333	>seq_738	GFFFFLLPV	10.2655	5.526089936194048	0.999999547320041	False	False
622	HLA-A1101	0	6	GFLCVFSITK	GFLCVFSITE	FLCVFSITK	FLCVFSITK	10	1.7209	43.0	3.6009	1	9	FLCVFSITE	0.985029	9	9	1,8	8	True	2	1	118.88888888888889	-1.0666666666666669	1.688888888888889	8.545189979486167	0.4922222222222221	0.1144444444444444	-0.4877777777777778	-0.0822222222222222	>seq_739	FLCVFSITE	43.0	1.6520279811627907	0.0	False	False
623	HLA-A3101	0	7	GFTDRREDR	GFTDRREAR	GFTDRREDR	GFTDRREDR	9	3.4585	1.25	3.4585	0	9	GFTDRREAR	0.950358	9	9	8	7	False	2	-2	0.0	7.517777777777779	-2.477777777777778	6.556971714831889	-0.7677777777777777	0.0866666666666666	0.5288888888888889	0.2755555555555556	>seq_740	GFTDRREAR	1.25	6.1104778	0.0	False	False
624	HLA-C0303	0	9	GGAPPLGRVL	GGASPLGRVL	GAPPLGRVL	GAPPLGRVL	10	0.1634	0.066	1.8312	1	9	GASPLGRVL	0.928451	9	9	1,8	2	False	4	-1	129.99999999999997	-0.2944444444444445	0.5666666666666667	10.550002220086752	0.2444444444444444	-0.6466666666666667	0.58	0.3911111111111111	>seq_741	GASPLGRVL	0.066	0.2411387878787878	0.0	False	False
625	HLA-A0201	0	0	GIILDVPEI	GNILDVPEI	GIILDVPEI	GIILDVPEI	9	0.4984	5.5612	0.4984	0	9	GNILDVPEI	0.940422	9	9	1,8	1	True	2	-3	205.5555555555556	-1.0144444444444445	1.3888888888888888	3.5500735570676625	0.4022222222222222	-0.2611111111111112	0.2355555555555555	0.1955555555555556	>seq_742	GNILDVPEI	10.9582	0.4757318099687905	0.0	False	False
626	HLA-A0201	0	0	GIILDVPEIV	GNILDVPEIV	IILDVPEIV	IILDVPEIV	10	0.1783	0.5483	1.3873	1	9	NILDVPEIV	0.970309	9	9	1,8	0	False	2	-3	237.7777777777777	-1.358888888888889	1.9	3.5500735570676625	0.508888888888889	0.0122222222222222	-0.0144444444444444	0.3411111111111112	>seq_743	NILDVPEIV	0.5483	0.1203191683385008	0.0	False	False
627	HLA-A2601	0	9	GINPSLHTPM	EINPSLHTPM	GINPSLHTPM	GINPSLHTM	10	5.9162	0.2256	5.9162	0	10	EINPSLHTPM	0.978513	10	10	0,9	0	True	2	-2	78.0	0.414	-0.16	7.550323993898928	0.145	-0.416	0.0919999999999999	0.47	>seq_744	EINPSLHTM	0.2256	149.23194911347517	0.992380228905816	False	False
628	HLA-A0201	0	7	GIPDEVLESI	GIPDEVLQSI	GIPDEVLESI	GIPDEVLSI	10	1.8557	1.4386	1.8557	0	10	GIPDEVLQSI	0.971448	10	10	1,9	7	False	2	2	146.00000000000003	0.6	0.37	3.42471199342981	0.05	-0.362	0.255	0.202	>seq_745	GIDEVLQSI	1.4386	0.5380317461420823	2.04931412323193e-13	False	False
629	HLA-A0201	0	7	GITAGTILV	GIIAGTILV	GITAGTILV	GITAGTILV	9	1.3247	0.3534	1.3247	0	9	GIIAGTILV	0.95215	9	9	1,8	2	False	3	-1	173.33333333333331	-1.927777777777778	1.8444444444444448	6.099999998230487	0.4144444444444444	-0.7688888888888888	0.2577777777777777	-0.3655555555555556	>seq_747	GIIAGTILV	0.3534	3.640863355970572	0.0	False	False
630	HLA-A0201	0	4	GLDALLTHGV	GLDALLTHGV	GLDALLTHGV	GLDALLHGV	10	0.6984	0.6984	0.6984	0	10	GLDALLTHGV	1.0	10	10	1,9	-1	True	0	4	156.0	-0.6539999999999999	0.92	5.292257586028427	0.267	-0.629	0.4549999999999999	-0.345	>seq_748	GLDALLHGV	0.6984	0.0	0.0	False	False
631	HLA-A0201	0	3	GLDGYREYSL	GLDGYRGYSL	GLDGYREYSL	GLDGYEYSL	10	0.8164	1.1305	0.8164	0	10	GLDGYRGYSL	0.91715	10	10	1,9	6	False	2	-2	78.0	2.241	-0.8100000000000002	4.184406020212919	-0.0929999999999999	-0.234	0.3859999999999999	-0.344	>seq_749	GLDGYGYSL	1.1305	0.2268299336576736	0.0	False	True
632	HLA-A0201	0	1	GLDLSTFPI	GLDLSTCPI	GLDLSTFPI	GLDLSTFPI	9	1.1453	3.1637	1.1453	0	9	GLDLSTCPI	0.893556	9	9	1,8	6	False	2	-2	129.99999999999997	-0.4433333333333332	0.8777777777777778	3.749987360555679	0.3744444444444445	-0.3533333333333333	-0.1011111111111111	0.19	>seq_750	GLDLSTCPI	3.1637	0.7306867022789771	0.0	False	False
633	HLA-A0201	0	1	GLDLSTFPIA	GLDLSTCPIA	GLDLSTFPI	GLDLSTFPI	10	1.1453	3.1637	3.3583	0	9	GLDLSTCPI	0.893556	9	9	1,8	6	False	2	-2	129.99999999999997	-0.4433333333333332	0.8777777777777778	3.749987360555679	0.3744444444444445	-0.3533333333333333	-0.1011111111111111	0.19	>seq_751	GLDLSTCPI	3.1637	0.7306867022789771	0.0	False	False
634	HLA-A0201	0	1	GLDLSTFPIAL	GLDLSTCPIAL	GLDLSTFPI	GLDLSTFPI	11	1.1453	2.2469	1.2877	0	9	GLDLSTCPI	0.893556	9	9	1,8	6	False	2	-2	129.99999999999997	-0.4433333333333332	0.8777777777777778	3.749987360555679	0.3744444444444445	-0.3533333333333333	-0.1011111111111111	0.19	>seq_752	GLDLSTCPI	3.1637	0.7306867022789771	0.992380228905816	False	False
635	HLA-A0201	0	4	GLEFQIFNV	GLEFQISNV	GLEFQIFNV	GLEFQIFNV	9	0.2933	0.8004	0.2933	0	9	GLEFQISNV	0.921571	9	9	1,8	6	False	2	-2	118.88888888888889	-0.1988888888888889	0.7999999999999999	3.849983240943402	0.3444444444444445	-0.0344444444444444	0.0522222222222222	-0.4122222222222222	>seq_753	GLEFQISNV	0.8004	0.1858226261869065	0.0	False	False
636	HLA-A0201	0	3	GLFGDIYLA	GSFGDIYLA	GLFGDIYLA	GLFGDIYLA	9	0.0523	2.8567	0.0523	0	9	GSFGDIYLA	0.946627	9	9	1,8	1	True	2	-2	141.1111111111111	-1.3966666666666665	1.2333333333333334	3.7499869628809392	0.5244444444444445	-0.43	0.2355555555555555	-0.5211111111111111	>seq_754	GSFGDIYLA	2.8567	0.0513425000875135	0.0	False	True
637	HLA-A0201	1	3	GLFGDIYLAI	GSFGDIYLAI	GLFGDIYLA	GLFGDIYLA	10	0.0523	2.8567	0.3693	0	9	GSFGDIYLA	0.946627	9	9	1,8	1	True	2	-2	141.1111111111111	-1.3966666666666665	1.2333333333333334	3.7499869628809392	0.5244444444444445	-0.43	0.2355555555555555	-0.5211111111111111	>seq_755	GSFGDIYLA	2.8567	0.0513425000875135	0.0	False	True
638	HLA-A0201	0	7	GLFLRLPDYA	GLFLRLPGYA	GLFLRLPDYA	GLFLRLPYA	10	1.7396	1.8172	1.7396	0	10	GLFLRLPGYA	0.933903	10	10	1,9	7	False	2	-1	127.0	0.3289999999999998	0.47	6.3318953779526055	0.376	-0.044	0.146	0.0549999999999999	>seq_756	GLFLRLPYA	1.8172	0.0742862425709882	0.0	False	False
639	HLA-A0201	0	0	GLGGAVLLSV	GLGGAVLLPV	GLGGAVLLSV	GLGGVLLSV	10	0.5526	1.1322	0.5526	0	10	GLGGAVLLPV	0.968957	10	10	1,9	8	False	4	-1	185.0	-2.407	1.96	6.099999998230487	0.448	-0.957	0.5509999999999999	-0.631	>seq_758	GLGGAVLLV	1.1322	0.2828890302066772	0.0	False	False
640	HLA-A1101	0	8	GLHVFNLPK	GLHVSNLPK	GLHVFNLPK	GLHVFNLPK	9	0.7085	0.7163	0.7085	0	9	GLHVSNLPK	0.899705	9	9	1,8	4	False	2	-2	118.88888888888889	-0.1055555555555555	0.2222222222222222	9.702001779340208	0.2700000000000001	-0.1022222222222222	0.4111111111111111	0.0811111111111111	>seq_759	GLHVSNLPK	0.7163	0.0077150635208711	0.0076197710941836	False	False
641	HLA-A0201	0	9	GLIPPPLAPV	GFIPPPLAPV	GLIPPPLAPV	GLIPPPLAV	10	0.1272	0.0839	0.1272	0	10	GFIPPPLAPV	0.973957	10	10	1,9	1	True	6	0	156.0	-2.155	1.13	6.099999998230487	0.558	-0.5130000000000001	0.1369999999999999	1.102	>seq_760	GIPPPLAPV	1.9736	0.1190018646128901	0.501912228143914	False	False
642	HLA-A0201	0	3	GLIWVVLIL	GLIWVVLTL	GLIWVVLIL	GLIWVVLIL	9	1.4896	0.3929	1.4896	0	9	GLIWVVLTL	0.966243	9	9	1,8	7	False	3	-1	281.1111111111111	-3.994444444444445	3.055555555555556	6.099999998230487	1.0488888888888888	0.0555555555555555	0.0488888888888888	-0.4855555555555556	>seq_761	GLIWVVLTL	0.3929	4.157913769406973	0.996175543712172	False	False
643	HLA-A0201	0	4	GLLHGCIYA	GLLHGCIHA	GLLHGCIYA	GLLHGCIYA	9	0.6945	0.6857	0.6945	0	9	GLLHGCIHA	0.949083	9	9	1,8	7	False	2	2	141.1111111111111	-1.6588888888888889	1.2333333333333334	7.355498301796615	0.4555555555555556	-0.5011111111111111	0.3044444444444443	-0.51	>seq_763	GLLHGCIHA	0.6857	0.0089129356861601	2.0491933110931699e-13	False	False
644	HLA-A0201	0	4	GLLHGCIYAI	GLLHGCIHAI	GLLHGCIYA	GLLHGCIYA	10	0.6945	0.4118	1.1155	0	9	GLLHGCIHA	0.949083	9	9	1,8	7	False	2	2	141.1111111111111	-1.6588888888888889	1.2333333333333334	7.355498301796615	0.4555555555555556	-0.5011111111111111	0.3044444444444443	-0.51	>seq_764	GLLHGCIHA	0.6857	0.0089129356861601	2.0491933110931699e-13	False	False
645	HLA-A0201	0	2	GLLHMCQPDL	GLLHMGQPDL	LLHMCQPDL	LLHMCQPDL	10	3.2216	1.3447	4.9861	1	9	LLHMGQPDL	0.863203	9	9	1,8	4	False	2	-3	129.99999999999997	0.058888888888889	0.4444444444444443	5.28987737884745	0.3277777777777778	0.0766666666666666	-0.1844444444444444	0.1811111111111111	>seq_765	LLHMGQPDL	1.3447	4.496631992265932	0.0	False	False
646	HLA-A0201	0	3	GLLIYCQAGV	GLLIHCQAGV	LLIYCQAGV	LLIYCQAGV	10	1.2529	0.8282	4.0615	1	9	LLIHCQAGV	0.924668	9	9	1,8	3	False	2	2	173.33333333333331	-1.905555555555556	1.7111111111111112	5.919503211509436	0.5033333333333333	-0.2488888888888888	-0.0711111111111111	-0.4822222222222223	>seq_766	LLIHCQAGV	0.8282	0.6424856677131126	1.0	False	False
647	HLA-A0201	0	4	GLLKDCIFDL	GPLKDCIFDL	LLKDCIFDL	LLKDCIFDL	10	0.6273	4.4865	1.2825	1	9	PLKDCIFDL	0.964044	9	9	1,8	0	False	4	-3	173.33333333333331	-0.1055555555555555	1.1444444444444444	4.109223739709705	0.3977777777777779	0.1955555555555555	-0.13	-0.1255555555555555	>seq_767	PLKDCIFDL	5.3853	0.55422973650493	1.5734275536184001e-15	False	False
648	HLA-A0201	0	1	GLLLQVLFWL	GLLLQVLFRL	LLLQVLFWL	LLLQVLFWL	10	1.1019	0.1624	2.0876	1	9	LLLQVLFRL	0.928813	9	9	1,8	7	False	2	-3	248.88888888888889	-3.156666666666667	2.4000000000000004	6.099999998230487	1.068888888888889	0.5066666666666667	-0.2644444444444444	-0.51	>seq_768	LLLQVLFRL	0.1624	6.3746000615763565	0.0	False	False
649	HLA-A1101	0	4	GLLSDDLLLK	GVLSDDLLLK	LLSDDLLLK	LLSDDLLLK	10	0.5206	0.1465	0.8728	1	9	VLSDDLLLK	0.98942	9	9	1,8	0	False	6	1	216.66666666666663	0.1988888888888891	0.811111111111111	4.109250801149756	0.2955555555555557	0.0677777777777777	0.1611111111111111	-0.1933333333333333	>seq_770	VLSDDLLLK	0.2013	0.8257703924490806	4.19919322623072e-26	False	False
650	HLA-A0201	0	9	GLMDLLEEKV	GLMDLLEEKA	GLMDLLEEKV	GLMDLLEEV	10	0.0599	0.3557	0.0599	0	10	GLMDLLEEKA	0.989602	10	10	1,9	9	True	4	0	146.0	0.58	0.2699999999999999	3.927550605032593	0.097	-0.08	0.4629999999999999	-0.318	>seq_771	GLMDLLEEA	0.3557	0.0498128197919595	0.0	False	False
651	HLA-A0201	0	2	GLMEGKDPANT	GLMEGKDPATT	GLMEGKDPA	GLMEGKDPA	11	0.9726	0.9726	1.798	0	9	GLMEGKDPA	1.0	9	9	1,8	-1	True	0	4	54.44444444444444	1.1244444444444444	-0.6444444444444444	4.184407519642264	-0.1288888888888888	-0.6588888888888889	0.6644444444444444	-0.0211111111111111	>seq_772	GLMEGKDPA	0.9726	0.0	0.0	False	False
652	HLA-A0201	0	7	GLMFMMIPL	GLMSMMIPL	GLMFMMIPL	GLMFMMIPL	9	1.3657	0.3155	1.3657	0	9	GLMSMMIPL	0.921812	9	9	1,8	3	False	2	-2	129.99999999999997	-2.858888888888889	2.0666666666666664	6.099999998230487	0.9511111111111112	0.0155555555555555	-0.2322222222222222	-0.1544444444444444	>seq_773	GLMSMMIPL	0.3155	4.545984595879555	0.0	False	False
653	HLA-A0201	0	4	GLMKDIVEA	GLMKDIVGA	GLMKDIVEA	GLMKDIVEA	9	0.0302	0.0872	0.0302	0	9	GLMKDIVGA	0.945644	9	9	1,8	7	False	2	-2	129.99999999999997	0.2333333333333334	0.5444444444444445	4.184407519642264	0.0944444444444445	-0.2966666666666666	0.4177777777777777	-0.2855555555555555	>seq_774	GLMKDIVGA	0.0872	0.0197408256880733	0.0	False	False
654	HLA-A0201	0	2	GLNETIAKL	GLDETIAKL	GLNETIAKL	GLNETIAKL	9	0.0259	0.0156	0.0259	0	9	GLDETIAKL	0.951584	9	9	1,8	2	False	2	1	141.1111111111111	0.4511111111111112	0.2111111111111111	6.408795645926148	0.0288888888888889	-0.3422222222222222	0.5388888888888889	-0.3833333333333333	>seq_775	GLDETIAKL	0.0156	0.017100641025641	0.0	False	True
655	HLA-A0201	0	2	GLPFMCHAEV	GLPFMCHAGV	GLPFMCHAEV	GLFMCHAEV	10	3.7468	5.4749	3.7468	0	10	GLPFMCHAGV	0.950937	10	10	1,9	8	False	2	-2	78.0	-0.6849999999999999	0.8300000000000001	5.36107725976035	0.3390000000000001	-0.289	0.0059999999999999	0.0689999999999999	>seq_777	GLFMCHAGV	5.4749	1.1826417066978392	0.833333333333333	False	True
656	HLA-A0201	0	4	GLPHAFFLV	GPPHAFFLV	GLPHAFFLV	GLPHAFFLV	9	0.2511	14.0685	0.2511	0	9	GPPHAFFLV	0.9272	9	9	1,8	1	True	4	-3	129.99999999999997	-1.992222222222222	1.5555555555555556	7.550323993898928	0.6955555555555555	-0.1822222222222222	0.0411111111111111	0.08	>seq_778	GPPHAFFLV	14.0685	0.246618270604542	0.0151242984958687	False	False
657	HLA-A1101	0	5	GLQNASFVLY	GLQNASLVLY	LQNASFVLY	LQNASFVLY	10	1.4736	1.9621	2.7208	1	9	LQNASLVLY	0.945914	9	9	1,8	5	False	6	0	129.99999999999997	-0.3277777777777778	0.8111111111111111	6.093198032584041	0.3488888888888889	0.0077777777777777	-0.2355555555555556	-0.3966666666666666	>seq_779	LQNASLVLY	1.9621	0.3668791600835838	0.0	False	False
658	HLA-A3101	0	2	GLRTTGQLR	GMRTTGQLR	GLRTTGQLR	GLRTTGQLR	9	0.6116	0.4202	0.6116	0	9	GMRTTGQLR	0.978255	9	9	8	1	False	2	2	86.66666666666666	3.2	-0.788888888888889	12.500109306536617	-0.251111111111111	-0.3311111111111111	0.5555555555555555	-0.2099999999999999	>seq_780	GMRTTGQLR	0.4202	0.2785821989528796	0.0	False	False
659	HLA-A2601	0	6	GLSFHPSGNY	ELSFHPSGNY	LSFHPSGNY	LSFHPSGNY	10	0.3812	0.0876	1.8641	1	9	LSFHPSGNY	1.0	9	9	0,1,8	-1	True	0	7	43.33333333333333	1.0444444444444445	-0.5555555555555557	7.542349207215011	0.0833333333333333	-0.3088888888888889	-0.0011111111111111	0.1055555555555555	>seq_781	LSFHPSGNY	0.3812	0.0	0.0	False	False
660	HLA-A0201	0	1	GLSFTCPSV	GLSFTCPSL	GLSFTCPSV	GLSFTCPSV	9	0.5404	0.8256	0.5404	0	9	GLSFTCPSL	0.986383	9	9	1,8	8	True	6	1	75.55555555555556	-0.5322222222222223	1.0	5.922539790626615	0.24	-0.57	-0.3722222222222223	0.1988888888888889	>seq_782	GLSFTCPSL	0.8256	0.1866788759689922	0.999999996524196	False	False
661	HLA-A0201	0	4	GLSSSVIYFL	GLGSSVIYFL	GLSSSVIYFL	GLSSSVIYL	10	0.6459	0.951	0.6459	0	10	GLGSSVIYFL	0.963193	10	10	1,9	2	False	2	0	146.00000000000003	-1.238	1.5	6.093198032584041	0.4669999999999999	-0.286	-0.244	-0.313	>seq_783	GLGSSVIYL	0.951	0.2072177602523659	2.13677833024297e-21	False	False
662	HLA-A0201	0	2	GLSWLPPPL	GLSWLCSPL	GLSWLPPPL	GLSWLPPPL	9	0.4156	3.2741	0.4156	0	9	GLSWLCSPL	0.776118	9	9	1,8	5,6	True	4	-4	129.99999999999997	-1.6255555555555554	0.4999999999999999	6.099999998230487	0.5966666666666667	-0.2588888888888889	0.0033333333333333	0.7488888888888889	>seq_784	GLSWLCSPL	3.2741	0.3628455453407043	0.0	False	False
663	HLA-A1101	0	2	GLTEDAAYK	GLTEDAAYE	GLTEDAAYK	GLTEDAAYK	9	1.2398	38.0	1.2398	0	9	GLTEDAAYE	0.984318	9	9	1,8	8	True	2	1	65.55555555555554	1.59	-0.6555555555555556	4.184406685177237	-0.1966666666666666	-0.44	0.4033333333333333	-0.26	>seq_785	GLTEDAAYE	49.0	1.2084305297959184	0.0	False	False
664	HLA-A0201	0	9	GLTLGACLSL	GLTLGAGLSL	GLTLGACLSL	GLLGACLSL	10	2.2615	1.0917	2.2615	0	10	GLTLGAGLSL	0.912882	10	10	1,9	6	False	2	-3	166.0	-1.868	1.72	5.922539790626615	0.436	-0.725	0.1659999999999999	-0.533	>seq_786	GLLGAGLSL	1.0917	2.4232872584043235	0.0076197710941836	False	False
665	HLA-A0201	0	3	GLVDEQQEV	GLVDEQQKV	GLVDEQQEV	GLVDEQQEV	9	0.0256	0.0441	0.0256	0	9	GLVDEQQKV	0.971073	9	9	1,8	7	False	2	1	107.77777777777776	2.1644444444444444	-0.6333333333333333	3.42471199342981	-0.3055555555555554	-0.2733333333333333	0.3399999999999999	-0.2488888888888888	>seq_787	GLVDEQQKV	0.0441	0.0107392290249433	0.0	False	False
666	HLA-A0201	0	6	GLVEALHEV	GSVEALHEV	GLVEALHEV	GLVEALHEV	9	0.0035	0.5939	0.0035	0	9	GSVEALHEV	0.953858	9	9	1,8	1	True	2	-2	162.22222222222223	-0.2655555555555557	0.7999999999999999	4.25426907511428	0.1555555555555555	-0.3366666666666666	0.5333333333333333	-0.2699999999999999	>seq_788	GSVEALHEV	0.5939	0.0034793736319245	0.0	False	False
667	HLA-A0201	0	6	GLVEALHEVL	GSVEALHEVL	GLVEALHEV	GLVEALHEV	10	0.0035	0.5939	0.1705	0	9	GSVEALHEV	0.953858	9	9	1,8	1	True	2	-2	162.22222222222223	-0.2655555555555557	0.7999999999999999	4.25426907511428	0.1555555555555555	-0.3366666666666666	0.5333333333333333	-0.2699999999999999	>seq_789	GSVEALHEV	0.5939	0.0034793736319245	5.89524745824429e-05	False	False
668	HLA-A0201	0	5	GLYAMGPLAV	GLYAMGPLAG	GLYAMGPLAV	GLYAGPLAV	10	0.1714	0.7378	0.1714	0	10	GLYAMGPLAG	0.978135	10	10	1,9	9	True	4	-3	127.0	-2.159	1.36	6.093198032584041	0.522	-0.631	0.2649999999999999	-0.255	>seq_790	GLYAGPLAG	12.0946	0.1689709853984422	0.0	False	False
669	HLA-A0201	0	3	GLYQALQSRL	GLYQALQSRR	GLYQALQSRL	GLYQALQSL	10	0.5446	4.6474	0.5446	0	10	GLYQALQSRR	0.982203	10	10	1,9	9	True	4	-2	127.0	1.2029999999999998	-0.0799999999999999	9.348807885311544	0.058	-0.12	0.191	-0.408	>seq_791	GLYQALQSR	13.6702	0.5229039633655689	0.0	False	False
670	HLA-A0101	0	4	GMDGAYLNGY	GMDVAYLNGY	GMDGAYLNGY	GMDGAYLNY	10	0.3266	0.5537	0.3266	0	10	GMDVAYLNGY	0.916579	10	10	9	3	False	4	-3	49.0	0.3740000000000001	-0.3299999999999999	3.7499865652062	0.1	-0.6890000000000001	0.4449999999999999	-0.708	>seq_792	GMDVALNGY	0.5537	0.1339549575582445	0.0	False	True
671	HLA-A1101	0	5	GMGVSGSGK	VMGVSGSGK	GMGVSGSGK	GMGVSGSGK	9	2.5187	1.9951	2.5187	0	9	VMGVSGSGK	0.97342	9	9	1,8	0	False	4	-3	32.22222222222222	0.2444444444444444	-0.111111111111111	9.700002531521022	-0.1711111111111111	-1.3	0.8099999999999999	-0.6355555555555555	>seq_793	VMGVSGSGK	1.9951	0.6610151471104203	3.47580404973379e-09	False	False
672	HLA-A0201	0	8	GMIGSFSVRL	GMIGSFSVGL	GMIGSFSVRL	GMIGFSVRL	10	1.0915	1.3467	1.0915	0	10	GMIGSFSVGL	0.958848	10	10	1,9	8	False	6	-2	107.0	0.063	1.03	10.550002220086752	0.271	-0.4279999999999998	0.153	-0.329	>seq_794	GMIGFSVGL	1.3913	0.2351985193703731	0.0	False	False
673	HLA-A0201	0	6	GMLCAENPEV	GMLCAGNPEV	MLCAENPEV	MLCAENPEV	10	0.3295	0.2944	0.9284	1	9	MLCAGNPEV	0.895784	9	9	1,8	4	False	2	-2	86.66666666666666	0.651111111111111	0.2333333333333334	3.61368223791942	0.0366666666666667	-0.2066666666666666	0.01	0.0888888888888888	>seq_795	MLCAGNPEV	0.2944	0.0392848165760869	0.0	False	False
674	HLA-A0201	0	3	GMLKFVKEYV	GMLKSVKEYV	MLKFVKEYV	MLKFVKEYV	10	0.9638	0.5007	1.531	1	9	MLKSVKEYV	0.916962	9	9	1,8	3	False	2	-2	107.77777777777776	-0.0311111111111111	0.4777777777777777	9.25604694057256	0.2777777777777778	0.4533333333333333	0.0688888888888888	-0.2	>seq_797	MLKSVKEYV	0.5007	0.8914235670061912	0.0	False	False
675	HLA-A0201	0	6	GMLKSRCEL	GMLKSRREL	GMLKSRCEL	GMLKSRCEL	9	2.6647	3.4757	2.6647	0	9	GMLKSRREL	0.894868	9	9	1,8	6	False	2	-3	86.66666666666666	1.807777777777778	-0.1222222222222222	8.545125282369554	-0.0866666666666666	-0.1077777777777777	0.3222222222222222	-0.2622222222222222	>seq_798	GMLKSRREL	3.4757	0.6217658888856921	0.0	False	False
676	HLA-A0201	0	6	GMLKSRCELV	GMLKSRRELV	GMLKSRCEL	GMLKSRCEL	10	2.6647	3.4757	5.5434	0	9	GMLKSRREL	0.894868	9	9	1,8	6	False	2	-3	86.66666666666666	1.807777777777778	-0.1222222222222222	8.545125282369554	-0.0866666666666666	-0.1077777777777777	0.3222222222222222	-0.2622222222222222	>seq_799	GMLKSRREL	3.4757	0.6217658888856921	0.0	False	False
677	HLA-A1101	0	2	GMLRLTSGRK	GTLRLTSGRK	GMLRLTSGR	GMLRLTSGR	10	3.2724	0.3442	4.0872	0	9	GTLRLTSGR	0.957979	9	9	1,8	1	True	1	-1	86.66666666666666	2.415555555555556	-0.2	12.500109306536617	-0.0688888888888888	-0.3611111111111111	0.4988888888888889	-0.2711111111111111	>seq_800	GTLRLTSGR	0.3442	27.83916815804765	0.0	False	False
678	HLA-A0201	0	6	GMMGPPGPL	GMMGPPGPP	GMMGPPGPL	GMMGPPGPL	9	1.1853	8.2369	1.1853	0	9	GMMGPPGPP	0.965972	9	9	1,8	8	True	4	-3	43.33333333333333	-1.3822222222222222	0.1777777777777777	6.099999998230487	0.3822222222222222	-0.9077777777777778	0.4244444444444444	0.52	>seq_801	GMMGPPGPP	8.2369	1.0147338780366402	0.992380232328851	False	False
679	HLA-A1101	0	4	GNSSGALLK	GNSSRALLK	GNSSGALLK	GNSSGALLK	9	0.9871	1.4711	0.9871	0	9	GNSSRALLK	0.915047	9	9	1,8	4	False	6	-2	97.77777777777776	0.6066666666666667	-0.0444444444444444	9.700002531521022	-0.1144444444444444	-0.8555555555555556	0.6244444444444444	-0.538888888888889	>seq_803	GNSSRALLK	1.4711	0.3247613350554008	0.0076197710941836	False	False
680	HLA-B1501	0	8	GNVNADSVVY	GNANADSVVY	NVNADSVVY	NVNADSVVY	10	0.4361	1.1564	0.6828	1	9	NANADSVVY	0.970393	9	9	1,8	1	True	4	0	107.77777777777776	1.29	0.2	3.7499869628809392	-0.0844444444444444	-0.3233333333333333	-0.0522222222222222	-0.2244444444444445	>seq_804	NANADSVVY	1.1564	0.2716385593220339	9.05359508832148e-07	False	False
681	HLA-B0702	0	9	GPAVLLSFGL	GPAVLLSFGV	GPAVLLSF	GPA-VLLSF	10	0.9187	0.9187	1.3522	0	8	GPAVLLSF	1.0	8	8	1,7	-1	True	0	6	146.25	-2.02625	1.7	6.099999998230487	0.5625	-0.5050000000000001	0.0162499999999999	0.0474999999999999	>seq_805	GPA-VLLSF	0.9187	0.0	0.0	False	False
682	HLA-B3501	1	5	GPEELGLPM	GPEELGLPL	GPEELGLPM	GPEELGLPM	9	0.3078	0.6861	0.3078	0	9	GPEELGLPL	0.988388	9	9	1,8	8	True	2	2	86.66666666666666	-0.0499999999999999	-0.1666666666666667	3.613691325765103	0.1566666666666667	-0.5455555555555556	0.5288888888888887	0.2844444444444444	>seq_806	GPEELGLPL	0.6861	0.1697139484040227	0.500000000868951	False	False
683	HLA-B3501	0	2	GPFRNADVEM	GPFRNADGEM	GPFRNADVEM	GPFNADVEM	10	0.9923	2.6944	0.9923	0	10	GPFRNADGEM	0.930705	10	10	1,9	7	False	4	-3	39.0	2.497	-0.6299999999999999	4.184407676104456	-0.1329999999999999	-0.2699999999999999	0.272	0.1439999999999999	>seq_807	GPFNADGEM	2.6944	0.6268534107779097	0.992380228905823	False	False
684	HLA-B0702	0	3	GPGGAGTAPL	GPGGAGAAPL	GPGGAGTAPL	GPGGAGTAL	10	0.232	0.2938	0.232	0	10	GPGGAGAAPL	0.96158	10	10	1,9	6	False	4	0	59.00000000000001	-0.973	0.19	6.099999998230487	0.096	-1.441	0.7669999999999999	0.0569999999999999	>seq_808	GPGGAGAAL	0.2938	0.0488005445881552	2.6688189211265488e-11	False	False
685	HLA-B0702	0	9	GPLYLRPPV	GPLDLRPPV	GPLYLRPPV	GPLYLRPPV	9	0.3561	0.2342	0.3561	0	9	GPLDLRPPV	0.879754	9	9	1,8	3	False	2	-3	118.88888888888889	0.0266666666666665	0.0888888888888888	9.348807885311544	0.3422222222222222	-0.13	0.1888888888888888	0.9311111111111112	>seq_809	GPLDLRPPV	0.2342	0.1853483774551666	0.0	False	False
686	HLA-B0702	0	0	GPPQCPPQSPL	GPPQSPPQSPL	GPPQCPPQSPL	GPPPPQSPL	11	0.2748	0.0817	0.2748	0	11	GPPQSPPQSPL	0.929812	11	11	1,3,10	4	False	4	-1	35.45454545454545	0.6672727272727272	-0.8999999999999999	5.922539790626615	-0.0136363636363636	-0.5399999999999999	-0.1372727272727273	1.3581818181818182	>seq_810	GPSPPQSPL	0.0817	0.6494966952264382	0.999999547320041	False	False
687	HLA-B0702	0	8	GPPQPGPPL	GPPQPGPHL	GPPQPGPPL	GPPQPGPPL	9	0.0608	0.1218	0.0608	0	9	GPPQPGPHL	0.926771	9	9	1,8	7	False	2	-2	43.33333333333333	-0.14	-0.9444444444444444	6.099999998230487	0.1222222222222222	-0.8022222222222222	0.3277777777777777	1.5655555555555556	>seq_811	GPPQPGPHL	0.1218	0.0304499178981937	0.999999996524196	False	False
688	HLA-B0702	0	6	GPREALSHL	GPREALSRL	GPREALSHL	GPREALSHL	9	0.0103	0.0128	0.0103	0	9	GPREALSRL	0.947699	9	9	1,8	7	False	2	0	97.77777777777776	1.9111111111111103	-0.5111111111111112	7.5513127176091075	-0.0955555555555555	-0.3466666666666667	0.5377777777777778	0.2344444444444443	>seq_812	GPREALSRL	0.0128	0.00201171875	2.0491933110931699e-13	False	False
689	HLA-B0702	0	5	GPRFVRCRKA	GPRFVRCRNA	GPRFVRCRKA	GPRFVRRKA	10	1.8801	1.9856	1.8801	0	10	GPRFVRCRNA	0.965317	10	10	1,9	8	False	4	0	39.0	3.9259999999999993	-0.8099999999999999	12.222750446759164	-0.295	0.027	0.453	0.3939999999999999	>seq_813	GPRFVRRNA	1.9856	0.099894515511684	0.0	False	False
690	HLA-B0702	0	5	GPRFVRCRKAT	GPRFVRCRNAT	GPRFVRCRKA	GPRFVRRKA	11	1.8801	1.9856	3.4054	0	10	GPRFVRCRNA	0.965317	10	10	1,9	8	False	4	0	39.0	3.9259999999999993	-0.8099999999999999	12.222750446759164	-0.295	0.027	0.453	0.3939999999999999	>seq_814	GPRFVRRNA	1.9856	0.099894515511684	0.0	False	False
691	HLA-B0702	0	6	GPRGGQALL	GPRGVQALL	GPRGGQALL	GPRGGQALL	9	0.0146	0.0224	0.0146	0	9	GPRGVQALL	0.901099	9	9	1,8	4	False	4	-3	97.77777777777776	0.6655555555555556	-0.1555555555555557	10.550002220086752	0.0066666666666666	-0.8444444444444443	0.8288888888888888	-0.1955555555555556	>seq_815	GPRGVQALL	0.0224	0.0050839285714285	0.0	False	False
692	HLA-B0702	0	0	GPRNAPAAK	GPRTAPAAK	GPRNAPAA	GPR-NAPAA	9	0.986	0.9278	1.1627	0	8	GPRTAPAA	0.923454	8	8	1,7	3	False	2	0	37.5	1.89875	-0.775	10.550002220086752	-0.22125	-0.8512500000000001	0.5925	0.5462499999999999	>seq_816	GPR-TAPAA	0.9278	0.0618508299202414	0.500000113170015	False	False
693	HLA-B0702	0	2	GPSPGSLPQPI	GPSPGSLPQPS	SPGSLPQPI	SPGSLPQPI	11	0.2377	1.682	0.7131	2	9	SPGSLPQPS	0.97376	9	9	1,8	8	True	2	-2	86.66666666666666	0.1733333333333332	-0.2222222222222222	6.099999998230487	0.0877777777777777	-0.6033333333333334	-0.0133333333333333	0.9333333333333332	>seq_817	SPGSLPQPS	1.7596	0.2055896965219368	0.0225161803989821	False	False
694	HLA-B0702	0	3	GPSWGLSLM	GPSRGLSLM	GPSWGLSLM	GPSWGLSLM	9	0.2404	0.1193	0.2404	0	9	GPSRGLSLM	0.869755	9	9	1,8	3	False	2	-3	86.66666666666666	-1.0666666666666669	0.5111111111111111	6.099999998230487	0.4122222222222222	-0.5511111111111112	0.0933333333333333	-0.1855555555555555	>seq_818	GPSRGLSLM	0.1907	0.0626527530152071	3.47580404982655e-09	False	False
695	HLA-B3501	0	8	GPYAEHYLMPF	GPYVEHYLMPF	GPYAEHYLM	GPYAEHYLM	11	0.2383	0.3861	1.9473	0	9	GPYVEHYLM	0.942978	9	9	1,8	3	False	4	0	54.44444444444444	0.192222222222222	-0.4222222222222223	5.363384399097413	0.2388888888888889	-0.0977777777777778	0.1466666666666666	0.0077777777777777	>seq_820	GPYVEHYLM	0.3861	0.0912218078218078	9.05359508832148e-07	False	False
696	HLA-A0206	0	8	GQALAEFAA	AQALAEFAA	GQALAEFAA	GQALAEFAA	9	4.7539	2.8004	4.7539	0	9	AQALAEFAA	0.983284	9	9	1,8	0	False	4	0	87.77777777777777	-0.4144444444444445	0.711111111111111	3.849983240943402	0.1266666666666666	-0.7144444444444444	0.3233333333333333	-0.4966666666666667	>seq_821	AQALAEFAA	2.8004	3.316220414940723	0.0	False	False
697	HLA-A0206	0	8	GQALAEFAAL	AQALAEFAAL	GQALAEFAAL	GQAAEFAAL	10	2.4441	1.5163	2.4441	0	10	AQALAEFAAL	0.988066	10	10	1,9	0	False	4	0	118.0	-0.865	1.02	3.849983240943402	0.25	-0.607	0.299	-0.5090000000000001	>seq_822	AQAAEFAAL	1.5163	1.4955061531359233	0.0	False	False
698	HLA-B1501	0	7	GQAQTGQPA	EQAQTGQPA	GQAQTGQPA	GQAQTGQPA	9	2.9272	7.6967	2.9272	0	9	EQAQTGQPA	0.973645	9	9	1,8	0	False	2	-2	22.22222222222222	1.521111111111111	-1.111111111111111	6.099999998230487	-0.3444444444444444	-0.941111111111111	0.351111111111111	-0.1022222222222222	>seq_823	EQAQTGQPA	7.6967	1.8139306975716865	0.0	False	False
699	HLA-B1501	0	7	GQAQTGQPAGL	EQAQTGQPAGL	AQTGQPAGL	AQTGQPAGL	11	2.0094	2.0094	2.4729	2	9	AQTGQPAGL	1.0	9	9	1,8	-1	True	0	4	65.55555555555554	0.3588888888888887	-0.3	6.099999998230487	-0.0866666666666666	-0.921111111111111	0.3822222222222222	-0.1255555555555555	>seq_824	AQTGQPAGL	2.0094	0.0	0.0	False	False
700	HLA-A0206	0	8	GQARQSRPV	GQGRQSRPV	GQARQSRPV	GQARQSRPV	9	2.3809	7.7381	2.3809	0	9	GQGRQSRPV	0.951879	9	9	1,8	2	False	4	0	43.33333333333333	4.17	-1.4222222222222225	12.500109306536617	-0.5111111111111111	-0.32	0.3888888888888889	0.2955555555555555	>seq_825	GQGRQSRPV	7.7381	1.6483319522880295	0.0	False	False
701	HLA-A0201	0	3	GQGSFSWTL	GQGRFSWTL	GQGSFSWTL	GQGSFSWTL	9	0.6458	1.3591	0.6458	0	9	GQGRFSWTL	0.925615	9	9	1,8	3	False	6	-1	43.33333333333333	0.311111111111111	-0.1	6.099999998230487	0.1488888888888888	-0.5177777777777778	-0.0566666666666667	-0.461111111111111	>seq_826	GQGRFSWTL	1.3591	0.338936899418733	0.992380228905818	False	False
702	HLA-B1501	0	6	GQMARSASE	GQMARIASE	GQMARSASE	GQMARSASE	9	5.9932	5.1217	5.9932	0	9	GQMARIASE	0.92968	9	9	1,8	5	False	2	-2	22.22222222222222	3.017777777777778	-0.8888888888888888	6.410149741452187	-0.4266666666666666	-0.6133333333333334	0.2888888888888889	-0.2577777777777778	>seq_827	GQMARIASE	5.1217	1.019792998418494	0.0	False	False
703	HLA-A2402	0	4	GQQFFFFFFF	GQQFFFFFFL	QQFFFFFFF	QQFFFFFFF	10	1.2756	1.4765	8.5126	1	9	QQFFFFFFL	0.988583	9	9	1,8	8	True	6	0	0.0	-1.086666666666667	1.3999999999999997	6.099999998230487	0.9688888888888888	0.7866666666666666	-1.078888888888889	-0.2466666666666667	>seq_828	QQFFFFFFL	3.5339	0.8151581765188602	0.0	False	False
704	HLA-A1101	0	1	GQSAKVLSVK	GQSAKALSVK	QSAKVLSVK	QSAKVLSVK	10	0.1666	0.299	0.6224	1	9	QSAKALSVK	0.95493	9	9	1,8	4	False	4	0	118.88888888888889	0.9588888888888888	0.1222222222222223	10.805379563011227	-0.1788888888888888	-0.21	0.1933333333333332	-0.1211111111111111	>seq_829	QSAKALSVK	0.299	0.0737720401337792	0.0	False	False
705	HLA-A0206	0	3	GQVLFAVYRM	GQVLFAVYHM	QVLFAVYRM	QVLFAVYRM	10	4.9993	3.7159	7.7516	1	9	QVLFAVYHM	0.946504	9	9	1,8	7	False	2	0	118.88888888888889	0.0511111111111111	1.0444444444444445	9.348807885311544	0.4155555555555554	0.2944444444444444	-0.2322222222222222	-0.2377777777777777	>seq_830	QVLFAVYHM	3.7159	1.7266615409456658	9.05386196973035e-07	False	False
706	HLA-A0201	0	9	GQWHSVSFSA	GQWHSVSLSA	GQWHSVSFSA	GQWHSVFSA	10	3.1542	3.1371	3.1542	0	10	GQWHSVSLSA	0.961118	10	10	1,9	7	False	6	0	39.0	0.8299999999999998	-0.1599999999999999	7.550323993898928	0.033	-0.406	-0.14	-0.233	>seq_832	GQWHSVLSA	3.2204	0.0648391628369149	2.6688189211265488e-11	False	False
707	HLA-B2705	0	1	GRALEVKAR	VRALEVKAR	GRALEVKAR	GRALEVKAR	9	0.4772	0.8852	0.4772	0	9	VRALEVKAR	0.972475	9	9	1,8	0	False	4	-3	97.77777777777776	3.1866666666666665	-0.5777777777777778	11.479699668474495	-0.3411111111111111	-0.2066666666666666	0.8566666666666666	-0.1266666666666666	>seq_833	VRALEVKAR	0.8852	0.219947582467239	0.0	False	False
708	HLA-B2705	1	1	GRKLFGTHFY	GRKLFGTPFY	GRKLFGTHF	GRKLFGTHF	10	0.083	0.2344	0.2251	0	9	GRKLFGTPF	0.919715	9	9	1,8	7	False	2	-2	43.33333333333333	1.66	-0.4111111111111111	11.651789722032843	0.0655555555555555	-0.1355555555555555	0.501111111111111	-0.1888888888888888	>seq_836	GRKLFGTPF	0.2344	0.0536100682593856	2.6688189211265488e-11	False	False
709	HLA-B2705	0	5	GRRLAALPM	GRRLAALPV	GRRLAALPM	GRRLAALPM	9	0.7653	1.603	0.7653	0	9	GRRLAALPV	0.985094	9	9	1,8	8	True	1	1	108.88888888888889	1.4544444444444449	0.2333333333333332	12.500109306536617	0.1233333333333333	-0.2444444444444444	0.4933333333333333	0.111111111111111	>seq_837	GRRLAALPV	1.603	0.3999325077978789	0.0	False	False
710	HLA-A1101	0	6	GSAPSLLHQR	GSAPSVLHQR	GSAPSLLHQR	GSAPSLLQR	10	0.2527	0.1829	0.2527	0	10	GSAPSVLHQR	0.964825	10	10	0,1,9	5	False	6	1	88.0	1.933	-0.54	10.551758703775704	-0.1309999999999999	-0.4110000000000001	0.309	0.179	>seq_839	GSAPSVLQR	0.1829	0.0964377255330781	0.0	False	False
711	HLA-A1101	0	5	GSGEYLSLSFK	GSGEYLSLAFK	GSGEYLSLSFK	GSYLSLSFK	11	0.6795	0.9009	0.6795	0	11	GSGEYLSLAFK	0.982083	11	11	0,1,10	8	False	4	1	70.9090909090909	0.7272727272727271	-0.1363636363636363	6.40200117090717	0.0081818181818182	-0.4381818181818183	0.228181818181818	-0.3781818181818182	>seq_840	GSYLSLAFK	0.9009	0.16699000999001	0.0	False	False
712	HLA-A3101	0	2	GSIRISSMR	GSIRIYSMR	GSIRISSMR	GSIRISSMR	9	0.2397	0.1483	0.2397	0	9	GSIRIYSMR	0.918414	9	9	8	5	False	2	-2	86.66666666666666	2.99	-0.1	12.500109306536617	-0.1777777777777777	-0.2588888888888889	0.1677777777777777	-0.0322222222222222	>seq_841	GSIRIYSMR	0.1483	0.1477314902225219	0.0	False	False
713	HLA-A1101	0	2	GSKRAVTK	GSKKAVTK	GSKRAVTK	GSKRA-VTK	8	4.5046	3.9103	4.5046	0	8	GSKKAVTK	0.960549	8	8	0,1,2,3,4,7	3	True	2	2	48.75	3.15	-1.025	11.823055271990595	-0.5137499999999999	-0.39125	0.6574999999999999	-0.0325	>seq_842	GS-KKAVTK	3.9103	0.6846236299005192	0.0	False	False
714	HLA-A1101	0	3	GSNKKRKFSK	GSKKKRKFSK	GSNKKRKFSK	GSNKKKFSK	10	1.5243	4.5941	1.5243	0	10	GSKKKRKFSK	0.964094	10	10	0,1,9	2	False	4	0	0.0	4.664	-2.28	11.997381378896534	-0.716	-0.014	0.7949999999999999	-0.077	>seq_844	GSKKKKFSK	4.5941	1.0185446855749765	0.0	False	False
715	HLA-C1502	0	5	GSTCSAHPV	WSTCSAHPV	GSTCSAHPV	GSTCSAHPV	9	5.6524	6.7556	5.6524	0	9	WSTCSAHPV	0.957317	9	9	1,8	0	False	1	-2	43.33333333333333	0.6622222222222223	0.111111111111111	7.359029809944332	-0.1111111111111111	-0.8255555555555555	-0.09	0.3088888888888889	>seq_846	WSTCSAHPV	7.889	1.602504479655216	0.0	False	False
716	HLA-A1101	0	1	GSTLLASFK	GSTPLASFK	GSTLLASFK	GSTLLASFK	9	0.2675	0.0562	0.2675	0	9	GSTPLASFK	0.906232	9	9	1,8	3	False	4	-3	97.77777777777776	-0.0722222222222223	0.6222222222222222	9.700002531521022	0.1488888888888888	-0.4766666666666667	0.0844444444444443	-0.28	>seq_847	GSTPLASFK	0.0562	1.0057428825622778	0.0	False	False
717	HLA-A2601	0	4	GSVINQGPM	ESVINQGPM	SVINQGPM	SVINQG-PM	9	8.0279	1.4224	16.9346	1	8	SVINQGPM	1.0	8	8	0,1,7	-1	True	0	5	85.0	0.4162499999999999	0.1	6.099999998230487	0.055	-0.4787499999999999	0.0562499999999999	0.0349999999999999	>seq_848	SVINQG-PM	8.0279	0.0	0.0	False	False
718	HLA-A0101	0	3	GSYECHVGIY	GPYECHVGIY	GSYECHVGIY	GSECHVGIY	10	0.8339	3.9957	0.8339	0	10	GPYECHVGIY	0.953662	10	10	9	1	False	4	-1	68.0	0.303	0.03	5.3609558255411685	0.075	-0.385	0.1289999999999999	-0.329	>seq_849	GPYEHVGIY	3.9957	0.6598656105313212	0.0	False	True
719	HLA-B1501	0	8	GSYPAQGPRF	GSYPARGPRF	GSYPAQGPRF	GSYPAGPRF	10	1.1701	1.2907	1.1701	0	10	GSYPARGPRF	0.942643	10	10	1,9	5	False	2	1	10.0	1.733	-0.95	9.348807885311544	-0.0779999999999999	-0.513	0.2169999999999999	0.3769999999999999	>seq_850	GSYPAGPRF	1.2907	0.1093314170605098	0.0	False	False
720	HLA-A0101	0	0	GSYVRTLVY	GSYVQTLVY	GSYVRTLVY	GSYVRTLVY	9	0.3603	0.2732	0.3603	0	9	GSYVQTLVY	0.943328	9	9	1,8	4	False	2	1	107.77777777777776	0.8033333333333331	0.3555555555555555	9.171628129668534	0.1577777777777777	-0.0722222222222222	-0.0488888888888889	-0.1922222222222222	>seq_851	GSYVQTLVY	0.2732	0.1148687042459736	0.0	False	False
721	HLA-A2601	0	6	GTADTKVHF	ETADTKVHF	GTADTKVHF	GTADTKVHF	9	0.535	0.0071	0.535	0	9	ETADTKVHF	0.972964	9	9	0,1,8	0	True	2	-2	43.33333333333333	1.5888888888888886	-0.3999999999999999	7.549350681714714	-0.1333333333333333	-0.4033333333333333	0.201111111111111	0.0077777777777777	>seq_852	ETADTKVHF	0.0071	39.77838028169014	0.0	False	False
722	HLA-A1101	0	0	GTAPLGTLR	GAAPLGTLR	GTAPLGTLR	GTAPLGTLR	9	0.1066	0.7251	0.1066	0	9	GAAPLGTLR	0.964863	9	9	1,8	1	True	4	0	97.77777777777776	0.7255555555555557	0.1222222222222221	10.550002220086752	0.06	-0.6944444444444443	0.4522222222222221	0.0855555555555555	>seq_853	GAAPLGTLR	0.7251	0.0909282857536891	0.0	False	False
723	HLA-A2601	0	2	GTAPSTTNSV	ETAPSTTNSV	TAPSTTNSV	TAPSTTNSV	10	3.4125	0.5625	7.5847	1	9	TAPSTTNSV	1.0	9	9	0,1,8	-1	True	0	4	43.33333333333333	1.7000000000000002	-0.3111111111111111	6.099999998230487	-0.2466666666666667	-0.6866666666666666	-0.3322222222222222	0.4044444444444444	>seq_854	TAPSTTNSV	3.4125	0.0	9.08835306588181e-07	False	False
724	HLA-A0101	0	9	GTFFVLAYY	GTFSVLAYY	GTFFVLAYY	GTFFVLAYY	9	0.6732	0.2965	0.6732	0	9	GTFSVLAYY	0.918109	9	9	1,8	3	False	2	-2	86.66666666666666	-1.6466666666666667	1.2999999999999998	6.086602629628032	0.6655555555555556	-0.0088888888888888	-0.3511111111111111	-0.3911111111111111	>seq_856	GTFSVLAYY	0.2965	0.8552932209106241	5.89524745824429e-05	False	True
725	HLA-A2601	0	6	GTFSVLAYY	GTFFVLAYY	GTFSVLAYY	GTFSVLAYY	9	0.0793	0.2519	0.0793	0	9	GTFFVLAYY	0.918109	9	9	0,1,8	3	False	2	-2	86.66666666666666	-0.937777777777778	0.8999999999999999	6.086602629628032	0.4222222222222222	-0.2344444444444444	-0.2744444444444445	-0.3566666666666667	>seq_857	GTFFVLAYY	0.2519	0.054335768161969	0.0	False	False
726	HLA-A1101	0	2	GTGEYNYSK	GTGEYNYSQ	GTGEYNYSK	GTGEYNYSK	9	0.0739	10.3127	0.0739	0	9	GTGEYNYSQ	0.984815	9	9	1,8	8	True	2	1	0.0	2.5966666666666667	-1.7555555555555555	6.395413115154952	-0.3922222222222222	-0.4566666666666666	0.4377777777777777	-0.43	>seq_858	GTGEYNYSQ	10.3127	0.0733704383914978	0.0	False	False
727	HLA-A0101	0	1	GTGKVTVEY	STGKVTVEY	GTGKVTVEY	GTGKVTVEY	9	0.1589	0.0738	0.1589	0	9	STGKVTVEY	0.981277	9	9	1,8	0	False	2	0	64.44444444444444	0.8533333333333332	-0.2777777777777778	6.40200117090717	-0.1444444444444444	-0.5255555555555556	0.3933333333333332	-0.2588888888888889	>seq_859	STGKVTVEY	0.0738	0.183230216802168	0.0	False	False
728	HLA-A1101	0	7	GTHFYPLIGR	GTPFYPLIGR	GTHFYPLIGR	GTFYPLIGR	10	0.4263	0.4594	0.4263	0	10	GTPFYPLIGR	0.908049	10	10	0,1,9	2	False	2	-2	78.0	0.7590000000000001	-0.1	9.351184298284352	0.2339999999999999	-0.1909999999999999	0.2899999999999999	0.1279999999999999	>seq_860	GTFYPLIGR	0.4594	0.0307151284283848	0.0	False	False
729	HLA-A0101	0	5	GTISSASFY	GTISSASFH	GTISSASFY	GTISSASFY	9	0.2156	4.7533	0.2156	0	9	GTISSASFH	0.980621	9	9	1,8	8	True	2	2	54.44444444444444	0.251111111111111	0.4777777777777777	6.093198032584041	0.1111111111111111	-0.5900000000000001	-0.31	-0.2166666666666666	>seq_861	GTISSASFH	4.7533	0.2058208234279342	0.0	False	False
730	HLA-A1101	0	5	GTNAFLPMCR	GTNAFNPMCR	GTNAFLPMCR	GTNAFPMCR	10	1.007	0.8925	1.007	0	10	GTNAFNPMCR	0.899093	10	10	0,1,9	5	False	0	-3	49.0	0.985	0.2099999999999999	8.549912034533918	0.1439999999999999	-0.287	-0.03	0.0469999999999999	>seq_863	GTNAFNPMR	0.8925	0.1291893557422968	0.0	False	False
731	HLA-A1101	1	7	GTSAPRKKK	GTSAPRKKQ	GTSAPRKKK	GTSAPRKKK	9	0.2216	2.6526	0.2216	0	9	GTSAPRKKQ	0.986829	9	9	1,8	8	True	2	1	11.11111111111111	3.8655555555555554	-1.9888888888888887	11.924509373493493	-0.6466666666666667	-0.3066666666666666	0.7711111111111111	0.3844444444444443	>seq_864	GTSAPRKKQ	7.4056	0.2149689964351301	0.0	False	False
732	HLA-A0201	0	7	GVFQKYPETLV	GVFEKYPETLV	FQKYPETLV	FQKYPETLV	11	2.2651	0.7493	2.9854	2	9	FEKYPETLV	0.970432	9	9	1,8	1	True	2	2	75.55555555555556	0.9633333333333332	-0.4111111111111111	6.40200117090717	0.0911111111111111	0.25	-0.1211111111111111	0.2577777777777778	>seq_866	FEKYPETLV	17.3161	1.968804759732272	0.0	False	False
733	HLA-A1101	0	5	GVGPGRISK	GVGPGRISE	GVGPGRISK	GVGPGRISK	9	0.0386	11.4264	0.0386	0	9	GVGPGRISE	0.983811	9	9	1,8	8	True	2	1	75.55555555555556	1.3433333333333333	-0.3666666666666666	11.651775666512547	-0.1844444444444444	-0.8211111111111111	0.8588888888888888	0.0499999999999999	>seq_867	GVGPGRISE	11.4264	0.0384696037247076	0.0076197710941836	False	False
734	HLA-A1101	0	5	GVGPRFVRCRK	GVGPRFVRCRN	GVGPRFVRCRK	GVGPRFVRK	11	1.5262	3.163	1.5262	0	11	GVGPRFVRCRN	0.98579	11	11	0,1,10	10	True	4	0	52.72727272727272	3.2809090909090908	-0.5545454545454546	12.222750446759164	-0.2309090909090909	-0.1072727272727272	0.5399999999999999	0.2772727272727272	>seq_868	GVGPRFVRR	27.0	1.439930131851852	0.0	False	False
735	HLA-A0201	0	4	GVINAEFML	GVINAAFML	GVINAEFML	GVINAEFML	9	1.2913	1.4925	1.2913	0	9	GVINAAFML	0.93465	9	9	1,8	5	False	2	-1	129.99999999999997	-0.9455555555555556	1.2888888888888888	3.849983240943402	0.4111111111111111	-0.2633333333333333	0.1666666666666666	-0.4733333333333334	>seq_869	GVINAAFML	1.4925	0.174076757118928	0.0	False	False
736	HLA-A0201	0	6	GVISSFVHV	GVINSFVHV	GVISSFVHV	GVISSFVHV	9	0.2446	0.2727	0.2446	0	9	GVINSFVHV	0.947476	9	9	1,8	3	False	2	1	140.0	-1.0555555555555556	1.6333333333333333	7.550323993898928	0.3444444444444444	-0.4055555555555555	-0.0611111111111111	-0.0988888888888889	>seq_870	GVINSFVHV	0.2727	0.0252044737807113	5.89524745824429e-05	False	False
737	HLA-A1101	0	7	GVISSLLKY	GVISSLLKD	GVISSLLKY	GVISSLLKY	9	0.1281	1.179	0.1281	0	9	GVISSLLKD	0.969534	9	9	1,8	8	True	2	-3	162.2222222222222	-0.8055555555555557	1.011111111111111	9.298300650902092	0.2944444444444445	-0.2277777777777777	0.1288888888888888	-0.3233333333333333	>seq_871	GVISSLLKD	27.125	0.1274950374193548	0.0	False	False
738	HLA-B1501	0	2	GVKWHTAVIY	GVKWHTAVTY	GVKWHTAVIY	GVKHTAVIY	10	0.5451	0.1965	0.5451	0	10	GVKWHTAVTY	0.969577	10	10	1,9	8	False	3	-1	107.0	-0.516	0.43	9.300695891492069	0.291	-0.0539999999999999	0.1529999999999999	-0.221	>seq_872	GVKHTAVTY	0.1965	0.9670323664122138	0.0	False	False
739	HLA-A0201	0	4	GVLELSFPQA	GVLELSCPQA	VLELSFPQA	VLELSFPQA	10	1.5532	3.8066	2.4115	1	9	VLELSCPQA	0.877646	9	9	1,8	5	False	2	-2	129.99999999999997	-0.3244444444444446	0.7777777777777779	3.849983240943402	0.2844444444444444	-0.1255555555555556	-0.13	0.1477777777777777	>seq_873	VLELSCPQA	3.8066	0.919450659381075	0.0	False	False
740	HLA-A0211	0	1	GVLRPLCSL	GVLRPLRSL	GVLRPLCSL	GVLRPLCSL	9	1.7497	2.2999	1.7497	0	9	GVLRPLRSL	0.890553	9	9	1,8	6	False	2	-3	162.2222222222222	-0.3	1.2000000000000002	8.549912034533918	0.3222222222222222	-0.2788888888888888	0.0966666666666666	0.1199999999999999	>seq_874	GVLRPLRSL	2.2999	0.4185768685595026	0.5	False	False
741	HLA-A1101	0	3	GVLYVVRSLY	GVLYVVRSVY	VLYVVRSLY	VLYVVRSLY	10	2.1588	3.859	3.7488	1	9	VLYVVRSVY	0.977559	9	9	1,8	7	False	6	1	183.3333333333333	-0.3733333333333335	1.3666666666666667	9.171628129668534	0.4533333333333333	0.3022222222222221	-0.2022222222222222	-0.1588888888888889	>seq_875	VLYVVRSVY	3.859	0.9511250997667792	0.0	False	False
742	HLA-A1101	0	8	GVPGQTGLK	GVPGQPGLK	GVPGQTGLK	GVPGQTGLK	9	0.7241	0.6444	0.7241	0	9	GVPGQPGLK	0.909802	9	9	1,8	5	False	4	-1	75.55555555555556	0.2088888888888888	-0.3222222222222222	9.700002531521022	-0.081111111111111	-0.8744444444444445	0.7022222222222222	-0.1111111111111111	>seq_876	GVPGQPGLK	0.6444	0.0895573711980136	0.0	False	False
743	HLA-A3101	0	6	GVQPPETPR	GVQPPETTR	GVQPPETPR	GVQPPETPR	9	0.0922	0.0883	0.0922	0	9	GVQPPETTR	0.945067	9	9	8	7	False	4	-1	32.22222222222222	2.7622222222222224	-1.4666666666666666	6.410149741452187	-0.3033333333333333	-0.37	0.2688888888888889	1.1266666666666667	>seq_877	GVQPPETTR	0.0883	0.0040722536806342	0.0076202203248253	False	False
744	HLA-A0201	0	3	GVWALPDPI	GVWALPGPI	GVWALPDPI	GVWALPDPI	9	2.0148	4.3626	2.0148	0	9	GVWALPGPI	0.911781	9	9	1,8	6	False	2	-1	129.99999999999997	-1.1377777777777778	0.7000000000000001	3.749987360555679	0.4588888888888889	-0.3455555555555555	0.0766666666666666	0.47	>seq_879	GVWALPGPI	4.3626	1.084295475175354	0.992437850752264	False	False
745	HLA-C0702	0	3	GYQLSLSAVF	GYQLSLPAVF	YQLSLSAVF	YQLSLSAVF	10	1.0365	0.4315	3.8364	1	9	YQLSLPAVF	0.926737	9	9	1,8	5	False	4	-1	129.99999999999997	-0.6877777777777777	1.1111111111111112	6.093198032584041	0.3844444444444444	-0.07	-0.3877777777777778	-0.2955555555555555	>seq_880	YQLSLPAVF	0.4315	1.4532618771726535	0.0	False	False
746	HLA-A2402	0	2	GYSGEPRPTYF	GYAGEPRPTYF	GYSGEPRPTYF	GYSPRPTYF	11	0.2151	0.1689	0.2151	0	11	GYAGEPRPTYF	0.979095	11	11	1,10	2	False	4	1	0.0	2.101818181818182	-1.2090909090909088	6.396685941610485	-0.0799999999999999	-0.2945454545454545	0.1063636363636363	0.4136363636363636	>seq_881	GYAPRPTYF	0.1689	0.0588373001776199	0.999999999999795	False	False
747	HLA-C0702	0	8	GYVDVVKEL	GYVDVVKVL	GYVDVVKEL	GYVDVVKEL	9	0.0624	0.0947	0.0624	0	9	GYVDVVKVL	0.95383	9	9	1,8	7	False	2	-2	140.0	0.36	0.4222222222222222	4.184406685177237	0.0611111111111111	-0.1355555555555555	0.3311111111111111	-0.2066666666666666	>seq_882	GYVDVVKVL	0.0947	0.0212832101372756	0.0	False	False
748	HLA-B3501	0	9	HACDTDLRGWY	YACDTDLRGWY	HACDTDLRGWY	HACDTDLRY	11	1.5134	1.1091	1.5134	0	11	YACDTDLRGWY	0.985652	11	11	1,10	0	True	2	2	44.54545454545455	2.586363636363636	-0.9000000000000002	5.40564689738676	-0.0854545454545454	-0.0799999999999999	0.0336363636363636	-0.0918181818181818	>seq_883	YACDTDLRY	1.1091	0.551679397709855	3.47580404973379e-09	False	False
749	HLA-B3501	0	8	HAEAGLCAGY	HAEAGLGAGY	HAEAGLCAGY	HAEAGLCAY	10	1.1749	0.5971	1.1749	0	10	HAEAGLGAGY	0.906018	10	10	1,9	6	False	2	-3	69.0	-0.1899999999999999	0.2899999999999999	5.361016532871872	0.059	-0.7770000000000001	0.445	-0.4779999999999999	>seq_884	HAAGLGAGY	0.5971	1.1369238318539612	0.0	False	False
750	HLA-B3501	0	5	HAFLSQGSSPY	HAFLSQGSAPY	HAFLSQGSSPY	HAFQGSSPY	11	0.2542	0.2718	0.2542	0	11	HAFLSQGSAPY	0.981159	11	11	1,10	8	False	4	1	44.54545454545455	0.8990909090909089	-0.3636363636363637	7.542349207215011	0.0236363636363635	-0.4227272727272728	-0.1109090909090909	0.0881818181818181	>seq_885	HAFQGSAPY	0.3213	0.0530868969810146	0.0	False	False
751	HLA-A3101	0	7	HALAFPQAR	HAPAFPQAR	HALAFPQAR	HALAFPQAR	9	0.1782	0.8841	0.1782	0	9	HAPAFPQAR	0.907654	9	9	8	2	False	4	-3	76.66666666666666	1.3099999999999998	-0.0888888888888889	10.551758703775704	0.0766666666666666	-0.16	0.1855555555555555	0.2633333333333333	>seq_886	HAPAFPQAR	0.8841	0.1422818459450288	1.20812138761297e-17	False	False
752	HLA-B3501	0	0	HAPALDAPL	HAPGLDAPL	HAPALDAPL	HAPALDAPL	9	2.406	2.1148	2.406	0	9	HAPGLDAPL	0.937586	9	9	1,8	3	False	4	0	120.0	-0.2099999999999999	0.3444444444444444	5.292257586028427	0.2255555555555556	-0.4855555555555556	0.2022222222222222	0.6277777777777778	>seq_887	HAPGLDAPL	2.1148	0.3312971439379615	0.0	False	False
753	HLA-C0303	0	8	HAPPPEPPPL	HAHPPEPPPL	HAPPPEPPPL	HAPPPPPPL	10	0.2999	0.2445	0.2999	0	10	HAHPPEPPPL	0.936406	10	10	0,1,4,9	2	False	2	-2	49.0	0.474	-1.0700000000000005	5.363507221918553	0.122	-0.352	0.114	2.0929999999999995	>seq_888	HAHPPPPPL	0.2445	0.0679528016359918	0.996175656028184	False	False
754	HLA-C0702	0	9	HATPLPVTSL	HATSLPVTSL	ATPLPVTSL	ATPLPVTSL	10	1.2506	2.0667	2.8173	1	9	ATSLPVTSL	0.93627	9	9	1,8	2	False	4	-1	129.99999999999997	-0.7944444444444445	0.911111111111111	6.099999998230487	0.3022222222222222	-0.4411111111111111	-0.2577777777777778	0.6955555555555556	>seq_889	ATSLPVTSL	2.0667	0.4938378380993855	4.56155761811434e-07	False	False
755	HLA-A2402	0	3	HFPVYTLGF	HIPVYTLGF	HFPVYTLGF	HFPVYTLGF	9	0.1576	1.1652	0.1576	0	9	HIPVYTLGF	0.952705	9	9	1,8	1	True	2	0	75.55555555555556	-0.9433333333333334	0.711111111111111	7.542349207215011	0.5577777777777778	-0.0033333333333333	-0.2022222222222222	0.1877777777777778	>seq_891	HIPVYTLGF	1.1652	0.1362836937864744	0.0001178979987861	False	False
756	HLA-B3501	0	9	HGLYKDLYAY	HGLYKDRYAY	GLYKDLYAY	GLYKDLYAY	10	1.2052	1.3882	1.7571	1	9	GLYKDRYAY	0.910793	9	9	1,8	5	False	4	-2	97.77777777777776	0.2333333333333334	-0.2555555555555556	6.317627584096044	0.2422222222222222	0.0599999999999999	0.1455555555555555	-0.4366666666666667	>seq_892	GLYKDRYAY	1.3882	0.1588759544734188	0.0	False	False
757	HLA-B1501	0	8	HIKLDSSAQF	QIKLDSSAQF	HIKLDSSAQF	HIKDSSAQF	10	0.2043	0.3313	0.2043	0	10	QIKLDSSAQF	0.983547	10	10	1,9	0	False	4	0	88.0	1.664	-0.2799999999999999	7.549350681714714	-0.0749999999999999	-0.103	0.0059999999999999	-0.0279999999999999	>seq_896	QIKDSSAQF	0.3313	0.0783160277693933	0.0	False	False
758	HLA-A1101	0	4	HINTVMEVK	HKNTVMEVK	HINTVMEVK	HINTVMEVK	9	0.3635	7.8365	0.3635	0	9	HKNTVMEVK	0.947754	9	9	1,8	1	True	1	-3	107.77777777777776	1.208888888888889	-4.9343245538895844e-17	7.549726882018149	-0.0344444444444444	0.0711111111111111	0.2122222222222222	-0.0533333333333333	>seq_897	HKNTVMEVK	7.8365	0.3466388693932239	0.0	False	True
759	HLA-B3501	0	9	HIVHTGEKPY	HIVHTGEKPY	IVHTGEKPY	IVHTGEKPY	10	0.7375	0.7375	2.4801	1	9	IVHTGEKPY	1.0	9	9	1,8	-1	True	0	7	75.55555555555556	1.092222222222222	-0.6555555555555557	7.5418101428076625	-0.051111111111111	-0.1344444444444444	0.3488888888888888	0.3033333333333333	>seq_898	IVHTGEKPY	0.7375	0.0	0.0	False	False
760	HLA-A1101	0	9	HIVHTGEKPYK	HIVHTGEKPYK	IVHTGEKPYK	IVHTGEPYK	11	0.6436	0.6436	1.7344	1	10	IVHTGEKPYK	1.0	10	10	0,1,9	-1	True	0	5	68.0	1.5379999999999998	-0.98	9.258471165783703	-0.1629999999999999	-0.051	0.477	0.286	>seq_899	IVHTGEPYK	0.6436	0.0	1.36151444310081e-06	False	False
761	HLA-A0201	0	1	HLATHFNFLI	HLATHFNLLI	HLATHFNFL	HLATHFNFL	10	0.3525	0.4651	3.0732	0	9	HLATHFNLL	0.961311	9	9	1,8	7	False	6	0	97.77777777777776	0.1022222222222222	0.4888888888888887	7.714356231503189	0.4133333333333334	0.1233333333333333	-0.0377777777777777	-0.1366666666666666	>seq_901	HLATHFNLL	0.4651	0.0853397118899161	0.0	False	False
762	HLA-A0101	0	1	HLEKLCHGLY	HLGKLCHGLY	HLEKLCHGLY	HLEKLHGLY	10	0.3402	1.814	0.3402	0	10	HLGKLCHGLY	0.929317	10	10	9	2	False	2	-2	117.0	0.4839999999999999	-0.1600000000000001	7.520168579183519	0.146	0.0699999999999999	0.408	-0.246	>seq_902	HLGKLHGLY	1.814	0.276398434399118	5.89524745840161e-05	False	True
763	HLA-A0201	0	6	HLFCVFYGL	RLFCVFYGL	HLFCVFYGL	HLFCVFYGL	9	1.136	0.8695	1.136	0	9	RLFCVFYGL	0.970303	9	9	1,8	0	False	2	0	118.88888888888889	-1.9177777777777776	1.6666666666666667	7.355498301796615	0.7422222222222223	0.1022222222222222	-0.2633333333333334	-0.3411111111111111	>seq_903	RLFCVFYGL	0.8695	0.3481817136285219	0.0	False	True
764	HLA-A0201	0	3	HLGNNRIFYV	HLGNNRISYV	HLGNNRIFYV	HLGNNIFYV	10	1.1831	2.3945	1.1831	0	10	HLGNNRISYV	0.935629	10	10	1,9	7	False	2	-2	107.0	1.52	-0.1099999999999999	9.351184298284352	0.144	0.0859999999999999	0.309	-0.296	>seq_904	HLGNNISYV	2.3945	0.5985413823345166	0.999941047525418	False	False
765	HLA-A0101	0	9	HLGVFSSYY	HLGVFPSYY	HLGVFSSYY	HLGVFSSYY	9	0.4683	0.3895	0.4683	0	9	HLGVFPSYY	0.91517	9	9	1,8	5	False	4	-1	75.55555555555556	-0.1266666666666666	0.3333333333333333	7.534655152820051	0.3211111111111111	-0.1011111111111111	-0.1944444444444445	-0.2622222222222222	>seq_905	HLGVFPSYY	0.3895	0.0947420795892169	0.0	False	True
766	HLA-A0201	0	0	HLIELNIENA	HLIELNIENP	HLIELNIENA	HLIENIENA	10	0.9102	5.8379	0.9102	0	10	HLIELNIENP	0.981403	10	10	1,9	9	True	4	-1	166.0	1.007	0.1199999999999999	4.25426907511428	0.064	-0.02	0.4410000000000001	-0.289	>seq_906	HLIELNIEP	5.8379	0.7682886894259923	0.0	False	False
767	HLA-A0201	0	6	HLLHHCFQPL	HLLHHCFQAL	LLHHCFQPL	LLHHCFQPL	10	2.5394	0.6428	3.6806	1	9	LLHHCFQAL	0.940699	9	9	1,8	7	False	4	-1	129.99999999999997	-0.4622222222222221	0.5777777777777777	7.523974965326488	0.4644444444444445	0.2222222222222222	-0.1366666666666667	0.2444444444444444	>seq_907	LLHHCFQAL	1.6044	1.479892171528297	0.0	False	False
768	HLA-A0201	0	9	HLMAPISLQV	RLMAPISLQV	LMAPISLQV	LMAPISLQV	10	0.0185	0.0185	0.1488	1	9	LMAPISLQV	1.0	9	9	1,8	-1	True	0	4	173.33333333333331	-1.5577777777777777	1.5666666666666664	6.099999998230487	0.5	-0.1622222222222222	-0.1966666666666666	0.0777777777777777	>seq_908	LMAPISLQV	0.0185	0.0	0.0	False	False
769	HLA-A0201	0	6	HLMCVKDSNI	HLMGVKDSNI	HLMCVKDSNI	HLMCVDSNI	10	10.0554	3.5574	10.0554	0	10	HLMGVKDSNI	0.901641	10	10	1,9	3	False	2	-3	107.0	1.1460000000000004	0.2	7.359000942669809	0.017	-0.032	-0.011	-0.1	>seq_909	HLMGVDSNI	3.5574	18.3673439028504	6.95160964873268e-09	False	False
770	HLA-A0201	0	6	HLQATLFLEV	HLQATLSLEV	LQATLFLEV	LQATLFLEV	10	0.7821	0.9762	1.224	1	9	LQATLSLEV	0.91885	9	9	1,8	5	False	2	-2	173.33333333333331	-0.9633333333333336	1.3888888888888888	3.849983240943402	0.4477777777777778	0.0277777777777777	-0.1166666666666666	-0.2855555555555555	>seq_912	LQATLSLEV	0.9762	0.1555066687154271	0.0	False	False
771	HLA-B1501	0	8	HLQLERINVY	HLQLERINVH	LQLERINVY	LQLERINVY	10	0.0076	0.7463	0.0723	1	9	LQLERINVH	0.977382	9	9	1,8	8	True	2	2	162.2222222222222	1.6944444444444444	-2.4671622769447922e-17	6.403313373681158	0.0844444444444444	0.3522222222222222	0.1711111111111111	-0.2533333333333333	>seq_913	LQLERINVH	0.7463	0.0075226048505962	1.5734275536184001e-15	False	False
772	HLA-A0101	0	9	HLSHQAHRY	HPSHQAHRY	HLSHQAHRY	HLSHQAHRY	9	0.2052	0.5747	0.2052	0	9	HPSHQAHRY	0.934691	9	9	1,8	1	True	4	-3	54.44444444444444	3.4722222222222223	-1.5666666666666669	9.355860744602978	-0.2522222222222222	0.1822222222222221	0.3033333333333334	0.0955555555555555	>seq_914	HPSHQAHRY	0.5747	0.1319321385070471	0.0	False	True
773	HLA-A0201	0	5	HLTCLLLWV	HLTCLLLWV	HLTCLLLWV	HLTCLLLWV	9	2.2602	2.2602	2.2602	0	9	HLTCLLLWV	1.0	9	9	1,8	-1	True	0	4	205.5555555555556	-2.233333333333333	1.9	7.359029809944332	0.79	0.2688888888888889	-0.2666666666666667	-0.2788888888888888	>seq_915	HLTCLLLWV	2.2602	0.0	0.500029476237291	False	False
774	HLA-B1501	0	3	HMCQPDLWKF	HMGQPDLWKF	HMCQPDLWKF	HMCQPDLKF	10	1.4656	1.5735	1.4656	0	10	HMGQPDLWKF	0.899521	10	10	1,9	2	False	2	-3	39.0	1.061	-0.56	7.359000942669809	0.208	0.3419999999999999	-0.253	0.195	>seq_917	HMGQPDLKF	1.5735	0.1005009469335874	0.0	False	False
775	HLA-A2601	0	4	HMIVVSIAY	HMIVISIAY	HMIVVSIAY	HMIVVSIAY	9	0.4908	0.5007	0.4908	0	9	HMIVISIAY	0.984634	9	9	0,1,8	4	False	3	3	162.22222222222223	-1.5422222222222224	1.755555555555555	7.542349207215011	0.5255555555555556	-0.0211111111111111	-0.2188888888888888	-0.1377777777777778	>seq_918	HMIVISIAY	0.5007	0.0097042540443379	0.0	False	False
776	HLA-A0201	0	6	HMMGFRTQEV	HMMEWFRTQE	HMMGFRTQEV	HMMGFTQEV	10	0.7571	6.9864	0.7571	0	10	HMMEWFRTQE	0.812474	10	10	1,9	3,4,5,6,7,8,9	True	8	-6	29.0	2.184	-0.5000000000000001	7.5513127176091075	-0.0279999999999999	0.036	0.087	-0.145	>seq_919	HMMEWFTQE	16.595	0.7225594510394697	0.0	False	False
777	HLA-A2601	0	6	HMSSYIASL	HMSSYIASF	HMSSYIASL	HMSSYIASL	9	2.3969	0.5217	2.3969	0	9	HMSSYIASF	0.983966	9	9	0,1,8	8	True	6	0	97.77777777777776	0.111111111111111	0.5666666666666667	7.542349207215011	0.2177777777777777	-0.2144444444444444	-0.2811111111111111	-0.1611111111111111	>seq_920	HMSSYIASF	0.5217	8.615424343492426	0.0	False	False
778	HLA-B0702	0	5	HPGRPGEVI	HPGPPGEVI	HPGRPGEVI	HPGRPGEVI	9	0.2489	0.1274	0.2489	0	9	HPGPPGEVI	0.888341	9	9	1,8	3	False	4	-2	75.55555555555556	1.7277777777777776	-0.7222222222222222	7.5513127176091075	-0.1122222222222222	-0.4911111111111111	0.7088888888888888	0.6422222222222222	>seq_922	HPGPPGEVI	0.1274	0.2373732339089481	0.0	False	False
779	HLA-B0702	0	2	HPMAGAHEKTA	HPMAGADEKTA	HPMAGAHEKTA	HPMAGAHTA	11	1.06	1.4473	1.06	0	11	HPMAGADEKTA	0.929905	11	11	1,3,10	6	False	2	-1	27.27272727272727	1.411818181818182	-0.8363636363636363	7.713170561008155	-0.1881818181818181	-0.5236363636363636	0.5136363636363637	0.1763636363636363	>seq_923	HPMAGAKTA	1.4473	0.2836578456436122	0.5	False	False
780	HLA-B0702	0	8	HPPSTLLTTL	HSPSTLLTTL	HPPSTLLTTL	HPSTLLTTL	10	0.2077	0.0188	0.2077	0	10	HSPSTLLTTL	0.965893	10	10	1,9	1	True	4	-1	117.0	0.1009999999999999	0.2099999999999998	7.550323993898928	0.24	-0.227	-0.222	0.719	>seq_924	HPSTLLTTL	0.2441	0.0309720606308889	3.47580404973379e-09	False	False
781	HLA-B0702	0	8	HPPSTLLTTLM	HSPSTLLTTLM	HPPSTLLTTL	HPSTLLTTL	11	0.2077	0.0188	0.9027	0	10	HSPSTLLTTL	0.965893	10	10	1,9	1	True	4	-1	117.0	0.1009999999999999	0.2099999999999998	7.550323993898928	0.24	-0.227	-0.222	0.719	>seq_925	HPSTLLTTL	0.2441	0.0309720606308889	3.47580404973379e-09	False	False
782	HLA-B0702	0	4	HPREANFKL	HPGEANFKL	HPREANFKL	HPREANFKL	9	0.0138	0.2961	0.0138	0	9	HPGEANFKL	0.908558	9	9	1,8	2	False	6	-2	54.44444444444444	3.2077777777777774	-1.3111111111111111	9.697026920504868	-0.221111111111111	0.1677777777777777	0.4911111111111111	0.3433333333333332	>seq_927	HPGEANFKL	0.2961	0.013156838905775	0.0	False	False
783	HLA-B0702	0	4	HPREANFKLKL	HPGEANFKLKL	HPREANFKL	HPREANFKL	11	0.0138	0.2961	0.0602	0	9	HPGEANFKL	0.908558	9	9	1,8	2	False	6	-2	54.44444444444444	3.2077777777777774	-1.3111111111111111	9.697026920504868	-0.221111111111111	0.1677777777777777	0.4911111111111111	0.3433333333333332	>seq_928	HPGEANFKL	0.2961	0.013156838905775	0.0	False	False
784	HLA-B0702	0	7	HPSAQISPT	DPSAQISPT	HPSAQISPT	HPSAQISPT	9	0.8846	7.5186	0.8846	0	9	DPSAQISPT	0.96956	9	9	1,8	0	False	2	-1	54.44444444444444	1.4266666666666667	-0.6555555555555557	7.550323993898928	-0.1344444444444444	-0.4655555555555555	-0.1688888888888889	0.8177777777777777	>seq_929	DPSAQISPT	7.5186	0.7805224908892613	0.0	False	False
785	HLA-B0702	0	7	HPSLCAHPPV	RPSLCAHPPV	HPSLCAHPPV	HPSLAHPPV	10	0.9833	0.5296	0.9833	0	10	RPSLCAHPPV	0.977914	10	10	1,9	0	False	2	0	78.0	0.067	0.0299999999999998	7.523974965326488	0.158	-0.345	-0.076	1.0770000000000002	>seq_930	RPSLAHPPV	0.5296	0.842377662386707	2.0491933110931699e-13	False	False
786	HLA-B0702	0	0	HPVLNLRRL	HPVLDLRRL	HPVLNLRRL	HPVLNLRRL	9	0.1694	0.2729	0.1694	0	9	HPVLDLRRL	0.93963	9	9	1,8	4	False	2	1	162.2222222222222	2.4822222222222217	-0.1888888888888889	12.50011018011719	0.0777777777777778	0.321111111111111	0.4522222222222222	0.3533333333333333	>seq_931	HPVLDLRRL	0.2729	0.0642466104800293	0.0	False	False
787	HLA-B1501	0	3	HQGRELQAM	HFGRELQAM	HQGRELQAM	HQGRELQAM	9	0.3753	8.6933	0.3753	0	9	HFGRELQAM	0.92733	9	9	1,8	1	True	0	-3	54.44444444444444	3.0499999999999994	-1.2333333333333334	7.5513127176091075	-0.2977777777777777	-0.1244444444444444	0.481111111111111	-0.2711111111111111	>seq_932	HFGRELQAM	8.6933	0.3590978569703105	0.0076197710941836	False	False
788	HLA-B2705	0	3	HRARTCRCR	HKARTCRCR	HRARTCRCR	HRARTCRCR	9	2.1477	15.6726	2.1477	0	9	HKARTCRCR	0.975373	9	9	1,8	1	True	2	2	11.11111111111111	6.948888888888889	-1.6777777777777778	12.023445502854884	-0.6822222222222222	0.2788888888888888	0.2755555555555555	0.3888888888888889	>seq_933	HKARTCRCR	15.6726	1.8533892098311704	0.0	False	False
789	HLA-C0602	0	1	HRATPVFLV	HRATPAFLV	HRATPVFLV	HRATPVFLV	9	0.0206	0.0531	0.0206	0	9	HRATPAFLV	0.947941	9	9	1,8	5	False	4	0	118.88888888888889	0.4844444444444439	0.7555555555555555	10.551758703775704	0.2811111111111111	0.021111111111111	-0.0133333333333333	0.4522222222222221	>seq_934	HRATPAFLV	0.0531	0.012608286252354	0.0	False	False
790	HLA-B2705	0	1	HRTAWWGKV	HRAAWWGKV	HRTAWWGKV	HRTAWWGKV	9	1.6352	1.3084	1.6352	0	9	HRAAWWGKV	0.945063	9	9	1,8	2	False	4	0	43.33333333333333	1.8055555555555551	-0.9444444444444444	11.651789722032843	0.0333333333333333	0.1322222222222222	0.3533333333333333	-0.1722222222222222	>seq_935	HRAAWWGKV	1.3084	0.4084250687863038	0.0	False	False
791	HLA-A3101	0	5	HSASTPETR	RSASTPETR	HSASTPETR	HSASTPETR	9	0.4239	0.1345	0.4239	0	9	RSASTPETR	0.976543	9	9	8	0	False	2	0	11.11111111111111	4.057777777777778	-1.5555555555555556	7.5513127176091075	-0.5255555555555556	-0.3755555555555555	0.05	0.62	>seq_936	RSASTPETR	0.1345	0.912094126394052	0.0	False	False
792	HLA-A0101	0	3	HSDVFALST	HSDVFALGT	HSDVFALST	HSDVFALST	9	1.2934	2.0119	1.2934	0	9	HSDVFALGT	0.960867	9	9	1,8	7	False	2	0	86.66666666666666	1.0000000000000002	0.3999999999999999	5.292257586028427	0.0588888888888888	-0.3255555555555555	-0.2488888888888889	0.0544444444444444	>seq_938	HSDVFALGT	2.0119	0.4619056116109149	0.0	False	False
793	HLA-A0101	0	2	HSEYSSFFY	HSEYSSFFH	HSEYSSFFY	HSEYSSFFY	9	0.0098	0.8325	0.0098	0	9	HSEYSSFFH	0.978731	9	9	1,8	8	True	2	2	0.0	1.7766666666666666	-0.6777777777777778	5.363384399097413	0.0711111111111111	0.1688888888888888	-0.5177777777777778	-0.0488888888888889	>seq_939	HSEYSSFFH	0.8325	0.0096846366366366	0.0	False	True
794	HLA-B3501	0	3	HSLHLSFCF	HSFHLSFCF	HSLHLSFCF	HSLHLSFCF	9	1.4459	0.6595	1.4459	0	9	HSFHLSFCF	0.947543	9	9	1,8	2	False	6	0	86.66666666666666	-0.1066666666666665	0.8555555555555556	7.523974965326488	0.4155555555555555	0.0866666666666666	-0.3922222222222222	-0.0344444444444444	>seq_940	HSFHLSFCF	0.6595	1.724117907505686	0.0	False	False
795	HLA-A1101	0	6	HSLQAEHRLLK	HSLEAEHRLLK	LQAEHRLLK	LQAEHRLLK	11	0.2872	0.5726	0.6796	2	9	LEAEHRLLK	0.973663	9	9	1,8	1	True	2	2	141.1111111111111	2.3233333333333333	-0.6000000000000001	9.697026920504868	-0.1088888888888888	0.2577777777777778	0.5744444444444444	-0.1244444444444444	>seq_941	LEAEHRLLK	3.6221	0.2644276193368488	0.0	False	False
796	HLA-B1501	0	3	HSRKSTMSF	HSRKATMSF	HSRKSTMSF	HSRKSTMSF	9	0.1817	0.2334	0.1817	0	9	HSRKATMSF	0.965509	9	9	1,8	4	False	4	1	0.0	3.618888888888889	-1.1111111111111112	11.651789722032843	-0.3211111111111111	-0.0066666666666667	-0.1155555555555556	0.1611111111111111	>seq_943	HSRKATMSF	0.2334	0.0402480291345329	4.70058966754759e-07	False	False
797	HLA-A6901	0	8	HSWRGVAQHL	HSWRVVAQHL	HSWRGVAQHL	HSWGVAQHL	10	1.5982	3.581	1.5982	0	10	HSWRVVAQHL	0.9051	10	10	0,1,9	4	False	4	-3	78.0	1.914	-0.67	10.553501105867326	-0.0389999999999999	-0.0909999999999999	0.352	-0.1489999999999999	>seq_948	HSWRVVAQL	3.581	0.8849234738899748	0.0	False	False
798	HLA-A3101	0	0	HSYKCHLVLR	ISYKCHLVLR	SYKCHLVLR	SYKCHLVLR	10	0.1099	0.1099	0.1373	1	9	SYKCHLVLR	1.0	9	9	8	-1	False	0	5	118.88888888888889	1.5011111111111108	0.0666666666666666	9.449118782766163	0.0588888888888888	0.2777777777777778	0.0633333333333333	-0.0288888888888889	>seq_949	SYKCHLVLR	0.1099	0.0	0.0	False	False
799	HLA-A1101	0	8	HTAKDSFECK	HTAKDPFECK	HTAKDSFECK	HTAKDSFEK	10	0.4496	0.2368	0.4496	0	10	HTAKDPFECK	0.919458	10	10	0,1,9	5	False	4	-1	10.0	3.119	-1.24	7.359368198551238	-0.426	-0.101	0.1119999999999999	0.112	>seq_950	HTADPFECK	0.2368	0.4040324324324323	0.0	False	True
800	HLA-A1101	0	4	HTIPQAYWTK	HTIPQAHWTK	HTIPQAYWTK	HTIPQAYTK	10	0.0878	0.0694	0.0878	0	10	HTIPQAHWTK	0.930134	10	10	0,1,9	6	False	2	2	49.0	1.1969999999999998	-0.95	9.300695891492069	0.0509999999999999	0.1559999999999999	-0.118	0.2730000000000001	>seq_951	HTIPQAHTK	0.0694	0.0232783861671469	0.999999547320044	False	True
801	HLA-A0301	0	1	HTSYGRSLR	HTLYGRSLR	HTSYGRSLR	HTSYGRSLR	9	1.7334	1.577	1.7334	0	9	HTLYGRSLR	0.928738	9	9	1,8	2	False	2	-2	43.33333333333333	4.238888888888889	-1.3777777777777778	11.147684105671942	-0.3644444444444444	-0.1044444444444444	0.2877777777777777	0.0488888888888888	>seq_952	HTLYGRSLR	1.577	0.1719110716550413	0.0	False	False
802	HLA-A0301	0	1	HTSYGRSLRY	HTLYGRSLRY	TSYGRSLRY	TSYGRSLRY	10	0.2474	0.021	0.5243	1	9	TLYGRSLRY	0.949175	9	9	1,8	1	True	2	-2	43.33333333333333	3.736666666666667	-1.1666666666666667	10.118372942321002	-0.2488888888888889	-0.0155555555555555	0.0777777777777777	-0.0811111111111111	>seq_953	TLYGRSLRY	0.021	2.667207619047619	0.0	False	False
803	HLA-A1101	0	1	HVADQWEFK	PVADQWEFK	HVADQWEFK	HVADQWEFK	9	0.109	1.9536	0.109	0	9	PVADQWEFK	0.959879	9	9	1,8	0	False	2	-2	43.33333333333333	2.2355555555555555	-1.077777777777778	5.454297225456685	-0.1066666666666666	0.2411111111111111	0.12	-0.0677777777777777	>seq_954	PVADQWEFK	1.9536	0.102918407043407	0.0	False	False
804	HLA-A0201	0	4	HVFPETSFI	HVFPETAFI	HVFPETSFI	HVFPETSFI	9	0.8051	0.5683	0.8051	0	9	HVFPETAFI	0.966546	9	9	1,8	6	False	4	1	75.55555555555556	0.2799999999999999	0.5	5.363507221918553	0.2966666666666666	0.0444444444444444	-0.3155555555555556	0.4633333333333333	>seq_955	HVFPETAFI	0.5683	0.3354701390110857	0.0	False	False
805	HLA-A6901	1	4	HVIQILSFV	HVIQIFSFV	HVIQILSFV	HVIQILSFV	9	0.0125	0.0128	0.0125	0	9	HVIQIFSFV	0.946501	9	9	1,8	5	False	6	0	194.44444444444443	-1.3577777777777778	1.8333333333333333	7.550323993898928	0.5422222222222222	0.1177777777777777	-0.2177777777777778	-0.0877777777777777	>seq_956	HVIQIFSFV	0.0128	0.0002929687499999	0.0	False	False
806	HLA-A1101	0	7	HVQIAWHIYR	HVQIAWQIYR	VQIAWHIYR	VQIAWHIYR	10	0.7123	0.5489	1.4159	1	9	VQIAWQIYR	0.912132	9	9	1,8	5	False	4	0	129.99999999999997	0.8044444444444444	0.1777777777777777	9.351184298284352	0.3	0.4255555555555556	-0.0155555555555555	-0.1188888888888888	>seq_957	VQIAWQIYR	0.5489	0.2120419384222991	0.0	False	False
807	HLA-B3501	0	2	HVSDMSVVL	HVSDTSVVL	HVSDMSVVL	HVSDMSVVL	9	0.5812	0.4791	0.5812	0	9	HVSDTSVVL	0.933756	9	9	1,8	4	False	1	-1	140.0	0.0877777777777779	1.1111111111111112	5.292257586028427	0.1922222222222222	-0.2111111111111111	-0.2022222222222222	0.0044444444444444	>seq_958	HVSDTSVVL	0.4791	0.1238583176789814	3.47580404973379e-09	False	False
808	HLA-B3501	0	2	HVSPGASKM	PVSPGASKM	HVSPGASKM	HVSPGASKM	9	0.4923	8.039	0.4923	0	9	PVSPGASKM	0.964473	9	9	1,8	0	False	2	-2	43.33333333333333	0.8744444444444444	-0.3111111111111112	9.702001779340208	-0.111111111111111	-0.5877777777777777	0.2622222222222221	0.2255555555555555	>seq_959	PVSPGASKM	8.039	0.4621520599577062	0.0	False	False
809	HLA-A2601	0	7	HVVTISSLL	YVVTISSLL	HVVTISSLL	HVVTISSLL	9	0.2708	0.353	0.2708	0	9	YVVTISSLL	0.981502	9	9	0,1,8	0	True	2	2	194.44444444444443	-0.9788888888888888	1.6666666666666667	7.550323993898928	0.3777777777777778	-0.1822222222222222	-0.18	-0.0188888888888888	>seq_960	YVVTISSLL	0.353	0.0630588101983002	0.0	False	False
810	HLA-A3101	0	1	HYIPTDSECR	HYIPTDSEGR	HYIPTDSECR	HYIPTDSER	10	1.0249	0.8844	1.0249	0	10	HYIPTDSEGR	0.945012	10	10	0,9	8	False	2	-3	39.0	3.502	-1.21	5.451775335241109	-0.296	0.0189999999999999	-0.118	0.528	>seq_961	HYIPTSEGR	0.8844	0.1628204997738579	0.0	False	False
811	HLA-A2402	0	5	HYYRRRHMAAI	DYYRRRHMAAI	HYYRRRHMAAI	HYYRRRHMI	11	3.8223	4.627	3.8223	0	11	DYYRRRHMAAI	0.982426	11	11	1,10	0	True	2	-1	53.63636363636364	3.951818181818181	-1.1363636363636365	11.210317733697591	-0.1336363636363636	0.4390909090909092	0.3218181818181818	0.089090909090909	>seq_963	DYYRRRHMI	5.1392	0.9794494999221668	0.0	False	False
812	HLA-A1101	0	4	IAAGFVTEIK	IAAGVVTEIK	AAGFVTEIK	AAGFVTEIK	10	0.6719	0.9588	1.0832	1	9	AAGVVTEIK	0.933034	9	9	1,8	3	False	2	-1	97.77777777777776	-0.1744444444444445	0.7333333333333333	6.408795645926148	0.1066666666666666	-0.4433333333333333	0.3055555555555555	-0.2355555555555555	>seq_964	AAGVVTEIK	1.0859	0.2561622617183903	0.0	False	False
813	HLA-B0702	0	3	IAAHTRYAL	IPAHTRYAL	IAAHTRYAL	IAAHTRYAL	9	0.4229	0.0104	0.4229	0	9	IPAHTRYAL	0.947108	9	9	1,8	1	True	4	-1	120.0	0.7799999999999998	0.4444444444444443	9.351184298284352	0.1611111111111111	-0.1288888888888889	0.1644444444444444	-0.0933333333333333	>seq_965	IPAHTRYAL	0.0104	16.773677884615385	0.0	False	False
814	HLA-A3101	0	3	IACNIRELHR	IACSIRELHR	IACNIRELHR	IACNIRLHR	10	1.4755	1.3729	1.4755	0	10	IACSIRELHR	0.95071	10	10	0,9	3	False	2	1	127.00000000000004	3.01	-0.21	8.557410550303757	-0.1309999999999999	0.173	0.368	-0.002	>seq_966	IACSIRLHR	1.3729	0.1102675358729696	1.5734275536184001e-15	False	False
815	HLA-A0206	0	8	IAISCSYGQV	IGISCSYGQV	IAISCSYGQV	IAISCSYQV	10	9.7081	16.0819	9.7081	0	10	IGISCSYGQV	0.972582	10	10	1,9	1	True	4	0	117.0	-0.5429999999999999	1.0699999999999998	5.919503211509436	0.174	-0.4800000000000001	-0.224	-0.301	>seq_967	IGISCSYQV	21.5152	5.32760594881758	0.999999996524196	False	False
816	HLA-A0201	0	7	IALDYEWGTV	IALDYEGGTV	ALDYEWGTV	ALDYEWGTV	10	1.8097	1.5768	3.7413	1	9	ALDYEGGTV	0.859476	9	9	1,8	5	False	1	-2	86.66666666666666	0.4666666666666667	-0.0555555555555555	3.550073361489922	0.1677777777777778	-0.1877777777777777	0.0433333333333333	-0.3188888888888888	>seq_968	ALDYEGGTV	1.5768	0.2673003107559615	0.0	False	False
817	HLA-A0101	0	2	ICEENSLPY	TCEENSLPY	ICEENSLPY	ICEENSLPY	9	0.3691	0.2686	0.3691	0	9	TCEENSLPY	0.978587	9	9	1,8	0	False	3	-1	86.66666666666666	1.4088888888888889	-0.3777777777777778	3.613682009745389	-0.0422222222222222	-0.0411111111111111	-0.1033333333333333	0.1611111111111111	>seq_969	TCEENSLPY	0.2686	0.1381033134772896	0.0	False	False
818	HLA-C0303	0	7	ICVQRDPPGL	ICVQWDPPGL	VQRDPPGL	VQRDP-PGL	10	4.3965	3.2735	13.0145	2	8	VQWDPPGL	0.85162	8	8	0,1,7	2	False	2	-3	85.0	2.41	-0.8875	6.338718596380204	-0.1525	-0.3037499999999999	0.325	0.76375	>seq_970	VQWDP-PGL	3.2735	1.508254009469986	0.5	False	False
819	HLA-B1801	0	7	IEVEVNEI	IEVELNEI	IEVEVNEI	IEVEV-NEI	8	0.5472	0.7124	0.5472	0	8	IEVELNEI	0.956973	8	8	1,7	4	False	6	1	170.0	1.1437499999999998	0.425	3.4727998333983123	-0.0587499999999999	0.02375	0.3325	-0.1325	>seq_971	IEVEL-NEI	0.7124	0.1268914093206064	0.0	False	False
820	HLA-C0303	0	7	IEYNAIKEI	LEYNAIKEI	IEYNAIKEI	IEYNAIKEI	9	6.9786	9.4179	6.9786	0	9	LEYNAIKEI	0.989669	9	9	1,8	0	False	4	2	141.1111111111111	1.042222222222222	-0.0444444444444444	4.2581463060341775	0.0055555555555555	0.1388888888888888	0.3444444444444444	-0.2244444444444444	>seq_972	LEYNAIKEI	9.4179	1.807504749466441	0.0	False	False
821	HLA-C0303	0	7	IEYNAIKEIL	LEYNAIKEIL	IEYNAIKEI	IEYNAIKEI	10	6.9786	7.7741	18.2381	0	9	LEYNAIKEI	0.989669	9	9	1,8	0	False	4	2	141.1111111111111	1.042222222222222	-0.0444444444444444	4.2581463060341775	0.0055555555555555	0.1388888888888888	0.3444444444444444	-0.2244444444444444	>seq_973	LEYNAIKEI	9.4179	1.807504749466441	0.0	False	False
822	HLA-A3101	0	2	IFCGNTEPR	IFCENTEPR	IFCGNTEPR	IFCGNTEPR	9	1.4347	1.3812	1.4347	0	9	IFCENTEPR	0.896008	9	9	8	3	False	2	-2	43.33333333333333	2.313333333333333	-0.4888888888888889	6.232433001045138	-0.11	-0.2122222222222222	0.0966666666666666	0.2377777777777777	>seq_974	IFCENTEPR	1.3812	0.0555722922096728	0.0	False	False
823	HLA-A1101	0	2	IFFGEISSSK	IFVGEISSSK	IFFGEISSSK	IFFEISSSK	10	2.8426	0.3112	2.8426	0	10	IFVGEISSSK	0.95258	10	10	0,1,9	2	False	2	-1	78.0	0.5819999999999999	0.4399999999999998	6.408795645926148	0.102	-0.252	-0.035	-0.152	>seq_975	IVGEISSSK	0.7931	7.3457429075778595	0.0	False	False
824	HLA-A3101	0	6	IFKKVYLLLK	LFKKVYLLLK	IFKKVYLLLK	IFKKVLLLK	10	2.1517	2.7892	2.1517	0	10	LFKKVYLLLK	0.993417	10	10	0,9	0	True	4	2	185.0	-0.991	0.99	10.642922717146575	0.473	0.544	0.2439999999999999	-0.235	>seq_976	LFKKVLLLK	2.7892	0.4917928976050481	0.0	False	False
825	HLA-A2402	0	3	IFLGSFYLMNL	IFLGSFYLVNL	IFLGSFYLM	IFLGSFYLM	11	0.2805	0.6195	1.921	0	9	IFLGSFYLV	0.984211	9	9	1,8	8	True	1	1	129.99999999999997	-2.2744444444444447	1.9	6.093198032584041	0.8644444444444445	0.0933333333333333	-0.3455555555555555	-0.4666666666666667	>seq_977	IFLGSFYLV	0.6195	0.1534939467312349	0.0	False	False
826	HLA-C0303	0	6	IGMLKSRCEL	IGMLKSRREL	GMLKSRCEL	GMLKSRCEL	10	6.5131	3.9609	10.2384	1	9	GMLKSRREL	0.894868	9	9	1,8	6	False	2	-3	86.66666666666666	1.807777777777778	-0.1222222222222222	8.545125282369554	-0.0866666666666666	-0.1077777777777777	0.3222222222222222	-0.2622222222222222	>seq_979	GMLKSRREL	3.9609	4.196706258678582	0.0	False	False
827	HLA-C0303	0	1	IGVKNPRGIL	IGVKPPRGIL	GVKNPRGIL	GVKNPRGIL	10	4.4823	1.938	9.8097	1	9	GVKPPRGIL	0.890637	9	9	1,8	3	False	0	-2	118.88888888888889	1.261111111111111	-0.1999999999999999	11.651775666512547	-0.0466666666666666	-0.4111111111111111	0.7966666666666666	0.0288888888888888	>seq_980	GVKPPRGIL	1.938	5.884579922600622	0.996175543712172	False	False
828	HLA-A0201	0	1	IGWSHFIGWLV	IGWSYFIGWLV	WSHFIGWLV	WSHFIGWLV	11	15.2133	10.508	18.2419	2	9	WSYFIGWLV	0.92992	9	9	1,8	2	False	2	2	118.88888888888889	-1.6	1.011111111111111	7.550323993898928	0.7344444444444445	0.1888888888888888	-0.1522222222222222	-0.3622222222222222	>seq_981	WSYFIGWLV	10.508	6.812251664446139	0.0	False	False
829	HLA-C0602	0	8	IHLGQMALSL	IHLGQMDLSL	IHLGQMAL	IHLGQ-MAL	10	7.8225	11.9176	11.549	0	8	IHLGQMDL	0.931884	8	8	0,1,7	6	False	2	-2	158.75	-1.2075	1.0875	7.550323993898928	0.445	-0.2475	0.2799999999999999	-0.45375	>seq_982	IHL-GQMDL	12.867	3.066806656563302	0.0	False	False
830	HLA-A1101	0	3	IIKFVNDTK	LIKFVNDTK	IIKFVNDTK	IIKFVNDTK	9	0.8132	1.0959	0.8132	0	9	LIKFVNDTK	0.990369	9	9	1,8	0	False	4	2	118.88888888888889	1.3522222222222224	0.0555555555555556	9.537297862581909	2.4671622769447922e-17	0.1622222222222221	0.1488888888888888	-0.0088888888888888	>seq_985	LIKFVNDTK	1.0959	0.2097742859749977	0.0	False	False
831	HLA-A0201	0	0	IILDVPEIV	NILDVPEIV	IILDVPEIV	IILDVPEIV	9	0.1783	0.5483	0.1783	0	9	NILDVPEIV	0.970309	9	9	1,8	0	False	2	-3	237.7777777777777	-1.358888888888889	1.9	3.5500735570676625	0.508888888888889	0.0122222222222222	-0.0144444444444444	0.3411111111111112	>seq_986	NILDVPEIV	0.5483	0.1203191683385008	0.0	False	False
832	HLA-A0201	0	0	IILDVPEIVI	NILDVPEIVI	IILDVPEIV	IILDVPEIV	10	0.1783	0.4899	2.3499	0	9	NILDVPEIV	0.970309	9	9	1,8	0	False	2	-3	237.7777777777777	-1.358888888888889	1.9	3.5500735570676625	0.508888888888889	0.0122222222222222	-0.0144444444444444	0.3411111111111112	>seq_987	NILDVPEIV	0.5483	0.1203191683385008	0.0	False	False
833	HLA-B1501	0	8	IILQAVNFPF	RILQAVNFPF	ILQAVNFPF	ILQAVNFPF	10	1.2388	1.2388	3.8158	1	9	ILQAVNFPF	1.0	9	9	1,8	-1	True	0	6	129.99999999999997	-1.0522222222222224	1.2555555555555555	6.099999998230487	0.5388888888888889	0.041111111111111	-0.2533333333333333	0.0766666666666666	>seq_988	ILQAVNFPF	1.2388	0.0	0.0	False	False
834	HLA-A0201	0	8	IILQAVNFPFL	RILQAVNFPFL	ILQAVNFPFL	ILQAVNPFL	11	1.3273	1.3273	6.2408	1	10	ILQAVNFPFL	1.0	10	10	1,9	-1	True	0	4	156.0	-1.439	1.5100000000000002	6.099999998230487	0.621	0.0729999999999999	-0.22	0.0069999999999999	>seq_989	ILQAVNPFL	1.3273	0.0	0.0	False	False
835	HLA-A0201	0	1	IINALPFII	IINAVPFII	IINALPFII	IINALPFII	9	2.4733	2.0986	2.4733	0	9	IINAVPFII	0.957938	9	9	1,8	4	False	6	1	227.77777777777777	-2.5277777777777777	2.3666666666666667	6.099999998230487	0.8155555555555556	0.0333333333333333	-0.11	0.1044444444444444	>seq_990	IINAVPFII	2.0986	0.4416017869055564	0.0	False	False
836	HLA-A0201	0	1	IINALPFIISI	IINAVPFIISI	ALPFIISI	AL-PFIISI	11	0.7965	1.5059	3.293	3	8	AVPFIISI	0.969086	8	8	0,1,2,3,5,7	1	True	6	1	207.50000000000003	-2.63375	2.4375	6.099999998230487	0.7987500000000001	-0.0875	-0.275	0.2474999999999999	>seq_991	AV-PFIISI	4.2854	0.6484596187053717	0.0	False	False
837	HLA-A0201	0	5	IINRTPWSL	IINRTPGSL	IINRTPWSL	IINRTPWSL	9	0.7845	7.0715	0.7845	0	9	IINRTPGSL	0.878043	9	9	1,8	6	False	1	-2	129.99999999999997	1.16	0.0888888888888888	10.550002220086752	0.2388888888888889	0.1666666666666666	-0.0933333333333333	0.2622222222222222	>seq_992	IINRTPGSL	7.0715	0.6974689245563177	4.52679959335127e-07	False	False
838	HLA-A1101	0	1	IISAYKHMK	IISTYKHMK	IISAYKHMK	IISAYKHMK	9	0.5176	0.4918	0.5176	0	9	IISTYKHMK	0.945877	9	9	1,8	3	False	4	0	97.77777777777776	0.5888888888888889	-0.0444444444444444	10.247735909186304	0.0966666666666666	0.1722222222222222	0.1966666666666666	-0.1022222222222222	>seq_993	IISTYKHMK	0.4918	0.02715347702318	0.0	False	False
839	HLA-A3101	0	4	IITYRNIFK	IITYRNLFK	IITYRNIFK	IITYRNIFK	9	3.3815	4.0231	3.3815	0	9	IITYRNLFK	0.971163	9	9	8	6	False	4	2	129.99999999999997	1.342222222222222	0.2666666666666666	10.454924617893994	0.2188888888888889	0.4499999999999999	0.0111111111111111	-0.0622222222222222	>seq_994	IITYRNLFK	4.0231	0.5392782680022871	0.0	False	False
840	HLA-B1501	0	8	IIVGVGGAY	IIVGVGGAD	IIVGVGGAY	IIVGVGGAY	9	0.2001	45.6667	0.2001	0	9	IIVGVGGAD	0.968528	9	9	1,8	8	True	2	-3	162.22222222222223	-2.49	1.855555555555556	6.093198032584041	0.4688888888888889	-0.8677777777777776	0.5144444444444445	-0.5933333333333333	>seq_995	IIVGVGGAD	48.4	0.1992727270661156	0.0	False	False
841	HLA-B1501	0	8	IIVGVGGAYF	IIVGVGGADF	IIVGVGGAY	IIVGVGGAY	10	0.2001	1.9149	1.2985	0	9	IIVGVGGAD	0.968528	9	9	1,8	8	True	2	-3	162.22222222222223	-2.49	1.855555555555556	6.093198032584041	0.4688888888888889	-0.8677777777777776	0.5144444444444445	-0.5933333333333333	>seq_996	IIVGVGGAD	48.4	0.1992727270661156	0.0	False	False
842	HLA-A1101	0	3	IIYKEGDVEK	MIYKEGDVEK	IIYKEGDVEK	IIYKEGVEK	10	0.4514	0.4615	0.4514	0	10	MIYKEGDVEK	0.989001	10	10	0,1,9	0	True	3	1	107.0	1.876	-0.6799999999999999	4.426405943464488	-0.2139999999999999	0.0159999999999999	0.5599999999999999	-0.129	>seq_997	MIYKEGVEK	0.4615	0.0098789599133261	0.0001178979987861	False	False
843	HLA-A0201	0	9	ILAFVAAAV	ILAFVGAAV	ILAFVAAAV	ILAFVAAAV	9	0.5817	0.5877	0.5817	0	9	ILAFVGAAV	0.95012	9	9	1,8	5	False	4	0	195.55555555555551	-3.1266666666666665	2.966666666666667	6.099999998230487	0.6966666666666667	-0.4577777777777779	-0.05	-0.3255555555555555	>seq_999	ILAFVGAAV	0.5877	0.0059387442572741	0.0	False	False
844	HLA-B1501	0	8	ILAQLSDMHL	ILAQLSDMDL	ILAQLSDMH	ILAQLSDMH	10	4.1984	12.355	6.2366	0	9	ILAQLSDMD	0.969725	9	9	1,8	8	True	2	-1	141.1111111111111	0.377777777777778	0.5333333333333333	5.292257586028427	0.2155555555555555	-0.0922222222222222	-0.0422222222222222	-0.18	>seq_1000	ILAQLSDMD	52.5	3.862655951238096	0.0	False	False
845	HLA-B1501	0	0	ILCVTTADPY	ILRVTTADPY	ILCVTTADPY	ILVTTADPY	10	2.8369	1.3991	2.8369	0	10	ILRVTTADPY	0.922934	10	10	1,9	2	False	2	-3	117.0	-0.2969999999999999	0.9	3.749971055891365	0.2719999999999999	-0.216	-0.4269999999999999	0.293	>seq_1001	ILRVTTAPY	1.3991	2.9153704667286107	0.0	False	False
846	HLA-A0201	0	5	ILDFRWVPPV	ILDFRRVPPV	ILDFRWVPPV	ILFRWVPPV	10	1.4139	1.7808	1.4139	0	10	ILDFRRVPPV	0.869421	10	10	1,9	5	False	2	-3	136.0	0.0410000000000001	0.74	6.338718596380204	0.4989999999999999	0.29	-0.195	0.6649999999999999	>seq_1002	ILFRRVPPV	1.7808	0.2913072270889488	0.999999996524196	False	False
847	HLA-A0201	0	4	ILDGRDGHEV	TLDGRDGHEV	ILDGRDGHEV	ILDGDGHEV	10	0.3851	0.885	0.3851	0	10	TLDGRDGHEV	0.985489	10	10	1,9	0	False	3	-1	107.0	2.807	-0.6499999999999999	4.366072635632008	-0.2389999999999999	-0.3879999999999999	0.6899999999999998	-0.0839999999999999	>seq_1003	TLDGDGHEV	0.885	0.2175271073446327	0.5	False	False
848	HLA-A0101	0	6	ILEESENLY	ILEESENLH	ILEESENLY	ILEESENLY	9	0.0417	1.7116	0.0417	0	9	ILEESENLH	0.979384	9	9	1,8	8	True	2	2	129.99999999999997	1.761111111111111	-0.4444444444444443	3.472799689974636	-0.0666666666666666	0.1166666666666666	0.2066666666666667	-0.28	>seq_1006	ILEESENLH	1.7116	0.0406840558541715	0.0	False	False
849	HLA-A0201	0	4	ILEIINALPFI	ILEIINAVPFI	ILEIINAL	IL-EIINAL	11	0.944	0.8541	2.138	0	8	ILEIINAV	0.983684	8	8	0,1,2,3,5,7	7	True	6	1	256.25	-1.62	1.9875	3.849983240943402	0.56375	0.0	0.21	-0.36125	>seq_1007	IL-EIINAV	0.8541	0.099362603910549	0.0	False	False
850	HLA-A0201	0	6	ILFAALTFFL	ILVAALTFFL	ILFAALTFFL	ILFAATFFL	10	1.1746	1.1572	1.1746	0	10	ILVAALTFFL	0.95955	10	10	1,9	2	False	2	-1	176.0	-2.967	2.72	6.099999998230487	0.987	0.1009999999999999	-0.398	-0.316	>seq_1008	ILAALTFFL	1.7815	0.400148605108055	0.0	False	False
851	HLA-A0201	0	7	ILFLFFCFV	HLFLFFLFV	ILFLFFCFV	ILFLFFCFV	9	1.8139	0.9692	1.8139	0	9	HLFLFFLFV	0.912261	9	9	1,8	0,6	True	0	-4	162.2222222222222	-3.555555555555556	3.333333333333333	5.922539790626615	1.2233333333333334	0.47	-0.7966666666666667	-0.2655555555555555	>seq_1009	HLFLFFLFV	0.9692	1.5808928291374331	0.0	False	False
852	HLA-A0201	0	7	ILFLFFCFVL	ILFLFCLMVL	ILFLFFCFV	ILFLFFCFV	10	1.8139	2.4588	9.4602	0	9	ILFLFCLMV	0.864619	9	9	1,8	5,6,7	True	2	-3	162.2222222222222	-3.555555555555556	3.333333333333333	5.922539790626615	1.2233333333333334	0.47	-0.7966666666666667	-0.2655555555555555	>seq_1010	ILFLFCLMV	2.4588	0.4757540710915894	0.0	False	False
853	HLA-A0201	0	1	ILFLIISYV	ILFLIISSV	ILFLIISYV	ILFLIISYV	9	0.3216	0.2391	0.3216	0	9	ILFLIISSV	0.957625	9	9	1,8	7	False	2	-2	248.88888888888889	-3.12	2.888888888888889	6.093198032584041	0.9722222222222222	0.2788888888888888	-0.3877777777777778	-0.2522222222222222	>seq_1011	ILFLIISSV	0.2391	0.1109661229611041	0.5	False	False
854	HLA-A0201	0	1	ILFLIISYVA	ILFLIISSVA	ILFLIISYV	ILFLIISYV	10	0.3216	0.2391	4.7566	0	9	ILFLIISSV	0.957625	9	9	1,8	7	False	2	-2	248.88888888888889	-3.12	2.888888888888889	6.093198032584041	0.9722222222222222	0.2788888888888888	-0.3877777777777778	-0.2522222222222222	>seq_1012	ILFLIISSV	0.2391	0.1109661229611041	0.5	False	False
855	HLA-A0201	0	1	ILGNALPLV	IPGNALPLV	ILGNALPLV	ILGNALPLV	9	0.061	11.5049	0.061	0	9	IPGNALPLV	0.932942	9	9	1,8	1	True	4	-3	216.66666666666663	-2.2033333333333336	1.822222222222222	6.099999998230487	0.5877777777777777	-0.4044444444444444	0.3055555555555556	-0.12	>seq_1013	IPGNALPLV	11.5049	0.0606765725908091	0.0	False	False
856	HLA-A0201	0	1	ILILYLLSI	ILILYLLTI	ILILYLLSI	ILILYLLSI	9	0.8759	0.9137	0.8759	0	9	ILILYLLTI	0.98235	9	9	1,8	7	False	6	1	303.33333333333326	-3.433333333333333	2.955555555555556	6.093198032584041	1.021111111111111	0.2711111111111111	-0.1955555555555555	-0.3644444444444444	>seq_1014	ILILYLLTI	0.9137	0.0362362044434715	0.0	False	False
857	HLA-A0201	0	1	ILILYLLSIL	ILILYLLTIL	ILILYLLSI	ILILYLLSI	10	0.8759	0.9137	6.0984	0	9	ILILYLLTI	0.98235	9	9	1,8	7	False	6	1	303.33333333333326	-3.433333333333333	2.955555555555556	6.093198032584041	1.021111111111111	0.2711111111111111	-0.1955555555555555	-0.3644444444444444	>seq_1015	ILILYLLTI	0.9137	0.0362362044434715	0.0	False	False
858	HLA-A0201	0	2	ILIPSTGSV	IPIPSTGSV	ILIPSTGSV	ILIPSTGSV	9	0.1613	11.6279	0.1613	0	9	IPIPSTGSV	0.937474	9	9	1,8	1	True	4	-3	162.2222222222222	-1.1522222222222225	1.411111111111111	6.099999998230487	0.3333333333333333	-0.5588888888888889	-0.0811111111111111	0.2133333333333333	>seq_1016	IPIPSTGSV	11.6279	0.1590624773174863	0.0	False	False
859	HLA-A0201	0	2	ILLDELKPA	ILSDELKPA	ILLDELKPA	ILLDELKPA	9	0.1175	0.3825	0.1175	0	9	ILSDELKPA	0.937732	9	9	1,8	2	False	2	-2	184.44444444444443	-0.0455555555555555	0.577777777777778	4.184407519642264	0.2466666666666667	-0.0088888888888889	0.3133333333333332	0.1999999999999999	>seq_1017	ILSDELKPA	0.3825	0.0814052287581699	0.0	False	False
860	HLA-A0201	0	1	ILLDSTWNL	TLLDSTWNL	ILLDSTWNL	ILLDSTWNL	9	0.0082	0.0099	0.0082	0	9	TLLDSTWNL	0.980784	9	9	1,8	0	False	3	-1	173.33333333333331	-0.0755555555555555	0.7222222222222223	3.749987360555679	0.4111111111111111	0.0855555555555555	-0.1777777777777777	-0.2866666666666667	>seq_1018	TLLDSTWNL	0.0099	0.0014080808080808	0.0076197710941836	False	False
861	HLA-A0201	0	0	ILLENPVVTL	ILVENPVVTL	ILLENPVVTL	ILLEPVVTL	10	0.0757	0.221	0.0757	0	10	ILVENPVVTL	0.973946	10	10	1,9	2	False	6	1	214.0	-1.174	1.5000000000000004	3.849983240943402	0.458	-0.028	0.026	0.1119999999999999	>seq_1019	ILVEPVVTL	0.221	0.0497701809954751	3.47580404973379e-09	False	False
862	HLA-A0201	0	9	ILLIHCDAYL	ILLIHCDAHL	LLIHCDAYL	LLIHCDAYL	10	0.744	0.977	2.4965	1	9	LLIHCDAHL	0.949574	9	9	1,8	7	False	2	2	184.44444444444443	-1.0277777777777777	1.3555555555555554	5.2898178906179965	0.5233333333333334	0.0777777777777777	-0.13	-0.2188888888888888	>seq_1020	LLIHCDAHL	0.977	0.1774329580348004	1.04274120767141e-08	False	False
863	HLA-A0201	0	4	ILLLFENHV	ILLSFENHV	ILLLFENHV	ILLLFENHV	9	0.2377	0.0604	0.2377	0	9	ILLSFENHV	0.925225	9	9	1,8	3	False	2	-2	205.5555555555556	-0.9544444444444444	1.411111111111111	5.363507221918553	0.5588888888888888	0.2522222222222222	0.12	-0.2611111111111111	>seq_1021	ILLSFENHV	0.0604	0.6977518211920528	0.0	False	False
864	HLA-A0201	0	7	ILLMTVTSI	ILLMTVISI	ILLMTVTSI	ILLMTVTSI	9	0.5614	0.5305	0.5614	0	9	ILLMTVISI	0.960826	9	9	1,8	6	False	3	-1	205.5555555555556	-1.9477777777777776	2.2777777777777777	6.099999998230487	0.6311111111111111	-0.0655555555555555	-0.3866666666666666	-0.1466666666666666	>seq_1022	ILLMTVISI	0.5305	0.0326998303487276	0.0	False	False
865	HLA-A0201	0	0	ILLTCEPTV	ILPTCEPTV	ILLTCEPTV	ILLTCEPTV	9	0.1874	0.3825	0.1874	0	9	ILPTCEPTV	0.906268	9	9	1,8	2	False	4	-3	162.2222222222222	-0.9033333333333332	1.3666666666666667	3.849962144624442	0.3655555555555556	-0.1233333333333333	-0.3011111111111111	0.3077777777777778	>seq_1023	ILPTCEPTV	0.3825	0.095586248366013	0.0	False	False
866	HLA-A0201	0	8	ILLTLVANL	ILLTLVAIL	ILLTLVANL	ILLTLVANL	9	0.2204	0.6123	0.2204	0	9	ILLTLVAIL	0.953765	9	9	1,8	7	False	2	-3	259.99999999999994	-2.3600000000000003	2.388888888888889	6.099999998230487	0.6988888888888889	-0.0777777777777778	0.0244444444444444	-0.3922222222222222	>seq_1024	ILLTLVAIL	0.6123	0.1410660787195818	0.0	False	False
867	HLA-A0201	0	1	ILLVVKFCNV	IPLVVKFCNV	LLVVKFCNV	LLVVKFCNV	10	1.6491	10.4834	4.9479	1	9	PLVVKFCNV	0.968886	9	9	1,8	0	False	4	-3	183.3333333333333	-1.558888888888889	2.011111111111111	8.545189979486167	0.5044444444444445	0.1155555555555555	-0.1266666666666666	-0.2655555555555555	>seq_1025	PLVVKFCNV	10.4834	1.38968694602896	0.0	False	False
868	HLA-A1101	0	9	ILMDSNMHVK	ILLDSNMHVK	ILMDSNMHVK	ILMDSNMHK	10	0.4344	0.6322	0.4344	0	10	ILLDSNMHVK	0.976574	10	10	0,1,9	2	False	2	2	107.0	1.039	0.1400000000000001	7.549350681714714	0.1	0.0569999999999999	0.064	-0.149	>seq_1026	ILLDSNMHK	0.6322	0.1359131920278392	0.0	False	False
869	HLA-A0201	0	4	ILMEHSHKL	ILMEHIHKL	ILMEHSHKL	ILMEHSHKL	9	0.0032	0.0007	0.0032	0	9	ILMEHIHKL	0.919098	9	9	1,8	5	False	2	-2	129.99999999999997	0.8855555555555559	-0.0666666666666665	7.713170561008155	0.1244444444444444	0.2133333333333332	0.3222222222222222	-0.0544444444444444	>seq_1027	ILMEHIHKL	0.0007	0.0114285714285714	0.0	False	False
870	HLA-A1101	0	7	ILMGLFRRSK	ILMGLFRQSK	ILMGLFRRSK	ILMGLFRSK	10	2.725	1.5948	2.725	0	10	ILMGLFRQSK	0.961491	10	10	0,1,9	7	False	2	1	117.0	1.7759999999999998	0.2700000000000001	12.51647814642638	0.154	0.1889999999999999	0.3409999999999999	-0.1689999999999999	>seq_1028	ILMGLFQSK	1.5948	1.9311481063456235	0.0	False	False
871	HLA-A1101	0	1	ILPRLRLQK	ILTRLRLQK	ILPRLRLQK	ILPRLRLQK	9	0.7715	0.9511	0.7715	0	9	ILTRLRLQK	0.931804	9	9	1,8	2	False	4	-1	173.33333333333331	2.361111111111111	-0.2333333333333332	12.51647814642638	0.0555555555555555	0.4711111111111111	0.4355555555555555	0.3277777777777777	>seq_1031	ILTRLRLQK	0.9511	0.1456854168857112	0.0	False	False
872	HLA-A3101	0	9	ILRLHYMVK	ILRLRYMVK	ILRLHYMVK	ILRLHYMVK	9	2.4406	2.7715	2.4406	0	9	ILRLRYMVK	0.913028	9	9	8	4	False	2	0	162.2222222222222	0.4577777777777777	0.5888888888888888	10.455031820572913	0.3666666666666666	0.5288888888888889	0.2	-0.11	>seq_1032	ILRLRYMVK	2.7715	0.2913925816344941	4.52706647500176e-07	False	False
873	HLA-A0201	0	9	ILSEIELFRV	TLSEIELFRV	ILSEIELFRV	ILSEELFRV	10	0.2009	0.2667	0.2009	0	10	TLSEIELFRV	0.987203	10	10	1,9	0	False	3	-1	185.0	0.5239999999999998	1.13	4.258147492539138	0.3039999999999999	0.2479999999999999	0.075	-0.075	>seq_1033	TLSEELFRV	0.2667	0.0495658792650918	0.0	False	False
874	HLA-A1101	0	5	ILSSDGKPFK	ILSSDGKPFE	LSSDGKPFK	LSSDGKPFK	10	0.3383	20.32	0.8648	1	9	LSSDGKPFE	0.982156	9	9	1,8	8	True	2	1	43.33333333333333	1.975555555555556	-0.9222222222222224	9.537297862581909	-0.2144444444444444	-0.3288888888888889	0.2866666666666666	0.2711111111111111	>seq_1034	LSSDGKPFE	20.32	0.3326677711614173	4.52679959335127e-07	False	False
875	HLA-A0201	0	2	ILSTLPYTI	ILSTLPYTM	ILSTLPYTI	ILSTLPYTI	9	0.1274	0.2838	0.1274	0	9	ILSTLPYTM	0.984822	9	9	1,8	8	True	3	1	173.33333333333331	-1.2222222222222223	1.2777777777777777	6.093198032584041	0.5266666666666667	-0.02	-0.3922222222222222	0.27	>seq_1035	ILSTLPYTM	0.2838	0.0702091613812544	0.999999999973312	False	False
876	HLA-A0201	0	8	ILVIFSYTYI	ILVILSYTYI	LVIFSYTYI	LVIFSYTYI	10	5.1023	5.6125	7.1276	1	9	LVILSYTYI	0.948459	9	9	1,8	3	False	6	0	162.2222222222222	-1.7255555555555555	1.7444444444444445	6.086602629628032	0.7100000000000001	0.2744444444444444	-0.5733333333333334	-0.1833333333333333	>seq_1037	LVILSYTYI	5.6125	0.463820661024499	4.19919322623072e-26	False	False
877	HLA-A0201	0	9	ILYEAYVMA	ILDEAYVMA	ILYEAYVMA	ILYEAYVMA	9	0.2012	0.186	0.2012	0	9	ILDEAYVMA	0.909092	9	9	1,8	2	False	2	-3	141.1111111111111	-1.417777777777778	1.3222222222222224	3.849982178304344	0.5266666666666667	0.0733333333333333	-0.1633333333333333	-0.3822222222222222	>seq_1038	ILDEAYVMA	0.186	0.0164421505376343	0.0	False	False
878	HLA-A0201	0	9	ILYEAYVMAS	ILDEAYVMAS	ILYEAYVMA	ILYEAYVMA	10	0.2012	0.186	3.7491	0	9	ILDEAYVMA	0.909092	9	9	1,8	2	False	2	-3	141.1111111111111	-1.417777777777778	1.3222222222222224	3.849982178304344	0.5266666666666667	0.0733333333333333	-0.1633333333333333	-0.3822222222222222	>seq_1039	ILDEAYVMA	0.186	0.0164421505376343	0.0	False	False
879	HLA-A0201	0	9	ILYEAYVMASV	ILDEAYVMASV	ILYEAYVMA	ILYEAYVMA	11	0.2012	0.186	0.6102	0	9	ILDEAYVMA	0.909092	9	9	1,8	2	False	2	-3	141.1111111111111	-1.417777777777778	1.3222222222222224	3.849982178304344	0.5266666666666667	0.0733333333333333	-0.1633333333333333	-0.3822222222222222	>seq_1040	ILDEAYVMA	0.186	0.0164421505376343	0.0	False	False
880	HLA-A1101	0	9	ILYFFYLDEK	ILYSFYLDEK	ILYFFYLDEK	ILYFFYLEK	10	2.7304	1.3849	2.7304	0	10	ILYSFYLDEK	0.925043	10	10	0,1,9	3	False	2	-2	117.0	0.064	0.4199999999999999	4.184405857231468	0.475	0.567	-0.201	-0.21	>seq_1041	ILYSFYLEK	1.3849	2.6527209184778684	0.0	False	False
881	HLA-A0201	0	4	IMAPANFFV	IMAPANSFV	IMAPANFFV	IMAPANFFV	9	0.0493	0.1523	0.0493	0	9	IMAPANSFV	0.923895	9	9	1,8	6	False	2	-2	97.77777777777776	-1.5833333333333333	1.6333333333333333	6.099999998230487	0.6233333333333334	-0.1211111111111111	-0.2955555555555555	0.0622222222222222	>seq_1042	IMAPANSFV	0.1523	0.0333414313854235	0.0	False	False
882	HLA-B1501	0	2	IMVDGELY	VMVDGELY	IMVDGELY	IMVD-GELY	8	1.1558	1.147	1.1558	0	8	VMVDGELY	0.991534	8	8	1,7	0	False	3	3	133.75	-0.1875	0.7125000000000001	3.550073361489922	0.31	-0.10625	0.10125	-0.3425	>seq_1043	VMVD-GELY	1.147	0.0088675152571925	0.0	False	False
883	HLA-B1501	0	3	IMVRDTRCVY	ITVRDTRCVY	MVRDTRCVY	MVRDTRCVY	10	0.15	0.1537	0.3175	1	9	TVRDTRCVY	0.977053	9	9	1,8	0	False	1	-1	64.44444444444444	3.2844444444444445	-0.1888888888888889	8.52714476455003	-0.1233333333333333	0.2577777777777778	-0.23	0.1288888888888889	>seq_1044	TVRDTRCVY	0.1537	0.0036109303838646	0.0	False	False
884	HLA-C0303	0	5	IPAWTGSSL	ISAWTGSSL	IPAWTGSSL	IPAWTGSSL	9	0.5725	0.0633	0.5725	0	9	ISAWTGSSL	0.945992	9	9	1,8	1	True	4	-1	97.77777777777776	-0.6166666666666667	0.5444444444444444	6.099999998230487	0.2911111111111111	-0.5244444444444444	-0.1088888888888889	0.0833333333333333	>seq_1046	ISAWTGSSL	0.0633	4.605323854660347	0.0	False	False
885	HLA-B5101	0	0	IPDEVKLIV	IPDEVKLIG	IPDEVKLIV	IPDEVKLIV	9	0.0304	0.0965	0.0304	0	9	IPDEVKLIG	0.972345	9	9	1,8	8	True	4	-3	194.44444444444443	-0.1955555555555554	0.966666666666667	4.184407519642264	0.2377777777777777	0.0566666666666666	0.1844444444444444	0.37	>seq_1047	IPDEVKLIG	4.6862	0.0302027911740856	0.0	False	False
886	HLA-B5101	0	0	IPDEVKLIVF	IPDEVKLIGF	IPDEVKLIV	IPDEVKLIV	10	0.0304	0.0965	0.7519	0	9	IPDEVKLIG	0.972345	9	9	1,8	8	True	4	-3	194.44444444444443	-0.1955555555555554	0.966666666666667	4.184407519642264	0.2377777777777777	0.0566666666666666	0.1844444444444444	0.37	>seq_1048	IPDEVKLIG	4.6862	0.0302027911740856	0.0	False	False
887	HLA-B0702	0	4	IPDFRNSVL	IPDFSNSVL	IPDFRNSVL	IPDFRNSVL	9	0.0306	0.0968	0.0306	0	9	IPDFSNSVL	0.923636	9	9	1,8	4	False	6	-1	118.88888888888889	1.8688888888888888	0.1555555555555555	6.338718596380204	0.0944444444444444	0.0377777777777777	-0.0466666666666666	0.3644444444444444	>seq_1049	IPDFSNSVL	0.0968	0.0209268595041322	0.0	False	False
888	HLA-B3501	0	2	IPLMHLATDL	IPLMHLAKDL	IPLMHLATDL	IPMHLATDL	10	4.9324	8.7782	4.9324	0	10	IPLMHLAKDL	0.95492	10	10	1,9	7	False	2	-1	166.0	-0.7889999999999999	1.0599999999999998	5.292257586028427	0.481	-0.063	-0.0439999999999999	0.2009999999999999	>seq_1051	IPMHLAKDL	8.7782	2.1609240983345104	0.0	False	False
889	HLA-B0702	0	5	IPMSPDGLF	MPMSPDGLF	IPMSPDGLF	IPMSPDGLF	9	0.3408	0.2857	0.3408	0	9	MPMSPDGLF	0.983473	9	9	1,8	0	False	3	1	86.66666666666666	-0.4433333333333332	0.5666666666666667	3.749987360555679	0.3977777777777778	-0.3399999999999999	-0.1388888888888889	0.5355555555555556	>seq_1053	MPMSPDGLF	0.2857	0.0657265663283163	0.0	False	False
890	HLA-B0702	0	5	IPMSPDGLFPA	MPMSPDGLFPA	IPMSPDGLF	IPMSPDGLF	11	0.3408	0.2857	2.7947	0	9	MPMSPDGLF	0.983473	9	9	1,8	0	False	3	1	86.66666666666666	-0.4433333333333332	0.5666666666666667	3.749987360555679	0.3977777777777778	-0.3399999999999999	-0.1388888888888889	0.5355555555555556	>seq_1054	MPMSPDGLF	0.2857	0.0657265663283163	0.999999886829972	False	False
891	HLA-B3501	0	7	IPNSADNVPL	IPNSPDNVPL	IPNSADNVPL	IPNSADNVL	10	1.1236	0.7056	1.1236	0	10	IPNSPDNVPL	0.92698	10	10	1,9	4	False	4	-1	117.0	0.971	-0.0199999999999999	3.749987360555679	0.0179999999999999	-0.4079999999999999	0.051	0.493	>seq_1055	IPNPDNVPL	0.7056	0.6656247165532878	5.89524745824429e-05	False	False
892	HLA-B0702	0	8	IPQDGKKVAW	IPQDGKKVTW	IPQDGKKVA	IPQDGKKVA	10	0.6409	0.9499	0.9003	0	9	IPQDGKKVT	0.983656	9	9	1,8	8	True	4	0	86.66666666666666	1.5166666666666666	-0.7	9.537297862581909	-0.2499999999999999	-0.3533333333333333	0.5411111111111111	0.2211111111111111	>seq_1056	IPQDGKKVT	1.1493	0.2835060993648307	0.0	False	False
893	HLA-B0702	0	5	IPSGAYEGGAL	LPSGAYEGGAL	IPSGAYEGGAL	IPSGAGGAL	11	0.2273	0.2814	0.2273	0	11	LPSGAYEGGAL	0.994504	11	11	1,3,10	0	True	4	2	89.0909090909091	-0.5390909090909092	0.3181818181818182	3.8499827128835022	0.1190909090909091	-0.93	0.5263636363636364	-0.2327272727272727	>seq_1057	LPSGAGGAL	0.2814	0.0436991115849324	0.0	False	False
894	HLA-B3501	0	7	IPTLSPQISL	MPTLSPQISL	IPTLSPQISL	IPTSPQISL	10	0.8283	0.3339	0.8283	0	10	MPTLSPQISL	0.988972	10	10	1,9	0	False	3	1	156.0	-0.477	0.76	6.099999998230487	0.3059999999999999	-0.219	-0.281	0.5820000000000001	>seq_1058	MPLSPQISL	0.3339	1.2264495956873318	0.0	False	False
895	HLA-B3501	0	5	IPWQVTEQQQL	IPGQVTEQQQL	IPWQVTEQQ	IPWQVTEQQ	11	1.0622	2.4937	1.3556	0	9	IPGQVTEQQ	0.885827	9	9	1,8	2	False	1	-2	75.55555555555556	1.634444444444444	-0.9444444444444444	3.849983240943402	-0.0722222222222221	0.1677777777777777	-0.2311111111111111	0.1922222222222222	>seq_1059	IPGQVTEQQ	2.4937	0.6097522957853792	0.0	False	False
896	HLA-B5101	0	9	IPYMFLSEWI	IPYVFLSEWI	IPYMFLSEW	IPYMFLSEW	10	0.2624	0.2496	0.6067	0	9	IPYVFLSEW	0.946166	9	9	1,8	3	False	1	1	86.66666666666666	-0.7944444444444446	0.5444444444444444	3.8499827128835022	0.6266666666666667	0.3933333333333333	-0.4622222222222222	0.0766666666666666	>seq_1060	IPYVFLSEW	0.2496	0.0134564102564102	0.0	False	False
897	HLA-A0201	0	0	IQDLLCDCMLV	IQGLLCDCMLV	IQDLLCDCMLV	ILLCDCMLV	11	6.8353	1.0948	6.8353	0	11	IQGLLCDCMLV	0.952469	11	11	1,10	2	False	2	-1	168.1818181818182	-0.5136363636363636	1.5	3.491868389304728	0.3836363636363637	0.0072727272727272	-0.3981818181818182	-0.2154545454545454	>seq_1061	ILLCDCMLV	6.8703	0.0348216962869162	4.52679959335127e-07	False	False
898	HLA-A0201	0	0	IQFFLFAISV	IQFFSFAISV	IQFFLFAISV	IQFFFAISV	10	6.234	3.031	6.234	0	10	IQFFSFAISV	0.936274	10	10	1,9	4	False	2	-2	156.0	-2.061	2.29	6.099999998230487	0.774	0.143	-0.495	-0.229	>seq_1063	IQFSFAISV	3.031	6.587760475090729	0.0	False	False
899	HLA-B1501	0	8	IQKNRMALF	IRKNRMALF	IQKNRMALF	IQKNRMALF	9	0.0812	5.9506	0.0812	0	9	IRKNRMALF	0.965561	9	9	1,8	1	True	2	1	97.77777777777776	1.7411111111111108	-0.0666666666666667	11.651775666512547	0.08	0.2722222222222222	0.1722222222222222	-0.2622222222222222	>seq_1064	IRKNRMALF	5.9506	0.0800919705575908	0.0	False	False
900	HLA-A1101	0	6	IQQKWRHYYR	IQQKWRDYYR	IQQKWRHYY	IQQKWRHYY	10	2.5975	4.9762	5.6418	0	9	IQQKWRDYY	0.907529	9	9	1,8	6	False	2	-1	43.33333333333333	3.248888888888889	-1.955555555555556	10.00882472563535	-0.1111111111111111	0.7888888888888889	0.0411111111111111	-0.1366666666666666	>seq_1065	IQQKWRDYY	4.9762	1.2416448796270247	0.999999773659969	False	False
901	HLA-B1501	0	9	IQQSRAPLVL	IQQPRAPLVL	QQSRAPLVL	QQSRAPLVL	10	0.5285	0.846	1.6691	1	9	QQPRAPLVL	0.931424	9	9	1,8	2	False	4	-1	129.99999999999997	1.5233333333333328	-0.0333333333333335	10.550002220086752	-0.0233333333333333	-0.0855555555555555	0.0388888888888888	0.2144444444444444	>seq_1066	QQPRAPLVL	1.1767	0.2911308744794765	4.52679959335127e-07	False	False
902	HLA-B1501	0	4	IQSLITANEQF	IQSLITAHEQF	SLITANEQF	SLITANEQF	11	0.1219	0.074	0.8279	2	9	SLITAHEQF	0.925587	9	9	1,8	5	False	2	1	97.77777777777776	1.1477777777777776	0.1	3.849983240943402	0.0177777777777778	-0.16	-0.1155555555555556	-0.2355555555555555	>seq_1067	SLITAHEQF	0.074	0.0789055405405405	0.0	False	False
903	HLA-C0303	0	3	IQYENKEKL	IEYENKEKL	IQYENKEKL	IQYENKEKL	9	0.5979	4.3587	0.5979	0	9	IEYENKEKL	0.974275	9	9	1,8	1	True	2	2	86.66666666666666	3.0222222222222217	-1.6444444444444446	6.523989745415747	-0.3788888888888888	0.36	0.5077777777777778	-0.2422222222222222	>seq_1068	IEYENKEKL	4.3587	0.5158837084451786	0.0	False	False
904	HLA-B2705	0	3	IRTLGRTGDL	IRSLGRTGDL	IRTLGRTGDL	IRTLGRTGL	10	2.4124	2.3177	2.4124	0	10	IRSLGRTGDL	0.974599	10	10	0,1,9	2	False	6	1	117.0	2.7059999999999995	-0.26	10.397768874652684	-0.118	-0.3269999999999999	0.5069999999999999	-0.105	>seq_1069	IRSLGRTGL	2.3177	0.0985693920697243	9.05359508832148e-07	False	False
905	HLA-C0303	0	9	IRVAKYGKTL	IRIAKYGKTL	RVAKYGKTL	RVAKYGKTL	10	0.3347	0.5792	4.3053	1	9	RIAKYGKTL	0.988807	9	9	1,8	1	True	3	3	86.66666666666666	1.8911111111111107	-0.5444444444444444	10.901809546165168	-0.1633333333333333	-0.0588888888888889	0.5577777777777777	-0.1677777777777778	>seq_1070	RIAKYGKTL	0.5792	0.1412882424033149	0.0	False	False
906	HLA-A0101	0	9	ISANSPYISY	ISANSPYIPY	SANSPYISY	SANSPYISY	10	0.2051	0.4003	0.2173	1	9	SANSPYIPY	0.946353	9	9	1,8	7	False	4	-1	54.44444444444444	1.1544444444444446	-0.4222222222222222	6.086602629628032	-0.0155555555555555	-0.31	-0.3444444444444444	0.16	>seq_1071	SANSPYIPY	0.4356	0.1085297291092745	0.0	False	True
907	HLA-A0301	0	4	ISAYKAPRDK	ISAYKTPRDK	SAYKAPRDK	SAYKAPRDK	10	0.4949	0.4214	1.7521	1	9	SAYKTPRDK	0.940398	9	9	1,8	4	False	4	0	22.22222222222222	3.851111111111111	-1.7666666666666666	10.243657513521612	-0.5	-0.0966666666666666	0.3911111111111111	0.4266666666666667	>seq_1072	SAYKTPRDK	0.4214	0.0863197674418604	0.0	False	False
908	HLA-C0303	0	7	ISCSCGQVL	ISCSYGQVL	ISCSCGQVL	ISCSCGQVL	9	1.016	0.3677	1.016	0	9	ISCSYGQVL	0.866902	9	9	1,8	4	False	2	-2	118.88888888888889	-0.5599999999999999	1.3333333333333333	5.826007311698049	0.1388888888888889	-0.5577777777777777	-0.3344444444444445	-0.2988888888888888	>seq_1073	ISCSYGQVL	0.3677	1.7913320641827577	1.5734275536184001e-15	False	False
909	HLA-C0303	0	5	ISCSYGRVL	ISCSYGQVL	ISCSYGRVL	ISCSYGRVL	9	0.4688	0.3677	0.4688	0	9	ISCSYGQVL	0.947491	9	9	1,8	6	False	2	1	118.88888888888889	0.6399999999999998	0.8	8.527213490568101	0.13	-0.2588888888888888	-0.0955555555555555	-0.1977777777777778	>seq_1074	ISCSYGQVL	0.3677	0.12889768833288	0.0076197710941836	False	False
910	HLA-A1101	0	9	ISGSSSPLFNK	LSGSSSPLFNK	GSSSPLFNK	GSSSPLFNK	11	0.0044	0.0044	0.6467	2	9	GSSSPLFNK	1.0	9	9	1,8	-1	True	0	5	43.33333333333333	1.5055555555555555	-0.577777777777778	9.700002531521022	-0.141111111111111	-0.5211111111111111	0.1122222222222221	0.1177777777777777	>seq_1075	GSSSPLFNK	0.0044	0.0	0.0	False	False
911	HLA-C1502	0	1	ISISLNNAV	ISISSNNAV	ISISLNNAV	ISISLNNAV	9	0.5379	0.5298	0.5379	0	9	ISISSNNAV	0.928869	9	9	1,8	4	False	2	-2	173.33333333333331	-0.0588888888888889	1.1333333333333333	6.099999998230487	0.1655555555555555	-0.3822222222222222	0.0066666666666666	-0.3077777777777777	>seq_1076	ISISSNNAV	0.5298	0.0082238391845979	0.0	False	False
912	HLA-C1502	0	1	ISISLNNAVI	ISISSNNAVI	ISISLNNAV	ISISLNNAV	10	0.5379	0.5298	7.5918	0	9	ISISSNNAV	0.928869	9	9	1,8	4	False	2	-2	173.33333333333331	-0.0588888888888889	1.1333333333333333	6.099999998230487	0.1655555555555555	-0.3822222222222222	0.0066666666666666	-0.3077777777777777	>seq_1077	ISISSNNAV	0.5298	0.0082238391845979	0.0	False	False
913	HLA-A0101	0	5	ISISSEQTFY	IPISSEQTFY	ISISSEQTFY	ISSSEQTFY	10	0.1494	0.4047	0.1494	0	10	IPISSEQTFY	0.968455	10	10	9	1	False	4	-1	78.0	1.2440000000000002	0.04	3.8499827128835022	0.0179999999999999	-0.075	-0.461	-0.065	>seq_1078	IISSEQTFY	0.6375	0.1143876705882352	0.0	False	True
914	HLA-B1501	0	1	ISLISRLSF	ISLISRLPF	SLISRLSF	SLI-SRLSF	9	0.8056	1.6453	1.2709	1	8	SLISRLPF	0.93658	8	8	1,7	6	False	4	-1	146.25	0.9225	1.0	10.550002220086752	0.25375	0.00125	-0.24375	-0.05125	>seq_1079	SLI-SRLPF	1.6453	0.4111483133774995	0.0	False	False
915	HLA-A3101	0	5	ISNVGPWRK	ISTVGPWRK	ISNVGPWRK	ISNVGPWRK	9	1.8158	3.6302	1.8158	0	9	ISTVGPWRK	0.935716	9	9	8	2	False	2	0	75.55555555555556	2.031111111111111	-0.7666666666666667	11.651775666512547	-0.0833333333333333	-0.0788888888888888	0.381111111111111	0.1644444444444444	>seq_1081	ISTVGPWRK	3.6302	0.9075498650212108	0.0	False	False
916	HLA-B1501	0	5	ISRMSSKAMF	ISRMSSKAML	ISRMSSKAM	ISRMSSKAM	10	2.0071	2.0071	3.3572	0	9	ISRMSSKAM	1.0	9	9	1,8	-1	True	0	5	54.44444444444444	2.1377777777777776	-0.0777777777777777	11.651775666512547	-0.1344444444444444	-0.1622222222222222	-0.0566666666666666	-0.0755555555555555	>seq_1082	ISRMSSKAM	2.0071	0.0	0.0	False	False
917	HLA-A1101	0	6	ISSAATPYR	ISSAATPDR	ISSAATPYR	ISSAATPYR	9	0.5335	2.5107	0.5335	0	9	ISSAATPDR	0.936141	9	9	1,8	7	False	2	-3	65.55555555555554	1.765555555555555	-0.1777777777777777	9.348807885311544	-0.0833333333333333	-0.3533333333333333	-0.1511111111111111	0.3766666666666667	>seq_1083	ISSAATPDR	2.5107	0.4201362966503364	0.0	False	False
918	HLA-B1501	0	9	ISSFVHVEQY	INSFVHVEQY	SSFVHVEQY	SSFVHVEQY	10	0.1321	0.5328	1.6559	1	9	NSFVHVEQY	0.983058	9	9	1,8	0	False	2	1	64.44444444444444	1.4322222222222225	-0.211111111111111	5.363445803988725	-0.0288888888888888	0.0333333333333333	-0.2677777777777778	-0.0333333333333333	>seq_1084	NSFVHVEQY	0.5328	0.0993477289789789	5.89524745824429e-05	False	False
919	HLA-B1501	0	0	ISSMRFCPF	IYSMRFCPF	ISSMRFCPF	ISSMRFCPF	9	3.4692	6.5737	3.4692	0	9	IYSMRFCPF	0.941388	9	9	1,8	1	True	2	-2	43.33333333333333	0.801111111111111	0.7555555555555554	8.549912034533918	0.3233333333333333	0.0877777777777777	-0.6066666666666667	0.3566666666666667	>seq_1085	IYSMRFCPF	12.3779	2.4968744326582053	0.0	False	False
920	HLA-A0101	0	4	ISVMYQGNTY	IPVMYQGNTY	SVMYQGNTY	SVMYQGNTY	10	0.5578	1.4554	0.7332	1	9	PVMYQGNTY	0.973448	9	9	1,8	0	False	4	-1	32.22222222222222	1.2333333333333334	-0.6	6.086602629628032	-0.0188888888888889	-0.2044444444444444	-0.2122222222222222	-0.4222222222222223	>seq_1086	PVMYQGNTY	1.4554	0.3440162704411158	0.5	False	True
921	HLA-A0101	0	4	ITDVDELPIF	ITDVDEPPIF	ITDVDELPIF	ITDDELPIF	10	0.6669	0.5157	0.6669	0	10	ITDVDEPPIF	0.909884	10	10	9	6	False	4	-3	146.00000000000003	0.5040000000000001	0.7	3.3800301984883845	0.258	-0.002	-0.182	0.398	>seq_1091	ITDDEPPIF	0.5157	0.195530890052356	0.0	False	True
922	HLA-A0101	0	7	ITEPSIAEY	KTEPSIAEY	ITEPSIAEY	ITEPSIAEY	9	0.004	0.0084	0.004	0	9	KTEPSIAEY	0.974397	9	9	1,8	0	False	1	-3	97.77777777777776	0.8977777777777778	-0.0666666666666666	3.613691097591072	0.0166666666666666	-0.1666666666666666	-0.08	0.3155555555555555	>seq_1092	KTEPSIAEY	0.0084	0.002095238095238	4.0983866221855097e-13	False	False
923	HLA-A1101	0	0	ITFQSWPNSK	TTFQSWPNSK	ITFQSWPNSK	ITFQSPNSK	10	0.1242	0.0433	0.1242	0	10	TTFQSWPNSK	0.98402	10	10	0,1,9	0	True	3	-1	39.0	1.6869999999999998	-0.8400000000000001	9.700002531521022	-0.029	0.0369999999999999	-0.2599999999999999	0.1909999999999999	>seq_1093	TTFSWPNSK	0.0433	0.2320503464203233	0.0076197710941836	False	False
924	HLA-A1101	0	4	ITFRIPVSR	ITVRIPVSR	ITFRIPVSR	ITFRIPVSR	9	0.0822	0.2818	0.0822	0	9	ITVRIPVSR	0.937575	9	9	1,8	2	False	2	-1	118.88888888888889	2.105555555555556	0.4333333333333333	12.500109306536617	0.1211111111111111	0.1944444444444444	-0.1011111111111111	0.5811111111111111	>seq_1094	ITVRIPVSR	0.2818	0.0582225691980127	0.0	False	False
925	HLA-A0301	0	5	ITLFNGLSCK	ITLINGLSCK	TLFNGLSCK	TLFNGLSCK	10	0.067	0.2839	0.342	1	9	TLINGLSCK	0.940199	9	9	1,8	2	False	2	0	86.66666666666666	0.3466666666666667	0.3999999999999999	8.545189979486167	0.1166666666666667	-0.3	0.0177777777777777	-0.3488888888888889	>seq_1095	TLINGLSCK	0.2839	0.0511880943994364	9.05359508832148e-07	False	False
926	HLA-A1101	0	3	ITNQMSIDK	ITNQMSIDE	ITNQMSIDK	ITNQMSIDK	9	0.2459	22.8333	0.2459	0	9	ITNQMSIDE	0.984378	9	9	1,8	8	True	2	1	86.66666666666666	2.247777777777778	-0.5555555555555556	6.337367167230696	-0.1922222222222222	-0.0544444444444444	-0.0466666666666666	-0.1066666666666666	>seq_1096	ITNQMSIDE	22.8333	0.243251814674182	0.0	False	True
927	HLA-A1101	0	8	ITSFIIERK	ITGFIIERK	ITSFIIERK	ITSFIIERK	9	0.135	0.3687	0.135	0	9	ITGFIIERK	0.94614	9	9	1,8	2	False	2	0	129.99999999999997	1.7233333333333336	0.3222222222222222	9.6950276857242	0.0555555555555555	0.2533333333333333	0.0666666666666666	0.0988888888888888	>seq_1097	ITGFIIERK	0.3687	0.0855695687550854	0.0	False	True
928	HLA-A1101	0	9	ITSSAELLK	ITSSAELFK	ITSSAELLK	ITSSAELLK	9	0.1089	0.079	0.1089	0	9	ITSSAELFK	0.968561	9	9	1,8	7	False	6	0	141.1111111111111	0.5733333333333333	0.4666666666666665	6.408795645926148	0.0122222222222222	-0.2466666666666666	0.0922222222222222	-0.1211111111111111	>seq_1098	ITSSAELFK	0.079	0.041216582278481	0.0	False	True
929	HLA-A3101	0	2	ITYRNIFKK	ITYRNLFKK	ITYRNIFKK	ITYRNIFKK	9	0.6145	0.7223	0.6145	0	9	ITYRNLFKK	0.966666	9	9	8	5	False	4	2	86.66666666666666	2.5055555555555555	-0.6666666666666666	10.901809546165168	-0.0522222222222222	0.4944444444444444	0.2099999999999999	-0.0333333333333333	>seq_1099	ITYRNLFKK	0.7223	0.0917113387789007	0.0	False	False
930	HLA-B0702	0	6	IVAPKLRPV	ILAPKLRPV	IVAPKLRPV	IVAPKLRPV	9	2.3767	6.3122	2.3767	0	9	ILAPKLRPV	0.975615	9	9	1,8	1	True	6	1	162.22222222222223	0.0822222222222221	0.7666666666666666	11.651775666512547	0.2333333333333334	-0.01	0.2611111111111112	0.7544444444444444	>seq_1100	ILAPKLRPV	6.3122	1.4818134485599317	0.0	False	False
931	HLA-A0201	0	5	IVDDIGHGV	ILDDIGHGV	IVDDIGHGV	IVDDIGHGV	9	0.0717	0.0062	0.0717	0	9	ILDDIGHGV	0.974166	9	9	1,8	1	True	6	1	151.11111111111111	0.2555555555555557	0.7111111111111109	4.106574652250856	0.1033333333333333	-0.6055555555555555	0.4677777777777778	-0.1366666666666667	>seq_1101	ILDDIGHGV	0.0062	0.7574758064516129	2.0491933110931699e-13	False	False
932	HLA-A0201	0	7	IVFSKDQFSEV	IVFSKDQFPEV	IVFSKDQFSEV	IVFDQFSEV	11	1.5829	0.6091	1.5829	0	11	IVFSKDQFPEV	0.95529	11	11	1,10	8	False	4	-1	88.18181818181819	1.3145454545454542	0.2272727272727271	4.184407519642264	0.0027272727272727	0.0281818181818181	-0.2009090909090909	-0.0063636363636363	>seq_1102	IVFDQFPEV	1.0462	0.812026792200344	0.0	False	False
933	HLA-B1501	0	8	IVGVGGAYF	IVGVGGADF	IVGVGGAYF	IVGVGGAYF	9	1.1657	2.9765	1.1657	0	9	IVGVGGADF	0.934597	9	9	1,8	7	False	2	-3	118.88888888888889	-2.2744444444444447	1.6666666666666667	6.093198032584041	0.4966666666666667	-0.7944444444444444	0.3844444444444443	-0.6011111111111112	>seq_1103	IVGVGGADF	2.9765	0.7091716983033765	0.0	False	False
934	HLA-A2402	0	9	IVIGVFLLF	IVIGVFLLC	IVIGVFLLF	IVIGVFLLF	9	0.5844	12.2639	0.5844	0	9	IVIGVFLLC	0.966395	9	9	1,8	8	True	2	-2	237.7777777777777	-3.851111111111111	3.355555555555556	6.099999998230487	1.068888888888889	0.0299999999999999	-0.1433333333333334	-0.3666666666666667	>seq_1104	IVIGVFLLC	20.2963	0.5675731221946858	4.52679959335127e-07	False	False
935	HLA-A1101	0	1	IVIQQKWRHYY	IVIQQKWRDYY	IQQKWRHYY	IQQKWRHYY	11	2.5975	4.9762	4.3957	2	9	IQQKWRDYY	0.907529	9	9	1,8	6	False	2	-1	43.33333333333333	3.248888888888889	-1.955555555555556	10.00882472563535	-0.1111111111111111	0.7888888888888889	0.0411111111111111	-0.1366666666666666	>seq_1105	IQQKWRDYY	4.9762	1.2416448796270247	0.999999773659969	False	False
936	HLA-B1501	0	1	IVSILFLIISY	IVSILFLIISS	SILFLIISY	SILFLIISY	11	1.1443	24.4	6.5984	2	9	SILFLIISS	0.978629	9	9	1,8	8	True	2	-2	216.66666666666663	-2.293333333333333	2.333333333333333	6.093198032584041	0.8133333333333334	0.1788888888888888	-0.4322222222222222	-0.2366666666666666	>seq_1106	SILFLIISS	36.9167	1.108830348324742	3.47580404973379e-09	False	False
937	HLA-A1101	0	9	IVYSTYSQK	IVYSTYSRK	IVYSTYSQK	IVYSTYSQK	9	0.0377	0.0828	0.0377	0	9	IVYSTYSRK	0.967273	9	9	1,8	7	False	2	1	75.55555555555556	1.3088888888888883	-0.4	9.145600226707757	-0.0622222222222221	0.0733333333333332	-0.3288888888888889	-0.0966666666666666	>seq_1107	IVYSTYSRK	0.0828	0.0205346618357487	0.999942374833478	False	False
938	HLA-A3101	0	0	IWDDPWFFR	IWDDPWFSR	IWDDPWFFR	IWDDPWFFR	9	0.673	0.6678	0.673	0	9	IWDDPWFSR	0.927733	9	9	8	7	False	2	-2	43.33333333333333	1.8688888888888888	-0.5333333333333334	4.109250931534916	0.4177777777777778	0.6355555555555557	-0.4077777777777778	0.3644444444444444	>seq_1108	IWDDPWFSR	0.6678	0.0052404911650195	0.999999547320041	False	False
939	HLA-A3101	0	5	IWISKVGPWR	IWISTVGPWR	IWISKVGPWR	IWISKVPWR	10	1.8922	2.4597	1.8922	0	10	IWISTVGPWR	0.932096	10	10	0,9	4	False	2	-1	107.0	0.439	0.0200000000000001	11.651775666512547	0.301	0.175	0.153	0.1299999999999999	>seq_1109	IWISVGPWR	2.4597	0.4365668577468797	0.999941047525418	False	False
940	HLA-A3101	0	6	IWVVLILDGR	IWVVLTLDGR	WVVLILDGR	WVVLILDGR	10	4.8034	5.9819	6.0191	1	9	WVVLTLDGR	0.93924	9	9	8	4	False	3	-1	194.44444444444443	-0.2744444444444445	1.2444444444444445	6.338718596380204	0.4655555555555556	0.0744444444444444	0.2055555555555555	-0.2477777777777777	>seq_1110	WVVLTLDGR	5.9819	0.9463225563784086	0.999999999973312	False	False
941	HLA-A2402	0	8	IYAGTTRFF	IYAGTPRFF	IYAGTTRFF	IYAGTTRFF	9	0.0076	0.0069	0.0076	0	9	IYAGTPRFF	0.908239	9	9	1,8	5	False	4	-1	54.44444444444444	0.7299999999999996	0.4777777777777776	9.348807885311544	0.3022222222222221	-0.0499999999999999	-0.1877777777777778	-0.14	>seq_1111	IYAGTPRFF	0.0069	0.0007710144927536	6.147579933276999e-13	False	False
942	HLA-A1101	0	4	IYCVLLTFLK	IHCVLLTFLK	CVLLTFLK	CVL-LTFLK	10	4.1537	3.0907	7.1436	2	8	CVLLTFLK	1.0	8	8	0,1,2,3,4,7	-1	True	0	5	182.5	-1.8675	2.0375	8.545189979486167	0.62875	0.195	-0.2625	-0.22	>seq_1112	CVL-LTFLK	4.1537	0.0	4.52679959335127e-07	False	False
943	HLA-A3301	0	5	IYGFYNECKR	IYGFYDECKR	YGFYNECKR	YGFYNECKR	10	1.8023	2.4852	1.9064	1	9	YGFYDECKR	0.929511	9	9	8	4	False	2	1	0.0	3.2222222222222223	-1.4555555555555555	8.502583029679954	-0.2322222222222222	0.2088888888888888	0.1911111111111111	-0.2877777777777777	>seq_1113	YGFYDECKR	2.5492	0.5280628707045347	0.0	False	False
944	HLA-A2402	0	3	IYVNSCLFV	TYVNSCLFV	IYVNSCLF	IYV-NSCLF	9	0.4603	0.5717	1.1476	0	8	TYVNSCLF	0.969251	8	8	1,7	0	False	3	-1	133.75	-0.995	1.525	5.919503211509436	0.5049999999999999	0.0899999999999999	-0.51625	-0.2975	>seq_1115	TYV-NSCLF	0.5717	0.0896928808815812	5.89629007651124e-05	False	False
945	HLA-C0501	0	2	KADAKALL	KADAKPLL	KADAKALL	KADAKAL-L	8	0.1071	0.0778	0.1071	0	8	KADAKPLL	0.922843	8	8	1,2,7	5	False	4	-1	135.0	0.5687500000000001	0.2125	9.537297862581909	-0.0399999999999999	-0.2925	0.5662499999999999	-0.2324999999999999	>seq_1116	KADAKPL-L	0.0778	0.0403345758354755	0.0	False	False
946	HLA-A1101	0	5	KAEDAHLAQK	KAEDAHSAQK	KAEDAHLAQK	KADAHLAQK	10	0.6999	0.8831	0.6999	0	10	KAEDAHSAQK	0.938728	10	10	0,1,9	6	False	2	-2	69.0	2.648	-1.23	7.548762514255941	-0.425	-0.205	0.609	-0.0979999999999999	>seq_1119	KADAHSAQK	0.8831	0.1451949722568225	0.0	False	False
947	HLA-A0101	0	0	KAERSYYIFY	KAERSYHIFY	KAERSYYIFY	KAESYYIFY	10	0.6883	0.4436	0.6883	0	10	KAERSYHIFY	0.941598	10	10	9	6	False	2	2	49.0	2.139	-0.75	9.048589221201835	0.0279999999999999	0.4389999999999999	-0.081	-0.128	>seq_1120	KAESYHIFY	0.4436	0.3796821686203787	0.0	False	True
948	HLA-A0201	0	6	KAFELGIPV	KAFESGIPV	KAFELGIPV	KAFELGIPV	9	1.1786	1.1275	1.1786	0	9	KAFESGIPV	0.912015	9	9	1,8	4	False	2	-2	129.99999999999997	-0.8055555555555556	0.8555555555555556	6.408795645926148	0.3033333333333334	-0.2477777777777778	0.341111111111111	0.1011111111111111	>seq_1121	KAFESGIPV	1.1275	0.0534159290465633	4.52679959335127e-07	False	False
949	HLA-A1101	0	5	KAFIRRGILK	KAFIRRGNLK	KAFIRRGILK	KAFRRGILK	10	0.8093	1.378	0.8093	0	10	KAFIRRGNLK	0.933265	10	10	0,1,9	7	False	2	-3	127.00000000000004	2.045	0.0199999999999999	12.531747031025589	0.009	0.1819999999999999	0.666	-0.098	>seq_1122	KAFIRGNLK	1.378	0.3339977576197387	0.0076197710941836	False	False
950	HLA-A1101	0	9	KAFVTPLVLR	KAFVTPSVLR	KAFVTPLVLR	KAFTPLVLR	10	0.563	0.3904	0.563	0	10	KAFVTPSVLR	0.93883	10	10	0,1,9	6	False	2	-2	146.0	0.033	0.9900000000000002	11.651775666512547	0.315	0.0879999999999999	0.0659999999999999	0.293	>seq_1123	KAFTPSVLR	0.3904	0.2489082991803277	0.0	False	False
951	HLA-A1101	0	7	KAGECGLK	KAGERGLK	KAGECGLK	KAGECG-LK	8	9.2938	8.3517	9.2938	0	8	KAGERGLK	0.853137	8	8	0,1,2,3,4,7	4	True	2	-3	61.25000000000001	1.0025	-0.5	8.540504393167794	-0.2787499999999999	-0.6512499999999999	0.8775	-0.46125	>seq_1124	KAGERGL-K	8.3517	1.048372065567489	0.0	False	False
952	HLA-B0702	0	6	KAHEAARAL	KAHEAARVL	KAHEAARAL	KAHEAARAL	9	0.3674	0.7109	0.3674	0	9	KAHEAARVL	0.972009	9	9	1,8	7	False	4	0	87.77777777777777	2.197777777777777	-0.4555555555555556	9.697026920504868	-0.2544444444444445	-0.2922222222222223	0.6988888888888889	-0.1011111111111111	>seq_1125	KAHEAARVL	0.7109	0.1775241243494162	0.0	False	False
953	HLA-A1101	0	4	KAIANRIKFK	KAIANRIKSK	AIANRIKFK	AIANRIKFK	10	0.138	0.2147	0.886	1	9	AIANRIKSK	0.945678	9	9	1,8	7	False	2	-2	108.88888888888889	1.8022222222222224	-0.0444444444444444	11.823055271990595	-0.0488888888888888	0.1255555555555555	0.4844444444444444	-0.1255555555555556	>seq_1126	AIANRIKSK	0.2147	0.049299487657196	0.0	False	True
954	HLA-C0303	0	3	KAIITEDSDL	QAIITEDSDL	AIITEDSDL	AIITEDSDL	10	4.4952	4.4952	6.1899	1	9	AIITEDSDL	1.0	9	9	1,8	-1	True	0	4	141.1111111111111	1.5166666666666666	0.2888888888888887	3.3800301984883845	-0.0488888888888889	-0.3033333333333333	-0.0377777777777777	0.0311111111111111	>seq_1128	AIITEDSDL	4.4952	0.0	5.89524745824429e-05	False	False
955	HLA-C0303	0	9	KALAGLSLL	KALAVLSLL	KALAGLSLL	KALAGLSLL	9	0.4139	0.6658	0.4139	0	9	KALAVLSLL	0.920707	9	9	1,8	4	False	4	-3	195.55555555555551	-1.698888888888889	1.522222222222222	9.700002531521022	0.4111111111111111	-0.4733333333333333	0.4488888888888888	-0.5044444444444445	>seq_1129	KALAVLSLL	0.6658	0.156595689396215	0.0	False	False
956	HLA-A6901	0	4	KALDIMMRV	KGLDIMMRV	KALDIMMRV	KALDIMMRV	9	0.1628	1.6423	0.1628	0	9	KGLDIMMRV	0.965079	9	9	1,8	1	True	4	0	129.99999999999997	0.977777777777778	0.688888888888889	9.695024739019573	0.1966666666666667	0.1699999999999999	0.1422222222222221	-0.1222222222222222	>seq_1130	KGLDIMMRV	1.6423	0.1466617548559946	0.0	False	False
957	HLA-A1101	0	7	KALEMGAVK	KALEMGAVE	KALEMGAVK	KALEMGAVK	9	0.5838	29.1667	0.5838	0	9	KALEMGAVE	0.984767	9	9	1,8	8	True	2	1	97.77777777777776	0.2266666666666664	0.2	9.53730092663318	-0.0322222222222221	-0.3566666666666667	0.6533333333333333	-0.3722222222222223	>seq_1131	KALEMGAVE	29.1667	0.57211467255466	0.0	False	False
958	HLA-A1101	0	1	KAMHKNILK	KAMHKCILK	KAMHKNILK	KAMHKNILK	9	0.0606	0.2199	0.0606	0	9	KAMHKCILK	0.877996	9	9	1,8	5	False	0	-3	97.77777777777776	1.5499999999999998	-0.711111111111111	11.103086930699646	-0.1266666666666666	0.2044444444444444	0.6633333333333333	-0.1855555555555555	>seq_1132	KAMHKCILK	0.2199	0.0438998635743519	1.39032160539606e-08	False	False
959	HLA-B1501	0	7	KANKEILYEAY	KANKEILDEAY	KANKEILYEAY	KANKEILAY	11	1.3541	1.331	1.3541	0	11	KANKEILDEAY	0.929587	11	11	1,10	7	False	2	-3	89.0909090909091	1.6527272727272726	-0.8181818181818182	6.517425344791263	-0.14	0.139090909090909	0.4118181818181818	-0.2954545454545454	>seq_1133	KANKEILAY	1.331	0.0235009090909092	0.0	False	False
960	HLA-A1101	0	5	KANRNLARK	NANRNLARK	KANRNLARK	KANRNLARK	9	0.5141	1.832	0.5141	0	9	NANRNLARK	0.98	9	9	1,8	0	False	4	0	65.55555555555554	5.075555555555555	-1.822222222222222	12.531747031025589	-0.6222222222222222	0.0888888888888888	0.9022222222222224	-0.1399999999999999	>seq_1134	NANRNLARK	1.832	0.3698320906113537	0.0	False	True
961	HLA-B0702	0	7	KARKKQQQHRL	KARKQQQQHRL	KARKKQQQH	KARKKQQQH	11	3.8844	3.3348	3.9955	0	9	KARKQQQQH	0.966901	9	9	1,8	4	False	2	1	11.11111111111111	5.67111111111111	-3.122222222222222	11.92451389785856	-0.9044444444444444	0.3222222222222222	0.7644444444444444	0.0177777777777777	>seq_1135	KARKQQQQH	4.1889	0.2823652510205547	0.0	False	False
962	HLA-A1101	0	5	KASLPSKNTPK	KASLPSKDTPK	ASLPSKNTPK	ASLPSNTPK	11	0.0781	0.1294	0.7668	1	10	ASLPSKDTPK	0.953097	10	10	0,1,9	6	False	2	1	49.0	2.038	-1.12	10.805379563011227	-0.3059999999999999	-0.3649999999999999	0.1979999999999999	0.609	>seq_1136	ASLPSKTPK	0.1294	0.0309623647604327	0.5	False	False
963	HLA-A1101	0	0	KAVCIHCMK	KAVCIHCMN	KAVCIHCMK	KAVCIHCMK	9	1.9864	44.5	1.9864	0	9	KAVCIHCMN	0.974991	9	9	1,8	8	True	4	0	86.66666666666666	0.0088888888888887	0.7111111111111111	8.82463736180216	0.0866666666666667	0.0066666666666666	0.0077777777777777	-0.0877777777777777	>seq_1137	KAVCIHCMN	44.5	1.8977306750561795	0.999999996576964	False	False
964	HLA-A3101	0	0	KDSFKKVTLR	KDSFEKVTLR	KDSFKKVTLR	KSFKKVTLR	10	0.0888	0.044	0.0888	0	10	KDSFEKVTLR	0.955793	10	10	0,9	4	False	2	1	68.0	3.432	-1.0399999999999998	11.079522238112986	-0.3499999999999999	0.246	0.3299999999999999	0.143	>seq_1138	KSFEKVTLR	0.044	0.0904145454545454	0.0	False	False
965	HLA-B4402	0	7	KERVELASCCY	KVRVELASCCY	KERVELASCCY	KERVELASY	11	1.5348	2.5659	1.5348	0	11	KVRVELASCCY	0.974741	11	11	1,10	1	True	2	-2	70.9090909090909	2.209090909090909	-0.2454545454545454	6.256699961144477	-0.2209090909090908	0.0145454545454545	0.0118181818181818	-0.0836363636363636	>seq_1139	KVRVELASY	26.7	1.4465748674157302	0.0	False	False
966	HLA-B1501	0	7	KERVELASCCY	KVRVELASCCY	RVELASCCY	RVELASCCY	11	1.997	1.6799	3.8328	2	9	RVELASCCY	1.0	9	9	1,8	-1	True	0	7	86.66666666666666	1.3266666666666669	0.5222222222222223	6.133775204885751	-0.0088888888888888	-0.0711111111111111	-0.2677777777777778	-0.1188888888888888	>seq_1140	RVELASCCY	1.997	0.0	0.0	False	False
967	HLA-A2402	0	2	KFAFQEYDSF	KFAFQEDDSF	KFAFQEYDSF	KFFQEYDSF	10	0.3815	0.8317	0.3815	0	10	KFAFQEDDSF	0.903731	10	10	1,9	6	False	2	-3	10.0	1.941	-0.6300000000000001	4.184406685177237	0.019	0.2199999999999999	-0.286	-0.119	>seq_1142	KFFQEDDSF	0.8317	0.2065063123722496	0.0	False	False
968	HLA-A2402	0	0	KFGHFPVYTL	KFGHIPVYTL	KFGHFPVYTL	KFGHPVYTL	10	0.7987	0.669	0.7987	0	10	KFGHIPVYTL	0.928404	10	10	1,9	4	False	2	0	68.0	-0.294	0.2499999999999999	9.300695891492069	0.385	0.067	-0.019	0.182	>seq_1144	KFGHIPYTL	0.669	0.1548451270553063	0.0001178979987861	False	False
969	HLA-A2402	0	4	KFLEKVELANF	KFLEKGELANF	KFLEKVELANF	KFLEKVELF	11	0.2567	0.2489	0.2567	0	11	KFLEKGELANF	0.927736	11	11	1,10	5	False	4	-3	106.36363636363636	0.8827272727272725	0.0818181818181817	6.5307594472542405	0.0890909090909091	0.2136363636363636	0.3118181818181817	-0.2409090909090909	>seq_1145	KFLEKGELF	0.2489	0.0080444355162715	0.0	False	False
970	HLA-A2402	0	8	KFLNRNVYIMI	KFLNRNAYIMI	KFLNRNVYI	KFLNRNVYI	11	0.6253	1.0125	4.7605	0	9	KFLNRNAYI	0.953667	9	9	1,8	6	False	4	0	118.88888888888889	1.8922222222222225	-0.1555555555555555	10.454924617893994	0.1	0.4244444444444444	0.1977777777777778	-0.2377777777777777	>seq_1146	KFLNRNAYI	1.0125	0.2391270716049382	0.0	False	False
971	HLA-A1101	0	4	KGLLSDDLLLK	KGVLSDDLLLK	LLSDDLLLK	LLSDDLLLK	11	0.5206	0.1465	0.7659	2	9	VLSDDLLLK	0.98942	9	9	1,8	0	False	6	1	216.66666666666663	0.1988888888888891	0.811111111111111	4.109250801149756	0.2955555555555557	0.0677777777777777	0.1611111111111111	-0.1933333333333333	>seq_1147	VLSDDLLLK	0.2013	0.8257703924490806	4.19919322623072e-26	False	False
972	HLA-B0702	0	3	KIAAHTRYAL	KIPAHTRYAL	IAAHTRYAL	IAAHTRYAL	10	0.4229	0.0104	1.2997	1	9	IPAHTRYAL	0.947108	9	9	1,8	1	True	4	-1	120.0	0.7799999999999998	0.4444444444444443	9.351184298284352	0.1611111111111111	-0.1288888888888889	0.1644444444444444	-0.0933333333333333	>seq_1148	IPAHTRYAL	0.0104	16.773677884615385	0.0	False	False
973	HLA-A1101	0	7	KIFIEWLK	KIFIEWMK	KIFIEWLK	KIF-IEWLK	8	1.7612	2.1792	1.7612	0	8	KIFIEWMK	0.968128	8	8	0,1,2,3,4,7	6	False	2	2	146.25	-0.2700000000000001	0.425	9.53730092663318	0.425	0.65125	0.1987499999999999	-0.20625	>seq_1149	KIF-IEWMK	2.1792	0.3378219530102788	0.0	False	False
974	HLA-B1501	0	6	KIFMNRCKSLF	KFFMNRCKSLF	FMNRCKSLF	FMNRCKSLF	11	0.9105	0.9105	4.3484	2	9	FMNRCKSLF	1.0	9	9	1,8	-1	True	0	6	43.33333333333333	1.7777777777777777	0.1222222222222221	9.833242292515934	0.1433333333333334	0.3055555555555555	-0.2255555555555556	-0.18	>seq_1150	FMNRCKSLF	0.9105	0.0	0.992380228905816	False	False
975	HLA-A1101	0	5	KIGDFGLATEK	KIGDFGLATVK	KIGDFGLATEK	KIGDFGLEK	11	0.357	0.5438	0.357	0	11	KIGDFGLATVK	0.971781	11	11	0,1,10	9	False	2	-2	80.0	1.1536363636363631	-0.3090909090909091	6.492975460831076	-0.1009090909090908	-0.4045454545454545	0.58	-0.2618181818181818	>seq_1151	KIGDFGLAK	0.5438	0.1226325855093784	0.0	False	False
976	HLA-A1101	0	3	KIIEAKTLGK	EIIEAKTLGK	KIIEAKTLGK	KIIEATLGK	10	0.148	0.6638	0.148	0	10	EIIEAKTLGK	0.989493	10	10	0,1,9	0	True	2	1	127.00000000000004	0.852	-0.1699999999999999	10.506918999366462	-0.1179999999999999	-0.137	0.714	-0.19	>seq_1153	EIIEATLGK	1.6584	0.1347920887602508	0.0	False	False
977	HLA-B1501	0	8	KIILQAVNFPF	KRILQAVNFPF	KIILQAVNF	KIILQAVNF	11	0.6031	1.2388	6.196	0	9	KRILQAVNF	0.947696	9	9	1,8	1	True	1	-3	173.33333333333331	-0.6511111111111112	1.1888888888888889	9.700002531521022	0.3566666666666667	0.101111111111111	0.0788888888888888	-0.2966666666666666	>seq_1154	KRILQAVNF	6.689	0.548722722380027	0.0	False	False
978	HLA-B1501	0	1	KIITYRNIF	KIITYRNLF	KIITYRNIF	KIITYRNIF	9	0.8218	0.8548	0.8218	0	9	KIITYRNLF	0.979189	9	9	1,8	7	False	4	2	129.99999999999997	1.3422222222222222	0.2666666666666667	10.454924617893994	0.2188888888888889	0.45	0.011111111111111	-0.0622222222222222	>seq_1155	KIITYRNLF	0.8548	0.0317260177819373	0.0	False	False
979	HLA-A3101	0	4	KIITYRNIFK	KIITYRNLFK	KIITYRNIFK	KIITYRIFK	10	1.4819	1.661	1.4819	0	10	KIITYRNLFK	0.977198	10	10	0,9	7	False	4	2	117.0	1.763	-0.1499999999999999	10.901809546165168	0.08	0.4750000000000001	0.173	-0.043	>seq_1156	KIITYRNFK	1.661	0.159788254063817	0.0	False	False
980	HLA-B1501	0	1	KIKVLASGAF	KIKVLGSGAF	KIKVLASGAF	KIKLASGAF	10	1.2032	0.732	1.2032	0	10	KIKVLGSGAF	0.953159	10	10	1,9	5	False	4	0	127.0	-0.6920000000000001	0.99	10.805379563011227	0.2	-0.3550000000000001	0.37	-0.291	>seq_1157	KIKLGSGAF	0.732	0.7745189071038253	0.0	False	False
981	HLA-A1101	0	3	KINEVKTRK	KINEVETRK	KINEVKTRK	KINEVKTRK	9	0.0686	0.0742	0.0686	0	9	KINEVETRK	0.953017	9	9	1,8	5	False	2	1	75.55555555555556	4.292222222222222	-1.688888888888889	11.079522264190018	-0.6066666666666666	0.2944444444444444	0.7377777777777778	0.0744444444444444	>seq_1158	KINEVETRK	0.0742	0.005177358490566	0.0	False	True
982	HLA-A1101	0	8	KINSRNESHK	SINSRNESHK	KINSRNESHK	KINSNESHK	10	1.1613	0.9545	1.1613	0	10	SINSRNESHK	0.98902	10	10	0,1,9	0	True	0	0	39.0	5.264999999999999	-2.31	10.789051820524037	-0.7470000000000001	0.0529999999999999	0.642	0.0249999999999999	>seq_1160	SINSRNESK	0.9545	0.2516048611838659	0.0	False	False
983	HLA-A3101	0	2	KKVTLRRYEK	EKVTLRRYEK	KVTLRRYEK	KVTLRRYEK	10	0.5837	0.5837	4.3911	1	9	KVTLRRYEK	1.0	9	9	8	-1	False	0	5	75.55555555555556	4.611111111111111	-1.588888888888889	10.885759367607534	-0.4522222222222221	0.5322222222222223	0.5399999999999999	0.1288888888888889	>seq_1161	KVTLRRYEK	0.5837	0.0	2.0491933110931699e-13	False	False
984	HLA-B0702	0	7	KLAARCAAL	ELAARCAAL	KLAARCAAL	KLAARCAAL	9	2.044	4.1981	2.044	0	9	ELAARCAAL	0.985849	9	9	1,8	0	False	2	1	131.1111111111111	0.2344444444444443	0.9888888888888888	9.833242292515934	0.0955555555555555	-0.3555555555555556	0.3244444444444444	-0.2655555555555555	>seq_1162	ELAARCAAL	4.1981	1.0488031252233154	0.0	False	False
985	HLA-A3101	0	0	KLANTVRTR	KLADTVRTR	KLANTVRTR	KLANTVRTR	9	0.0621	0.0405	0.0621	0	9	KLADTVRTR	0.946826	9	9	8	3	False	2	1	86.66666666666666	4.044444444444444	-0.8888888888888888	12.51647814642638	-0.3899999999999999	0.061111111111111	0.3977777777777778	0.0711111111111111	>seq_1163	KLADTVRTR	0.0405	0.03312	0.0	False	False
986	HLA-A0201	0	0	KLANTVRTRL	KLADTVRTRL	KLANTVRTRL	KLANTVTRL	10	0.864	0.2121	0.864	0	10	KLADTVRTRL	0.956206	10	10	1,9	3	False	2	1	117.0	3.148	-0.42	12.51647814642638	-0.2149999999999999	0.0909999999999999	0.366	0.002	>seq_1164	KLADTVTRL	0.2121	2.655547383309759	0.0	False	False
987	HLA-A0201	0	7	KLCGAAIGEV	KLCGAATGEV	KLCGAAIGEV	KLCGAAIEV	10	2.1238	3.0265	2.1238	0	10	KLCGAATGEV	0.949855	10	10	1,9	6	False	3	-1	127.0	-0.8300000000000001	1.0399999999999998	6.231833229307085	0.112	-0.7130000000000001	0.5349999999999999	-0.446	>seq_1166	KLCGAATEV	3.0265	0.6334558929456467	0.0	False	False
988	HLA-A0201	0	2	KLCSKVSFRV	NLCSKVSSRV	KLCSKVSFRV	KLSKVSFRV	10	1.484	5.5482	1.484	0	10	NLCSKVSSRV	0.928851	10	10	1,9	0,7	True	6	-2	97.0	1.5560000000000005	0.36	10.793198329396546	-0.0569999999999999	0.102	-0.006	0.024	>seq_1167	NLCSKVSSV	5.5482	1.0870683825384808	0.992380228905816	False	False
989	HLA-A0201	0	4	KLDAFFLHML	ELDAFFLHML	KLDAFFLHM	KLDAFFLHM	10	0.1753	1.566	0.5662	0	9	ELDAFFLHM	0.984473	9	9	1,8	0	False	2	1	97.77777777777776	-0.1144444444444444	0.6999999999999998	7.549350681714714	0.4633333333333334	0.2644444444444444	-0.0455555555555555	-0.1622222222222222	>seq_1168	ELDAFFLHM	1.566	0.1556766985951468	3.1468551072368002e-15	False	False
990	HLA-A0201	0	7	KLFEDRVGTI	KSFEDRVGTI	KLFEDRVGTI	KLFEDRVTI	10	0.3004	8.4716	0.3004	0	10	KSFEDRVGTI	0.962063	10	10	1,9	1	True	2	-2	107.0	2.0769999999999995	-0.12	6.494323082733899	-0.0599999999999999	-0.0099999999999999	0.344	-0.039	>seq_1169	KSFEDRVTI	8.4716	0.2897479201095425	5.89524745824429e-05	False	False
991	HLA-B5101	0	7	KLFEDRVGTIK	KSFEDRVGTIK	FEDRVGTI	FED-RVGTI	11	5.3907	5.3907	48.3333	2	8	FEDRVGTI	1.0	8	8	1,7	-1	True	0	4	85.0	2.5175	-0.1374999999999999	4.184407676104456	-0.09875	-0.1449999999999999	0.2162499999999999	0.0125	>seq_1170	FED-RVGTI	5.3907	0.0	5.89524745824429e-05	False	False
992	HLA-A0201	0	0	KLFEQFSKL	KSFEQFSKL	KLFEQFSKL	KLFEQFSKL	9	0.0123	1.9534	0.0123	0	9	KSFEQFSKL	0.951561	9	9	1,8	1	True	2	-2	86.66666666666666	1.2277777777777776	-0.2666666666666668	9.53730092663318	0.0677777777777778	0.361111111111111	0.0922222222222222	-0.1844444444444444	>seq_1172	KSFEQFSKL	1.9534	0.0122225504249001	9.08835306588181e-07	False	False
993	HLA-A3101	0	8	KLFLEFKIR	KLTLEFKIR	KLFLEFKIR	KLFLEFKIR	9	0.3296	1.0351	0.3296	0	9	KLTLEFKIR	0.92638	9	9	8	2	False	0	-2	129.99999999999997	1.3455555555555554	0.2111111111111111	10.789009301923215	0.2266666666666667	0.6311111111111111	0.3122222222222222	-0.0733333333333333	>seq_1175	KLTLEFKIR	1.0351	0.2246476668920877	0.0	False	False
994	HLA-A0301	0	8	KLFLEFKIR	KLTLEFKIR	KLFLEFKIR	KLFLEFKIR	9	1.356	4.0939	1.356	0	9	KLTLEFKIR	0.92638	9	9	1,8	2	False	0	-2	129.99999999999997	1.3455555555555554	0.2111111111111111	10.789009301923215	0.2266666666666667	0.6311111111111111	0.3122222222222222	-0.0733333333333333	>seq_1176	KLTLEFKIR	4.0939	0.9068595715576836	0.0	False	False
995	HLA-A0201	0	0	KLFSQIYSL	KSFSQIYSL	KLFSQIYSL	KLFSQIYSL	9	0.0039	0.6784	0.0039	0	9	KSFSQIYSL	0.952425	9	9	1,8	1	True	2	-2	129.99999999999997	0.0322222222222222	0.5111111111111111	9.298300650902092	0.2944444444444445	0.2099999999999999	-0.2377777777777777	-0.2388888888888888	>seq_1177	KSFSQIYSL	0.6784	0.0038775795990566	0.0	False	False
996	HLA-A0211	0	1	KLFVAGGRL	KLFVAGGPL	KLFVAGGRL	KLFVAGGRL	9	1.8261	2.4834	1.8261	0	9	KLFVAGGPL	0.935604	9	9	1,8	7	False	4	-2	129.99999999999997	-0.0088888888888887	0.7999999999999999	11.651775666512547	0.2344444444444445	-0.3511111111111111	0.6555555555555554	-0.4077777777777778	>seq_1178	KLFVAGGPL	2.4834	0.4833275066441169	0.999941047525418	False	False
997	HLA-A1101	0	2	KLHEAAKLYK	KFHEAAKLYK	KLHEAAKLYK	KLHEAALYK	10	0.4134	2.5901	0.4134	0	10	KFHEAAKLYK	0.973535	10	10	0,1,9	1	True	6	0	98.0	1.4799999999999998	-0.85	10.119741204194725	-0.1489999999999999	0.176	0.6649999999999999	-0.166	>seq_1179	KFHEAALYK	2.5901	0.3474181614609475	0.5	False	False
998	HLA-A1101	0	3	KLHRTAWWGK	KLHRAAWWGK	KLHRTAWWGK	KLHTAWWGK	10	2.9296	2.9072	2.9296	0	10	KLHRAAWWGK	0.941681	10	10	0,1,9	4	False	4	0	49.0	2.092	-1.28	11.823062091134489	-0.0269999999999999	0.242	0.5129999999999999	-0.201	>seq_1180	KLHRAAWGK	2.9072	0.0225725921849203	0.0	False	False
999	HLA-A0201	0	8	KLIFHRHSV	KLIFHRHPV	KLIFHRHSV	KLIFHRHSV	9	0.2229	0.6112	0.2229	0	9	KLIFHRHPV	0.943561	9	9	1,8	7	False	4	-1	118.88888888888889	1.8144444444444447	-0.0333333333333333	11.651803790591655	0.0822222222222222	0.34	0.2777777777777778	0.1544444444444444	>seq_1181	KLIFHRHPV	0.6112	0.1416100621727748	0.0	False	False
1000	HLA-A1101	0	3	KLIIKFVNDTK	KLLIKFVNDTK	IIKFVNDTK	IIKFVNDTK	11	0.8132	1.0959	2.2321	2	9	LIKFVNDTK	0.990369	9	9	1,8	0	False	4	2	118.88888888888889	1.3522222222222224	0.0555555555555556	9.537297862581909	2.4671622769447922e-17	0.1622222222222221	0.1488888888888888	-0.0088888888888888	>seq_1182	LIKFVNDTK	1.0959	0.2097742859749977	0.0	False	False
1001	HLA-A0201	0	9	KLIVELFEEA	KLIVESFEEA	KLIVELFEEA	KLIELFEEA	10	0.965	0.5969	0.965	0	10	KLIVESFEEA	0.937508	10	10	1,9	5	False	2	-2	156.0	0.2389999999999996	0.6499999999999999	3.980054622981697	0.1710000000000001	0.146	0.315	-0.189	>seq_1184	KLIESFEEA	0.5969	0.5951021946724745	5.89524745824429e-05	False	False
1002	HLA-A0201	0	8	KLIVFAQLSV	KLIGFAQLSV	KLIVFAQLSV	KLIFAQLSV	10	1.2806	0.2016	1.2806	0	10	KLIGFAQLSV	0.924682	10	10	1,9	3	False	4	-3	185.0	-1.314	1.69	9.700002531521022	0.438	0.0099999999999999	-0.066	-0.2279999999999999	>seq_1185	KLIGFQLSV	0.2016	6.85400496031746	0.0	False	False
1003	HLA-A1101	0	9	KLKNGFPHPK	KLKNGFPHPE	KLKNGFPHPK	KLNGFPHPK	10	0.6233	16.6129	0.6233	0	10	KLKNGFPHPE	0.98468	10	10	0,1,9	9	True	2	1	39.0	1.911	-1.54	11.103086930699646	-0.181	-0.0209999999999999	0.693	0.52	>seq_1189	KLNGFPHPE	21.3	0.6050604276995305	3.50249223875953e-09	False	False
1004	HLA-A1101	0	7	KLLDRELKK	QLLDRELKK	KLLDRELKK	KLLDRELKK	9	0.1906	0.37	0.1906	0	9	QLLDRELKK	0.986131	9	9	1,8	0	False	2	1	129.99999999999997	3.593333333333333	-1.3111111111111111	10.500598943792284	-0.3588888888888888	0.4566666666666667	0.8188888888888889	-0.0066666666666666	>seq_1190	QLLDRELKK	0.37	0.0924152432432432	0.0	False	False
1005	HLA-A1101	0	7	KLLDRELKKK	QLLDRELKKK	KLLDRELKK	KLLDRELKK	10	0.1906	0.37	1.0248	0	9	QLLDRELKK	0.986131	9	9	1,8	0	False	2	1	129.99999999999997	3.593333333333333	-1.3111111111111111	10.500598943792284	-0.3588888888888888	0.4566666666666667	0.8188888888888889	-0.0066666666666666	>seq_1191	QLLDRELKK	0.37	0.0924152432432432	0.0	False	False
1006	HLA-A0201	0	9	KLLLSEHWAL	KLPLSEHWAL	LLLSEHWAL	LLLSEHWAL	10	0.1279	0.8048	0.8153	1	9	LPLSEHWAL	0.930214	9	9	1,8	1	True	4	-3	184.44444444444443	-0.9944444444444446	0.9555555555555556	5.363507221918553	0.5344444444444445	0.1422222222222222	0.0966666666666666	-0.3366666666666666	>seq_1192	LPLSEHWAL	12.5355	0.1265950333054126	0.0076197711204682	False	False
1007	HLA-A0201	0	2	KLLPTNTNI	KLLPTNTDI	KLLPTNTNI	KLLPTNTNI	9	0.0608	0.39	0.0608	0	9	KLLPTNTDI	0.964613	9	9	1,8	7	False	2	1	129.99999999999997	1.0233333333333332	-0.2	9.700002531521022	0.0422222222222222	-0.0688888888888889	0.1466666666666666	0.1666666666666666	>seq_1194	KLLPTNTDI	0.39	0.0513214358974358	0.0076778286089567	False	True
1008	HLA-A0201	0	3	KLLQALLLQHV	KLLPALLLQHV	KLLQALLLQHV	KLLQALQHV	11	0.3987	0.082	0.3987	0	11	KLLPALLLQHV	0.947348	11	11	1,10	3	False	2	-1	212.7272727272727	-0.8327272727272728	0.9909090909090909	9.702001779340208	0.3809090909090909	0.1554545454545454	0.2436363636363636	-0.3318181818181818	>seq_1195	KLLPALQHV	0.082	1.5398571951219513	0.0	False	False
1009	HLA-A0201	0	0	KLMDGTSQV	KLMDGTSQA	KLMDGTSQV	KLMDGTSQV	9	0.0041	0.05	0.0041	0	9	KLMDGTSQA	0.984379	9	9	1,8	8	True	4	0	75.55555555555556	1.5033333333333334	-0.3222222222222222	6.337367167230696	-0.151111111111111	-0.3511111111111111	0.1133333333333333	-0.21	>seq_1196	KLMDGTSQA	0.05	0.0037638	2.0491933110931699e-13	False	False
1010	HLA-A0201	0	0	KLMDGTSQVL	KLMDGTSQAL	KLMDGTSQV	KLMDGTSQV	10	0.0041	0.05	0.0857	0	9	KLMDGTSQA	0.984379	9	9	1,8	8	True	4	0	75.55555555555556	1.5033333333333334	-0.3222222222222222	6.337367167230696	-0.151111111111111	-0.3511111111111111	0.1133333333333333	-0.21	>seq_1197	KLMDGTSQA	0.05	0.0037638	4.52680164254273e-07	False	False
1011	HLA-A0201	0	9	KLMNQAICI	KSMNQAICI	KLMNQAICI	KLMNQAICI	9	0.2903	7.511	0.2903	0	9	KSMNQAICI	0.951579	9	9	1,8	1	True	2	-2	141.1111111111111	-0.2744444444444445	0.8999999999999999	8.545189979486167	0.2355555555555555	0.01	-0.0211111111111111	-0.3677777777777777	>seq_1198	KSMNQAICI	7.511	0.2790799107974969	0.0	False	False
1012	HLA-A0201	0	5	KLMYNVLYYR	KLVYNVLYYR	KLMYNVLYY	KLMYNVLYY	10	4.5969	7.7159	11.6246	0	9	KLVYNVLYY	0.958317	9	9	1,8	2	False	1	1	118.88888888888889	-0.4022222222222222	0.2666666666666667	9.04893051739782	0.4622222222222223	0.5355555555555556	-0.1622222222222222	-0.4644444444444444	>seq_1199	KLVYNVLYY	7.7159	1.8582059254267165	0.0	False	False
1013	HLA-A0201	0	0	KLNKYYDWL	KLNKYHDWL	KLNKYYDWL	KLNKYYDWL	9	1.5243	1.4795	1.5243	0	9	KLNKYHDWL	0.921311	9	9	1,8	5	False	2	2	86.66666666666666	1.618888888888889	-1.1888888888888889	9.121616306714714	0.1066666666666666	0.6077777777777778	0.1388888888888889	-0.3455555555555556	>seq_1202	KLNKYHDWL	1.4795	0.04615656640757	4.52706647500176e-07	False	False
1014	HLA-A0201	0	4	KLQPLSPVV	KLQPLSPVP	KLQPLSPVV	KLQPLSPVV	9	0.0276	1.6642	0.0276	0	9	KLQPLSPVP	0.969294	9	9	1,8	8	True	0	-2	151.11111111111111	-0.3811111111111112	0.5111111111111112	9.700002531521022	0.2088888888888889	-0.09	0.0099999999999999	0.6277777777777778	>seq_1204	KLQPLSPVP	3.2038	0.0273622323490854	0.992380228905816	False	False
1015	HLA-A0201	0	2	KLQQLLFSV	ELQQLLFSV	KLQQLLFSV	KLQQLLFSV	9	0.0271	0.5191	0.0271	0	9	ELQQLLFSV	0.985718	9	9	1,8	0	False	2	1	162.2222222222222	-0.1944444444444443	0.7444444444444445	9.700002531521022	0.288888888888889	0.2066666666666666	-0.0822222222222222	-0.2966666666666666	>seq_1205	ELQQLLFSV	0.5191	0.0256852244268926	0.0	False	False
1016	HLA-A0201	0	2	KLRSLLHYM	KLRSLLRYM	KLRSLLHYM	KLRSLLHYM	9	0.6421	3.3437	0.6421	0	9	KLRSLLRYM	0.929632	9	9	1,8	6	False	2	0	129.99999999999997	1.2844444444444445	-0.0444444444444445	10.455031820572913	0.2177777777777778	0.4355555555555555	0.1822222222222222	-0.1488888888888888	>seq_1206	KLRSLLRYM	3.3437	0.5187957532075246	0.0	False	False
1017	HLA-A0201	0	2	KLRSLLHYMV	KLRSLLRYMV	KLRSLLHYM	KLRSLLHYM	10	0.6421	3.3437	2.3734	0	9	KLRSLLRYM	0.929632	9	9	1,8	6	False	2	0	129.99999999999997	1.2844444444444445	-0.0444444444444445	10.455031820572913	0.2177777777777778	0.4355555555555555	0.1822222222222222	-0.1488888888888888	>seq_1207	KLRSLLRYM	3.3437	0.5187957532075246	0.0	False	False
1018	HLA-A0301	0	5	KLSEHIRVH	KLTEHIRVH	KLSEHIRVH	KLSEHIRVH	9	0.3358	0.6549	0.3358	0	9	KLTEHIRVH	0.967309	9	9	1,8	2	False	6	1	118.88888888888889	2.9022222222222225	-0.7333333333333334	9.699007901363077	-0.2177777777777777	0.2444444444444444	0.5266666666666667	0.1788888888888888	>seq_1208	KLTEHIRVH	0.6549	0.163618537181249	0.0	False	False
1019	HLA-B1501	0	1	KLSPPGTAF	ELSPPGTAF	KLSPPGTAF	KLSPPGTAF	9	0.0052	0.1282	0.0052	0	9	ELSPPGTAF	0.984182	9	9	1,8	0	False	2	1	54.44444444444444	0.0966666666666665	-0.0666666666666667	9.700002531521022	0.1211111111111111	-0.508888888888889	0.1044444444444444	0.5677777777777777	>seq_1210	ELSPPGTAF	0.1282	0.0049890795631825	0.5	False	False
1020	HLA-A0201	0	1	KLSPPGTAFRL	ELSPPGTAFRL	KLSPPGTAFRL	KLSPPGFRL	11	0.6046	4.879	0.6046	0	11	ELSPPGTAFRL	0.990878	11	11	1,10	0	True	2	1	80.0	0.9881818181818182	-0.1181818181818182	11.651775666512547	0.0890909090909091	-0.2709090909090909	0.2109090909090908	0.4836363636363636	>seq_1211	ELSPPGFRL	4.879	0.5296786718589875	0.5	False	False
1021	HLA-A0201	0	8	KLTLNLQYIV	KLTPNLQYIV	KLTLNLQYI	KLTLNLQYI	10	0.5345	0.0409	1.4895	0	9	KLTPNLQYI	0.894308	9	9	1,8	3	False	4	-3	173.33333333333331	0.0844444444444444	0.3333333333333332	9.298300650902092	0.2777777777777778	0.2788888888888888	0.0544444444444444	-0.3555555555555554	>seq_1212	KLTPNLQYI	0.0409	6.450591687041564	0.0	False	False
1022	HLA-A0201	0	6	KLTLWDVFGA	QLTLWDVFGA	KLTLWDVFGA	KLLWDVFGA	10	2.2881	2.3508	2.2881	0	10	QLTLWDVFGA	0.988364	10	10	1,9	0	False	2	1	117.0	-0.51	0.7	6.337367167230696	0.379	-0.094	0.0819999999999999	-0.306	>seq_1213	QLLWDVFGA	4.4268	1.1054394754676065	0.992380228905816	False	False
1023	HLA-A0201	0	0	KLVIGRIFYI	KLVIGRIFHI	LVIGRIFYI	LVIGRIFYI	10	0.3208	0.4434	0.6788	1	9	LVIGRIFHI	0.953437	9	9	1,8	7	False	2	2	205.5555555555556	-1.3977777777777778	2.011111111111111	9.348807885311544	0.7100000000000001	0.2033333333333333	0.0422222222222222	-0.2522222222222222	>seq_1214	LVIGRIFHI	0.4434	0.0887011276499774	0.0	False	False
1024	HLA-A0201	0	5	KLVRDETPL	KLVRDQTPL	KLVRDETPL	KLVRDETPL	9	1.0712	0.8938	1.0712	0	9	KLVRDQTPL	0.955353	9	9	1,8	5	False	2	2	118.88888888888889	2.743333333333333	-0.6555555555555557	6.494323082733899	-0.1788888888888888	0.1255555555555555	0.3122222222222222	0.4688888888888888	>seq_1215	KLVRDQTPL	0.8938	0.2126100693667485	0.0	False	False
1025	HLA-A0201	0	5	KLVRDETPLI	KLVRDQTPLI	KLVRDETPLI	KLVDETPLI	10	0.3642	0.4953	0.3642	0	10	KLVRDQTPLI	0.959324	10	10	1,9	5	False	2	2	146.00000000000003	1.977	-0.1400000000000001	6.494323082733899	-0.0339999999999999	0.143	0.265	0.409	>seq_1216	KLVDQTPLI	0.4953	0.0963993943064809	0.0	False	False
1026	HLA-A0201	0	4	KLYALNENI	ELYALNENI	KLYALNENI	KLYALNENI	9	0.2294	2.7315	0.2294	0	9	ELYALNENI	0.984027	9	9	1,8	0	False	2	1	141.1111111111111	1.0233333333333332	-0.2	6.40200117090717	0.0466666666666667	0.0999999999999999	0.3777777777777777	-0.4244444444444444	>seq_1217	ELYALNENI	2.7315	0.210134263225334	0.0	False	False
1027	HLA-A0301	1	8	KLYEEPLLK	KLYEEPLSK	KLYEEPLLK	KLYEEPLLK	9	0.0013	0.0014	0.0013	0	9	KLYEEPLSK	0.951766	9	9	1,8	7	False	2	-2	129.99999999999997	1.122222222222222	-0.7000000000000001	6.523989745415747	0.0233333333333333	0.3722222222222222	0.4633333333333333	0.1644444444444444	>seq_1218	KLYEEPLSK	0.0014	9.28571428571429e-05	5.98681535118947e-05	False	False
1028	HLA-A0201	0	6	KLYFDEKYSI	ELYFDEKYSI	KLYFDEKYSI	KLFDEKYSI	10	0.1534	2.8368	0.1534	0	10	ELYFDEKYSI	0.987793	10	10	1,9	0	False	2	1	78.0	1.7489999999999994	-0.71	6.479656049516052	0.003	0.3979999999999999	0.0229999999999999	-0.104	>seq_1219	ELFDEKYSI	2.8368	0.1451048928369994	0.0	False	True
1029	HLA-A0201	0	4	KMAESLLQV	EMAESLLQV	KMAESLLQV	KMAESLLQV	9	0.0039	0.0978	0.0039	0	9	EMAESLLQV	0.985333	9	9	1,8	0	False	2	1	129.99999999999997	0.3622222222222221	0.4222222222222222	6.408795645926148	0.0733333333333333	-0.0511111111111111	0.1244444444444444	-0.2866666666666666	>seq_1222	EMAESLLQV	0.0978	0.0037444785276073	0.0	False	False
1030	HLA-A0211	0	8	KMFELTGGL	IMFELTGGL	KMFELTGGL	KMFELTGGL	9	0.2247	0.4813	0.2247	0	9	IMFELTGGL	0.972944	9	9	1,8	0	False	1	-3	86.66666666666666	-0.2355555555555556	0.3777777777777777	6.408795645926148	0.24	-0.3222222222222222	0.4155555555555554	-0.4733333333333333	>seq_1223	IMFELTGGL	0.4813	0.1197964263453147	0.0	False	False
1031	HLA-A1101	0	4	KMLMKQLSK	KMLMKELSK	KMLMKQLSK	KMLMKQLSK	9	0.4665	0.7935	0.4665	0	9	KMLMKELSK	0.962864	9	9	1,8	5	False	2	2	86.66666666666666	1.227777777777778	-0.5111111111111113	11.10307073686272	-0.0444444444444444	0.31	0.2766666666666666	-0.2788888888888889	>seq_1224	KMLMKELSK	0.7935	0.1922438563327032	0.0	False	False
1032	HLA-A0201	0	7	KMLSGVGGFV	KMLSGIGGFV	MLSGVGGFV	MLSGVGGFV	10	1.3434	1.1589	2.0144	1	9	MLSGIGGFV	0.981897	9	9	1,8	4	False	3	3	107.77777777777776	-1.9722222222222223	1.6555555555555554	6.099999998230487	0.4599999999999999	-0.8388888888888889	0.311111111111111	-0.6077777777777779	>seq_1225	MLSGIGGFV	1.1589	0.2138728967123995	0.0	False	False
1033	HLA-A2402	0	9	KMPSKKFGHF	KMPSKKFGHI	KMPSKKFGHF	KMPSKKFHF	10	0.4925	3.3084	0.4925	0	10	KMPSKKFGHI	0.983097	10	10	1,9	9	True	2	0	0.0	1.5459999999999998	-1.02	11.103086930699646	-0.054	0.0619999999999999	0.348	0.229	>seq_1226	KMPSKKFHI	3.3084	0.4191847267561359	0.0	False	False
1034	HLA-A0201	0	6	KMRPRSIEV	KMRPRSLEV	KMRPRSIEV	KMRPRSIEV	9	0.7608	1.0087	0.7608	0	9	KMRPRSLEV	0.973086	9	9	1,8	6	False	4	2	75.55555555555556	3.81	-0.911111111111111	11.479699668474495	-0.3	0.2522222222222222	0.3388888888888888	0.5155555555555555	>seq_1227	KMRPRSLEV	1.0087	0.1869756320015861	0.0	False	False
1035	HLA-A0201	0	2	KMTFLFPNL	KMTFLFANL	KMTFLFPNL	KMTFLFPNL	9	0.9102	1.9983	0.9102	0	9	KMTFLFANL	0.929808	9	9	1,8	6	False	4	-1	86.66666666666666	-0.3766666666666667	0.6	9.700002531521022	0.4988888888888889	0.261111111111111	-0.22	0.1066666666666666	>seq_1228	KMTFLFANL	1.9983	0.4956155832457588	0.0	False	False
1036	HLA-A1101	0	8	KMTVVILQK	KMTVVVLQK	KMTVVILQK	KMTVVILQK	9	0.1716	0.1945	0.1716	0	9	KMTVVVLQK	0.986048	9	9	1,8	5	False	3	3	151.11111111111111	-0.1177777777777778	0.7333333333333333	10.805379563011227	0.1688888888888889	0.1977777777777777	0.0944444444444444	-0.1388888888888889	>seq_1229	KMTVVVLQK	0.1945	0.0202038046272493	4.52679959335127e-07	False	True
1037	HLA-A1101	0	3	KNFHFKAVMK	KNFHVKAVMK	KNFHFKAVMK	KNFHFAVMK	10	2.4034	2.4023	2.4034	0	10	KNFHVKAVMK	0.933717	10	10	0,1,9	4	False	2	-1	39.0	1.379	-0.49	11.103086930699646	0.003	0.293	0.315	-0.135	>seq_1231	KNFHVAVMK	2.4023	0.0011005036839696	0.0	False	False
1038	HLA-A3101	0	2	KNIMVRDTR	KNITVRDTR	KNIMVRDTR	KNIMVRDTR	9	0.832	0.6075	0.832	0	9	KNITVRDTR	0.930834	9	9	8	3	False	1	-1	75.55555555555556	4.667777777777778	-1.1111111111111112	11.479699642397463	-0.3944444444444444	0.2677777777777778	0.3266666666666666	0.1222222222222222	>seq_1232	KNITVRDTR	0.6075	0.3074633744855966	0.0	False	False
1039	HLA-B0702	0	6	KPDCNPSEAA	EPDCNPSEAA	KPDCNPSEA	KPDCNPSEA	10	1.5518	5.6222	1.8451	0	9	EPDCNPSEA	0.980616	9	9	1,8	0	False	2	1	11.11111111111111	3.114444444444444	-1.5666666666666664	4.184374538715929	-0.4877777777777777	-0.4288888888888889	0.1144444444444444	0.7188888888888888	>seq_1233	EPDCNPSEA	5.6222	1.1234831062573372	0.999999547320246	False	False
1040	HLA-B0702	0	1	KPFKYDNYSM	KPFEYDNYSM	KPFKYDNYSM	KPKYDNYSM	10	0.3429	0.5457	0.3429	0	10	KPFEYDNYSM	0.952172	10	10	1,9	3	False	2	1	0.0	2.4809999999999994	-1.51	9.121616306714714	-0.118	0.2779999999999999	-0.092	0.1769999999999999	>seq_1235	KPFEYNYSM	0.5457	0.1274328752061572	0.0	False	False
1041	HLA-B0702	0	7	KPGNILMDSNM	KPGNILLDSNM	KPGNILMDSNM	KPGNILSNM	11	1.5561	1.5021	1.5561	0	11	KPGNILLDSNM	0.973043	11	11	1,3,10	6	False	2	2	70.9090909090909	1.4063636363636365	-0.4636363636363636	6.337367167230696	-0.0272727272727272	-0.2845454545454546	0.2272727272727272	-0.0627272727272727	>seq_1236	KPGNILSNM	1.5021	0.0559412822049131	0.0	False	False
1042	HLA-B0702	0	5	KPGRAYGLF	KPGRAYGLG	KPGRAYGL	KP-GRAYGL	9	0.553	0.553	0.6102	0	8	KPGRAYGL	1.0	8	8	1,7	-1	True	0	4	61.25000000000001	1.5000000000000002	-0.8125	10.454924617893994	-0.0875	-0.455	0.78	0.0274999999999999	>seq_1237	KP-GRAYGL	0.553	0.0	0.999999999999795	False	False
1043	HLA-A3101	0	9	KPLYLALAQR	KPLYVALAQR	KPLYLALAQR	KLYLALAQR	10	0.759	0.7171	0.759	0	10	KPLYVALAQR	0.96608	10	10	0,9	4	False	6	1	137.0	0.7769999999999999	0.0199999999999999	10.454924617893994	0.161	0.1169999999999999	0.254	0.0769999999999999	>seq_1238	KLYVALAQR	0.7171	0.0443482080602426	0.0	False	False
1044	HLA-B0702	0	1	KPRPSEVPE	KPRPSEVPQ	KPRPSEVPE	KPRPSEVPE	9	0.6703	0.5577	0.6703	0	9	KPRPSEVPQ	0.986383	9	9	1,8	8	True	2	2	32.22222222222222	3.7166666666666655	-1.8666666666666665	6.532108646817505	-0.4722222222222222	-0.0666666666666667	0.3666666666666666	1.3066666666666666	>seq_1239	KPRPSEVPQ	0.5577	0.1353340147032455	0.0	False	False
1045	HLA-B0702	0	1	KPRSAAVEET	KPRSGAVEET	KPRSAAVEE	KPRSAAVEE	10	0.7507	0.636	0.7593	0	9	KPRSGAVEE	0.943129	9	9	1,8	4	False	4	0	54.44444444444444	3.3144444444444443	-1.1111111111111112	6.532108646817505	-0.4877777777777777	-0.2555555555555556	0.4888888888888889	0.4088888888888889	>seq_1240	KPRSGAVEE	0.636	0.135385676100629	0.0	False	False
1046	HLA-B0702	0	0	KPSILSSLF	KPSILSSLV	KPSILSSL	KPS-ILSSL	9	0.0694	0.0694	0.1648	0	8	KPSILSSL	1.0	8	8	1,7	-1	True	0	4	146.25	0.1237499999999999	0.525	9.700002531521022	0.12875	-0.24875	-0.06	0.33125	>seq_1242	KPS-ILSSL	0.0694	0.0	0.0	False	False
1047	HLA-B0702	0	4	KPSLSFYVL	KPALSFYVL	KPSLSFYVL	KPSLSFYVL	9	0.0494	0.0417	0.0494	0	9	KPALSFYVL	0.969038	9	9	1,8	2	False	4	1	118.88888888888889	-0.4855555555555557	0.6888888888888889	9.298300650902092	0.3688888888888889	0.0822222222222221	-0.2455555555555555	0.2133333333333332	>seq_1243	KPALSFYVL	0.0417	0.0091218225419664	6.147579933276999e-13	False	False
1048	HLA-B0702	0	7	KPSSSSRQLDL	KPSSSSRQLDR	KPSSSSRQL	KPSSSSRQL	11	0.0109	0.0109	0.1348	0	9	KPSSSSRQL	1.0	9	9	1,8	-1	True	0	4	43.33333333333333	3.854444444444444	-1.4333333333333331	11.651775666512547	-0.5222222222222221	-0.2555555555555556	0.0066666666666666	0.4366666666666666	>seq_1244	KPSSSSRQL	0.0109	0.0	0.0	False	False
1049	HLA-B3501	0	6	KPTENLWLPSM	KPTENLWLPRM	KPTENLWLPSM	KPTENLPSM	11	2.376	5.2858	2.376	0	11	KPTENLWLPRM	0.971082	11	11	1,10	9	False	6	-1	70.9090909090909	0.95	-0.6363636363636364	6.408795645926148	0.12	0.0681818181818181	-0.0227272727272727	0.3818181818181818	>seq_1245	KPTENLWLM	5.2858	1.3079732112452231	2.0491933110931699e-13	False	False
1050	HLA-A3101	0	4	KQCKLSEHIR	KQCKLTEHIR	KQCKLSEHIR	KQCKLSHIR	10	1.1253	1.0224	1.1253	0	10	KQCKLTEHIR	0.96416	10	10	0,9	5	False	6	1	78.0	3.531	-1.25	9.674863724969327	-0.424	0.242	0.3869999999999999	0.052	>seq_1246	KQCKLTHIR	1.0224	0.113256426056338	0.0	False	False
1051	HLA-A1101	0	8	KQCRIYSNAK	KQSRIYSNAK	KQCRIYSNAK	KQCRISNAK	10	3.4083	1.5814	3.4083	0	10	KQSRIYSNAK	0.934357	10	10	0,1,9	2	False	4	-1	49.0	3.373	-1.26	10.255879166536031	-0.422	0.1039999999999999	0.208	-0.133	>seq_1247	KQSRISNAK	1.7493	3.232361344537815	0.0	False	False
1052	HLA-B1501	0	3	KQEAPDALSL	KQEAPDALPL	KQEAPDALSL	KQAPDALSL	10	0.6916	2.115	0.6916	0	10	KQEAPDALPL	0.965209	10	10	1,9	8	False	4	-1	98.0	1.6559999999999997	-0.56	4.184407519642264	-0.189	-0.298	0.242	0.177	>seq_1248	KQAPDALPL	2.115	0.4654484349881796	0.0	False	False
1053	HLA-A0201	0	4	KQIEHTLNEKI	KQIEHTLNEKR	KQIEHTLNEKI	KQIEHTLKI	11	2.3825	8.2642	2.3825	0	11	KQIEHTLNEKR	0.983907	11	11	1,10	10	True	1	-3	106.36363636363636	2.67	-1.1727272727272726	7.54913695435971	-0.32	0.1990909090909091	0.5009090909090909	-0.0681818181818181	>seq_1249	KQIEHTLKR	11.9852	1.9088903606114205	0.0	False	False
1054	HLA-A0201	0	0	KQQFINQAV	KQHFINQAV	KQQFINQAV	KQQFINQAV	9	1.2425	1.3638	1.2425	0	9	KQHFINQAV	0.931647	9	9	1,8	2	False	4	0	86.66666666666666	1.6733333333333336	-0.5111111111111112	9.700002531521022	-0.1488888888888888	0.0677777777777777	0.0433333333333333	-0.3044444444444444	>seq_1250	KQHFINQAV	1.3638	0.1105112553160287	0.0	False	False
1055	HLA-A1101	0	7	KQSAEGSRK	KQSAEGRRK	KQSAEGSRK	KQSAEGSRK	9	1.1053	1.5974	1.1053	0	9	KQSAEGRRK	0.948345	9	9	1,8	6	False	6	-1	11.11111111111111	4.713333333333333	-2.1666666666666665	10.789009301923215	-0.8155555555555556	-0.3555555555555555	0.7066666666666667	-0.1	>seq_1251	KQSAEGRRK	1.5974	0.3405021472392638	0.0	False	False
1056	HLA-A0206	0	8	KQSIHHRWGL	KQSIRHRWGL	QSIHHRWGL	QSIHHRWGL	10	3.6092	5.2038	4.0585	1	9	QSIRHRWGL	0.90195	9	9	1,8	3	False	2	0	86.66666666666666	2.23	-0.911111111111111	10.553501105867326	-0.0033333333333332	0.1011111111111111	0.3599999999999999	-0.1233333333333333	>seq_1252	QSIRHRWGL	5.2038	1.105966854990584	0.500029476237291	False	False
1057	HLA-A1101	0	7	KQSQLKGTFK	KQSELKGTFK	QSQLKGTFK	QSQLKGTFK	10	0.3936	0.5343	0.7496	1	9	QSELKGTFK	0.963768	9	9	1,8	2	False	2	2	43.33333333333333	2.145555555555555	-1.1222222222222222	10.805379563011227	-0.2877777777777777	-0.13	0.2433333333333333	-0.2466666666666667	>seq_1253	QSELKGTFK	1.0347	0.2438745143519861	0.0	False	False
1058	HLA-B2705	0	9	KRVHTGEKPY	KRIHTGEKPY	KRVHTGEKPY	KRVHTGEKY	10	0.498	0.2683	0.498	0	10	KRIHTGEKPY	0.986654	10	10	0,1,9	2	False	3	3	29.0	3.522	-1.88	10.243785942904651	-0.4369999999999999	0.043	0.6229999999999999	0.382	>seq_1255	KRIHTGEKY	0.2683	0.4263533358181141	0.0	False	False
1059	HLA-A1101	0	1	KSFGCVECGK	KSFGCVECGE	KSFGCVECGK	KSFGCVEGK	10	0.9095	25.7	0.9095	0	10	KSFGCVECGE	0.985877	10	10	0,1,9	9	True	2	1	29.0	0.9849999999999998	-0.09	8.227998218499124	-0.1949999999999999	-0.496	0.2759999999999999	-0.29	>seq_1257	KSFGCVEGE	25.7	0.8773136089494163	0.992380232329053	False	False
1060	HLA-A0101	0	1	KSGTFFVLAY	KSGTFSVLAY	KSGTFFVLAY	KSGTFVLAY	10	1.5674	0.7206	1.5674	0	10	KSGTFSVLAY	0.924146	10	10	9	5	False	2	-2	78.0	-0.6010000000000004	0.8299999999999998	9.298300650902092	0.354	-0.162	-0.121	-0.276	>seq_1258	KSGTFSVLY	0.7206	1.841901637524285	4.52679959335127e-07	False	True
1061	HLA-B1501	0	3	KSRCELVEY	KSRRELVEY	KSRCELVEY	KSRCELVEY	9	0.5976	0.2743	0.5976	0	9	KSRRELVEY	0.877645	9	9	1,8	3	False	2	-3	75.55555555555556	3.043333333333333	-0.7777777777777778	6.352089757565409	-0.3066666666666666	0.2188888888888888	0.1533333333333333	-0.0277777777777777	>seq_1260	KSRRELVEY	0.2743	0.7043531899380242	0.0	False	False
1062	HLA-A1101	0	6	KSRDSEHYK	KSKDSEHYK	KSRDSEHYK	KSRDSEHYK	9	0.2331	0.1286	0.2331	0	9	KSKDSEHYK	0.969123	9	9	1,8	2	False	2	2	0.0	5.905555555555555	-2.822222222222222	9.257685243152082	-0.8111111111111111	0.1922222222222221	0.4655555555555555	0.2244444444444444	>seq_1261	KSKDSEHYK	0.1286	0.1894164074650078	0.0	False	False
1063	HLA-C0303	0	5	KSSGQGAQL	KSSGQSAQL	KSSGQGAQL	KSSGQGAQL	9	0.3839	0.4748	0.3839	0	9	KSSGQSAQL	0.9455	9	9	1,8	5	False	2	0	54.44444444444444	1.646666666666667	-0.8555555555555556	9.700002531521022	-0.3688888888888888	-0.8144444444444444	0.4899999999999999	-0.4722222222222222	>seq_1262	KSSGQSAQL	0.4748	0.0734972830665543	0.0	False	False
1064	HLA-C0303	0	5	KSSGQGAQLL	KSSGQSAQLL	KSSGQGAQL	KSSGQGAQL	10	0.3839	0.4748	3.7783	0	9	KSSGQSAQL	0.9455	9	9	1,8	5	False	2	0	54.44444444444444	1.646666666666667	-0.8555555555555556	9.700002531521022	-0.3688888888888888	-0.8144444444444444	0.4899999999999999	-0.4722222222222222	>seq_1263	KSSGQSAQL	0.4748	0.0734972830665543	0.0	False	False
1065	HLA-A1101	0	9	KSSSIYSIVK	KSSSIYSIVN	SSSIYSIVK	SSSIYSIVK	10	0.1265	9.848	0.2913	1	9	SSSIYSIVN	0.981744	9	9	1,8	8	True	4	0	118.88888888888889	0.6011111111111109	0.5333333333333332	9.298300650902092	0.0066666666666666	-0.22	-0.2722222222222222	-0.0266666666666666	>seq_1264	SSSIYSIVN	28.7143	0.1259427079887025	0.0	False	True
1066	HLA-A1101	0	2	KSSVSRKNDK	KSSVSRKNAK	SSVSRKNDK	SSVSRKNDK	10	1.4356	0.4724	3.7662	1	9	SSVSRKNAK	0.954741	9	9	1,8	7	False	2	-2	32.22222222222222	5.282222222222221	-1.9444444444444444	10.789009236730635	-0.7999999999999999	-0.1688888888888888	0.351111111111111	0.1277777777777777	>seq_1265	SSVSRKNAK	0.4724	2.927116680779001	0.0	False	False
1067	HLA-A1101	0	2	KSYLIQHLR	QSYLIQHLR	KSYLIQHLR	KSYLIQHLR	9	0.1316	0.2759	0.1316	0	9	QSYLIQHLR	0.985377	9	9	1,8	0	False	2	1	129.99999999999997	2.161111111111111	-0.5666666666666668	10.455031820572913	-0.011111111111111	0.401111111111111	0.2288888888888889	-0.0644444444444444	>seq_1266	QSYLIQHLR	0.2759	0.0688288510329829	4.52679959335127e-07	False	False
1068	HLA-A0201	0	2	KTASFGIILDV	KTASFGNILDV	ASFGIILDV	ASFGIILDV	11	1.5318	1.817	7.3255	2	9	ASFGNILDV	0.900992	9	9	1,8	4	False	2	-3	173.33333333333331	-1.3788888888888888	1.877777777777778	3.749987360555679	0.4788888888888888	-0.4122222222222222	-0.0055555555555555	-0.251111111111111	>seq_1267	ASFGNILDV	1.817	0.2404344303797467	0.0	False	False
1069	HLA-A0101	0	0	KTAYYLEVY	KTAYYLEAY	KTAYYLEVY	KTAYYLEVY	9	0.3283	0.275	0.3283	0	9	KTAYYLEAY	0.968704	9	9	1,8	7	False	4	0	86.66666666666666	0.5088888888888887	-0.2444444444444443	6.3890192485414445	0.1566666666666666	0.2888888888888888	-0.1033333333333333	-0.2388888888888889	>seq_1268	KTAYYLEAY	0.275	0.063630509090909	0.0	False	False
1070	HLA-A1101	0	8	KTCRKAFSWK	KTCGKAFSWK	KTCRKAFSWK	KTCRKAFSK	10	1.4704	0.629	1.4704	0	10	KTCGKAFSWK	0.912365	10	10	0,1,9	3	False	6	-2	10.0	2.914	-1.15	11.081110251136124	-0.2639999999999999	0.2659999999999999	0.1169999999999999	0.0	>seq_1269	KTCGKAFSK	0.629	1.966922988871224	0.0	False	False
1071	HLA-A1101	0	8	KTDTSEKRK	KTDTSEKPK	KTDTSEKRK	KTDTSEKRK	9	0.4483	0.2797	0.4483	0	9	KTDTSEKPK	0.943687	9	9	1,8	7	False	4	-2	0.0	6.182222222222222	-2.822222222222222	10.500598943792284	-0.9622222222222222	0.0955555555555555	0.5455555555555555	0.2988888888888888	>seq_1270	KTDTSEKPK	0.2797	0.270230175187701	0.0	False	False
1072	HLA-A0201	0	3	KTEESLFRI	NTEESLFRI	KTEESLFRI	KTEESLFRI	9	2.2275	6.1503	2.2275	0	9	NTEESLFRI	0.97994	9	9	1,8	0	False	4	0	86.66666666666666	3.026666666666666	-0.6444444444444445	6.532108646817505	-0.2066666666666666	0.2377777777777777	0.2122222222222222	0.0611111111111111	>seq_1271	NTEESLFRI	6.1503	1.4207497195258767	0.0	False	False
1073	HLA-A1101	0	7	KTGATAGKRK	KAGATAGKRK	KTGATAGKRK	KTATAGKRK	10	1.0712	2.4727	1.0712	0	10	KAGATAGKRK	0.979111	10	10	0,1,9	1	True	4	0	20.0	3.121	-1.48	11.924509373493493	-0.576	-0.572	0.9349999999999998	-0.1639999999999999	>seq_1272	KAATAGKRK	3.0595	0.6961487040366072	0.0	False	False
1074	HLA-A1101	0	5	KTGPGAGPLK	KTGPGAGPLE	KTGPGAGPLK	KTGPGGPLK	10	0.1056	10.6817	0.1056	0	10	KTGPGAGPLE	0.988711	10	10	0,1,9	9	True	2	1	49.0	0.4119999999999999	-0.7299999999999999	10.805379563011227	-0.1329999999999999	-0.903	0.8559999999999999	0.2649999999999999	>seq_1273	KTGPAGPLE	10.6817	0.1045560313433255	0.0	False	False
1075	HLA-A1101	0	4	KTIKVSYARPR	KTIKVSYARPS	KTIKVSYAR	KTIKVSYAR	11	0.1394	0.1394	1.673	0	9	KTIKVSYAR	1.0	9	9	1,8	-1	True	0	5	86.66666666666666	2.373333333333333	-0.5111111111111111	10.901809546165168	-0.2255555555555555	0.1077777777777777	0.2366666666666666	0.0477777777777777	>seq_1274	KTIKVSYAR	0.1394	0.0	0.0	False	False
1076	HLA-A3001	0	5	KTLGPIWK	KTLGPILK	KTLGPIWK	KTLGPIW-K	8	0.9481	0.5303	0.9481	0	8	KTLGPILK	0.900792	8	8	0,1,2,7	6	False	1	-2	97.5	0.0699999999999999	-0.3874999999999999	10.805379563011227	0.18375	0.0212499999999999	0.3999999999999999	0.15875	>seq_1275	KTLGPIL-K	0.5303	0.7469662078069019	0.0	False	False
1077	HLA-A1101	0	8	KTLKINEVK	KTLKINEVE	KTLKINEVK	KTLKINEVK	9	0.1442	10.2648	0.1442	0	9	KTLKINEVE	0.984811	9	9	1,8	8	True	2	1	118.88888888888889	2.0877777777777777	-0.7666666666666665	10.506918999366462	-0.2922222222222222	0.1966666666666666	0.6022222222222222	-0.0866666666666666	>seq_1276	KTLKINEVE	10.2648	0.1421742771412984	0.0	False	True
1078	HLA-A1101	0	3	KTLTIPFKNSY	KTLTIPFKNRY	KTLTIPFK	KTL-TIPFK	11	0.6572	0.4975	1.3943	0	8	KTLTIPFK	1.0	8	8	0,1,2,3,4,7	-1	True	0	5	97.5	0.4274999999999999	0.0374999999999999	10.805379563011227	0.16875	0.1775	0.0099999999999999	0.45625	>seq_1277	KTL-TIPFK	0.6572	0.0	0.999941047525418	False	False
1079	HLA-A1101	1	7	KTLTSVFQK	ETLTSVFQK	KTLTSVFQK	KTLTSVFQK	9	0.0043	0.0891	0.0043	0	9	ETLTSVFQK	0.985654	9	9	1,8	0	False	2	1	75.55555555555556	1.471111111111111	-0.3	10.805379563011227	-0.1122222222222222	0.0622222222222221	-0.0722222222222222	-0.0122222222222222	>seq_1278	ETLTSVFQK	0.0891	0.004092480359147	0.0	False	True
1080	HLA-A1101	1	7	KTLTSVFQKK	ETLTSVFQKK	KTLTSVFQK	KTLTSVFQK	10	0.0043	0.0891	0.0541	0	9	ETLTSVFQK	0.985654	9	9	1,8	0	False	2	1	75.55555555555556	1.471111111111111	-0.3	10.805379563011227	-0.1122222222222222	0.0622222222222221	-0.0722222222222222	-0.0122222222222222	>seq_1279	ETLTSVFQK	0.0891	0.004092480359147	0.0	False	True
1081	HLA-A1101	0	0	KTMCECMSFY	KTMCECMSSY	KTMCECMSFY	KTMECMSFY	10	1.4522	1.5092	1.4522	0	10	KTMCECMSSY	0.956693	10	10	0,1,9	8	False	2	-2	0.0	0.8229999999999998	0.14	6.133393515367061	0.1149999999999999	0.1249999999999999	-0.612	-0.181	>seq_1280	KTMECMSSY	1.5092	0.0548472038165917	0.0369719832731605	False	True
1082	HLA-A0101	0	0	KTMCECMSFY	KTMCECMSSY	KTMCECMSFY	KTMECMSFY	10	0.8971	0.9432	0.8971	0	10	KTMCECMSSY	0.956693	10	10	9	8	False	2	-2	0.0	0.8229999999999998	0.14	6.133393515367061	0.1149999999999999	0.1249999999999999	-0.612	-0.181	>seq_1281	KTMECMSSY	0.9432	0.0438468087362171	0.0369719832731605	False	True
1083	HLA-A3001	0	1	KTNRIALI	KTNRIARI	KTNRIALI	KTN-RIALI	8	4.7752	5.6351	4.7752	0	8	KTNRIARI	0.936752	8	8	0,1,2,7	6	False	4	-2	158.75	1.63875	0.2500000000000002	11.651775666512547	0.01	0.0787499999999999	0.37375	-0.1012499999999999	>seq_1282	KTN-RIARI	5.6351	0.7286817412290825	0.0	False	False
1084	HLA-A1101	0	6	KTNYQCKECGK	KTNYECKECGK	KTNYQCKECGK	KTNYQECGK	11	3.4977	3.6279	3.4977	0	11	KTNYECKECGK	0.961429	11	11	0,1,10	4	False	2	2	0.0	3.168181818181817	-1.7818181818181815	8.786940130405128	-0.5645454545454546	-0.0836363636363636	0.3063636363636363	-0.2409090909090909	>seq_1284	KTNYEECGK	3.6279	0.1255273133217562	0.500000000000051	False	False
1085	HLA-A1101	0	3	KTQKLIQQKK	KTQKLIQQKE	KTQKLIQQK	KTQKLIQQK	10	0.0116	0.0116	0.2444	0	9	KTQKLIQQK	1.0	9	9	1,8	-1	True	0	5	86.66666666666666	2.8888888888888893	-1.6222222222222222	11.10307073686272	-0.4555555555555555	0.3055555555555556	0.3799999999999999	-0.1333333333333333	>seq_1286	KTQKLIQQK	0.0116	0.0	0.0	False	False
1086	HLA-A1101	0	3	KTQLNPSSR	KTQLNPSSL	KTQLNPSSR	KTQLNPSSR	9	0.3653	9.0714	0.3653	0	9	KTQLNPSSL	0.974427	9	9	1,8	8	True	4	-2	43.33333333333333	4.122222222222223	-1.7222222222222223	11.651775666512547	-0.5211111111111112	-0.12	0.1422222222222222	0.3666666666666666	>seq_1287	KTQLNPSSL	9.0714	0.3505895815419891	0.0	False	False
1087	HLA-A1101	0	7	KTQTMSPRIK	KTQTMSPHIK	KTQTMSPRIK	KTQTMSPRK	10	0.4592	0.2062	0.4592	0	10	KTQTMSPHIK	0.94076	10	10	0,1,9	7	False	2	0	39.0	3.282999999999999	-1.32	11.823055271990595	-0.362	0.0879999999999999	0.0929999999999999	0.4319999999999999	>seq_1288	KTQTSPHIK	0.2062	0.5634219204655675	2.6688189211265488e-11	False	False
1088	HLA-A0201	0	5	KTSQVYLILQV	KTSQVYLIVQV	SQVYLILQV	SQVYLILQV	11	0.417	0.3372	4.8662	2	9	SQVYLIVQV	0.970737	9	9	1,8	6	False	6	1	194.44444444444443	-0.9133333333333332	1.2666666666666668	6.093198032584041	0.3922222222222222	0.1266666666666666	-0.2755555555555556	-0.2955555555555555	>seq_1289	SQVYLIVQV	0.3372	0.0986850533807828	0.0	False	False
1089	HLA-A1101	0	6	KVAVATLAK	KVAVATPAK	KVAVATLAK	KVAVATLAK	9	0.0338	0.0374	0.0338	0	9	KVAVATPAK	0.927738	9	9	1,8	6	False	4	-3	141.1111111111111	-0.528888888888889	1.011111111111111	10.805379563011227	0.0722222222222222	-0.3533333333333334	0.3499999999999999	-0.1633333333333333	>seq_1290	KVAVATPAK	0.0374	0.0032534759358288	0.0	False	False
1090	HLA-A0201	1	7	KVCCCQILL	KVWCCQILL	KVCCCQILL	KVCCCQILL	9	7.6068	2.0644	7.6068	0	9	KVWCCQILL	0.859173	9	9	1,8	2	False	2	-2	162.2222222222222	-1.2833333333333334	1.8222222222222224	8.045790784992278	0.3511111111111111	0.0388888888888888	-0.4044444444444445	-0.25	>seq_1291	KVWCCQILL	2.0644	20.422364037977136	0.999999547320041	False	False
1091	HLA-A0201	0	4	KVDFTEFLL	KIDFTEFLL	KVDFTEFLL	KVDFTEFLL	9	1.1478	1.042	1.1478	0	9	KIDFTEFLL	0.988551	9	9	1,8	1	True	3	3	118.88888888888889	0.4233333333333332	0.6444444444444444	4.184407519642264	0.2977777777777778	0.2566666666666666	-0.1066666666666666	-0.0633333333333333	>seq_1292	KIDFTEFLL	1.042	0.1165424568138194	0.0	False	False
1092	HLA-A0201	0	4	KVDFTEFLLMV	KIDFTEFLLMV	KVDFTEFLL	KVDFTEFLL	11	1.1478	1.042	1.52	0	9	KIDFTEFLL	0.988551	9	9	1,8	1	True	3	3	118.88888888888889	0.4233333333333332	0.6444444444444444	4.184407519642264	0.2977777777777778	0.2566666666666666	-0.1066666666666666	-0.0633333333333333	>seq_1293	KIDFTEFLL	1.042	0.1165424568138194	5.89524745824429e-05	False	False
1093	HLA-A1101	0	6	KVDISQGILK	KVDISQGIPK	KVDISQGILK	KVISQGILK	10	0.0537	0.0896	0.0537	0	10	KVDISQGIPK	0.952352	10	10	0,1,9	8	False	4	-3	146.00000000000003	0.902	0.1	9.537297862581909	-0.0659999999999999	-0.174	0.3979999999999999	-0.173	>seq_1295	KVISQGIPK	0.0896	0.0215159598214285	0.0	False	False
1094	HLA-A1101	0	6	KVDISQGISK	KVDISQGIPK	KVDISQGISK	KVISQGISK	10	0.0518	0.0896	0.0518	0	10	KVDISQGIPK	0.962903	10	10	0,1,9	8	False	4	-1	107.0	1.734	-0.36	9.537297862581909	-0.2689999999999999	-0.317	0.3259999999999999	-0.1	>seq_1296	KVISQGIPK	0.0896	0.0218531249999999	0.0	False	False
1095	HLA-A1101	0	3	KVELANFRFQK	KGELANFRFQK	KVELANFRFQK	KVANFRFQK	11	0.3971	0.4718	0.3971	0	11	KGELANFRFQK	0.968031	11	11	0,1,10	1	True	4	-3	70.9090909090909	2.570909090909091	-0.6727272727272727	10.789009301923215	-0.1481818181818181	0.3009090909090908	0.3218181818181817	-0.1481818181818181	>seq_1297	KLANFRFQK	1.4008	0.2845297472872644	0.0	False	False
1096	HLA-A1101	0	3	KVFMALLRR	EVFMALLRR	KVFMALLRR	KVFMALLRR	9	0.1449	1.3091	0.1449	0	9	EVFMALLRR	0.985699	9	9	1,8	0	False	2	1	129.99999999999997	1.596666666666667	0.5999999999999999	12.51647814642638	0.2277777777777778	0.4188888888888888	0.2577777777777778	-0.0933333333333333	>seq_1299	EVFMALLRR	1.3091	0.1288614926285234	0.992438289817344	False	False
1097	HLA-A0201	0	9	KVFSCSSYL	KVFSWSSYL	KVFSCSSYL	KVFSCSSYL	9	0.939	0.2555	0.939	0	9	KVFSWSSYL	0.847463	9	9	1,8	4	False	2	-2	75.55555555555556	0.2966666666666666	0.6333333333333333	8.522939047776163	0.1388888888888889	-0.0722222222222222	-0.4833333333333334	-0.1222222222222222	>seq_1300	KVFSWSSYL	0.2555	2.511962818003913	0.0	False	False
1098	HLA-A0201	0	9	KVFSCSSYLQA	KVFSWSSYLQA	KVFSCSSYL	KVFSCSSYL	11	0.939	0.2555	6.2449	0	9	KVFSWSSYL	0.847463	9	9	1,8	4	False	2	-2	75.55555555555556	0.2966666666666666	0.6333333333333333	8.522939047776163	0.1388888888888889	-0.0722222222222222	-0.4833333333333334	-0.1222222222222222	>seq_1301	KVFSWSSYL	0.2555	2.511962818003913	0.0	False	False
1099	HLA-A3101	0	9	KVGPWRKAR	TVGPWRKAR	KVGPWRKAR	KVGPWRKAR	9	0.0099	0.0998	0.0099	0	9	TVGPWRKAR	0.975856	9	9	8	0	False	2	-1	43.33333333333333	3.535555555555556	-1.522222222222222	12.531747031025589	-0.3166666666666666	0.1133333333333333	0.7544444444444445	0.3088888888888889	>seq_1302	TVGPWRKAR	0.0998	0.0089179358717434	0.0076197710941836	False	False
1100	HLA-B1501	0	3	KVIHGVISSF	KVIHGVINSF	VIHGVISSF	VIHGVISSF	10	0.0281	0.056	0.2211	1	9	VIHGVINSF	0.953896	9	9	1,8	6	False	2	1	151.11111111111111	-1.153333333333333	1.6666666666666667	7.550323993898928	0.4011111111111112	-0.3533333333333334	-0.0522222222222222	-0.11	>seq_1303	VIHGVINSF	0.056	0.0139998214285714	0.0	False	False
1101	HLA-A0201	0	3	KVIHGVISSFV	KVIHGVINSFV	KVIHGVISSFV	KVIHGVISV	11	0.8582	1.317	0.8582	0	11	KVIHGVINSFV	0.964371	11	11	1,10	7	False	2	1	150.0	-0.8063636363636365	1.3909090909090909	9.702001779340208	0.2909090909090909	-0.2409090909090909	0.0836363636363636	-0.0809090909090909	>seq_1304	KVIHGVINV	1.317	0.2989689901290812	0.0	False	False
1102	HLA-A1101	0	9	KVKRIKTLIAK	KVERIKTLIAK	KVKRIKTLIAK	KVIKTLIAK	11	0.4388	0.4198	0.4388	0	11	KVERIKTLIAK	0.976528	11	11	0,1,10	2	False	2	1	141.8181818181818	1.7345454545454544	-0.1818181818181818	11.997381378896534	-0.1527272727272727	0.2663636363636363	0.6281818181818181	0.0318181818181818	>seq_1305	KVIKTLIAK	0.4198	0.0198599333015721	0.0	False	False
1103	HLA-A0201	0	0	KVLASGAFGTV	KVLGSGAFGTV	VLASGAFGTV	VLASGAFTV	11	0.7243	1.4458	4.2408	1	10	VLGSGAFGTV	0.963927	10	10	1,9	2	False	4	0	117.0	-1.5510000000000002	1.63	6.099999998230487	0.329	-0.8600000000000001	0.1579999999999999	-0.402	>seq_1306	VLGSGAFTV	1.4458	0.3614486443491493	0.0	False	False
1104	HLA-A1101	0	9	KVLETFLAKCR	KVLETFLAKSR	KVLETFLAK	KVLETFLAK	11	0.0074	0.0074	1.2618	0	9	KVLETFLAK	1.0	9	9	1,8	-1	True	0	5	129.99999999999997	0.2011111111111109	0.4888888888888887	9.53730092663318	0.1433333333333333	0.1233333333333333	0.2588888888888888	-0.1422222222222222	>seq_1307	KVLETFLAK	0.0074	0.0	0.999999547320042	False	False
1105	HLA-A1101	0	2	KVNYHYLSQVK	KVNYHYMSQVK	KVNYHYLSQVK	KVNYHYLSK	11	1.1028	1.2396	1.1028	0	11	KVNYHYMSQVK	0.972085	11	11	0,1,10	6	False	2	2	88.18181818181819	1.6927272727272729	-0.8363636363636363	9.930348700843751	-0.1172727272727272	0.2609090909090909	0.1599999999999999	-0.1736363636363636	>seq_1308	KVNYHYMSK	1.2396	0.1217030009680542	0.0	False	False
1106	HLA-A1101	0	8	KVRRSYSRLK	KVRRSYSRLE	KVRRSYSRLK	KVRSYSRLK	10	2.6888	7.9391	2.6888	0	10	KVRRSYSRLE	0.989376	10	10	0,1,9	9	True	2	1	68.0	5.384	-1.62	12.247715228237212	-0.5359999999999999	0.4339999999999999	0.476	0.18	>seq_1309	KVRRSSRLE	25.8	2.408581184496124	0.0	False	False
1107	HLA-A0201	0	5	KVSGVILFVV	KVSGVILSVV	KVSGVILFV	KVSGVILFV	10	0.0787	0.0473	1.5861	0	9	KVSGVILSV	0.95108	9	9	1,8	7	False	2	-2	183.3333333333333	-1.8811111111111112	2.0666666666666664	9.700002531521022	0.4877777777777777	-0.21	0.0966666666666666	-0.2377777777777777	>seq_1310	KVSGVILSV	0.0473	0.052244820295983	0.0	False	False
1108	HLA-A0201	0	2	KVTKILFAA	KVTKILVAA	KVTKILFAA	KVTKILFAA	9	2.0169	1.6127	2.0169	0	9	KVTKILVAA	0.946775	9	9	1,8	6	False	2	-1	141.1111111111111	-0.7566666666666667	1.155555555555556	10.805379563011227	0.2811111111111111	-0.0444444444444444	0.171111111111111	-0.1433333333333333	>seq_1311	KVTKILVAA	1.6127	0.5055069014695853	0.0	False	False
1109	HLA-A0201	0	2	KVTKILFAAL	KVTKILVAAL	KVTKILFAA	KVTKILFAA	10	2.0169	1.6127	8.1163	0	9	KVTKILVAA	0.946775	9	9	1,8	6	False	2	-1	141.1111111111111	-0.7566666666666667	1.155555555555556	10.805379563011227	0.2811111111111111	-0.0444444444444444	0.171111111111111	-0.1433333333333333	>seq_1312	KVTKILVAA	1.6127	0.5055069014695853	0.0	False	False
1110	HLA-A3101	0	9	KVTQSDLSDR	KVTQSDLQDR	KVTQSDLSDR	KVTQSDLSR	10	1.4531	1.2787	1.4531	0	10	KVTQSDLQDR	0.961544	10	10	0,9	7	False	0	0	68.0	4.386	-1.3199999999999998	6.448645731899887	-0.546	-0.12	0.056	0.163	>seq_1313	KVTQSDLQR	1.2787	0.1981861578165325	0.0	False	False
1111	HLA-A0206	0	0	KVVGFFFFF	KVVGFFFFL	KVVGFFFFF	KVVGFFFFF	9	2.3477	0.2507	2.3477	0	9	KVVGFFFFL	0.984323	9	9	1,8	8	True	6	0	64.44444444444444	-2.041111111111112	2.011111111111111	9.700002531521022	0.8611111111111112	0.2811111111111111	-0.3877777777777778	-0.2522222222222223	>seq_1314	KVVGFFFFL	0.2507	19.63752253689669	0.0	False	False
1112	HLA-A0206	0	0	KVVGFFFFFL	KVVGFFFFLL	KVVGFFFFF	KVVGFFFFF	10	2.3477	0.2507	3.5611	0	9	KVVGFFFFL	0.984323	9	9	1,8	8	True	6	0	64.44444444444444	-2.041111111111112	2.011111111111111	9.700002531521022	0.8611111111111112	0.2811111111111111	-0.3877777777777778	-0.2522222222222223	>seq_1315	KVVGFFFFL	0.2507	19.63752253689669	0.0	False	False
1113	HLA-A0201	0	5	KVVVFFFFL	KVVGFFFFL	KVVVFFFFL	KVVVFFFFL	9	4.3405	0.6986	4.3405	0	9	KVVGFFFFL	0.925346	9	9	1,8	3	False	4	-3	140.0	-2.601111111111112	2.6333333333333333	9.700002531521022	0.95	0.4877777777777777	-0.4811111111111111	-0.1533333333333333	>seq_1316	KVVGFFFFL	0.6986	22.62763663040366	0.0	False	False
1114	HLA-A0201	0	5	KVVVFFFFLL	KVVGFFFFLL	KVVVFFFFL	KVVVFFFFL	10	4.3405	0.6986	16.295	0	9	KVVGFFFFL	0.925346	9	9	1,8	3	False	4	-3	140.0	-2.601111111111112	2.6333333333333333	9.700002531521022	0.95	0.4877777777777777	-0.4811111111111111	-0.1533333333333333	>seq_1317	KVVGFFFFL	0.6986	22.62763663040366	0.0	False	False
1115	HLA-A2402	0	5	KWLQEPEFQL	KWLQEPEFQR	KWLQEPEFQL	KWLQEPFQL	10	0.4754	0.7677	0.4754	0	10	KWLQEPEFQR	0.980066	10	10	1,9	9	True	4	-2	78.0	1.51	-1.0	4.258147296961397	0.051	0.423	0.0679999999999999	0.062	>seq_1318	KWLEPEFQR	7.9547	0.4469884747382051	0.0	False	False
1116	HLA-A2402	0	5	KWLQEPEFQLM	KWLQEPEFQRM	KWLQEPEFQL	KWLQEPFQL	11	0.4754	0.7677	0.5776	0	10	KWLQEPEFQR	0.980066	10	10	1,9	9	True	4	-2	78.0	1.51	-1.0	4.258147296961397	0.051	0.423	0.0679999999999999	0.062	>seq_1319	KWLEPEFQR	7.9547	0.4469884747382051	0.0	False	False
1117	HLA-A2402	0	1	KWWELLFFI	EWWELLFFI	KWWELLFFI	KWWELLFFI	9	0.745	1.8335	0.745	0	9	EWWELLFFI	0.98104	9	9	1,8	0	False	2	1	129.99999999999997	-1.4466666666666668	0.9444444444444444	6.408795645926148	0.8533333333333333	0.8133333333333334	-0.2377777777777777	-0.3688888888888889	>seq_1320	EWWELLFFI	1.9248	0.456645365752286	0.99994105447539	False	False
1118	HLA-A2402	0	6	KYAFSGVAF	RYAFSGVAF	KYAFSGVAF	KYAFSGVAF	9	0.0453	0.0499	0.0453	0	9	RYAFSGVAF	0.987718	9	9	1,8	0	False	2	2	54.44444444444444	-0.6077777777777779	0.7777777777777777	9.298300650902092	0.2966666666666666	-0.308888888888889	-0.0155555555555556	-0.3344444444444444	>seq_1321	RYAFSGVAF	0.0499	0.0041759519038076	3.47580404973379e-09	False	False
1119	HLA-A2402	0	7	KYALWWYPN	KYALWWSPN	KYALWWYPN	KYALWWYPN	9	8.3599	10.1679	8.3599	0	9	KYALWWSPN	0.909087	9	9	1,8	6	False	2	-2	54.44444444444444	0.1199999999999998	-0.8666666666666667	9.145600226707757	0.4211111111111111	0.5288888888888889	-0.1477777777777777	-0.1055555555555555	>seq_1322	KYALWWSPN	13.4414	3.1604469660898418	0.999999999999998	False	False
1120	HLA-A2402	0	5	KYARILATK	KYARMLATK	KYARILATK	KYARILATK	9	2.2912	2.9088	2.2912	0	9	KYARMLATK	0.954284	9	9	1,8	4	False	3	1	108.88888888888889	1.6966666666666663	-0.2666666666666666	10.901809546165168	-0.0677777777777777	0.1355555555555555	0.3833333333333333	-0.0833333333333333	>seq_1323	KYARMLATK	2.9088	0.486470407040704	0.0	False	False
1121	HLA-A1101	0	6	KYCPVIPLK	KYWPVIPLK	KYCPVIPLK	KYCPVIPLK	9	1.7537	0.8984	1.7537	0	9	KYWPVIPLK	0.852412	9	9	1,8	2	False	2	-2	118.88888888888889	-0.4355555555555558	0.2999999999999997	9.4057747265324	0.2533333333333333	0.1777777777777777	-0.0011111111111111	0.6544444444444444	>seq_1324	KYWPVIPLK	0.8984	1.6695676869991098	0.0076197710941867	False	False
1122	HLA-A2402	0	6	KYCPVIPLKF	KYWPVIPLKF	KYCPVIPLKF	KYPVIPLKF	10	0.0089	0.0054	0.0089	0	10	KYWPVIPLKF	0.880041	10	10	1,9	2	False	2	-2	107.0	-0.6900000000000002	0.5499999999999998	9.4057747265324	0.38	0.2559999999999999	-0.134	0.569	>seq_1325	KYWPVPLKF	0.0054	0.0057685185185185	0.0076197710941867	False	False
1123	HLA-A2402	0	2	KYDVWSLGI	KSDVWSLGI	KYDVWSLGI	KYDVWSLGI	9	0.5032	10.7328	0.5032	0	9	KSDVWSLGI	0.937832	9	9	1,8	1	True	2	-2	118.88888888888889	0.0733333333333335	0.1888888888888888	6.330585691612214	0.2566666666666667	0.0044444444444444	0.0822222222222222	-0.2988888888888888	>seq_1326	KSDVWSLGI	10.7328	0.4796078115682766	5.89524745824429e-05	False	False
1124	HLA-A2402	0	5	KYGDSVCHI	KYGDSVCYI	KYGDSVCHI	KYGDSVCHI	9	0.183	0.2588	0.183	0	9	KYGDSVCYI	0.948686	9	9	1,8	7	False	2	2	75.55555555555556	1.2544444444444445	-0.211111111111111	7.355480856262147	-0.0888888888888888	-0.2444444444444444	0.1099999999999999	-0.0844444444444444	>seq_1327	KYGDSVCYI	0.2588	0.0535989180834621	0.0	False	False
1125	HLA-A2402	0	2	KYQCTATNSF	TYQCTATNSF	KYQCTATNSF	KYQTATNSF	10	0.0769	0.0988	0.0769	0	10	TYQCTATNSF	0.983869	10	10	1,9	0	False	2	-1	10.0	2.034	-0.7300000000000002	8.522939047776163	-0.2009999999999999	-0.134	-0.36	-0.1579999999999999	>seq_1330	TYQTATNSF	0.0988	0.0170456477732793	0.0	False	False
1126	HLA-A3101	0	0	LAARGAACAR	LAALGAACAR	AARGAACAR	AARGAACAR	10	0.8232	1.3993	4.7238	1	9	AALGAACAR	0.937614	9	9	8	2	False	4	-2	55.55555555555556	2.063333333333333	0.2333333333333332	10.52640717383474	-0.2455555555555555	-0.8177777777777777	0.5333333333333332	-0.2522222222222222	>seq_1331	AALGAACAR	1.3993	0.3389162581290645	5.3376378421106396e-11	False	False
1127	HLA-B0702	0	1	LAAVASLLAAL	VAAVASLLAAL	AVASLLAAL	AVASLLAAL	11	0.8426	0.8426	9.797	2	9	AVASLLAAL	1.0	9	9	1,8	-1	True	0	4	206.66666666666663	-2.515555555555556	2.4444444444444446	6.099999998230487	0.53	-0.6177777777777778	0.0888888888888888	-0.4111111111111111	>seq_1332	AVASLLAAL	0.8426	0.0	0.0	False	False
1128	HLA-A3301	0	7	LAELLPRLFR	LAELVPRLFR	ELLPRLFR	ELLPRLF-R	10	0.2682	0.3151	1.6227	2	8	ELVPRLFR	0.957574	8	8	0,1,7	2	False	6	1	146.25	2.36375	0.0124999999999999	10.397771482355893	0.2125	0.515	0.27875	0.3974999999999999	>seq_1334	ELVPRLF-R	0.3151	0.039919327197715	0.0	False	False
1129	HLA-C0303	0	8	LAFPQARAA	PAFPQARAA	LAFPQARAA	LAFPQARAA	9	0.8215	7.9163	0.8215	0	9	PAFPQARAA	0.966428	9	9	1,8	0	False	4	-3	87.77777777777777	0.5911111111111109	0.4666666666666665	10.550002220086752	0.1411111111111111	-0.3511111111111111	0.1222222222222222	0.1377777777777777	>seq_1335	PAFPQARAA	7.9163	0.7362502936978134	0.0	False	False
1130	HLA-C0303	0	8	LAFPQARAAL	PAFPQARAAL	LAFPQARAAL	LAFPQARAL	10	0.3476	2.8625	0.3476	0	10	PAFPQARAAL	0.975665	10	10	0,1,4,9	0	True	4	-3	118.0	0.0399999999999998	0.7999999999999998	10.550002220086752	0.263	-0.2800000000000001	0.118	0.0619999999999999	>seq_1336	PAFPARAAL	4.9784	0.323330001606942	0.0	False	False
1131	HLA-C0303	0	1	LAFVIRPTAV	LAFIIRPTAV	FVIRPTAV	FVI-RPTAV	10	0.8261	1.4143	4.9471	2	8	FIIRPTAV	0.985396	8	8	0,1,7	1	True	3	3	133.75	-0.0374999999999999	1.3375	10.550002220086752	0.35875	-0.03	-0.16125	0.48875	>seq_1337	FII-RPTAV	1.4143	0.3435706851445945	0.0	False	False
1132	HLA-C0303	0	1	LAGRAGVSNI	PAGRAGVSNI	AGRAGVSNI	AGRAGVSNI	10	10.7267	10.7267	16.697	1	9	AGRAGVSNI	1.0	9	9	1,8	-1	True	0	4	97.77777777777776	1.1666666666666663	0.3	10.550002220086752	-0.1333333333333333	-0.8922222222222221	0.6366666666666665	-0.4066666666666667	>seq_1338	AGRAGVSNI	10.7267	0.0	0.0	False	False
1133	HLA-A0201	1	5	LAIGFICAI	LAIGFIGAI	LAIGFICAI	LAIGFICAI	9	7.4822	10.6937	7.4822	0	9	LAIGFIGAI	0.903062	9	9	1,8	6	False	2	-3	195.55555555555551	-3.1666666666666665	2.8666666666666663	5.922539790626615	0.7744444444444445	-0.3966666666666667	-0.0677777777777778	-0.4111111111111111	>seq_1339	LAIGFIGAI	10.6937	2.2470319253392184	0.0	False	False
1134	HLA-A3101	0	8	LALAQRKEER	VALAQRKEER	ALAQRKEER	ALAQRKEER	10	0.586	0.586	3.8221	1	9	ALAQRKEER	1.0	9	9	8	-1	False	0	5	65.55555555555554	5.112222222222222	-1.7777777777777777	9.690164214931428	-0.6411111111111111	0.1355555555555555	0.7388888888888888	-0.0177777777777777	>seq_1340	ALAQRKEER	0.586	0.0	0.0	False	False
1135	HLA-C0303	0	9	LALAVFSFT	LALADFSFT	LALAVFSF	LAL-AVFSF	9	5.179	5.5584	15.881	0	8	LALADFSF	0.897456	8	8	0,1,7	4	False	2	-3	158.75	-2.5075000000000003	2.525	6.099999998230487	0.76875	-0.1625	-0.3325	-0.315	>seq_1341	LAL-ADFSF	5.5584	0.3535032743235459	0.0	False	False
1136	HLA-A3301	0	4	LALPVLASR	LALPVLASP	LALPVLASR	LALPVLASR	9	0.1245	33.2143	0.1245	0	9	LALPVLASP	0.970699	9	9	8	8	True	4	-2	184.4444444444444	-0.4555555555555559	1.3666666666666665	10.550002220086752	0.3577777777777777	-0.2355555555555555	0.1322222222222222	0.1833333333333333	>seq_1342	LALPVLASP	33.2143	0.1240333260071716	0.0	False	False
1137	HLA-B3501	0	4	LANLENHALF	LADLENHALF	LANLENHAL	LANLENHAL	10	0.6379	0.7979	1.5711	0	9	LADLENHAL	0.950702	9	9	1,8	2	False	2	1	152.22222222222223	0.7077777777777777	0.1444444444444443	5.363507221918553	0.0877777777777777	-0.21	0.4733333333333333	-0.4166666666666667	>seq_1343	LADLENHAL	0.7979	0.1279157789196641	0.0	False	False
1138	HLA-C0303	0	0	LANTVRTRL	LADTVRTRL	LANTVRTRL	LANTVRTRL	9	0.1341	0.0782	0.1341	0	9	LADTVRTRL	0.954472	9	9	1,8	2	False	2	1	129.99999999999997	2.8811111111111103	-0.0333333333333334	12.500109306536617	-0.1088888888888888	0.0233333333333333	0.2255555555555555	-0.0122222222222222	>seq_1344	LADTVRTRL	0.0782	0.0958592071611253	0.0	False	False
1139	HLA-C0303	0	6	LAPCVRRLL	LAPCVRRLF	LAPCVRRLL	LAPCVRRLL	9	1.1215	2.0413	1.1215	0	9	LAPCVRRLF	0.980822	9	9	1,8	8	True	6	0	173.33333333333331	0.8833333333333333	1.0333333333333334	10.52640717383474	0.2722222222222222	0.1199999999999999	0.1288888888888889	0.2955555555555555	>seq_1345	LAPCVRRLF	2.0413	0.5053425268211434	0.5	False	False
1140	HLA-C0303	0	9	LAPCVRRLPL	LAPCVRRLPS	LAPCVRRL	LAP-CVRRL	10	3.3248	3.3248	6.4787	0	8	LAPCVRRL	1.0	8	8	0,1,7	-1	True	0	4	146.25	1.60875	0.6875	10.52640717383474	0.13625	0.0899999999999999	0.135	0.41	>seq_1346	LAP-CVRRL	3.3248	0.0	0.5	False	False
1141	HLA-C0303	0	8	LAQLSDMHL	LAQLSDMDL	LAQLSDMHL	LAQLSDMHL	9	0.3273	1.1043	0.3273	0	9	LAQLSDMDL	0.940723	9	9	1,8	7	False	2	-1	141.1111111111111	0.3777777777777778	0.4555555555555555	5.292257586028427	0.2255555555555556	-0.0855555555555555	-0.0155555555555555	-0.2344444444444444	>seq_1347	LAQLSDMDL	1.1043	0.2302925835370823	0.0	False	False
1142	HLA-C0303	0	8	LAQLSDMHLI	LAQLSDMDLI	LAQLSDMHL	LAQLSDMHL	10	0.3273	1.1043	12.4318	0	9	LAQLSDMDL	0.940723	9	9	1,8	7	False	2	-1	141.1111111111111	0.3777777777777778	0.4555555555555555	5.292257586028427	0.2255555555555556	-0.0855555555555555	-0.0155555555555555	-0.2344444444444444	>seq_1348	LAQLSDMDL	1.1043	0.2302925835370823	0.0	False	False
1143	HLA-A3101	0	6	LARESSLMTR	LARESSLMAR	LARESSLMTR	LARSSLMTR	10	1.379	1.787	1.379	0	10	LARESSLMAR	0.977647	10	10	0,9	8	False	4	0	88.0	3.2020000000000004	-0.3500000000000001	10.397771482355893	-0.192	-0.031	0.1099999999999999	-0.011	>seq_1349	LARSSLMAR	1.787	0.314847229994404	0.0	False	False
1144	HLA-C0303	0	6	LASAGSPTT	SASAGSPTT	LASAGSPTT	LASAGSPTT	9	3.954	3.7066	3.954	0	9	SASAGSPTT	0.981018	9	9	1,8	0	False	2	-2	65.55555555555554	0.2733333333333332	0.2666666666666666	6.099999998230487	-0.0377777777777777	-0.9677777777777778	-0.0266666666666667	0.1822222222222222	>seq_1350	SASAGSPTT	3.7066	0.263912912102736	5.89524745824429e-05	False	False
1145	HLA-B3501	0	7	LASELKYDM	LASELEYDM	LASELKYDM	LASELKYDM	9	0.961	0.8474	0.961	0	9	LASELEYDM	0.948905	9	9	1,8	5	False	2	1	97.77777777777776	1.1800000000000002	-0.1888888888888889	4.184406685177237	0.0355555555555555	0.0322222222222222	0.07	-0.2333333333333333	>seq_1351	LASELEYDM	0.8474	0.1288288883644086	0.0	False	False
1146	HLA-B1501	0	3	LASGAFGTVY	LGSGAFGTVY	ASGAFGTVY	ASGAFGTVY	10	0.4239	0.6208	0.8721	1	9	GSGAFGTVY	0.982664	9	9	1,8	0	False	4	0	54.44444444444444	-0.7122222222222223	0.7777777777777779	6.093198032584041	0.1977777777777777	-0.8466666666666668	0.0866666666666666	-0.4322222222222222	>seq_1352	GSGAFGTVY	0.6208	0.1344489529639175	0.0	False	False
1147	HLA-B3501	0	4	LASVLKAKPDF	LASVLRAKPDF	SVLKAKPDF	SVLKAKPDF	11	3.8237	5.8526	17.3721	2	9	SVLRAKPDF	0.962473	9	9	1,8	3	False	2	2	86.66666666666666	1.0522222222222224	-0.1222222222222221	9.537297862581909	-0.0166666666666666	-0.0866666666666666	0.1477777777777777	0.3511111111111111	>seq_1353	SVLRAKPDF	5.8526	1.3255484622219182	0.0	False	False
1148	HLA-B1501	0	8	LASVPSAATF	LASVPPAATF	ASVPSAATF	ASVPSAATF	10	0.157	0.1011	1.4973	1	9	ASVPPAATF	0.928415	9	9	1,8	4	False	4	-1	65.55555555555554	-0.3422222222222222	0.9444444444444444	6.099999998230487	0.1411111111111111	-0.7166666666666667	-0.3055555555555556	0.2777777777777778	>seq_1354	ASVPPAATF	0.1011	0.0868081107814045	0.0	False	False
1149	HLA-A1101	0	0	LATSSPMTVK	LATSSPMPVK	ATSSPMTVK	ATSSPMTVK	10	0.0048	0.0042	0.325	1	9	ATSSPMPVK	0.931023	9	9	1,8	6	False	4	-1	43.33333333333333	1.0322222222222222	-0.0666666666666666	9.700002531521022	-0.1166666666666666	-0.4588888888888889	-0.24	0.3888888888888888	>seq_1355	ATSSPMPVK	0.0042	0.0006857142857142	0.0	False	False
1150	HLA-B1501	0	7	LAVDNFVRF	LAGDNFVRF	LAVDNFVRF	LAVDNFVRF	9	0.8736	1.866	0.8736	0	9	LAGDNFVRF	0.915002	9	9	1,8	2	False	4	-3	118.88888888888889	1.0566666666666664	0.8999999999999999	6.338718596380204	0.2733333333333333	0.1166666666666666	-0.0711111111111111	-0.1077777777777778	>seq_1356	LAGDNFVRF	1.866	0.4646091318327974	0.0	False	False
1151	HLA-C0303	0	9	LAVFSFTAT	LADFSFTAT	LAVFSFTAT	LAVFSFTAT	9	4.0474	4.4121	4.0474	0	9	LADFSFTAT	0.923749	9	9	1,8	2	False	2	-3	97.77777777777776	-1.1111111111111112	1.6666666666666667	6.099999998230487	0.4566666666666667	-0.3066666666666667	-0.48	-0.1244444444444444	>seq_1357	LADFSFTAT	4.4121	0.3345542440107885	0.0	False	False
1152	HLA-B3501	0	2	LAVFSPFMM	LTVFSPFMM	LAVFSPFMM	LAVFSPFMM	9	1.0636	3.9555	1.0636	0	9	LTVFSPFMM	0.966356	9	9	1,8	1	True	4	0	86.66666666666666	-2.0033333333333334	1.8666666666666665	6.099999998230487	0.7644444444444445	0.0055555555555555	-0.5566666666666668	0.0866666666666666	>seq_1358	LTVFSPFMM	5.4676	0.8567002706854927	0.0	False	False
1153	HLA-B1501	0	1	LDYEDGTVTF	LDYEDGTVTF	LDYEDGTVTF	LDYDGTVTF	10	3.7738	3.7738	3.7738	0	10	LDYEDGTVTF	1.0	10	10	1,9	-1	True	0	6	68.0	1.6650000000000005	-0.2800000000000001	3.38003008114174	-0.0109999999999999	-0.213	-0.105	-0.079	>seq_1359	LDYDGTVTF	3.7738	0.0	4.19919322623072e-26	False	False
1154	HLA-C0303	0	2	LDYGGAPPL	LDYGGASPL	LDYGGAPPL	LDYGGAPPL	9	4.9907	5.0887	4.9907	0	9	LDYGGASPL	0.92982	9	9	1,8	6	False	4	-1	97.77777777777776	-0.5188888888888887	0.0666666666666665	3.7499869628809392	0.2633333333333333	-0.6811111111111111	0.3588888888888888	0.3066666666666666	>seq_1361	LDYGGASPL	5.0887	0.096112681038379	0.0	False	False
1155	HLA-B1801	0	2	LEFVLGPVS	LEFALGPVS	LEFVLGPVS	LEFVLGPVS	9	1.3763	1.23	1.3763	0	9	LEFALGPVS	0.945269	9	9	1,8	3	False	4	0	151.11111111111111	-1.292222222222222	1.3888888888888888	3.849983240943402	0.4366666666666667	-0.3066666666666666	0.0488888888888888	0.0944444444444444	>seq_1362	LEFALGPVS	1.23	0.1637013739837399	0.0	False	False
1156	HLA-B1501	0	4	LEIINALPF	LEIINAVPF	LEIINALPF	LEIINALPF	9	3.6399	3.6354	3.6399	0	9	LEIINAVPF	0.965532	9	9	1,8	6	False	6	1	184.44444444444443	-1.2244444444444444	1.4	3.849983240943402	0.5533333333333333	0.0177777777777777	0.0355555555555555	0.0666666666666666	>seq_1363	LEIINAVPF	3.6354	0.0045055702261096	0.0	False	False
1157	HLA-B1501	0	3	LEQEKIMLHF	LEQEKISLHF	EQEKIMLHF	EQEKIMLHF	10	0.8421	0.7333	2.542	1	9	EQEKISLHF	0.927913	9	9	1,8	5	False	0	-1	86.66666666666666	1.5777777777777775	-0.5111111111111112	5.493075089063495	0.0266666666666667	0.3888888888888889	0.2122222222222222	-0.1355555555555555	>seq_1365	EQEKISLHF	0.7333	0.1249426973953361	1.04274120767141e-08	False	False
1158	HLA-B1501	0	9	LESLGAAKPF	LESWGAAKPF	SLGAAKPF	SLG-AAKPF	10	5.3709	4.6957	7.886	2	8	SWGAAKPF	0.912288	8	8	1,7	1	True	1	-2	73.75	-0.43875	0.4375	9.700002531521022	0.1699999999999999	-0.6100000000000001	0.2849999999999999	0.0849999999999999	>seq_1366	S-WGAAKPF	19.0089	3.853370484352067	0.0	False	False
1159	HLA-A0201	0	6	LFAALTFFL	LVAALTFFL	LFAALTFFL	LFAALTFFL	9	7.4879	1.1572	7.4879	0	9	LVAALTFFL	0.962013	9	9	1,8	1	True	2	-1	152.22222222222223	-2.75	2.522222222222222	6.099999998230487	0.9555555555555556	0.0788888888888888	-0.4244444444444444	-0.3366666666666666	>seq_1367	LVAALTFFL	1.1572	40.964093095402696	0.0	False	False
1160	HLA-A2402	0	9	LFLRRRLIF	LFLRRRLMF	LFLRRRLIF	LFLRRRLIF	9	0.592	0.4392	0.592	0	9	LFLRRRLMF	0.974483	9	9	1,8	7	False	3	1	173.33333333333331	2.1244444444444444	0.8888888888888888	12.801070996560156	0.4422222222222222	0.7799999999999999	0.1466666666666667	0.011111111111111	>seq_1371	LFLRRRLMF	0.4392	0.205959927140255	0.0	False	False
1161	HLA-A1101	0	9	LFLRRRLIFQK	LFLRRRLMFQK	FLRRRLIFQK	FLRRLIFQK	11	6.7456	7.1762	10.5887	1	10	FLRRRLMFQK	0.964672	10	10	0,1,9	6	False	3	1	117.0	3.5129999999999995	-0.32	12.807427794672549	0.049	0.754	0.267	0.0439999999999999	>seq_1372	FLRRRLMFK	7.1762	0.40476231989075	0.0	False	False
1162	HLA-A2402	0	6	LFLRVPALPF	LFLRVPALPC	LFLRVPALPF	LFLRVPALF	10	0.6633	4.2952	0.6633	0	10	LFLRVPALPC	0.970278	10	10	1,9	9	True	2	-2	156.0	-1.165	1.5299999999999998	10.550002220086752	0.7	0.172	-0.1379999999999999	0.518	>seq_1373	LFLRVPALC	28.25	0.6477259507964601	3.47580404973379e-09	False	False
1163	HLA-A2402	0	0	LFLWMYCPSF	LFLWMYWPSF	LWMYCPSF	LWM-YCPSF	10	2.4418	1.3654	2.8571	2	8	LWMYWPSF	0.79401	8	8	1,7	4	False	2	-2	48.75	-1.29	0.7999999999999999	5.919503211509436	0.71625	0.3349999999999999	-0.8150000000000001	0.07625	>seq_1374	LWM-YWPSF	1.3654	1.9249696206239937	0.0	False	False
1164	HLA-A2402	0	2	LFYGGILWCF	LFYGGILWPF	FYGGILWCF	FYGGILWCF	10	0.1693	0.1331	0.9797	1	9	FYGGILWPF	0.902143	9	9	1,8	7	False	0	-3	86.66666666666666	-2.35	1.4888888888888887	5.919503211509436	0.8399999999999999	-0.0199999999999999	-0.2555555555555556	-0.5988888888888889	>seq_1375	FYGGILWPF	0.1331	0.0460455296769346	0.999970522893835	False	False
1165	HLA-B3501	0	3	LGAEIQHITY	VGAEIQHITY	GAEIQHITY	GAEIQHITY	10	0.5121	0.5121	0.952	1	9	GAEIQHITY	1.0	9	9	1,8	-1	True	0	7	97.77777777777776	0.7922222222222222	-0.2	5.363445803988725	0.0211111111111111	-0.2344444444444444	0.2155555555555555	-0.2166666666666666	>seq_1376	GAEIQHITY	0.5121	0.0	0.0	False	False
1166	HLA-A0101	0	7	LGDIYNEKRY	LGDIYNEKGY	LGDIYNEKRY	LGDIYNERY	10	0.7906	0.8897	0.7906	0	10	LGDIYNEKGY	0.951912	10	10	9	8	False	6	-2	78.0	3.214	-1.36	6.4809230216778815	-0.2309999999999999	0.1629999999999999	0.4609999999999999	-0.239	>seq_1377	LGDIYNEKY	0.8897	0.0880616612341239	0.0	False	True
1167	HLA-B3501	0	3	LGILGSPSQEY	LGILGSPSQED	ILGSPSQEY	ILGSPSQEY	11	0.6519	17.7442	2.7641	2	9	ILGSPSQED	0.964833	9	9	1,8	8	True	2	-3	86.66666666666666	0.9455555555555556	-0.3999999999999999	3.8499827128835022	-0.0244444444444444	-0.3511111111111111	0.0233333333333332	0.0866666666666666	>seq_1378	ILGSPSQED	67.5	0.6456040946666668	0.999999999999998	False	False
1168	HLA-A3101	0	2	LGRRSLAAR	LGRRSLAAL	LGRRSLAAR	LGRRSLAAR	9	0.7341	26.2632	0.7341	0	9	LGRRSLAAL	0.977178	9	9	8	8	True	4	-2	108.88888888888889	3.751111111111111	-0.3888888888888889	12.801070996560156	-0.251111111111111	-0.2177777777777778	0.6833333333333332	-0.1044444444444444	>seq_1379	LGRRSLAAL	26.2632	0.7135806874257515	0.0	False	False
1169	HLA-A1101	0	4	LGVVESAK	LGVVESAV	LGVVESAK	LGV-VESAK	8	22.7222	90.0	22.7222	0	8	LGVVESAV	0.968023	8	8	0,1,2,3,4,7	7	True	0	-2	133.75	0.0012499999999999	0.6750000000000002	6.408795645926148	-0.0237499999999999	-0.52875	0.4837499999999999	-0.28	>seq_1380	LGV-VESAV	90.0	16.98555141288889	0.0	False	False
1170	HLA-A2601	0	5	LGYEHWALY	FGYEHWALY	LGYEHWALY	LGYEHWALY	9	1.3482	0.4043	1.3482	0	9	FGYEHWALY	0.978456	9	9	0,1,8	0	True	6	0	97.77777777777776	-0.3522222222222222	-0.1333333333333334	5.363384399097413	0.42	0.1488888888888888	0.16	-0.4755555555555555	>seq_1381	FGYEHWALY	0.4043	3.147578481325749	9.08835306588181e-07	False	False
1171	HLA-A1101	0	7	LIDPSAAKNPK	LIDASAAKNPK	LIDPSAAKNPK	LIDPSAAKK	11	1.3901	2.8209	1.3901	0	11	LIDASAAKNPK	0.952158	11	11	0,1,10	3	False	4	-1	89.0909090909091	1.4909090909090912	-0.6272727272727271	9.537297862581909	-0.1618181818181818	-0.3172727272727273	0.3309090909090909	0.5036363636363637	>seq_1382	LIDASKNPK	2.8796	0.7190422107237116	0.0	False	False
1172	HLA-A0201	0	2	LIDSYSEEV	LIDSYSEEG	LIDSYSEEV	LIDSYSEEV	9	0.3841	43.2857	0.3841	0	9	LIDSYSEEG	0.971606	9	9	1,8	8	True	4	-3	118.88888888888889	1.7111111111111112	-0.0999999999999998	3.4247118630446494	-0.0944444444444444	-0.0766666666666667	-0.0788888888888888	-0.0533333333333333	>seq_1383	LIDSYSEEG	43.2857	0.3806916501292575	0.0	False	False
1173	HLA-A0201	0	7	LIFITPLCDV	LIFITPLSDV	LIFITPLCDV	LIFITPLCV	10	6.5697	4.3338	6.5697	0	10	LIFITPLSDV	0.935793	10	10	1,9	7	False	4	-1	185.0	-1.669	2.03	3.749971453566104	0.6449999999999999	0.0189999999999999	-0.429	0.259	>seq_1384	LIFITPLSV	4.3338	3.389448573999723	0.0	False	False
1174	HLA-A1101	0	9	LIFQKNQQSK	LMFQKNQQSK	LIFQKNQQSK	LIFQNQQSK	10	1.0957	2.0799	1.0957	0	10	LMFQKNQQSK	0.980781	10	10	0,1,9	1	True	3	1	78.0	2.494	-1.15	10.805379563011227	-0.273	0.2119999999999999	0.1339999999999999	-0.261	>seq_1385	LMFQNQQSK	2.0799	0.5184806673397759	0.0	False	False
1175	HLA-B1501	0	8	LIFRLSSSSSV	LIFRLSSSSGV	RLSSSSSV	RLS-SSSSV	11	11.5048	15.9328	16.0309	3	8	RLSSSSGV	0.963603	8	8	1,7	6	False	2	0	85.0	2.87	-0.0625	10.550002220086752	-0.3375	-0.49	-0.2575	0.09125	>seq_1386	RLS-SSSGV	20.3093	4.987567843303315	0.0	False	False
1176	HLA-A0201	0	8	LIFRLSSSSSV	LIFRLSSSSGV	LIFRLSSSSSV	LIFSSSSSV	11	5.4111	6.8044	5.4111	0	11	LIFRLSSSSGV	0.983192	11	11	1,10	9	False	2	0	132.72727272727272	0.921818181818182	0.9636363636363636	10.550002220086752	0.1318181818181818	-0.209090909090909	-0.3154545454545455	-0.02	>seq_1387	LIFSSSSGV	6.8044	1.1080015328316972	0.0	False	False
1177	HLA-A1101	0	3	LIIKFVNDTK	LLIKFVNDTK	IIKFVNDTK	IIKFVNDTK	10	0.8132	1.0959	1.9293	1	9	LIKFVNDTK	0.990369	9	9	1,8	0	False	4	2	118.88888888888889	1.3522222222222224	0.0555555555555556	9.537297862581909	2.4671622769447922e-17	0.1622222222222221	0.1488888888888888	-0.0088888888888888	>seq_1388	LIKFVNDTK	1.0959	0.2097742859749977	0.0	False	False
1178	HLA-A0201	0	5	LIISYVASL	LIISSVASL	LIISYVASL	LIISYVASL	9	0.5545	0.8353	0.5545	0	9	LIISSVASL	0.927648	9	9	1,8	4	False	2	-2	216.66666666666663	-2.065555555555556	2.1888888888888887	6.093198032584041	0.6044444444444445	-0.13	-0.2533333333333333	-0.2566666666666666	>seq_1390	LIISSVASL	0.8353	0.1864044056027774	0.0	False	False
1179	HLA-B1501	0	5	LIISYVASL	LIISSVASL	LIISYVASL	LIISYVASL	9	2.8678	1.4792	2.8678	0	9	LIISSVASL	0.927648	9	9	1,8	4	False	2	-2	216.66666666666663	-2.065555555555556	2.1888888888888887	6.093198032584041	0.6044444444444445	-0.13	-0.2533333333333333	-0.2566666666666666	>seq_1391	LIISSVASL	1.4792	2.692149188750676	0.0	False	False
1180	HLA-A0201	0	1	LILILYLLSI	LILILYLLTI	ILILYLLSI	ILILYLLSI	10	0.8759	0.9137	10.9902	1	9	ILILYLLTI	0.98235	9	9	1,8	7	False	6	1	303.33333333333326	-3.433333333333333	2.955555555555556	6.093198032584041	1.021111111111111	0.2711111111111111	-0.1955555555555555	-0.3644444444444444	>seq_1392	ILILYLLTI	0.9137	0.0362362044434715	0.0	False	False
1181	HLA-B1501	0	3	LINYYISGF	LINDYISGF	LINYYISGF	LINYYISGF	9	1.7374	0.6309	1.7374	0	9	LINDYISGF	0.890475	9	9	1,8	3	False	2	-3	129.99999999999997	-0.928888888888889	0.9222222222222224	6.086602629628032	0.5311111111111111	0.021111111111111	-0.1544444444444445	-0.4611111111111111	>seq_1393	LINDYISGF	0.6309	3.0471280710096686	0.0	False	False
1182	HLA-A3301	0	4	LIRACVSMLR	LIRACVSMLG	LIRACVSMLR	LIRAVSMLR	10	1.8146	27.3462	1.8146	0	10	LIRACVSMLG	0.978749	10	10	0,9	9	True	6	-2	156.0	0.9	1.27	10.52640717383474	0.248	0.0879999999999999	-0.0389999999999999	-0.098	>seq_1394	LIRAVSMLG	90.0	1.7780136315555557	0.992380228905816	False	False
1183	HLA-A1101	0	4	LISTYPKAGK	LISTYPKAGT	ISTYPKAGK	ISTYPKAGK	10	0.799	19.1935	2.3576	1	9	ISTYPKAGT	0.978593	9	9	1,8	8	True	2	-1	54.44444444444444	1.0599999999999998	-0.6999999999999998	10.24760792311281	-0.1444444444444444	-0.3588888888888889	0.321111111111111	0.2055555555555555	>seq_1395	ISTYPKAGT	39.0	0.7826307435897437	4.52679959335127e-07	False	False
1184	HLA-A0201	0	8	LIVFAQLSV	LIGFAQLSV	LIVFAQLSV	LIVFAQLSV	9	2.8874	2.8013	2.8874	0	9	LIGFAQLSV	0.921302	9	9	1,8	2	False	4	-3	205.5555555555556	-2.076666666666666	2.311111111111112	6.099999998230487	0.6166666666666667	-0.0666666666666667	-0.2544444444444445	-0.2677777777777777	>seq_1396	LIGFAQLSV	2.8013	0.0887463463391997	0.0	False	False
1185	HLA-A0201	0	3	LIYAVHYFFL	LIYAVHYFFS	LIYAVHYFFL	LIYAHYFFL	10	8.5643	12.9677	8.5643	0	10	LIYAVHYFFS	0.98208	10	10	1,9	9	True	2	-2	156.0	-2.1630000000000003	1.7900000000000005	7.534655152820051	0.8729999999999999	0.413	-0.353	-0.267	>seq_1397	LIYAHYFFS	31.0	6.198260177741935	2.0491933110931699e-13	False	False
1186	HLA-A1101	0	7	LIYTLRNTEVK	LIYTLRNTEVK	YTLRNTEVK	YTLRNTEVK	11	0.5462	0.5462	2.6132	2	9	YTLRNTEVK	1.0	9	9	1,8	-1	True	0	5	75.55555555555556	3.36	-1.1222222222222222	9.297359791584311	-0.3066666666666666	0.2144444444444444	0.2077777777777777	-0.0233333333333333	>seq_1398	YTLRNTEVK	0.5462	0.0	0.0	False	False
1187	HLA-C0303	0	9	LKALAGLSL	LKALAVLSL	KALAGLSL	KAL-AGLSL	9	0.7016	1.0533	2.4326	1	8	KALAVLSL	0.906928	8	8	0,1,7	4	False	4	-3	171.25	-1.29625	1.2375	9.700002531521022	0.2925	-0.5775	0.4949999999999999	-0.49	>seq_1399	KAL-AVLSL	1.0533	0.2342663248836988	0.0	False	False
1188	HLA-C0303	0	9	LKALAGLSLL	LKALAVLSLL	KALAGLSLL	KALAGLSLL	10	0.4139	0.6658	4.2286	1	9	KALAVLSLL	0.920707	9	9	1,8	4	False	4	-3	195.55555555555551	-1.698888888888889	1.522222222222222	9.700002531521022	0.4111111111111111	-0.4733333333333333	0.4488888888888888	-0.5044444444444445	>seq_1400	KALAVLSLL	0.6658	0.156595689396215	0.0	False	False
1189	HLA-A0201	0	1	LLAAAAIAA	LLAAAAAAA	LLAAAAIAA	LLAAAAIAA	9	2.4765	3.2225	2.4765	0	9	LLAAAAAAA	0.964261	9	9	1,8	6	False	0	-1	196.66666666666663	-2.8466666666666667	2.5444444444444447	6.099999998230487	0.5433333333333334	-0.7866666666666666	0.2399999999999999	-0.4722222222222222	>seq_1401	LLAAAAAAA	3.2225	0.5733030256012412	0.0	False	False
1190	HLA-A0201	0	0	LLAAAAIAAT	LLAAAAAAAT	LLAAAAIAA	LLAAAAIAA	10	2.4765	3.2225	11.9361	0	9	LLAAAAAAA	0.964261	9	9	1,8	6	False	0	-1	196.66666666666663	-2.8466666666666667	2.5444444444444447	6.099999998230487	0.5433333333333334	-0.7866666666666666	0.2399999999999999	-0.4722222222222222	>seq_1402	LLAAAAAAA	3.2225	0.5733030256012412	0.0	False	False
1191	HLA-A0201	0	7	LLADQNFKFI	LLADQNLKFI	LLADQNFKFI	LLADQNFFI	10	0.8903	1.1688	0.8903	0	10	LLADQNLKFI	0.949824	10	10	1,9	6	False	6	0	127.00000000000004	0.392	0.51	6.337367167230696	0.291	0.1689999999999999	-0.011	-0.277	>seq_1403	LLADQNLFI	1.1688	0.212139416495551	0.0	False	True
1192	HLA-A0201	0	1	LLAGWRATGA	LLAGWRAPGA	LLAGWRATGA	LLAGWRATA	10	6.7063	5.8581	6.7063	0	10	LLAGWRAPGA	0.933785	10	10	1,9	7	False	4	-1	108.0	-0.199	0.6099999999999999	10.550002220086752	0.246	-0.611	0.476	-0.499	>seq_1404	LLAGWAPGA	5.8581	0.9710117034533372	0.0	False	False
1193	HLA-A0201	0	4	LLAIGFICA	LLAIGFIGA	LLAIGFICA	LLAIGFICA	9	2.7056	1.658	2.7056	0	9	LLAIGFIGA	0.928874	9	9	1,8	7	False	2	-3	195.55555555555551	-3.1666666666666665	2.7888888888888888	5.922539790626615	0.7844444444444445	-0.39	-0.0411111111111111	-0.4655555555555555	>seq_1405	LLAIGFIGA	1.658	1.7095214475271414	1.5734275536184001e-15	False	False
1194	HLA-A0201	0	9	LLAKREVAL	LLAKRQVAL	LLAKREVAL	LLAKREVAL	9	0.3973	0.3578	0.3973	0	9	LLAKRQVAL	0.961635	9	9	1,8	5	False	2	2	184.4444444444444	0.5400000000000001	0.8111111111111111	9.6950276857242	0.1466666666666667	0.0277777777777777	0.5066666666666667	-0.2077777777777777	>seq_1406	LLAKRQVAL	0.3578	0.0438606763555058	0.0	False	False
1195	HLA-A3301	0	4	LLALPVLASR	LLALPVLASP	LALPVLASR	LALPVLASR	10	0.1245	33.2143	0.8233	1	9	LALPVLASP	0.970699	9	9	8	8	True	4	-2	184.4444444444444	-0.4555555555555559	1.3666666666666665	10.550002220086752	0.3577777777777777	-0.2355555555555555	0.1322222222222222	0.1833333333333333	>seq_1407	LALPVLASP	33.2143	0.1240333260071716	0.0	False	False
1196	HLA-A0201	0	8	LLALVLLLL	VLALVLLLL	LLALVLLLL	LLALVLLLL	9	1.5452	1.095	1.5452	0	9	VLALVLLLL	0.992291	9	9	1,8	0	False	6	1	346.66666666666663	-4.476666666666668	3.622222222222222	6.099999998230487	1.1588888888888889	0.111111111111111	0.0755555555555555	-0.538888888888889	>seq_1408	VLALVLLLL	1.095	0.6352959269406391	0.0	False	False
1197	HLA-A0201	0	8	LLALVLLLLPA	VLALVLLLLPA	LLALVLLLL	LLALVLLLL	11	1.5452	1.095	14.5719	0	9	VLALVLLLL	0.992291	9	9	1,8	0	False	6	1	346.66666666666663	-4.476666666666668	3.622222222222222	6.099999998230487	1.1588888888888889	0.111111111111111	0.0755555555555555	-0.538888888888889	>seq_1409	VLALVLLLL	1.095	0.6352959269406391	0.666666666666667	False	False
1198	HLA-A1101	0	0	LLATSSPMTVK	LLATSSPMPVK	ATSSPMTVK	ATSSPMTVK	11	0.0048	0.0042	0.6451	2	9	ATSSPMPVK	0.931023	9	9	1,8	6	False	4	-1	43.33333333333333	1.0322222222222222	-0.0666666666666666	9.700002531521022	-0.1166666666666666	-0.4588888888888889	-0.24	0.3888888888888888	>seq_1410	ATSSPMPVK	0.0042	0.0006857142857142	5.3376378421106396e-11	False	False
1199	HLA-A0201	0	9	LLAVLTAPPV	PLAVLTAPPV	LLAVLTAPPV	LLAVLTPPV	10	3.6161	9.7366	3.6161	0	10	PLAVLTAPPV	0.981091	10	10	1,9	0	False	4	-3	195.0	-2.389	1.95	6.099999998230487	0.6	-0.351	-0.0689999999999999	0.4629999999999999	>seq_1411	PLAVLTPPV	17.9032	2.885717766097681	0.992380228905816	False	False
1200	HLA-A0201	0	1	LLAVVDLIV	PLAVVDLIV	LLAVVDLIV	LLAVVDLIV	9	1.5362	8.8945	1.5362	0	9	PLAVVDLIV	0.972803	9	9	1,8	0	False	4	-3	281.1111111111111	-2.765555555555556	2.977777777777778	3.749987360555679	0.7366666666666668	-0.0988888888888889	-0.0277777777777777	-0.2222222222222222	>seq_1412	PLAVVDLIV	8.8945	1.2708775602900668	0.0	False	False
1201	HLA-A0201	0	1	LLAWMIPNV	LLAWMIPDV	LLAWMIPNV	LLAWMIPNV	9	0.1676	0.5401	0.1676	0	9	LLAWMIPDV	0.958695	9	9	1,8	7	False	2	1	173.33333333333331	-2.072222222222222	1.5555555555555556	6.099999998230487	0.7377777777777779	0.0944444444444444	-0.1344444444444444	-0.0722222222222222	>seq_1413	LLAWMIPDV	0.5401	0.115591557119052	0.999999996524196	False	False
1202	HLA-A0201	0	3	LLCADPGFV	LLCTDPGFV	LLCADPGFV	LLCADPGFV	9	2.2242	2.2646	2.2242	0	9	LLCTDPGFV	0.934783	9	9	1,8	3	False	4	0	129.99999999999997	-1.352222222222222	1.4888888888888887	3.749971453566104	0.4666666666666667	-0.4266666666666666	-0.09	0.0711111111111111	>seq_1414	LLCTDPGFV	2.2646	0.0396792722776649	4.52679959335127e-07	False	False
1203	HLA-A0201	0	1	LLDAVYLFCL	LLDAVYSFCL	LLDAVYLFC	LLDAVYLFC	10	2.4966	2.3966	2.8238	0	9	LLDAVYSFC	0.929856	9	9	1,8	6	False	2	-2	173.33333333333331	-1.778888888888889	1.9888888888888887	3.749971055891365	0.6833333333333333	0.091111111111111	-0.39	-0.3022222222222222	>seq_1415	LLDAVYSFC	2.4939	0.002702923132443	0.0	False	False
1204	HLA-A0206	0	0	LLDGGLPAG	LLGGGLPAG	LLDGGLPAG	LLDGGLPAG	9	6.525	10.7399	6.525	0	9	LLGGGLPAG	0.928162	9	9	1,8	2	False	2	-1	141.1111111111111	-1.1855555555555553	0.7666666666666665	3.749987360555679	0.3	-1.007777777777778	0.7188888888888888	-0.2488888888888889	>seq_1416	LLGGGLPAG	10.7399	2.560752195085616	0.0	False	False
1205	HLA-A0201	0	7	LLDIADFFQV	LLDIADLFQV	LLDIADFFQV	LLDADFFQV	10	1.0322	0.54	1.0322	0	10	LLDIADLFQV	0.9504	10	10	1,9	6	False	6	0	156.0	-0.3589999999999999	1.3199999999999998	3.49188149953261	0.4680000000000001	0.0779999999999999	-0.268	-0.1569999999999999	>seq_1417	LLIADLFQV	0.54	0.940831185185185	0.0	False	False
1206	HLA-A0101	0	2	LLDLMAYDRY	LLGLMAYDRY	LLDLMAYDRY	LLDMAYDRY	10	0.1738	2.9763	0.1738	0	10	LLGLMAYDRY	0.942323	10	10	9	2	False	2	-1	127.0	1.3720000000000003	0.0999999999999999	4.109249575529248	0.2690000000000001	0.292	-0.0819999999999999	-0.211	>seq_1418	LLGLMADRY	3.0356	0.1638492686783502	0.0	False	True
1207	HLA-B3501	0	8	LLEEFSWTQY	LLEEFSRTQY	LLEEFSWTQY	LLEEFSTQY	10	3.298	3.264	3.298	0	10	LLEEFSRTQY	0.894339	10	10	1,9	6	False	2	-3	78.0	1.012	-0.38	3.613691097591072	0.202	0.3399999999999999	-0.295	-0.268	>seq_1421	LLEEFSTQY	3.264	0.0343541666666669	0.0	False	False
1208	HLA-A1101	0	5	LLFFLATFNK	LLFFLATFNE	LLFFLATFNK	LLFFATFNK	10	1.9058	22.1111	1.9058	0	10	LLFFLATFNE	0.989162	10	10	0,1,9	9	True	2	1	127.0	-1.075	1.35	9.700002531521022	0.6289999999999999	0.2389999999999999	-0.182	-0.322	>seq_1423	LLFFATFNE	47.0	1.8285218374468084	2.0491933110931699e-13	False	False
1209	HLA-A0201	0	2	LLFFSVWIKL	LLSFSVWIKL	LLFFSVWIKL	LLFFSVIKL	10	2.6938	3.2786	2.6938	0	10	LLSFSVWIKL	0.938671	10	10	1,9	2	False	2	-2	185.0	-2.306	2.01	9.700002531521022	0.8809999999999999	0.4549999999999999	-0.284	-0.303	>seq_1424	LLFSVWIKL	3.2786	0.4804899164277435	0.5	False	False
1210	HLA-A0201	0	4	LLFGSGLPSA	LLFGSGLPPA	LLFGSGLPSA	LLFGGLPSA	10	0.3064	0.682	0.3064	0	10	LLFGSGLPPA	0.961906	10	10	1,9	8	False	4	-1	127.0	-1.463	1.2	6.099999998230487	0.423	-0.7210000000000001	0.1819999999999998	-0.144	>seq_1426	LLFGGLPPA	0.682	0.168744633431085	0.0	False	False
1211	HLA-A0201	0	9	LLFILVVSFL	LLFISVVSFL	FILVVSFL	FIL-VVSFL	10	6.1035	2.4841	6.7183	2	8	FISVVSFL	0.93019	8	8	0,1,2,3,5,7	2	True	2	-2	218.75	-3.175	3.1625	6.099999998230487	0.985	0.1912499999999999	-0.4725	-0.215	>seq_1427	FIS-VVSFL	4.3481	2.46408405970424	2.0491933110931699e-13	False	False
1212	HLA-A0201	0	7	LLFLGAGLFL	LLFLGAGLFI	LLFLGAGLFL	LLFGAGLFL	10	1.5008	2.6234	1.5008	0	10	LLFLGAGLFI	0.993264	10	10	1,9	9	True	4	2	205.0	-3.425	2.56	6.099999998230487	0.959	-0.289	0.2119999999999999	-0.666	>seq_1428	LLFGAGLFI	2.6234	0.6422192879469392	0.0	False	False
1213	HLA-A0201	0	1	LLFSETGFL	LLFSITGFL	LLFSETGFL	LLFSETGFL	9	0.5404	0.8225	0.5404	0	9	LLFSITGFL	0.904794	9	9	1,8	4	False	0	-3	129.99999999999997	-0.9866666666666668	1.2888888888888888	3.849983240943402	0.5255555555555556	-0.1277777777777778	-0.1033333333333334	-0.3422222222222222	>seq_1429	LLFSITGFL	0.8225	0.1853457021276595	3.47580404973379e-09	False	False
1214	HLA-A1101	0	7	LLFTLSYPY	LLFTLSYPD	LLFTLSYPY	LLFTLSYPY	9	2.8571	56.6667	2.8571	0	9	LLFTLSYPD	0.96281	9	9	1,8	8	True	2	-3	129.99999999999997	-1.2766666666666664	0.9444444444444442	6.086602629628032	0.67	0.251111111111111	-0.5144444444444445	0.1066666666666666	>seq_1430	LLFTLSYPD	90.0	2.766399773222222	0.0	False	False
1215	HLA-A1101	0	8	LLFTLSYPYDK	LLFTLSYPDDK	FTLSYPYDK	FTLSYPYDK	11	0.2966	1.2052	3.3203	2	9	FTLSYPDDK	0.895783	9	9	1,8	6	False	2	-3	43.33333333333333	1.4022222222222225	-0.7222222222222222	6.324009879026562	0.11	0.2033333333333333	-0.3477777777777777	0.3211111111111111	>seq_1431	FTLSYPDDK	1.2052	0.2236066710919349	0.999941047525418	False	False
1216	HLA-A0211	0	4	LLGCVMYTL	SLGCVMYTL	LLGCVMYTL	LLGCVMYTL	9	1.2311	0.6592	1.2311	0	9	SLGCVMYTL	0.974602	9	9	1,8	0	False	2	-2	162.2222222222222	-2.295555555555555	1.9555555555555555	5.919503211509436	0.6777777777777778	-0.1255555555555556	-0.2455555555555556	-0.47	>seq_1432	SLGCVMYTL	0.6592	1.0680614229368934	0.999999998841399	False	False
1217	HLA-A0201	0	1	LLGDPGWRV	LLGDPGRRV	LLGDPGWRV	LLGDPGWRV	9	0.0696	0.8069	0.0696	0	9	LLGDPGRRV	0.873257	9	9	1,8	6	False	2	-3	118.88888888888889	0.6166666666666668	0.0555555555555555	6.338718596380204	0.2422222222222222	-0.2877777777777777	0.4522222222222221	0.0166666666666666	>seq_1434	LLGDPGRRV	0.8069	0.063596579501797	0.0	False	True
1218	HLA-A0211	0	6	LLGRNSFEM	LLGRNSFEV	LLGRNSFEM	LLGRNSFEM	9	1.6458	0.2924	1.6458	0	9	LLGRNSFEV	0.983255	9	9	1,8	8	True	1	1	86.66666666666666	1.7399999999999998	-0.0444444444444445	6.410149741452187	0.0822222222222222	-0.0688888888888888	0.2533333333333333	-0.3666666666666667	>seq_1435	LLGRNSFEV	0.2924	7.617735020519835	1.0	False	False
1219	HLA-A3101	0	2	LLGRRSLAAR	LLGRRSLAAL	LGRRSLAAR	LGRRSLAAR	10	0.7341	26.2632	2.5445	1	9	LGRRSLAAL	0.977178	9	9	8	8	True	4	-2	108.88888888888889	3.751111111111111	-0.3888888888888889	12.801070996560156	-0.251111111111111	-0.2177777777777778	0.6833333333333332	-0.1044444444444444	>seq_1436	LGRRSLAAL	26.2632	0.7135806874257515	0.0	False	False
1220	HLA-A0201	0	7	LLGSAQALPV	LLPSDQQLPV	LLGSAQALPV	LLGSAQALV	10	3.4798	0.9796	3.4798	0	10	LLPSDQQLPV	0.819624	10	10	1,9	2,4,6	True	2	-5	166.0	-1.4420000000000002	1.2899999999999998	6.099999998230487	0.353	-0.5810000000000001	0.1699999999999999	-0.093	>seq_1437	LLPDQQLPV	0.9796	8.881376031033074	0.0	False	False
1221	HLA-A0201	0	8	LLGVKLFGV	LLGVKLSGV	LLGVKLFGV	LLGVKLFGV	9	0.4522	0.7268	0.4522	0	9	LLGVKLSGV	0.926516	9	9	1,8	6	False	2	-2	194.44444444444443	-2.461111111111111	1.9888888888888887	9.700002531521022	0.6166666666666667	-0.3177777777777777	0.4533333333333332	-0.518888888888889	>seq_1439	LLGVKLSGV	0.7268	0.1708504678040726	0.0	False	False
1222	HLA-A0201	0	2	LLHMCQPDL	LLHMGQPDL	LLHMCQPDL	LLHMCQPDL	9	3.2216	1.3447	3.2216	0	9	LLHMGQPDL	0.863203	9	9	1,8	4	False	2	-3	129.99999999999997	0.058888888888889	0.4444444444444443	5.28987737884745	0.3277777777777778	0.0766666666666666	-0.1844444444444444	0.1811111111111111	>seq_1440	LLHMGQPDL	1.3447	4.496631992265932	0.0	False	False
1223	HLA-A0201	0	3	LLIASVTWLL	FLIASVTWLL	LLIASVTWL	LLIASVTWL	10	0.4879	0.1286	1.5979	0	9	FLIASVTWL	0.984183	9	9	1,8	0	False	6	0	216.66666666666663	-2.4322222222222223	2.1666666666666665	6.099999998230487	0.7500000000000001	0.0033333333333333	-0.2488888888888889	-0.3166666666666666	>seq_1443	FLIASVTWL	0.1286	1.3631607309486782	4.52679959335127e-07	False	False
1224	HLA-A0201	0	2	LLIKLSSPAV	LLIKLSSPAV	LLIKLSSPAV	LLIKSSPAV	10	1.4639	1.4639	1.4639	0	10	LLIKLSSPAV	1.0	10	10	1,9	-1	True	0	4	195.00000000000003	-1.318	1.48	9.700002531521022	0.3970000000000001	-0.208	0.0359999999999999	0.141	>seq_1444	LLIKSSPAV	1.4639	0.0	0.0	False	False
[truncated: 1,481 more rows]
