# Supplementary material for: A large-scale study of peptide features defining immunogenicity of cancer neo-epitopes
Source: NAR Cancer. 2024 Jan 29;6(1):zcae002. doi: 10.1093/narcan/zcae002 (PMC10823584; doi:10.1093/narcan/zcae002)
Supplement: zcae002_Supplemental_Files [file zcae002_supplemental_files.zip › Table_S1_hla_counts_stats.xlsx]

## Sheet: All counts and stats
HLA	Counts [Positives]	Counts [Negatives]	Ln(counts+1) [Positives]	Pos to Neg ratio
HLA-A0201	311	857	5.743	0.36
HLA-A1101	30	222	3.43399	0.14
HLA-A2402	28	266	3.3673	0.11
HLA-A0301	23	136	3.17805	0.17
HLA-B0702	21	286	3.09104	0.07
HLA-B1501	17	132	2.89037	0.13
HLA-B3501	15	94	2.77259	0.16
HLA-C0702	12	5	2.56495	2.4
HLA-A3101	11	6	2.48491	1.83
HLA-B2705	11	42	2.48491	0.26
HLA-B4001	9	8	2.30259	1.12
HLA-B4402	8	5	2.19722	1.6
HLA-B0801	8	31	2.19722	0.26
HLA-A0206	7	17	2.07944	0.41
HLA-C0303	6	8	1.94591	0.75
HLA-B1801	6	17	1.94591	0.35
HLA-A2902	6	5	1.94591	1.2
HLA-A0101	6	32	1.94591	0.19
HLA-C1502	5	1	1.79176	5
HLA-A2501	5	7	1.79176	0.71
HLA-C0304	4	1	1.60944	4
HLA-B4002	4	9	1.60944	0.44
HLA-B3801	4	15	1.60944	0.27
HLA-A6801	4	13	1.60944	0.31
HLA-A0211	4	-1	1.60944	-1
HLA-C0602	4	4	1.60944	1
HLA-A3001	4	28	1.60944	0.14
HLA-A3002	4	-1	1.60944	-1
HLA-A0203	4	5	1.60944	0.8
HLA-C1403	4	12	1.60944	0.33
HLA-A1102	3	4	1.38629	0.75
HLA-B4403	3	14	1.38629	0.21
HLA-B5101	2	5	1.09861	0.4
HLA-C0401	2	1	1.09861	2
HLA-C0501	2	5	1.09861	0.4
HLA-B4102	2	5	1.09861	0.4
HLA-C0701	2	-1	1.09861	-1
HLA-B3901	2	8	1.09861	0.25
HLA-B5701	2	9	1.09861	0.22
HLA-B3701	2	1	1.09861	2
HLA-C0802	2	-1	1.09861	-1
HLA-A2601	2	6	1.09861	0.33
HLA-C0102	2	3	1.09861	0.67
HLA-A0202	1	7	0.693147	0.14
HLA-C1203	1	26	0.693147	0.04
HLA-C1402	1	1	0.693147	1
HLA-A3301	1	3	0.693147	0.33
HLA-B5601	1	10	0.693147	0.1
HLA-B5401	1	1	0.693147	1
HLA-B5201	1	2	0.693147	0.5
HLA-B4901	1	1	0.693147	1
HLA-B4408	1	-1	0.693147	-1
HLA-A0205	1	-1	0.693147	-1
HLA-B3906	1	-1	0.693147	-1
HLA-B3704	1	-1	0.693147	-1
HLA-A0224	1	-1	0.693147	-1
HLA-A0302	1	-1	0.693147	-1
HLA-B1302	1	1	0.693147	1
HLA-A6901	1	-1	0.693147	-1
HLA-A6802	1	16	0.693147	0.06
HLA-B3503	1	1	0.693147	1
HLA-A0210	0	5	0	0
HLA-C1202	0	3	0	0

## Sheet: Top 15 HLAs
HLA	count	counts (pos)	counts (neg)	cumsum	perc_tot	sum_tot
HLA-A0201	1168	311	857	1168	38.51	38.51
HLA-B0702	307	21	286	1475	10.12	48.63
HLA-A2402	294	28	266	1769	9.69	58.33
HLA-A1101	252	30	222	2021	8.31	66.63
HLA-A0301	159	23	136	2180	5.24	71.88
HLA-B1501	149	17	132	2329	4.91	76.79
HLA-B3501	109	15	94	2438	3.59	80.38
HLA-B2705	53	11	42	2491	1.75	82.13
HLA-B0801	39	8	31	2530	1.29	83.42
HLA-A0101	38	6	32	2568	1.25	84.67
HLA-A3001	32	4	28	2600	1.06	85.72
HLA-C1203	27	1	26	2627	0.89	86.61
HLA-A0206	24	7	17	2651	0.79	87.41
HLA-B1801	23	6	17	2674	0.76	88.16
HLA-B3801	19	4	15	2693	0.63	88.79
