# Supplementary material for: A large-scale study of peptide features defining immunogenicity of cancer neo-epitopes
Source: NAR Cancer. 2024 Jan 29;6(1):zcae002. doi: 10.1093/narcan/zcae002 (PMC10823584; doi:10.1093/narcan/zcae002)
Supplement: zcae002_Supplemental_Files [file zcae002_supplemental_files.zip › Table_S2_LogoIC_compressed.xlsx]

## Sheet: Sheet1
Allele			9mers Logo							Shannon IC								KL IC								Anchor positions (Shannon)	Anchor Positions (KL)
A0101																										2.9	2.9
A0201																										2.9	2.9
A0202																										2.9	2.9
A0203																										2.9	2.9
A0205																										2.9	2,4,9
A0206																										2.9	2.9
A0210																										2.9	2.9
A0211																										2.9	2.9
A0224																										2.9	2.9
A0301																										2.9	2.9
A0302																										2.9	2.9
A1101																										2.9	2.9
A1102																										2.9	2.9
A2402																										2.9	2.9
A2501																										2.9	1,2,9
A2601																										2.9	1,2,9
A2902																										9	9
A3001																										1,2,9	1,2,3,9
A3002																										9	9
A3101																										9	9
A3301																										9	9
A6801																										2.9	2.9
A6802																										2.9	1,2,9
A6901																										2.9	2.9
A8001																										2.9	2.9
B0702																										2.9	2.9
B0801																										5.9	5.9
B1302																										2.9	2.9
B1501																										2.9	2.9
B1801																										2.9	2.9
B2702																										2.9	2.9
B2705																										2.9	2.9
B3501																										2.9	2.9
B3503																										2.9	2.9
B3701																										2.9	2.9
B3704																										2.9	2.9
B3801																										2.9	2.9
B3901																										2.9	2.9
B3906																										2.9	2.9
B4001																										2.9	2.9
B4002																										2.9	2.9
B4102																										2.9	2.9
B4402																										2.9	2.9
B4403																										2.9	2.9
B4408																										2.9	2.9
B4901																										2.9	2.9
B5101																										2.9	2.9
B5201																										2.9	2.9
B5401																										2.9	2.9
B5601																										2.9	2.9
B5701																										2.9	2.9
C0102																										3.9	3.9
C0303																										2.9	2.9
C0304																										2.9	2.9
C0401																										3.9	3.9
C0501																										2,3,9	3.9
C0602																										2.9	2.9
C0701																										2.9	2.9
C0702																										2.9	2.9
C0802																										3.9	3.9
C1202																										2.9	2.9
C1203																										2.9	2.9
C1402																										2.9	2.9	2.9
C1403																										2.9	2.9
C1502																										2.9	2.9
