# Supplementary material for: A large-scale study of peptide features defining immunogenicity of cancer neo-epitopes
Source: NAR Cancer. 2024 Jan 29;6(1):zcae002. doi: 10.1093/narcan/zcae002 (PMC10823584; doi:10.1093/narcan/zcae002)
Supplement: zcae002_Supplemental_Files [file zcae002_supplemental_files.zip › Table_S3_extended_consensus_results.xlsx]

## Sheet: Sheet1
Training set	Picking method	Model	Positional weighting	Base features	Additional Features	AUC CEDAR	AUC PRIME (w/o NEPDB overlap)	AUC NEPDB	Mean AUC	StDev AUC
CEDAR	Old consensus (Harmonic mean of CEDAR and PRIME AUC) including the NEPDB overlap in PRIME	Ensemble of Random Forests	Masking (IC-based)	AA composition %Rank (NetMHCpan)	BLOSUM mutation score Self-similarity Gene expression	0.7182	0.6777	0.8036	0.733167	0.0642705
CEDAR	New consensus (Harmonic mean of CEDAR and PRIME AUC) without the NEPDB overlap in PRIME	Ensemble of Random Forests	Masking (IC-based)	AA composition %Rank (NetMHCpan)	BLOSUM mutation score Gene expression	0.7191	0.678	0.7809	0.726	0.0517958
MERGED (CEDAR + PRIME, without NEPDB overlap)	K-fold Crossvalidation AUC	Ensemble of Random Forests	1-IC	AA composition %Rank (NetMHCpan)	Boman BLOSUM mutation score Gene Expression	0.7341	0.6256	0.7924	0.717367	0.0846497
MERGED (CEDAR + PRIME, without NEPDB overlap)	Harmonic mean of CEDAR and PRIME AUC (filtering the K-CV prediction + harmonic mean of each subset) without the NEPDB overlap in PRIME	Ensemble of Random Forests	Masking (IC-based)	AA composition %Rank (NetMHCpan)	Hydrophobicity BLOSUM mutation score Gene Expression	0.7176	0.6601	0.7318	0.703167	0.0379666
PRIME	PRIME	Logistic Regression	Masking (PRIME)	AA composition %Rank (MixMHCpred)	/	0.665	0.73	0.562	0.652333	0.0847132
