# Supplementary material for: A large-scale study of peptide features defining immunogenicity of cancer neo-epitopes
Source: NAR Cancer. 2024 Jan 29;6(1):zcae002. doi: 10.1093/narcan/zcae002 (PMC10823584; doi:10.1093/narcan/zcae002)
Supplement: zcae002_Supplemental_Files [file zcae002_supplemental_files.zip › Table_S4_ViralEnrichment.xlsx]

## Sheet: Sheet1
Dataset	N positives	N negatives	Mean % W (positives)	Mean % W (negatives)	p_val
Viral	2691	11198	0.187	0.0069	2,35 e-37
Neopeptides	631	2402	0.176	0.0161	0.2007
